# Supplementary material for: Can Targeting Non-Contiguous V-Regions With Paired-End Sequencing Improve 16S rRNA-Based Taxonomic Resolution of Microbiomes?: An In Silico Evaluation
Source: Front Genet. 2019 Jul 12;10:653. doi: 10.3389/fgene.2019.00653 (PMC6640118; doi:10.3389/fgene.2019.00653)
Supplement: Supplementary file 2 [file Table_2.xlsx]

## Sheet: Supplementary Table S2
Supplementary Table S2. Taxonomic composition mimicked while construction of simulated microbiomes. The average abundance values of individual genera in an environment (represented as percentage) were calculated from datasets indicated in Supplementary Table S3. [Note : Genera marked with * didn't have representatives amongst the sequences downloaded from RDP database and couldn't be included in …
No.	Taxon (Genus)	Gut1	Gut2	Vaginal	Oral	Lung	Skin	Nematode	Soil	Aquatic
1	Abiotrophia	0	0	0.000762947	0.242948	0.185453	0.108938	0	0	0
2	Acetobacter	0	0	0	0.000280332	5.27565e-05	0.0015447	0	0	0
3	Acetobacterium	0	0	0	0	0	0.00199553	0	0	0
4	Acholeplasma	0	0	0	0	0	0.00109087	0	0	0
5	Achromobacter	0	0	0	0.000128692	0	0.0987071	0	0.00133919	0.0113219
6	Acidaminococcus	0.0823457	0	0.000849592	0	0	0.000441791	0	0	0
7	Acidicapsa*	0	0	0	0	0	0	0	0.00170598	0.000369592
8	Acidipila*	0	0	0	0	0	0	0	0.0233314	0.000304744
9	Acidisoma	0	0	0	0	0	0	0	0.470015	0.00348772
10	Aciditerrimonas	0	0	0	0	0	0	0	0.165808	0.00399599
11	Acidobacterium*	0	0	0	0	0	0	0	0.00230112	0
12	Acidocella	0	0	0	0	0	0	0	0.0137448	0.00073143
13	Acidothermus*	0	0	0	0	0	0	0	0.00149867	0.147034
14	Acidovorax	0	0	0.00488279	0.0395164	0.153367	0.32963	0.630304	0	3.49344
15	Acinetobacter	0.00391509	0	0.00357952	3.01747	1.59931	0.443392	11.2884	0.00130765	0.163474
16	Actinoallomurus	0	0	0	0	0	0	0	0.25905	0
17	Actinoalloteichus	0	0	0	0	0	0	0	0.000692885	0
18	Actinobacillus	0	0	0	0.00844776	0.702161	0	0	0	0
19	Actinobaculum	0	0	0.00880644	0	0	0.00293669	0	0	0
20	Actinocatenispora	0	0	0	0	0	0	0	0.016598	0
21	Actinocorallia	0	0	0	0	0	0	0	0.0177091	0
22	Actinomadura	0	0	0	0	0	0.000405221	0	0.0385221	0
23	Actinomyces	0.00397811	0	0.0545708	1.90814	2.19314	0.30757	0.0009474	0	6.74327e-05
24	Actinomycetospora*	0	0	0	0	0	0.000938217	0	0.0225271	0.000520918
25	Actinophytocola*	0	0	0	0	0	0.00014393	0	0	0
26	Actinoplanes	0	0	0	0	0	0.00114605	0	0.0026397	0.000279537
27	Actinospica*	0	0	0	0	0	5.48729e-05	0	0.174147	0
28	Actinotalea	0	0	0	0	0	0.000220119	0	0	0
29	Adhaeribacter*	0	0	0	0	0	0.00319836	0	0.0177379	0.00155725
30	Advenella	0	0	0	0	0	0.0001006	0	0	0.0028883
31	Aeribacillus	0	0	0	0	0	5.48729e-05	0.0116334	0	0
32	Aerococcus	0.00027736	0	0.668714	0.00909658	0.00385873	0.268853	0.0184201	0	0.00040096
33	Aeromicrobium	0	0	0	0	0	0.00509489	0	0	0.000145985
34	Aeromonas	0	0	0	0.0124544	0.00318094	0.00269002	0.347457	0	0.0770301
35	Aestuariibacter	0	0	0	0	0	0	0.00131845	0	0
36	Aestuariimicrobium	0	0	0	0.000172134	0	0	0	0	0
37	Afipia	0	0	0	0	0	0.00388388	0.0261262	0.00742655	0.000533977
38	Aggregatibacter	0.00110738	0	0	1.21261	0.156563	0.00542223	0	0	0
39	Agreia	0	0	0	0.000128692	0	0.00238254	0	0	0
40	Agrococcus	0	0	0	0	3.77292e-05	0.0213005	0.00443027	0	0
41	Agromonas*	0	0	0	0	0	0.00121849	0	0	0
42	Agromyces	0	0	0	0	5.27565e-05	0.00548442	0	0.00239642	0
43	Ahrensia*	0	0	0	0	0	0	0.141146	0	0
44	Akkermansia	0.0496628	0	0	0	0	0.00796928	0	0	0.000365855
45	Albibacter*	0	0	0	0	0	0.000273138	0.0133333	0	0
46	Albidiferax*	0	0	0	0	0	0.00171321	0	0	0
47	Albimonas	0	0	0	0	0	0	0.00980775	0	0.000168648
48	Alcaligenes	0.000291068	0	0	0	0	0.0152977	0	0	0
49	Alcanivorax	0	0	0	0.000163381	0	0	0	0	0
50	Algoriphagus	0	0	0.000132814	0	0	0.000511673	0	0	0.97407
51	Alicyclobacillus	0	0	0	0	0	0.330093	0	0.165247	0.000509605
52	Aliivibrio	0	0	0	0	0	0	0.219221	0	0
53	Alishewanella*	0	0	0	0	0.000964364	0.000296563	0.00376561	0	0
54	Alistipes	3.0205	8.41813	0.0106305	0	0	0.00623885	0	0	0.000434652
55	Alkalibacterium	0	0	0	0	5.27565e-05	0.00259219	0.0579998	0	0
56	Alkaliphilus	0	0	0	0	0	0.000147487	0	0	0
57	Alkanibacter	0	0	0	0	0	0	0.00699692	0.00273601	0
58	Alkanindiges	0	0	0	0.000417992	0.000107951	0.0135159	0.995914	0.00152801	0.00120249
59	Allisonella	0.143997	0	0.00345264	0.000135851	9.2767e-05	0	0	0	0
60	Allobaculum	0.000383667	0	0	0	0.000129532	0.00181005	0	0	0
61	Alloiococcus	0	0	0	0	0.000487957	0.130425	0.107822	0	0
62	Allomonas	0	0	0	0	0.000574561	0	0.00153173	0	0
63	Alloscardovia	0	0	0.00713972	0	0	0	0	0	0
64	Altererythrobacter	0	0	0	0	0.000309186	0.00229148	0	0	9.102e-05
65	Alteromonas	0	0	0	0	0	0	0.0967289	0	0
66	Alysiella	0	0	0	0.000200237	0	0.00469373	0	0	0
67	Amaricoccus	0	0	0	0.000306956	0	0.00577363	0	0	0.00179762
68	Aminobacter	0	0	0	0	0	9.75884e-05	0	0	7.07064e-05
69	Ammoniphilus	0	0	0	0	0	0.00037815	0	0.0020213	0
70	Amnibacterium	0	0	0	0	6.47658e-05	0	0	0	0
71	Amphibacillus	0	0	0	0	0	0	0	0.000648938	0
72	Amphritea	0	0	0	0	0	0	0.015761	0	0
73	Amycolatopsis*	0	0	0	0	0	0	0	0.164695	0
74	Anaerobacillus	0	0	0	0	0	0.000121831	0	0	0
75	Anaerobacter	0.122246	0	0	0.000127572	0	0.000406209	0	0	0.000510658
76	Anaerobiospirillum	0	0	0	0	0	0.000188659	0	0	0
77	Anaerococcus	0	0	1.09578	0.00189285	0.177085	1.03362	0.103036	0	0.000243798
78	Anaeroglobus	0.00105203	0	0.0185939	0.182376	0.0252144	0.000971284	0	0	0
79	Anaeromyxobacter	0	0	0	0	0	0.000605067	0	0.0140326	0.0232304
80	Anaeroplasma	0.00109173	0	0.000133372	0	0	0.000194818	0	0	0
81	Anaerosphaera	0	0	0	0	0	0.00123397	0	0	0
82	Anaerosporobacter	0	0	0	0	0	0.000147487	0	0	0
83	Anaerostipes	0.00133388	0.175678	0.000311252	0	0	0.000174167	0	0	0
84	Anaerotruncus	0.00469736	0	0.000148599	0	0	0.00152674	0	0	0
85	Anaerovorax	0	0	0.000568217	0.0155426	0	0.00780924	0	0.00158481	0
86	Ancylobacter	0	0	0	0	0	0.000812909	0	0	0
87	Aneurinibacillus	0	0	0	0	0	0.000843661	0	0.0932385	0
88	Anoxybacillus	0	0	0	0	1.21213	0.00115608	0	0.00914654	0.000313554
89	Antarctobacter	0	0	0	0	0	0	0.00245821	0	0
90	Aquabacter	0	0	0	0	0	0	0	0.000684182	0
91	Aquabacterium	0	0	0.000211749	0	3.77292e-05	0.0936989	0.0701067	0	0.0720066
92	Aquicella*	0	0	0	0	0	0.00664144	0.0118963	0.240757	0.0102546
93	Aquimonas	0	0	0.000127605	0	0	0	0	0	0.000125422
94	Aquincola	0	0	0	0.0134038	0	0.00126633	0	0	0
95	Aquisphaera	0	0	0	0	0	0	0	0.855154	0.167164
96	Aquitalea	0	0	0	0	0	0.000243644	0	0	0.01508
97	Arcanobacterium	0	0	0	0	5.27565e-05	0	0.00702931	0	0
98	Arcicella*	0	0	0	0	0	0.00786082	0	0	0.0053138
99	Arcobacter	0.000172875	0	0.000133372	0	0	0.00510333	1.99877	0	0.0616005
100	Arenibacter	0	0	0	0	0	0	0.000804644	0	0
101	Arenimonas	0	0	0	0	0	0.000123572	0	0.000684182	0.000291911
102	Armatimonadetes_gp4*	0	0	0	0	0	0	0	0.0481703	0.000199811
103	Armatimonadetes_gp5*	0	0	0	0	0	0.0024142	0	0.0954922	0.20555
104	Armatimonadetes_gp7*	0	0	0	0	0	0.000222352	0	0	0
105	Armatimonas_Armatimonadetes_gp1*	0	0	0	0	5.3145e-05	0	0	0	0
106	Armatimonas/Armatimonadetes_gp1*	0	0	0	0.000169348	0	0.0061385	0	0.0916264	0.55722
107	Arsenicicoccus	0	0	0	0	0.000407373	0.00436328	0	0	0
108	Arthrobacter	0	0	0.00280885	1.23512	0.000672062	0.0810808	0.0152307	0.20994	0.00159778
109	Asaia	0	0	0	0	0	0	0.0107604	0	0.00016818
110	Asanoa*	0	0	0	0	0	0	0	0.00438718	0
111	Aspromonas*	0	0	0	0	0	0.000124626	0	0	0
112	Asteroleplasma*	0	0	0	0.000656175	0	0	0	0	0
113	Asticcacaulis	0	0	0.000127605	0	0.00112046	0.000495254	0	0.0419393	0.161012
114	Atopobium	0.00100939	0	3.33732	0.102187	0.253653	0.0557365	0	0	0
115	Atopococcus	0	0	0	0	0.000822614	0.000255053	0	0	0
116	Atopostipes	0	0	0.000141633	0	0.00366032	0.0393019	0.095226	0	0
117	Aurantimonas	0	0	0.000138239	0	5.27565e-05	0.0145322	0.0195618	0	0
118	Auraticoccus	0	0	0	0	0	0.000138927	0	0	0
119	Aureimonas	0	0	0	0	0	0	0.0171116	0	0
120	Aureispira	0	0	0	0	0	0	0.0422033	0	0
121	Auritidibacter	0	0	0	0	0.000423191	0	0.000984678	0	0
122	Avibacterium	0	0	0	0	3.77292e-05	0	0	0	0
123	Azoarcus	0	0	0	0	0	5.30191e-05	0	0	0
124	Azohydromonas	0	0	0	0	0	0.00122022	0	0.00101065	0.000438527
125	Azonexus	0	0	0	0	0	0.00761534	0	0	0.000858087
126	Azorhizobium	0	0	0	0.00102268	0	0.000476755	0	0	0
127	Azospira	0	0	0	0	0	0.00126702	0	0	0.000144462
128	Azospirillum	0	0	0	0	0	0.0016768	0	0.0089981	0.00641265
129	Azotobacter	0	0	0	0	0	0.00101053	0	0	0
130	Bacillariophyta*	0	0	0	0.000835984	0.000105513	0.0323314	0	0	2.41392
131	Bacillus	0	0	0.000274108	0.000836621	0.115098	0.398403	0.00443027	0.00214862	0.000810895
132	Bacteriovorax	0	0	0.000231787	0.000134209	0	0.00132849	0.0802742	0.00277532	0.0293361
133	Bacteroides	39.9028	52.472	0.199251	0.0127946	0.00338025	0.128915	0.00248326	0.000488014	0.00563013
134	Balneimonas*	0	0	0	0	0	0	0	0.00170354	0
135	Barnesiella*	0.681393	1.49011	0	0	0	0.00145935	0	0	0
136	Bdellovibrio	0	0	0	0	0	0.036582	0.307117	0.108654	0.118526
137	Beijerinckia	0	0	0	0.00124153	0	0.000139798	0.137574	0.0405721	0.532086
138	Bellilinea	0	0	0	0	0	0.000903298	0	0	8.3717e-05
139	Belnapia	0	0	0	0	0.000211415	0.00363829	0	0.0277746	0.220198
140	Bergeyella*	0	0	0	0.0250692	3.56139e-05	0.00438156	0	0	0
141	Bermanella	0	0	0	0	0	0	0.00245821	0	0
142	Bhargavaea	0	0	0	0	0	0.000307421	0	0	0
143	Bifidobacterium	1.3157	0.0132507	0.0433732	0.00332204	0.0177855	6.41624e-05	0.0288977	0	0
144	Bilophila	0.122164	0	0.000450161	0	7.6078e-05	0	0	0	0.000605701
145	Bizionia	0	0	0	0	0	0	0.0914638	0	0
146	Blastocatella*	0	0	0	0	0	0	0.0973861	0.0165695	9.15265e-05
147	Blastochloris	0	0	0	0	0	0	0	0.0875591	0.000790876
148	Blastococcus*	0	0	0.000150271	0	0.000824791	0.154194	0.0572993	0.386264	0.0113895
149	Blastomonas	0	0	0	0	0	0.0017194	0.00338817	0	0.00112729
150	Blastopirellula	0	0	0	0	0	0	0	0.00299147	0.000659841
151	Blautia	2.1063	1.21816	0.0113096	0	0.00422503	0.0930048	0	0	0
152	Bordetella	0	0	0	0	0.000136458	0	0	0	0.00486848
153	Bosea	0	0	0	0.00505011	0.0120646	0.0410992	0.0708434	0.00203133	0.00108788
154	Brachybacterium	0	0	0.000142668	0.704015	0.00674978	0.0590803	0.15763	0	0.00329014
155	Brachymonas	0	0	8.26733e-05	0.000573497	3.77292e-05	0.00204242	0.368724	0	0
156	Bradyrhizobium	0	0	0.000422308	0.000280332	0.0456392	0.677598	0.365981	9.3267	0.106544
157	Branchiibius	0	0	0	0	0	0.000748796	0	0	0
158	BRC1_genera_incertae_sedis*	0	0	0	0	0	0	0	0.000684182	0.00370898
159	Breoghania*	0	0	0	0	0	0	0.00108847	0	0
160	Brevibacillus	0	0	0	0	0.228312	0.00554719	0	0.0065004	8.3717e-05
161	Brevibacterium	0	0	0.0215293	0.000375058	0.00401111	0.114966	0.725497	0.000648938	0.000555509
162	Brevundimonas	0	0	0	0.211513	0.0153566	0.302012	3.19601	0	0.479608
163	Brochothrix	0	0	0	0	6.47658e-05	0.0848219	0	0	9.15265e-05
164	Brooklawnia	0	0	0	0.000176701	0	0.000996226	0	0	0
165	Brucella	0	0	0	0	0	0.00116894	0	0	0.00395574
166	Bryobacter*	0	0	0	0	0	0.0210381	0	0	0.000684687
167	Bryocella*	0	0	0	0	0	0	0	0.00146404	0
168	Bulleidia	0.000347109	0	0.0176978	0.0231074	0.00336295	0.00102164	0	0	0
169	Burkholderia	0	0	0	0.00585232	0.00191587	0.0544511	0	2.99813	0.00733193
170	Buttiauxella	0.00771763	0	0	0	0.000287885	0	0	0	0
171	Butyricicoccus	0.194408	0.1704	0.000340833	0	0	0.00333991	0	0	0.000141413
172	Butyricimonas	0.158657	0.137693	0.000290065	0	0	0.00279998	0	0	0.00012149
173	Butyrivibrio	0	0	0	0	0	0.000667747	0	0	0
174	Byssovorax	0	0	0	0	0	0.00156273	0	0.0951524	0.0204407
175	Caedibacter*	0	0	0	0	0	0	0	0.00245975	0
176	Caldalkalibacillus	0	0	0	0	0	0.000368076	0	0	0
177	Caldilinea	0	0	0	0	0	0.000864699	0.000688591	0	0.000132725
178	Caldimonas	0	0	0	0	0	0.0049112	0	0	0
179	Calditerrivibrio	0.000339114	0	0	0	0	0	0	0	0
180	Camelimonas	0	0	0	0	5.27565e-05	0.000562849	0	0	0
181	Campylobacter	0.000525352	0	0.081846	2.08212	0.277472	0.0348507	0	0	6.05701e-05
182	Candidatus_Endomicrobium*	0	0	0	0	0	0	0	0.000488014	0
183	Candidatus_Koribacter*	0	0	0	0	0	0	0	1.22407	0
184	Candidatus_Solibacter*	0	0	0	0	0	0	0	1.20882	0
185	Capnocytophaga	0	0	0.00211392	2.23384	0.438532	0.0840941	0	0	0
186	Cardiobacterium	0	0	0	0.00861168	0.0127194	0.0102506	0	0	0
187	Carnobacterium	0	0	0	0	0	0.152342	0	0	0
188	Caryophanon	0	0	0	0	0	0.00154722	0	0	0
189	Catellibacterium*	0	0	0	0.00120788	0	0.000629885	0	0	0
190	Catellicoccus	0	0	0	0	0	0.000821628	0	0	0
191	Catelliglobosispora*	0	0	0	0	0	0	0	0.0021361	0
192	Catenibacterium	0.0155417	0	0.000843501	0	0	0.0076992	0	0	0
193	Catenulispora*	0	0	0	0	0	0	0	0.0843007	0
194	Catonella	0.000469496	0	0	0.414176	0.0349039	0.0050148	0	0	0
195	Caulobacter	0	0	0	0.279108	0	0.149996	0.196412	0.00141219	0.515967
196	Cellulomonas	0	0	0	0	0	0.000418085	0	0	7.07064e-05
197	Cellulosilyticum	0.00553097	0	0	0	0	0.000539856	0	0	0.000527624
198	Cellulosimicrobium	0	0	0	0.000721064	0	0.000363716	0	0	0
199	Cellvibrio	0	0	0.000140302	0.000127572	0	0.00143024	15.3898	0	0.0010813
200	Centipeda	0	0	0	0.0374781	0.000836744	0	0	0	0
201	Cetobacterium	0	0	0	0	0	7.97682e-05	0	0	0.0334814
202	Chelativorans*	0	0	0	0	0.000211026	0	0	0	0
203	Chelatococcus	0	0	0	0	0	0.000252431	0	0.004295	0
204	Chelonobacter*	0	0	0	0	0	0.00128297	0	0	0
205	Chitinimonas	0	0	0	0	0	0	0	0.032549	0.00889951
206	Chitinophaga*	0	0	0	0	0	0.00546942	0	0.0117966	0.00109902
207	Chlorarachniophyceae*	0	0	0	0	0	6.55825e-05	0	0	0
208	Chlorophyta*	0	0	0.000153543	0	0	0.0039834	0	0	0.28915
209	Chondromyces	0	0	0	0	0	0	0	0.0260839	0
210	Chromobacterium	0	0	0	0	0	0	0	0.227493	0.00921595
211	Chryseobacterium	0	0	0.000581776	0.0344456	0.0407366	0.407825	0.303618	0.00937065	0.0354906
212	Chthonomonas/Armatimonadetes_gp3*	0	0	0	0	0	0	0	0.324127	0.00555097
213	Citreicella	0	0	0	0	0	0	0.0178217	0	0
214	Citricoccus	0	0	0	0	7.54583e-05	0.000132594	0.00307702	0	7.52785e-05
215	Citrobacter	0.000793613	0	0.0054506	0	0.000238991	0.00127092	0.00444444	0	0
216	Clavibacter	0	0	0	0	0	0.000229788	0	0	0
217	Cloacibacillus	0.000785388	0	0	0	0	0	0	0	0
218	Cloacibacterium*	0	0	0.00145605	0.00700227	0.115459	0.125658	0.700996	0	0.00024228
219	Clostridium_III*	0	0	0	0	0	5.48729e-05	0	0.00958658	0
220	Clostridium_IV*	0.0452401	0.927206	0.000645011	0	0	0.00118321	0	0.00101065	0
221	Clostridium_sensu_stricto*	0	0	0.00356531	0.00132283	0.000460839	0.10301	0	0.0744889	0
222	Clostridium_XI*	0.298615	0.0547648	0.000495434	0.000147128	0.00309818	0.0751392	0.020733	0.040914	0
223	Clostridium_XII*	0	0	0	0	0	0.00011673	0	0.000634776	0
224	Clostridium_XIX*	0.0077034	0	0.000870196	0	0	0	0	0	0
225	Clostridium_XlVa*	0.00724864	0.232209	0.000400625	0.000675287	0.2036	0.0044469	0	0.00883975	0
226	Clostridium_XlVb*	0.0502299	0.228413	0.00270794	0	0	0.0014936	0	0.0130932	0
227	Clostridium_XVIII*	0.0207308	0.212996	0.000710476	0	0	0.002606	0	0	0
228	Cobetia	0	0	0	0	0	0	0.291295	0	0
229	Cohaesibacter	0	0	0	0	0	0	0.0132637	0	0
230	Cohnella	0	0	0	0	0	0.00519361	0	0.374609	0
231	Collimonas	0	0	0	0	0	0.000912374	0	0	0
232	Collinsella	0.300553	0.0811688	0.00268192	0	0	0.0164737	0	0	0
233	Colwellia	0	0	0	0	0	0	0.293585	0	0
234	Comamonas	0.00276416	0	0	0.270193	0.401798	0.0475078	0.00790788	0.00105931	0.744946
235	Conchiformibius	0	0	0.000508631	0	5.3145e-05	0.00714352	0	0	0
236	Conexibacter*	0	0	0	0	0	0.00084103	0	3.60077	0.15297
237	Constrictibacter*	0	0	0	0	0	0	0	0.000488014	0
238	Coprobacillus	0.00572328	0	0.000595791	0	0	0.00440609	0	0	7.07064e-05
239	Coprococcus	0.0108978	0.612659	0.00263497	0	0	0.0165295	0	0	6.05701e-05
240	Coraliomargarita	0	0	0	0	0	0	0.240291	0	0
241	Corallococcus	0	0	0	0	0	0	0	0.0131717	0
242	Corallomonas*	0	0	0	0	0	0	0.00281924	0	0
243	Coriobacterium	0	0	0	0	0	5.30191e-05	0	0	0
244	Corynebacterium	0	0	0.36945	0.963326	0.762075	7.97649	2.2398	0	0.000721376
245	Couchioplanes*	0	0	0	0	0	0	0	0.00101065	0
246	Coxiella	0	0	0	0	0	0.000222664	0	0.00818247	0.0254995
247	Craurococcus	0	0	0	0	0.000403039	0.00631456	0.0352718	0	0
248	Crocinitomix	0	0	0	0	0	0.000273109	0.0459819	0	0
249	Cryobacterium	0	0	0	0	0	0.00340285	0.000914645	0	0.0187521
250	Cryptobacterium	0	0	0	0.0209699	0.0013488	0.000554707	0	0	0
251	Cryptomonadaceae*	0	0	0	0	0	0.0017962	0	0	1.59208
252	Cryptosporangium	0	0	0	0	0	0.000121831	0	0.00206067	0
253	Cupriavidus	0	0	0.000112653	0.045095	0.889523	5.99644	0.00627939	0.0298165	0.00554192
254	Curtobacterium	0	0	0	0	0.00668504	0.00598742	0.0132028	0.000648938	0.000670343
255	Curvibacter	0	0	0	0	0	0.64767	0.000685871	0	0.0395815
256	Cystobacter	0	0	0	0	0	0	0	0.0457529	0
257	Cytophaga*	0	0	0.000124721	0	0	0.000967584	0	0	0
258	Dactylosporangium*	0	0	0	0	0	0.000816531	0	0.0366612	0
259	Daeguia	0	0	0	0	0	0.000297562	0	0	0
260	Dechloromonas	0	0	0.000170684	0.00020571	0	0.0116602	0.00358261	0	0.00438189
261	Deefgea	0	0	0	0	0	0.000230146	0	0	0.00502349
262	Defluviicoccus	0	0	0	0	0	0.000382376	0.00121993	0	0.00164407
263	Deinobacterium	0	0	0	0	0	0	0.000688591	0	0
264	Deinococcus	0	0	0	0.0516011	0.0885826	1.11251	0.0202485	0.0048502	0.00124164
265	Delftia	0	0	0	0.00020571	0.0457967	0.0234559	0.731595	0	0.000991834
266	Demequina	0	0	0	0	0	0	0.0266058	0	5.89053e-05
267	Denitratisoma	0	0	0	0	0	0	0	0.00817021	0
268	Dermabacter	0	0	0.00247294	0	0.000382943	0.0422013	0	0	0
269	Dermacoccus	0.000187856	0	0.000254316	0.0152974	0	1.37833	0.0127173	0	0
270	Desemzia	0	0	0	0	0	0.00261149	0	0	0
271	Desulfobulbus	0	0	0	0.129986	0	0.000249653	0	0.000529655	0.011602
272	Desulfomicrobium	0	0	0	0.000399491	0	0	0	0	0
273	Desulfomonile	0	0	0	0	0	0.000115081	0	0	0.0140375
274	Desulfosporosinus	0	0	0	0	0	0.00182529	0	0.00114184	0.00215375
275	Desulfovibrio	0.0345996	0	0	0	0	0.000344892	0.0102255	0	0.0113461
276	Devosia	0	0	0.000127605	0.001125	0.000344504	0.00681998	0.00288412	0.0729447	0.00368674
277	Dialister	0.732361	1.10659	0.861448	0.518885	0.125807	0.0509623	0	0	0.00024228
278	Diaphorobacter*	0	0	0.000283267	0	0.233969	0.110168	0.684291	0.00196148	0
279	Dietzia	0	0	0	0.000127572	0.000432165	0.0640803	0.00129583	0	0.00270729
280	Diplorickettsia	0	0	0	0	0	0	0.000145418	0.0283656	0.0338836
281	Dokdonella	0	0	0	0	5.27565e-05	0.0029337	0	0.00247216	7.07064e-05
282	Dolosigranulum	0	0	0	0.000420391	0.982562	0.0129895	0	0	0.00018171
283	Domibacillus	0	0	0	0	0	0	0	0.500498	0
284	Dongia	0	0	0	0	0	0	0	0.0282853	0.00212552
285	Dorea	0.683316	0.34756	0.00668394	0	3.77292e-05	0.0271819	0	0	0
286	Duganella	0	0	0	0	0.000477981	0.00540849	0.00921029	0.0993514	0.031099
287	Dyadobacter*	0	0	0	0.000599638	0	0.00648505	3.59433	0	8.43284e-05
288	Dyella	0	0	0	0	0	0.0712935	0	0.422321	0.000141413
289	Dysgonomonas*	0.000166756	0	0	0.000309949	0	9.53914e-05	0	0.00239981	0.00115206
290	Edaphobacter*	0	0	0	0	0	0	0.0742402	0.774641	0.00012114
291	Eggerthella	0.0046511	0	0	0	0	0.00342727	0	0	0
292	Eikenella	0	0	0	0.248693	0.00384165	0.00309935	0	0	0
293	Elizabethkingia	0	0	0	0.000136425	0	0.00439159	0.0283066	0.000488014	0.00045513
294	Elusimicrobium	0	0	0	0	0	0	0	0.00340406	0.000242981
295	Emticicia*	0	0	0	0	0	0.00369305	0	0	0.950392
296	Enhydrobacter	0	0	0.00104373	1.64184	0.0159243	0.710319	3.67187	0.000830055	0
297	Ensifer	0	0	0	0.000306956	0	5.30191e-05	0	0.000684182	0
298	Enterobacter	0	0	0	0	0.000332058	0.014621	0.0009474	0	7.07064e-05
299	Enterococcus	0.0166057	0	0.0213116	0.203879	0.0542417	0.15603	0.0150251	0	0.00139715
300	Epilithonimonas*	0	0	0	0	0	0.00183603	0.00178063	0	0.000363486
301	Eremococcus*	0	0	0.000685139	0	0	0.0445794	0	0	0
302	Erwinia	0	0	0	0	0.000238991	0.416405	0.00121993	0	0
303	Erysipelothrix	0.00314723	0	0	0	0	0.00048692	0	0	0
304	Erysipelotrichaceae_incertae_sedis*	0.202888	0	0.00156473	0.00249253	0.00709005	0.00236541	0	0	0.00013731
305	Erythrobacter	0	0	0	0	0	0	0.00633589	0	0
306	Erythromicrobium*	0	0	0	0	0	0.000371217	0	0	0.000215422
307	Escherichia_Shigella*	0	0	0	0	0.000863655	0	0	0	0
308	Escherichia/Shigella	2.05417	0	0.000508718	0.000417992	0.0345572	0.239854	4.32672	0.00374887	6.07452e-05
309	Eubacterium	0	0	0	1.51198	0.142701	0.0114491	0	0	0
310	Euzebya	0	0	0	0	0	5.48729e-05	0	0	0
311	Exiguobacterium	0	0	0.0438907	0.0778178	0.000507556	0.00515071	0.131253	0	0.00145246
312	Facklamia	0	0	0.0333488	0	0.000226375	0.0612252	0.0320894	0	0
313	Faecalibacterium	9.78286	7.75053	0.0247963	0.000307643	5.27565e-05	0.0448718	0	0	0.00024228
314	Falsibacillus	0	0	0	0	0	0	0	0.00239981	0
315	Fastidiosipila*	0	0	0.00392082	0	0	0.00414206	0	0	0
316	Ferribacterium	0	0	0	0	0	0.000258659	0	0	0.00167544
317	Ferrimicrobium	0	0	0	0	0	0	0	0.000648938	0
318	Ferritrophicum	0	0	0	0	0	0	0	0.0013343	0
319	Ferruginibacter*	0	0	0.000155901	0.000136952	0	0.0083159	0	0	0.292403
320	Fervidicella*	0	0	0	0	0	0.000294973	0	0	0
321	Fibrella*	0	0	0	0	0	0.000228919	0.0009474	0	0
322	Filifactor	0	0	0	0.81038	0.0399886	0.0022466	0	0	0
323	Filimonas*	0	0	0	0	0	0.000353107	0	0.0011999	0
324	Fimbriimonas	0	0	0	0	0	0	0	0.00137073	0.000916113
325	Finegoldia	0	0	0.658727	0.000257384	0.0300187	0.58423	0.0135833	0	0.000482896
326	Flavihumibacter*	0	0	0	0	0	0.000439097	0	0.00259575	0.000251524
327	Flavisolibacter*	0	0	0	0.000128692	0.000113187	2.34373	0	0.85135	0.000608435
328	Flavitalea*	0	0	0	0	0	0.00200471	0	0.0295699	8.3717e-05
329	Flavobacterium	0	0	0.000735339	0.0103633	0.00264414	0.18175	0.975151	0	1.5639
330	Flavonifractor	0.106777	0.427275	0.000869088	0.00035148	0	0.00164408	0	0	0
331	Flectobacillus*	0	0	0.000266744	0.000677037	0	0.00133572	0	0	0.00129776
332	Fluviicola	0	0	0	0	0	0.00375863	0.324773	0	0.264611
333	Fontibacillus	0	0	0	0	0	0.000118195	0	0	0
334	Formosa	0	0	0	0	0	0	0.0546564	0	0
335	Francisella	0	0	0	0	0	0	0.028885	0	0
336	Frateuria	0	0	0	0	0	0	0	0.00990724	0
337	Friedmanniella	0	0	0	0	0.00577139	0.00958189	0	0	0
338	Frigoribacterium	0	0	0	0	0	0.00123561	0	0	0
339	Frondihabitans	0	0	0	0	0	0.000262225	0	0	0.000138139
340	Fulvibacter	0	0	0	0	0	0	0.000413633	0	0
341	Fulvimonas	0	0	0	0	0	0	0	0.0168255	0
342	Fusibacter	0	0	0	0.000239099	0	0.00102867	0.0032412	0	0
343	Fusobacterium	0.023292	0	0.0797305	16.8489	4.1167	0.137979	0.000413633	0.000568984	0.000507336
344	Gaiella	0	0	0	0	0	0	0.00333369	0.499511	0.0376408
345	Gallicola*	0	0	0.000747424	0	0	0.0160953	0	0	0
346	Gangjinia	0	0	0	0	0	0	0.000593542	0	0
347	Gardnerella*	0.000114615	0	0.329741	0	0.000278301	0.000385839	0.00896468	0	0
348	Gemella	0.00603247	0	0.185224	1.14775	4.47324	0.239685	0.0714653	0	0.000168657
349	Geminicoccus*	0	0	0	0	0	0.00103315	0.00438459	0.00410509	0.000334868
350	Gemmata	0	0	0	0	0	0.0144005	0	1.17649	0.00828735
351	Gemmatimonas	0	0	0	0	0.00626432	0.340965	0.00450206	1.15931	0.128781
352	Gemmiger*	3.38571	2.02667	0	0	0	0	0	0	0
353	Gemmobacter	0	0	0	0.000780178	0	0	0	0	0.01808
354	Geobacillus	0	0	0	0	0.00021258	2.19275	0.0197969	0	0
355	Geobacter	0	0	0	0	0	0.00128328	0	0.00129334	0.0639698
356	Geodermatophilus*	0	0	0	0	0	0.000412037	0.00438459	0.252378	6.05701e-05
357	Geomicrobium	0	0	0	0	0	0.000336148	0	0	0
358	Geopsychrobacter	0	0	0	0	0	0	0	0.000685363	0
359	Georgenia	0	0	0	0	0	0.00109079	0	0	0
360	Geosporobacter*	0	0	0	0	0	0.00234681	0	0	0
361	Geothrix*	0	0	0.00017975	0	0	0.000432903	0	0.00152099	0.0450009
362	Giesbergeria	0	0	0	0	0	0.00035775	0	0	0
363	Gillisia	0	0	0	0	0	0.000118526	0.000685871	0	0
364	Glaciecola	0	0	0	0	0	0	0.601577	0	0
365	Globicatella	0	0	0	0	0	0.0270277	0.0022271	0	0
366	Gluconacetobacter	0	0	0	0	0	0.000564075	0	0	0
367	Gluconobacter	0	0	0	0	0	0.00119691	0	0	0
368	Goodfellowiella*	0	0	0	0	0	0	0	0.000648938	0
369	Gordonia	0	0	0.000299124	0	0.000113187	0.102281	0	0	0.000573514
370	Gordonibacter	0.00164696	0	0	0	0	0	0	0	0
371	Gp1*	0	0	0	0	0	0.00117025	0	20.1664	0.0295095
372	Gp10*	0	0	0	0	0	0	0	0.0986147	0.00350401
373	Gp12*	0	0	0	0	0	0	0	0.000510339	0
374	Gp13*	0	0	0	0	0	0	0	0.224307	0.00475126
375	Gp15*	0	0	0	0	0	0	0	0.0243969	0.000228004
376	Gp16*	0	0	0	0	0	0.00621764	0	0.079425	0.0876504
377	Gp17*	0	0	0	0	0	0.000162832	0	0.11676	0.0483113
378	Gp18*	0	0	0	0	0	0	0	0.00138577	0.0292496
379	Gp2*	0	0	0	0	0	0.00178252	0	12.0547	0.0100906
380	Gp3*	0	0	0.000103384	0	0	0.0691621	0	7.68837	0.0239732
381	Gp4*	0	0	0	0.000127572	0.00118523	2.16942	0.136124	0.0969589	0.00165311
382	Gp5*	0	0	0	0	0	0	0	1.07953	0.00142319
383	Gp6*	0	0	0	0	0.00119231	0.00892647	0	1.41852	0.080013
384	Gp7*	0	0	0	0	0.00026484	0.000496551	0	0.219977	0.0128188
385	GpI*	0	0	0.000400161	0	0.000788971	0.0076915	0	0	0.507442
386	GpIIa*	0	0	0	0	0	0.0142694	0	0	27.9853
387	GpIV*	0	0	0	0	0	0.000330147	0	0	0.0112638
388	GpIX*	0	0	0	0	0	0.000206729	0	0	0.00375411
389	GpV*	0	0	0	0	0.00202447	0	0	0	0.0235639
390	GpVIII*	0	0	0	0	0.000226375	0.000823647	0	0	0.00242528
391	GpXI*	0	0	0	0	0	0.000440941	0	0	0.0444459
392	GpXIII*	0	0	0	0	0	5.81247e-05	0	0	0.00885051
393	Gracilibacillus	0	0	0	0	0	0.000841237	0	0	0
394	Granulicatella	0.010468	0	0.0105336	1.35319	4.21011	0.180352	0.107903	0	0.000500097
395	Granulicella*	0	0	0	0	0	0.000247772	0.00118708	0.266751	0.00167035
396	Gryllotalpicola	0	0	0	0	0	0	0	0.00219105	0
397	Gulbenkiania	0	0	0	0	0	0.00066209	0	0.0124673	0
398	Gulosibacter*	0	0	0	0	0	0.000217311	0	0	0
399	Haematobacter	0	0	0	0.000187015	0.000265725	0.0125443	0	0	0.00757124
400	Haemophilus	0.189735	0	0.000286464	0.248714	1.64215	0.0423618	0.00852641	0	0.000501535
401	Hafnia	0	0	0	0	0	0	0.000593542	0	0
402	Haliangium	0	0	0	0	0	0	0	0.00130276	0.000244377
403	Haliea	0	0	0	0	0	0.00141129	0	0	0.00115124
404	Haliscomenobacter	0	0	0.000141633	0.00109359	0	0.0257663	0.00696444	0	0.510688
405	Hallella*	0.000525237	0	0	0.0615976	0.00690533	0	0	0	0
406	Haloechinothrix*	0	0	0	0	0	0.000147487	0	0	0
407	Haloferula	0	0	0	0	0	0.000243651	0.271618	0	0.000891309
408	Halomonas	0	0	0	0.00163107	0.0137038	0.00915413	0.377442	0	0
409	Hamadaea*	0	0	0	0	0	0	0	0.000648938	0
410	Hansschlegelia	0	0	0	0	0	0.00101724	0	0	0
411	Helcobacillus	0	0	0.000647701	0	0	0.00414492	0	0	0
412	Helcococcus	0	0	0.00412234	0	7.96635e-05	0.00551774	0	0	0
413	Helicobacter	0	0	0.000257411	0	0.00146327	0.0540045	0	0	0
414	Heliothrix*	0	0	0	0	0	7.20872e-05	0	0	0
415	Herbaspirillum	0	0	0	0.00375917	0.000102495	0.0179034	0.0871535	0.00590885	0.0365821
416	Herminiimonas	0	0	0	0	0	0.0179113	0.0367867	0	0.00117393
417	Hespellia	0.000107731	0	0	0	0	0	0	0	0.000248314
418	Hoeflea	0	0	0	0	0	0	0.0717676	0	0
419	Holdemania	0.0137556	0	0.000167695	0	0	0	0	0	0
420	Holophaga*	0	0	0	0	0	0	0	0.00105931	0.0154106
421	Howardella	0.00284125	0	0.000113611	0.00104918	0	0	0	0	0
422	Humicoccus*	0	0	0	0	0	0.00268063	0	0	0
423	Hyalangium	0	0	0	0	0	0.000373122	0	0	0
424	Hydrocarboniphaga	0	0	0	0	0	8.56537e-05	0	0	0
425	Hydrogenoanaerobacterium	0.000187259	0	0	0	0	0	0	0	0
426	Hydrogenophaga	0	0	0	0.000128692	0	0.00420523	0	0	0.0213042
427	Hydrogenophilus	0	0	0	0.00020571	0.0102842	0.00428052	0.091678	0.000541003	0
428	Hydrotalea*	0	0	0	0	0	0.0643465	0	0.00202337	0.000206533
429	Hylemonella	0	0	0	0	0	0.000115081	0.0194286	0	0
430	Hymenobacter*	0	0	0	0	0.00312839	0.0646767	0.318808	0.00418293	0.00110035
431	Hyphomicrobium	0	0	0	0.000136425	0	0.196133	0.00347752	0.0254892	0.0137608
432	Hyphomonas	0	0	0	0	0	0.000271621	0	0	0.00251363
433	Iamia	0	0	0	0	5.48062e-05	0.00397313	0	0.00588357	0.00102969
434	Ideonella	0	0	0	0.00062402	0	0.000302066	0	0	8.43241e-05
435	Ignatzschineria	0	0	0	0	0	0.0006925	0	0	0
436	Ignavigranum*	0	0	0	0	0	0.000399458	0	0	0
437	Ilumatobacter	0	0	0	0	0	0.00179861	0.0396316	0.000692885	0.0252394
438	Inquilinus	0	0	0	0	0	0	0	0.00243638	6.27109e-05
439	Intrasporangium	0	0	0	0	0	0	0	0.00441322	0
440	Iodobacter	0	0	0	0	0	5.81247e-05	0	0	0.000234647
441	Isosphaera*	0	0	0	0	0	0	0	0.00146483	0
442	Janibacter	0	0	0.00017975	0	0.00576018	0.0944786	0	0.0293843	0.000392013
443	Jannaschia	0	0	0	0	0	0	0.0151784	0	0
444	Janthinobacterium	0	0	0.000820651	0.000805252	0.00216641	0.0226149	0.148713	0.0322656	0.0121503
445	Jeotgalibacillus	0	0	0	0	0	0.00247441	0	0	0
446	Jeotgalicoccus	0.00015172	0	0	0	0.00191383	0.024431	0.0532768	0	0
447	Johnsonella*	0	0	0	0.0410545	0	0.000214004	0	0	0
448	Jonesia	0	0	0	0	0	0.000865636	0	0	0
449	Jonquetella	0	0	0.0220611	0.000626513	0.00770713	0.00271345	0	0	0
450	Kaistia	0	0	0	0	0	0.00135883	0	0.000488014	0.000674442
451	Kiloniella	0	0	0	0	0	0	0.0202738	0	0
452	Kineococcus*	0	0	0	0	0	0.000917011	0	0.00168792	0
453	Kineosporia*	0	0	0	0	0	0.000177938	0	0.00204136	0.000549159
454	Kingella	0	0	0	0.310138	0.0447697	0.0194719	0	0	0
455	Kitasatospora	0	0	0	0	0	5.93125e-05	0	0.193823	0
456	Klebsiella	0.237479	0	0	0	0.101237	0.0263739	0.0121763	0	0
457	Kluyvera	0.000133544	0	0	0	0.000727202	0.000283986	0.0791123	0	0
458	Knoellia	0	0	0.000149739	0	0.000105513	0.00145024	0	0	0
459	Kocuria	0	0	0.00498206	0.00935801	0.0117441	1.20527	0.0250377	0	0.000150557
460	Kofleria*	0	0	0	0	0	8.50178e-05	0	0.00149867	0.000154423
461	Kribbella	0	0	0	0	0	0	0	0.00435194	0
462	Ktedonobacter	0	0	0	0	0	0	0	1.12992	0.00125645
463	Kurthia	0	0	0	0	0	0.00131736	0	0.0020213	0
464	Kushneria	0	0	0	0	0	8.1975e-05	0	0	0
465	Kutzneria*	0	0	0	0	0	0	0	0.0680968	0
466	Kytococcus	0	0	0	0	0	0.0106798	0	0	0
467	Labrenzia	0	0	0	0	0	0	0.00700105	0	0
468	Labrys	0	0	0	0	0	0.0293216	0	0.0114155	0.00130186
469	Lachnobacterium	0.00680578	0	0	0	0	0	0	0	0
470	Lachnospira	0.000951543	0	0	0	0	0	0	0	0
471	Lachnospiracea_incertae_sedis*	2.01754	1.8819	0.00957395	0	0	0.174603	0.0224222	0	0
472	Lacibacter*	0	0	0	0	0	0.313353	0	0	0
473	Lactobacillus	0.42402	0	73.056	0.490558	0.083174	1.24701	0.0500185	0	0
474	Lactococcus	0.00510495	0	0.0115891	0.0716138	0.00397808	0.0970654	0.00962835	0.00116417	0.00405888
475	Lapillicoccus	0	0	0	0	0	0.000109746	0	0	0
476	Larkinella*	0	0	0	0	0	0.000262452	0	0	0
477	Latescibacteria_genera_incertae_sedis*	0	0	0	0	0	0	0	0.00138577	0.0227868
478	Leadbetterella*	0	0	0	0.00349747	0	0.00155373	0.0924878	0	0
479	Leclercia	0.000139612	0	0	0	0	0	0.00342936	0	0
480	Leeuwenhoekiella	0	0	0	0	0	0	0.0438338	0	0
481	Legionella	0	0	0	0	0.0119383	0.0481857	0.00260726	0.245717	0.159577
482	Leifsonia	0	0	0	0	0.000168706	0.00426016	0.0112764	0.119646	0
483	Lentzea*	0	0	0	0	0	0.00014393	0	0	8.12466e-05
484	Leptospira	0	0	0	0	0.00274236	0.00320866	0.00956005	0	7.52785e-05
485	Leptothrix	0	0	0	0	0	0.000281061	0	0	0.00487215
486	Leptotrichia	0.000237791	0	0.000140225	2.84014	0.928582	0.0637338	0	0	0.000390779
487	Leucobacter	0	0	0	0.000136425	0.000105513	0.0043603	3.10627	0	0.00319031
488	Leuconostoc	0.000434624	0	0	0.000324638	0.000362161	0.0933307	0.0194699	0	0.000206668
489	Lewinella	0	0	0	0	0	0	0.365326	0	0
490	Limnobacter	0	0	0	0	0	0.00106789	0	0	0
491	Limnohabitans*	0	0	0	0	0	0.0140676	0	0	0.00126927
492	Listonella	0	0	0	0	0	0.000162442	0.403804	0	0
493	Litoreibacter	0	0	0	0	0	0	0.00448029	0	0
494	Litorilinea*	0	0	0	0	0	0	0	0.00270549	0.00508406
495	Loktanella	0	0	0	0	0	0	0.180457	0	0
496	Lucibacterium*	0	0	0	0	0	0	0.000804644	0	0
497	Luteibacter	0	0	0	0	0	0.0236836	0	0.0186082	0
498	Luteimonas	0	0	0	0	0.000287885	0.00181021	0	0.00170354	0.00113452
499	Luteococcus	0.000316345	0	0	0	0.000715069	0.00384555	0	0	0
500	Luteolibacter	0	0	0	0	0	0.00227263	0.368678	0	2.06883
501	Lutibacter	0	0	0	0	0	0	0.144119	0	0
502	Lysinibacillus	0	0	0	0	0	0.000557259	0	0.0279935	0.000806531
503	Lysobacter	0	0	0	0	0.00184129	0.0327929	0	0.0153184	0.0002983
504	Macrococcus	0	0	0	0.000148761	0.00119524	0.0202532	0	0	0
505	Magnetospirillum	0	0	0	0	0	0.000675616	0	0.00959104	0.00411546
506	Malikia	0	0	0	0	0	0.00195378	0	0	0
507	Maribacter	0	0	0	0	0	0	0.0209058	0	0
508	Marinicella*	0	0	0	0	0	0	0.00732689	0	0
509	Mariniflexile	0	0	0	0	0	0.000276225	0.0320083	0	0
510	Marinilactibacillus	0	0	0	0	0	0.000592814	0.000688591	0	0
511	Marinobacter	0	0	0	0	0	0	0.339015	0	0
512	Marinobacterium	0	0	0	0	0	0	0.0245954	0	0
513	Marinomonas	0	0	0	0	0.00804385	0.0076892	3.53496	0	0
514	Marinospirillum	0	0	0	0	0	0.000285083	0	0	0
515	Marisediminicola	0	0	0	0	0	0	0.00118708	0	0
516	Maritimibacter	0	0	0	0	0	0	0.0597099	0	0
517	Marmoricola	0	0	0	0	0.000526792	0.0185241	0.00260726	0.0195484	0.000228179
518	Martelella	0	0	0	0	0	0	0.00714139	0	0
519	Marvinbryantia	0	0	0	0	0	0.000920784	0	0	0
520	Massilia	0	0	0	0.000132	0.00796699	0.43579	0.591639	1.00784	0.0308981
521	Megamonas	4.68558	0	0.00497699	0	0	0.0011236	0	0	6.27109e-05
522	Megasphaera	0.992497	0	0.125326	0.0555981	0.22114	0.0128899	0	0	0.00128137
523	Meiothermus	0	0	0	0	0.0297998	0.145443	0	0	0.0032195
524	Meniscus*	0	0	0	0	0	9.05307e-05	0	0	0
525	Mesonia	0	0	0	0	0	0.000118658	0	0	0
526	Mesorhizobium	0	0	0	0.000121708	0.000985645	0.00341603	0.0143168	0.0284484	0
527	Methanobrevibacter*	0	0	0	0	0	0	0	0.00376432	0.000484736
528	Methylobacillus	0	0	0	0.000363893	0	0.000436092	0	0	0
529	Methylobacterium	0	0	0.000648541	0.00806528	0.246686	9.22912	0.300685	0.147349	0.217626
530	Methylocapsa	0	0	0	0	0	4.39188e-05	0	0	0
531	Methylocella	0	0	0	0	0	0.000461448	0	0	8.43241e-05
532	Methylococcus	0	0	0	0	0	0.000160991	0	0	0.00308858
533	Methylocystis	0	0	0	0.000187015	0	0.00195675	0	0.0018875	0.686227
534	Methylophaga	0	0	0	0	0	0	0.0146176	0	0
535	Methylophilus	0	0	0	0.000607498	0.00304785	0.0584662	0	0	1.23798
536	Methylotenera	0	0	0	0.000158184	0	0.0476771	0	0	0.000545194
537	Methyloversatilis	0	0	0.000118991	0.00107476	0.163097	0.066246	0	0	0.00225672
538	Methylovirgula*	0	0	0	0	0.00015827	7.3145e-05	0	0.00244086	0
539	Methylovorus	0	0	0	0	0	0	0.0171244	0	0
540	Microbacterium	0	0	0.00023083	0.0576192	0.00225493	0.0963146	0.621363	0	0.000168657
541	Microbulbifer	0	0	0	0	0	0	0.000685871	0	0
542	Microcella	0	0	0	0	0	0	0.0103263	0	0
543	Micrococcus	0	0	0.00147375	0.00226871	0.0185997	1.47575	0.595966	0	0.000625079
544	Microgenomates_genera_incertae_sedis*	0	0	0	0	0	0	0	0.00380467	0.00938303
545	Microlunatus	0	0	0	0	0.00053257	0.00873737	0	0	0
546	Micropruina	0	0	0	0	0.000674824	0.00113088	0	0	0
547	Microtetraspora	0	0	0	0	0	0	0	0.000441267	0
548	Microvirga	0	0	0	0	0	0.0147971	0	0.355677	0.000327457
549	Miniimonas*	0	0	0	0	0	5.14109e-05	0	0	0
550	Mitsuokella	0.340719	0	0	0.0010266	0.000823728	0.00136149	0	0	0
551	Mobilicoccus	0	0	0	0	0	7.90686e-05	0	0	0
552	Mobiluncus	0	0	0.319916	0	0.00901613	0.00461106	0	0	0
553	Modestobacter*	0	0	0.00032665	0	0	0.0164635	0	0.049672	0.000117811
554	Mogibacterium	0	0	0	0.226037	0.0846546	0.0132889	0	0	0
555	Moheibacter	0	0	0	0	0	0	0.00583138	0	0
556	Moraxella	0	0	0	0	1.3595	0.0254972	0.0162126	0	6.05701e-05
557	Morganella	0.000139612	0	9.1826e-05	0	0.00365932	0	0	0	8.12466e-05
558	Moryella	0	0	0.0695767	0.0328422	0.0618917	0.00770359	0	0	0
559	Motilibacter*	0	0	0	0	0	0	0	0.0021361	0
560	Mucilaginibacter	0	0	0	0.00019536	6.47658e-05	0.00664466	0	0.176878	0.0285821
561	Murdochiella*	0	0	0.00987002	0	5.27565e-05	0.0292917	0.00498147	0	0
562	Muricauda	0	0	0	0	0	0	0.00703448	0	0
563	Mycobacterium	0	0	0.000138239	0.000420391	0.162604	0.162245	0.0658514	1.01914	5.05093
564	Mycoplasma	0	0	0.132834	0.175319	0.0321404	0.00267738	0	0	0.000394398
565	Myroides	0	0	0	0	0	0.00143363	0	0	0
566	Myxococcus	0	0	0	0	0	0	0	0.0020213	0.0012055
567	Nakamurella*	0	0	0	0	0	0.00252398	0	0.00101065	0.00173204
568	Nautella	0	0	0	0	0	0	0.00794107	0	0
569	Naxibacter	0	0	0	0.000256264	5.27565e-05	0.00685818	0.0009474	0.0835322	0
570	Negativicoccus	0	0	0.00303783	0	0.0288763	0.0124805	0	0	0
571	Neisseria	0.000563067	0	0.0119451	1.08324	2.27142	0.310233	0.0549657	0	8.3717e-05
572	Neochlamydia*	0	0	0	0	0	0	0	0.0576205	0.00414113
573	Neptuniibacter	0	0	0	0	0	0	0.0793274	0	0
574	Neptunomonas	0	0	0	0	0	0	0.0654002	0	0
575	Nesterenkonia	0	0	0	0	0.000896356	0.00977647	0	0	0.000152075
576	Nevskia	0	0	0	0	5.48062e-05	0.00304167	0.019252	0.0435162	0.0310936
577	Niabella	0	0	0	0	0	0.000643965	0	0	0
578	Niastella*	0	0	0	0	0	0.000425341	0	0.0195983	6.05701e-05
579	Nitrincola	0	0	0	0	0	0	0.000145418	0	0
580	Nitrobacter	0	0	0	0	0	0	0	0.0203035	0.000167434
581	Nitrosomonas	0	0	0	0	0	0	0	0.00271419	0
582	Nitrososphaera*	0	0	0	0	0	0	0	1.29864	0.0050103
583	Nitrosospira	0	0	0	0	0	0	0.0210851	0.0483787	0.00103509
584	Nitrospira	0	0	0	0.000165075	0.000105513	0.00432609	0.00205761	0.0901094	0.00387835
585	Nocardia	0	0	0	0	0	0.000406845	0	0.0574965	0.000141413
586	Nocardioides	0	0	0	0	0.00335664	0.140588	0.040744	0.123349	0.00154706
587	Nocardiopsis	0	0	0	0	0	0.000790422	0	0	0
588	Nonomuraea	0	0	0	0	0	0	0	0.00376748	0
589	Nosocomiicoccus	0	0	0.00138638	0	3.88826e-05	0.0943079	0	0	0
590	Noviherbaspirillum	0	0	0	0	0	0	0	0.088282	0.000180001
591	Novispirillum	0	0	0	0	0	0.000123572	0	0	0.000844037
592	Novosphingobium	0	0	0.000135798	0.216029	0.000569394	0.471531	0.194605	0.0108814	0.34358
593	Nubsella*	0	0	0	0.000309949	0	0.000913206	0.0150396	0	0.000150557
594	Oceanibulbus	0	0	0	0	0	0	0.0892531	0	0
595	Oceaniserpentilla	0	0	0	0	0	0	0.104385	0	0
596	Oceanobacillus	0	0	0	0	0	0.000819882	0	0	0
597	Oceanospirillum	0	0	0	0	0	0	2.38465	0	0
598	Ochrobactrum	0	0	0	0	0.00015827	0.0110596	0	0.00101065	0.000121096
599	OD1_genera_incertae_sedis*	0	0	0.000297896	0	0	0.0504779	0	0	0
600	Odoribacter	0.208963	0.853818	0.0082457	0.0883757	0	0.000967066	0	0	0
601	Oerskovia	0	0	0.0076154	0	0	0.000400752	0	0	0
602	Ohtaekwangia*	0	0	0	0	0.00115453	0.0126596	0	0.11601	0.000380047
603	Oleispira	0	0	0	0	0	0	0.666259	0	0
604	Oligella	0	0	0	0	0	0.00106519	0	0	0
605	Oligotropha	0	0	0	0	0	0	0.00877899	0.000541003	0
606	Olivibacter*	0	0	0	0	0	0.000365725	0	0	0
607	Olsenella	0	0	0.000663505	0.0124904	0.0113761	0.00320429	0	0	0
608	OP11_genera_incertae_sedis*	0	0	0	0	7.59699e-05	0.0174409	0	0	0
609	Opitutus	0	0	0	0	0	0.0040362	0	0.210342	0.605253
610	Oribacterium	0	0	0	0.0706203	0.0746029	0.0116161	0.0109146	0	0
611	Orientia	0	0	0	0	0	0.000204437	0	0	0.00287099
612	Ornithinibacillus	0	0	0	0	0	0.000192342	0	0	0
613	Ornithinibacter	0	0	0	0	0.000105513	0.000704083	0	0	0
614	Ornithinimicrobium	0	0	0	0	9.04857e-05	0.00271682	0	0	0
615	Oscillibacter	0.1938	2.71558	0.00329269	0	0	0.00888644	0	0	0
616	Ottowia	0	0	0	0.0248724	6.82289e-05	0.00322147	0.00121993	0	0
617	Oxalicibacterium	0	0	0	0	0	0	0	0.0812508	0.00824993
618	Oxalobacter	0.000531189	0	0	0	0	0	0	0	0
619	Oxalophagus	0	0	0	0	0	0	0	0.056497	0
620	Pacificibacter	0	0	0	0	0	0	0.247455	0	0
621	Paenibacillus	0	0	0	0.00621237	0	0.277236	0	0.366659	0.000476281
622	Paenisporosarcina	0	0	0	0.00041831	0	0.000478511	0	0	0
623	Paludibacter	0	0	0.000150806	0.000988353	0	0.00860602	0	0	0.0105104
624	Panacagrimonas	0	0	0	0	0	0	0.00323373	0	0
625	Pandoraea	0	0	0.000116159	0.000128692	0	0.0002272	0	0.00546763	0
626	Pannonibacter	0	0	0	0	0	0.000301909	0	0	0
627	Pantoea	0.000156978	0	0.000711941	0.00284378	0.00289922	0.396577	0.00341453	0	6.74327e-05
628	Papillibacter	0	0	0	0	0	0	0	0.000510339	0
629	Parabacteroides	1.56514	6.2591	0.00517972	0.00114504	0	0.00599556	0	0	0.00127092
630	Parachlamydia	0	0	0	0	0	0	0.0176045	0.0186966	0.0408982
631	Paracoccus	0	0	0	0.00994588	0.0768981	0.159423	0.988645	0	0.00202128
632	Paracraurococcus	0	0	0	0	0	0	0	0.00293091	0
633	Paraeggerthella	0.000341408	0	0	0	0	0	0	0	0
634	Paraoerskovia	0	0	0	0	0	0	0.000685871	0	0
635	Paraprevotella*	0.404214	0	0.000146709	0	0	0.00114681	0	0	6.74327e-05
636	Parascardovia	0	0	0	0.00428864	0.0166169	0	0	0	0
637	Parasegetibacter*	0	0	0	0	0	0.00106175	0	0	0.0214991
638	Parasporobacterium	0	0	0	0	0	0	0	0.000441267	0
639	Parasutterella	2.03022	1.15504	0.00363816	0	0	0.00371149	0	0	0
640	Parcubacteria_genera_incertae_sedis*	0	0	0	0	0	0	0	0.00879806	0.0391743
641	Parvimonas	0	0	0.609697	3.19219	0.291086	0.0112378	0	0	0
642	Pasteurella	0	0	0.157626	0	7.12279e-05	9.69853e-05	0	0	0
643	Pasteuria*	0	0	0	0	0	0.00278948	0	0	0
644	Patulibacter	0	0	0.000124721	0	0	0.0339274	0	0	0
645	Paucibacter	0	0	0	0	0	0.000102474	0	0	0
646	Paucimonas	0	0	0	0	0	0	0.0179	0	0
647	Paucisalibacillus*	0	0	0	0	0	0.000164619	0	0	0
648	Pectobacterium	0	0	0	0	0	0.000118658	0	0	0
649	Pediococcus	0.000513254	0	0	0	0.00256871	0.0051018	0.00368495	0	0
650	Pedobacter*	0	0	0.000155901	0	0.000303756	0.0866055	0	0.0296067	0.523348
651	Pedomicrobium	0	0	0	0	0	0.00621458	0	1.10392	0.00531379
652	Pelomonas	0	0	0.000351274	0.00412852	0.793077	0.0746419	0.00165986	0.0378336	0.0307738
653	Pelosinus	0	0	0	0	0	0	0	0.000529655	8.3717e-05
654	Pelotomaculum	0	0	0	0	0	0.000804956	0	0	0
655	Peptococcus	0	0	0.0144122	0	0.00537201	0.00373596	0	0	0.00222384
656	Peptoniphilus	0.00173214	0	0.718167	0.00233386	0.530433	1.19715	0.0814009	0	0.000696721
657	Peptostreptococcaceae_incertae_sedis*	0	0	0	0.464069	0.00326537	0.000477417	0	0	0
658	Peptostreptococcus	0.000492974	0	0.253585	0.329038	1.09011	0.0185524	0.0207758	0	0
659	Peredibacter	0	0	0	0	0	0.000102474	0.704131	0.00113415	0.111069
660	Persicirhabdus	0	0	0	0	0	0	0.423041	0	0
661	Petrobacter	0	0	0	0	7.96635e-05	0.00108112	0	0	0
662	Phaeobacter	0	0	0	0	0	0	0.371892	0	0
663	Phascolarctobacterium	1.5083	1.29222	0.000900852	0	0	0.00376147	0	0	0
664	Phaselicystis	0	0	0	0	0	0	0	0.01756	0.00114889
665	Phenylobacterium	0	0	0	0	0.639429	0.110809	0.0511763	1.34672	0.445554
666	Phocaeicola*	0	0	0	0.0519391	0.00384732	0	0	0	0
667	Photobacterium	0	0	0	0	0	0.00260142	0.00343066	0	0
668	Phycicoccus	0	0	0	0	0	0.00136244	0	0.00718894	0.00012149
669	Phycisphaera*	0	0	0	0	0	0.00176752	0	0	0
670	Phyllobacterium	0	0	0	0	0	6.67921e-05	0.00443027	0.000653826	0.00173668
671	Pigmentiphaga	0	0	0	0	0	0.000599579	0	0	0.000418674
672	Pilibacter*	0	0	0	0.00955444	0	0	0	0	0
673	Pirellula	0	0	0	0	0	0	0	0.0175863	0.20792
674	Piscicoccus	0	0	0	0	0.000196776	0.000603033	0	0	0
675	Piscinibacter	0	0	0	0	0	0.0283893	0	0	0
676	Planctomyces	0	0	0	0	0	0.00354312	0	0.0856493	0
677	Planifilum	0	0	0	0	0	0.00174693	0	0	0
678	Planobacterium*	0	0	0	0	0.000180971	0.00134232	0.0112107	0	0
679	Planococcaceae_incertae_sedis*	0	0	0	0	0	0.0117248	0	0.00306204	0
680	Planococcus	0	0	0	0	0	0.00669217	0.0547591	0	0
681	Planomicrobium	0	0	0	0	0	0.00132643	0.153168	0	0.000957656
682	Planosporangium*	0	0	0	0	0	0	0	0.491697	0
683	Plantibacter	0	0	0	0	0	0.000653624	0.00594813	0	0
684	Pleomorphomonas	0	0	0	0	0.000344736	0	0.0839291	0	0.000288452
685	Plesiocystis	0	0	0	0	0	0	0.0213265	0	0
686	Polaribacter	0	0	0	0	0	0	0.301194	0	0
687	Polaromonas	0	0	0.00040146	0	0	0.00958457	0.113295	0	0.145148
688	Polynucleobacter	0	0	0	0.000127572	0	0.00837638	0	0	18.0579
689	Pontibacter	0	0	0	0	0	0.00211049	0	0.00441773	0.00118704
690	Porphyrobacter	0	0	0	0	0.000128215	0.00351208	0	0	0.122057
691	Porphyromonas	0.000926541	0	0.203025	4.06362	0.853196	0.227514	0.00594813	0	0.00018171
692	Prevotella	11.5661	1.00712	8.45744	15.648	11.5162	0.410079	0	0	0.000681409
693	Promicromonospora	0	0	0	0	0	0.000121831	0	0.00239981	0
694	Propionibacterium	0.000571813	0	0.0436074	0.10774	1.95577	7.84049	1.22467	0	0
695	Propionicimonas	0	0	0	0	0	0	0.00606235	0	0
696	Propioniferax	0	0	0	0	0	0.000747095	0	0	0
697	Propionimicrobium	0	0	0.00712021	0	0	0.00285365	0	0	6.74327e-05
698	Propionivibrio	0	0	0	0.00211029	0	0.0010038	0	0	0.00291012
699	Prosthecobacter	0	0	0	0	0	0.0137516	0	0.00101065	0.468593
700	Proteocatella	0	0	0	0	0	7.60597e-05	0	0	0
701	Proteus	0.00445546	0	0.000205845	0	0.0166909	4.42306e-05	0	0	0.000133207
702	Providencia	0.001543	0	0	0	0	0.000118625	0.0439845	0	0
703	Pseudacidovorax*	0	0	0	0	0	0	0.0752974	0	0
704	Pseudoalteromonas	0	0	0	0	0.0172373	0.000502768	5.51513	0	0
705	Pseudobutyrivibrio	0.0346731	0	0	0	0	0	0	0	0
706	Pseudochrobactrum	0	0	0	0	0	0.00159154	0.0028825	0.0011999	0
707	Pseudoclavibacter	0	0	0	0.000436188	0	0.00077393	0	0	0.0879488
708	Pseudoflavonifractor	0.000448437	0	9.38636e-05	0	0	6.1517e-05	0	0	0
709	Pseudolabrys	0	0	0	0	0	0	0	0.0826009	0.0032165
710	Pseudomonas	0.00186683	0	0.00721079	0.0734815	0.642441	0.550985	3.11835	0.0109369	0.189771
711	Pseudonocardia	0	0	0	0	0.0064745	0.0045458	0.0028422	0.0595094	0.00274157
712	Pseudoramibacter*	0.000196419	0	0	0.0187645	0.000245126	0	0	0	0
713	Pseudorhodoferax	0	0	0	0	0	0.00135661	0.00876381	0.00101065	6.66036e-05
714	Pseudoxanthomonas	0	0	0	0.000318892	0.0326521	0.0412783	0.000829931	0	0
715	Psychrilyobacter	0	0	0	0	0	0.000159536	0	0	0
716	Psychrobacter	0	0	0	0.00088571	0.000264104	0.0506461	1.08349	0	0
717	Psychroflexus	0	0	0	0	0	0	0.000769254	0	0
718	Psychromonas	0	0	0	0	0.000150917	0.0227386	0.00154142	0	0
719	Psychrosinus	0	0	0	0	0	0.000196201	0	0	0
720	Psychrosphaera	0	0	0	0	0	0	0.0643652	0	0
721	Pullulanibacillus	0	0	0	0	0	0	0	0.00919435	0
722	Pyramidobacter	0.0038798	0	0.00429087	0.0162621	0.000249622	0.000459576	0	0	0
723	Pyrobaculum*	0	0	0	0	0	0	0	0.000646672	0
724	Pyxidicoccus	0	0	0	0	0	0	0	0.00206995	0
725	Quadrisphaera*	0	0	0	0	5.27565e-05	0.000118625	0	0	0
726	Rahnella	0	0	0	0	0	0.00321954	0	0	0
727	Ralstonia	0	0	0	0.00406068	0.0833838	1.75123	0.17634	0.0457288	0.00271009
728	Ramlibacter	0	0	0	0	0.000105513	0.00474285	0	0.0011999	0.00183537
729	Raoultella	0.00366583	0	0	0.00590549	0	0.00798796	0	0	0
730	Rathayibacter	0	0	0	0.116685	0	0.00292894	0	0	0.000135827
731	Rheinheimera*	0	0	0	0.0093167	0.0015548	0.00137981	0	0	0.00363197
732	Rhizobacter	0	0	0	0	0	0.00418126	0.00512978	0	0.216896
733	Rhizobium	0	0	0.000103637	0.00306817	0.000551102	0.0588108	0.201395	0.0235095	0.00625513
734	Rhizomicrobium*	0	0	0	0	0	0.00014629	0	0.788174	0.00510777
735	Rhodanobacter	0	0	0	0	0	0.000115081	0	0.00952739	0.0105276
736	Rhodobacter	0	0	0.000134932	0.00130856	5.3145e-05	0.00492855	0.004737	0	0.0706125
737	Rhodocista	0	0	0	0	0	0.000481236	0	0.000541003	0
738	Rhodococcus	0	0	0.000469361	0.000567572	0.000712424	0.11091	0.371243	0.000830055	0.0103058
739	Rhodocytophaga*	0	0	0	0	0	0.000454107	0	0	0.000172267
740	Rhodoferax	0	0	0	0	0	0.000192342	0	0	2.61203
741	Rhodomicrobium	0	0	0	0	0	0.000222924	0	1.33032	0.269236
742	Rhodopila	0	0	0	0	0	5.58862e-05	0	0.161918	6.05701e-05
743	Rhodopirellula	0	0	0	0	0	0.00130629	0	0	0
744	Rhodoplanes	0	0	0	0	0.000105513	0.00024361	0	0.024625	0.00346962
745	Rhodopseudomonas	0	0	0	0	0	0	0.0179373	0.000970923	0.00210434
746	Rhodovarius	0	0	0	0.00145626	0	0.000468105	0	0	0.0019275
747	Rickettsia	0	0	0	0	0	0.000116409	0	0.0145187	0.0312217
748	Riemerella*	0	0	0	0.00150543	3.77292e-05	0.00684012	0	0	0
749	Roseateles	0	0	0	0	0.00250716	0.00478523	0	0	0.00190624
750	Roseburia	6.03624	2.98239	0.00342005	0	0	0.0307405	0.00214644	0	0.00030285
751	Roseibaca	0	0	0	0	0	0	0.0273265	0	0
752	Roseomonas	0	0	0.000254279	0.00103488	0.0079974	0.184713	0.031245	0.0193059	0.43553
753	Roseovarius	0	0	0	0	0	0	0.00780633	0	0
754	Rothia	0.00465335	0	0.023572	0.657638	5.54852	0.765584	0.0252657	0	0.00012149
755	Ruania	0	0	0	0	5.27565e-05	0	0	0	0
756	Rubellimicrobium	0	0	0	0.000280332	0.00532546	0.0197942	0.0380648	0.00808522	0.00466722
757	Rubritalea	0	0	0	0	0	0	0.00867199	0	0
758	Rubritepida	0	0	0	0	0	0	0.000984678	0.00170354	0.000249473
759	Rubrobacter	0	0	0	0	0.00199646	0.0876182	0.000688591	0.00126955	0.00225161
760	Rudaea*	0	0	0	0	0	0.235313	0	0.0235003	7.07064e-05
761	Rudanella*	0	0	0	0	0	0.000691238	0	0	0
762	Ruegeria	0	0	0	0	0	0	0.00463515	0	0
763	Rugamonas	0	0	0	0	0	0.00030687	0.139743	0	0
764	Rugosimonospora*	0	0	0	0	0	0	0	0.813727	0
765	Ruminococcus	0.595017	3.4941	0.00372636	0	0	0.0518641	0	0	0.000127174
766	Ruminococcus2*	0	0	0	0	0	0	0	0.000792406	0
767	Rummeliibacillus	0	0	0	0	0.0537093	0	0	0.000541003	0
768	Runella*	0	0	0	0	0	0.0035258	0	0	0.0405485
769	Saccharibacillus	0	0	0	0	0	0.00017604	0	0.000684182	0
770	Saccharibacteria_genera_incertae_sedis*	0	0	0	0	0	0	0.000688591	0.0251555	0.00932949
771	Saccharofermentans	0	0	0.00233999	0	0	0.00148843	0	0	0
772	Saccharomonospora	0	0	0	0	0	0.000743906	0	0	0
773	Saccharopolyspora	0	0	0	0	0	0.000648748	0	0.00176507	0
774	Saccharothrix*	0	0	0	0	0	0	0	0.000646672	0
775	Sagittula	0	0	0	0	0	0	0.019882	0	0
776	Salinarimonas	0	0	0	0	0	0.000301443	0	0	0
777	Salinibacterium	0	0	0.000286125	0	0	0.00265696	0.0270379	0	0
778	Salinicoccus	0	0	0	0	9.04857e-05	0.00638115	0	0	0
779	Salinimicrobium	0	0	0	0	0	0.00102477	0	0	0
780	Salmonella	0.0120783	0	0	0	0	0.00211559	0.00380151	0.00870511	0.00074825
781	Sandaracinobacter	0	0	0	0	0	0.00218807	0	0	0.00245948
782	Sandarakinorhabdus*	0	0	0	0	0	0	0.000984678	0	0.30165
783	Sanguibacter	0	0	0	0	0	0.00262468	0.0449728	0	0
784	Saprospira	0	0	0	0	0	0	0.0213522	0	0
785	Sarcina	0.00919708	0	0	0	0	0.00213136	0	0	0
786	Saxeibacter*	0	0	0	0	0	0.000357206	0	0	0
787	Scardovia	0.000882584	0	0	0.0864885	0.042504	0.000244444	0	0	0
788	Schlegelella	0	0	0	0.24603	0.00202736	2.00561	0.00217809	0	9.20726e-05
789	Schlesneria*	0	0	0	0	0	0.00320754	0	0.0033198	0.0069509
790	Schwartzia	0	0	0	0.0294032	0.00105149	0.000719171	0	0	0
791	Sediminibacterium*	0.000223785	0	0.000317855	0	0	0.140771	0	0.0296525	4.89599
792	Segetibacter	0	0	0	0	0.000109612	0.000102822	0	0.121499	0.000778382
793	Segniliparus*	0	0	0.00301177	0	0	0.000279128	0	0	0
794	Selenomonas	0	0	0.000361549	0.970301	0.0980704	0.0127408	0	0	0
795	Serinicoccus	0	0	0	0	0.000233728	0.0157615	0	0	0
796	Serpens	0	0	0	0	0	0	0.144451	0	0
797	Serratia	0.00236359	0	0.000138239	0.00037403	9.56014e-05	0.0211185	0.215306	0	0.00130799
798	Shewanella	0	0	0	0.000169348	0	0.00388016	0.71108	0	0.000700548
799	Shimazuella	0	0	0	0	0	0	0	0.000692885	0
800	Shimwellia	0.00122323	0	0	0	0.00121411	0	0	0	0
801	Shinella	0	0	0	0.000122073	0	0.000969501	0	0.00101065	0.000268131
802	Shuttleworthia	0.000443503	0	0.000145199	0.0129459	0.0347067	0.000671109	0	0	0
803	Silvimonas*	0	0	0	0	0	0	0	0.00254869	0
804	Simkania	0	0	0	0	0	0	0	0.00575402	0.00738208
805	Simonsiella	0	0	0	0.0012176	0.00791399	0.000443386	0	0	0
806	Simplicispira	0	0	0.000119551	0	0	0.00225202	0	0	0.00248587
807	Singulisphaera	0	0	0	0	0	0.00225036	0	0.00642564	0.0335838
808	Sinobaca	0	0	0	0	0	0.000321932	0	0	0
809	Sinomonas	0	0	0	0	0	0	0	0.208099	0
810	Sinosporangium	0	0	0	0	0	0	0	0.00668164	0
811	Skermanella	0	0	0.00210379	0	0.0150188	0.00936763	0	0.0939968	0.00038336
812	Slackia	0.000504999	0	0.00176792	0	0.00250179	0.00161408	0	0	0
813	Sneathia	0.00150188	0	3.78698	0.233836	0.0338803	0.00954865	0	0	0
814	Sneathiella	0	0	0	0	0	0	0.00569194	0	0
815	Solibacillus	0	0	0	0	0	0.0225769	0	0	0
816	Solimonas*	0	0	0	0	0	0.000106038	0	0.0021361	0.00153839
817	Solirubrobacter	0	0	0	0	0	0.000149973	0.000829931	0.0304395	0.00125788
818	Solobacterium	0.00113617	0	0.00226684	0.114457	0.39067	0.0059523	0	0	0
819	Soonwooa	0	0	0	0	0.00098121	0	0	0	0
820	Sorangium	0	0	0	0.00036472	0	0.000230153	0	0.00119452	0
821	Spartobacteria_genera_incertae_sedis*	0	0	0	0	0	0.00459307	0	8.2613	5.4733
822	Sphaerisporangium	0	0	0	0	0	0	0	0.0011957	0
823	Sphaerobacter	0	0	0	0	0	0.00342907	0	0.0137143	0
824	Sphaerotilus	0	0	0.000133372	0.00447185	0	0.00359148	0.00814276	0	0.0103951
825	Sphingobacterium	0	0	0	0.678179	0.00121411	0.240697	0.00137197	0.00112663	0.0173282
826	Sphingobium	0	0	0.000115262	0.0032245	0.000253059	0.0240529	0.154846	0.00377915	0.0180675
827	Sphingomonas	0	0	0.00189558	0.20409	0.563552	1.29634	0.513535	0.33574	0.538619
828	Sphingopyxis	0	0	0	0.000907274	0.00015827	0.0244216	0.242923	0	0.0268125
829	Sphingorhabdus	0	0	0	0	0	0	0.00590377	0	0.557168
830	Sphingosinicella	0	0	0	0	0	0.000159536	0.0009474	0.054055	0
831	Spirillospora	0	0	0	0	0	0	0	0.00533109	0
832	Spirillum	0	0	0	0	0	5.48729e-05	0	0	0
833	Spirochaeta	0	0	0	0	0	0	0.0337685	0.00105931	0.0514088
834	Spiroplasma	0	0	0	0	0	0.000213412	0	0	0.000282825
835	Spirosoma*	0	0	0.00013137	0.000136952	0.00549316	0.0635259	0	0.000510339	0.0056482
836	Spongiispira	0	0	0	0	0	0	0.000536429	0	0
837	Sporacetigenium	0	0	0	0	3.77292e-05	0.000416782	0	0	6.27109e-05
838	Sporichthya*	0	0	0	0	0	0.000162307	0	0.0140196	0.10615
839	Sporobacter	0	0.0870776	0	0	0	0	0	0.00832917	0.00104929
840	Sporolactobacillaceae_incertae_sedis*	0	0	0	0	0	0.00123295	0	0.00214481	0
841	Sporomusa	0	0	0	0	0	0	0	0.00137073	0.00117204
842	Sporosalibacterium	0	0	0	0	0	0	0.00360428	0	0
843	Sporosarcina	0	0	0	0	3.77292e-05	0.00137704	0	0.0121279	8.3717e-05
844	Sporotalea*	0	0	0	0.000301979	0	0	0	0	0
845	SR1_genera_incertae_sedis*	0	0	0.000849758	0.0553748	0.189591	0.0134176	0	0	0.011648
846	Stakelama	0	0	0	0	0	0	0.00615456	0	0
847	Staphylococcus	0.000595651	0	0.364021	0.0330899	6.39127	20.3371	2.41926	0.00343434	0.00182508
848	Stella	0	0	0	0	0	0.00043887	0	0	0
849	Stenotrophomonas	0	0	0.00676469	0.000172134	0.433483	0.417621	0.0962457	0.0116895	0.220628
850	Steroidobacter	0	0	0	0	0	0.00107484	0	0.0349491	0.0314966
851	Sterolibacterium	0	0	0	0	0	0	0	0.000510339	0.000865301
852	Stigmatella	0	0	0	0	0	0	0.0009474	0	5.89053e-05
853	Streptacidiphilus	0	0	0	0	0	0	0	0.0611167	0
854	Streptobacillus	0	0	0	0	0.0551752	0.00151019	0	0	0
855	Streptococcus	0.366882	0.0557632	2.25394	17.123	26.901	3.53149	0.28442	0	0.000879937
856	Streptomyces	0	0	0	0	3.77292e-05	0.00630626	0	0.116723	0.000161726
857	Streptophyta*	0.0747544	0	0.00028792	0.00148304	0.0687233	1.32849	0	0	0.100921
858	Streptosporangium	0	0	0	0	0	0	0	0.00185373	0
859	Subdivision3_genera_incertae_sedis*	0	0	0	0	0	0.00866814	0	1.69859	0.977353
860	Subdoligranulum*	0	0	0.00192129	0	0	4.42306e-05	0	0	6.05701e-05
861	Succiniclasticum	0	0	0.000269673	0	0	0	0	0	0
862	Succinivibrio	0	0	0	0	0.000574561	0	0	0	0
863	Sulfitobacter	0	0	0	0	0	0	0.0563285	0	0
864	Sulfuricurvum*	0	0	0	0	0	0.00484278	0	0	0.0010856
865	Sulfurimonas	0	0	0	0	0	0.000200439	0.0972438	0	0.00708417
866	Sulfuritalea	0	0	0	0	0	0.000131511	0.00344296	0	0.008056
867	Sulfurospirillum	0	0	0	0	0	0.0021192	0	0	0.000353532
868	Sutterella	0.312891	0	0.0116535	0	7.54583e-05	0.00383742	0	0	0
869	Suttonella	0	0	0	0	0	0.000368036	0	0	0
870	Symbiobacterium	0	0	0	0	0	0.000237051	0	0	0
871	Syntrophobacter	0	0	0	0	0	0	0	0.000488014	0.0251059
872	Syntrophococcus	0	0	0.000282322	0	0	0	0	0	0
873	Tamlana	0	0	0	0	0	0	0.00296668	0	0
874	Tannerella*	0	0	0	0.9285	0.00536513	0.00402236	0.00145785	0.00105931	0
875	Tardiphaga	0	0	0	0	0	0	0	0.000529655	0
876	Tateyamaria	0	0	0	0	0	0	0.00230776	0	0
877	Tatumella	0	0	0	0	3.77292e-05	0.00139262	0	0	0
878	Telmatobacter*	0	0	0	0	0	0	0	0.00160898	0.00120102
879	Telmatospirillum*	0	0	0	0	0	0	0	0.0809408	0.00765893
880	Tenacibaculum	0	0	0	0	0	0	0.00407971	0	0
881	Tepidanaerobacter	0	0	0	0	0	0.000143442	0	0	0
882	Tepidibacter	0	0	0	0	0	0.000106706	0	0	0
883	Tepidicella*	0	0	0	0	0	0.000365494	0	0	0
884	Tepidimicrobium	0	0	0	0	0	0.000544322	0	0	0
885	Tepidimonas	0	0	0	0.000127572	0	0.00738011	0.0318945	0	0.000121096
886	Terrabacter	0	0	0	0	0	0.000147487	0	0.0591756	0
887	Terracoccus	0	0	0	0	9.04857e-05	0.00252845	0	0	0
888	Terriglobus	0	0	0	0	0	0.000363716	0.0880854	0.0192145	0.000141413
889	Terrimonas*	0	0	0	0	5.3145e-05	0.0159879	0	0.0178549	0.00471519
890	Tessaracoccus	0	0	0	0.000402626	0.000143242	0.00660649	0	0	0
891	Tetragenococcus	0	0	0	0	0	0.000859041	0	0	0
892	Tetrasphaera	0	0	0	0	5.27565e-05	0.00284278	0.000685871	0	0
893	Thalassomonas	0	0	0	0	0	0	0.00745056	0	0
894	Thalassospira	0	0	0	0	0	0	0.00569194	0	0
895	Thauera	0	0	0	0	0	0.000229788	0	0	0.00656666
896	Thermaerobacter	0	0	0	0	0	0.0206627	0	0	0
897	Thermicanus*	0	0	0	0	0	0.000184792	0	0	0
898	Thermoactinomyces	0	0	0	0	0	0.00079095	0	0	0
899	Thermobacillus	0	0	0	0	0.0170784	0	0	0	0
900	Thermoflavimicrobium	0	0	0	0	0	5.93125e-05	0	0	0
901	Thermogemmatispora	0	0	0	0	0	0	0	0.03722	0
902	Thermoleophilum	0	0	0	0	0	0	0	0.277652	0
903	Thermomonas	0	0	0	0	0.000965612	0.262114	0.000769254	0	0
904	Thermomonospora	0	0	0	0	0	0.00044246	0	0	0
905	Thermosporothrix*	0	0	0	0	0	0	0	0.003092	0
906	Thermus	0	0	0	0	0.451327	0.115365	0.0112311	0	0.00032732
907	Thiofaba	0.000521175	0	0	0	0	0	0	0	0
908	Thiothrix	0	0	0	0	0.00126529	0	0	0	0.000910604
909	Thiovirga	0	0	0	0	0	0.000147795	0	0	0.00342739
910	Tissierella	0	0	0	0	0	0.000200376	0	0	0
911	TM7_genera_incertae_sedis*	0.0146631	0	0.000793658	0.811494	0.835599	0.535994	0	0	0
912	Tolumonas*	0	0	0	0	0	0.000249573	0.16555	0	0.000550242
913	Trabulsiella	0	0	0	0	0	0	0.00245103	0	0
914	Treponema	0	0	0	4.58321	0.195605	0.00607298	0	0.00107066	0.00190082
915	Trichococcus	0.000141853	0	0	0	3.77292e-05	0.00514029	0	0	0
916	Tropheryma	0	0	0	0	0.000589857	0	0	0	0
917	Tropicimonas	0	0	0	0	0	0	0.367355	0	0
918	Truepera	0	0	0	0	3.77292e-05	0.0221761	0	0	0
919	Trueperella*	0	0	0.0031028	0	0	0.000184792	0	0	0
920	Tsukamurella	0	0	0	0	0	0.0123043	0	0	0
921	Tuberibacillus	0	0	0	0	0	0.00082146	0	0	0
922	Tumebacillus	0	0	0	0	0	0	0	0.318288	0.00273436
923	Turicella	0	0	0	0	0.00103625	0.0727958	0.308771	0	0
924	Turicibacter	0.050738	0	0	0	0	0.0226619	0	0.0132438	0.00198299
925	Turneriella*	0	0	0	0	0	0.0141621	0	0	0.000581278
926	Umezawaea*	0	0	0	0	0	6.48697e-05	0	0.000648938	0
927	Undibacterium	0	0	0.00108676	0	0	0.00711568	0	0	0.0552725
928	Ureaplasma	0	0	0.492824	0	0	0.00173051	0	0	0
929	Ureibacillus	0	0	0	0	0	0.000540184	0	0	0
930	Uruburuella	0	0	0	0	0	1.16463	0	0	0
931	Vadicella	0	0	0	0	0	0	0.00756588	0	0
932	Vagococcus	0	0	0	0	0	0.00134919	0	0	0
933	Vampirovibrio	0	0	0	0	0	0.000602808	0	0.137735	0.00631206
934	Varibaculum	0	0	0.0388743	0	0	0.00856656	0	0	0
935	Variovorax	0	0	0	0	0.000534855	0.186632	0.0437938	0.00697435	0.000665142
936	Vasilyevaea	0	0	0	0	0	0	0	0.00303196	0
937	Veillonella	0.254911	0.112397	0.344641	2.77483	6.19645	0.290264	0.0145747	0	0.000243459
938	Verrucomicrobium	0	0	0	0	0	0.00116317	0	0.000634776	0.170207
939	Verrucosispora*	0	0	0	0	0	0	0	0.000648938	0
940	Vibrio	0	0	0	0	0.028834	0.0767663	3.47218	0	0
941	Victivallis	0.00191878	0	0	0	0	0.000276091	0	0	0
942	Virgisporangium*	0	0	0	0	0	0	0	0.00101065	0
943	Vogesella	0	0	0	0	0	0.000814456	0	0	0.0434714
944	Wandonia	0	0	0	0	0	0	0.00234901	0	0
945	Wautersiella	0	0	0	0.153749	0.000645489	0.019368	0	0	0
946	Weeksella*	0	0	0	0	0	0.000330522	0	0	0
947	Weissella	0.0467567	0	0	0.00020571	0.158724	0	0.0255686	0	0
948	Williamsia*	0	0	0	0	0.00267628	0.0904923	0	0	0
949	Winogradskyella	0	0	0	0	0	0	0.0198631	0	0
950	Wolinella	0	0	0	0.0024595	0	0.000451977	0	0	0
951	WPS-1_genera_incertae_sedis*	0	0	0	0	0	0	0.00687438	0.0792119	0.0223167
952	WPS-2_genera_incertae_sedis*	0	0	0	0	0	0	0	0.104469	0.00158698
953	Xanthobacter	0	0	0	0	0	0.00232461	0	0.000529655	6.07452e-05
954	Xanthomonas	0	0	0	0.00369846	0	0.0461896	0.0165969	0	0
955	Xenophilus	0	0	0	0	0	0.00531285	0	0	0
956	Xiphinematobacter*	0	0	0	0	0	0.000257795	0	0.025852	9.20726e-05
957	Xylanibacter*	0.00681316	0	0.0791975	0	0	0	0	0	0
958	Xylophilus*	0	0	0	0	0	0	0.0216868	0.00101065	0
959	Yangia	0	0	0	0	0	0	0.00643844	0	0
960	Yaniella	0	0	0	0	0	0.00413892	0	0	0
961	Yersinia	0	0	0	0.000301979	0	0.0020257	0	0.000634776	0.00291092
962	Yimella	0	0	0	0	0.000113187	0.0056936	0	0	0
963	Yokenella	0	0	0	0	0	0	0.0209908	0	0
964	Zavarzinella*	0	0	0	0	0	0.000892061	0	0.0586127	0.254355
965	Zimmermannella	0	0	0	0	0	0.0170207	0	0	0
966	Zobellella	0	0	0	0	0	0	0.00365497	0	0
967	Zobellia*	0	0	0	0	0	0	0.0100012	0	0
968	Zoogloea	0	0	0	0	5.27565e-05	0.0446152	0.0147785	0	0.00260361
