# Supplementary material for: Can Targeting Non-Contiguous V-Regions With Paired-End Sequencing Improve 16S rRNA-Based Taxonomic Resolution of Microbiomes?: An In Silico Evaluation
Source: Front Genet. 2019 Jul 12;10:653. doi: 10.3389/fgene.2019.00653 (PMC6640118; doi:10.3389/fgene.2019.00653)
Supplement: Supplementary file 4 [file Table_4.xlsx]

## Sheet: Accuracy of classification
Supplementary Table S4. Taxonomic classification accuracies obtained using different pairwise combinations of V-regions (both contiguous as well as non-contiguous) evaluated with sequences downloaded from RDP database. Accuracy of taxonomic assignments has been evaluated at the species level considering the assignments obtained with full-length 16S sequences to be correct. [Note : * combinations …
Taxon	V1V2*	V1+V3	V1+V4	V1+V5	V1+V6	V1+V7	V1+V8	V1+V9	V2V3*	V2+V4	V2+V5	V2+V6	V2+V7	V2+V8	V2+V9	V3V4*	V3+V5	V3+V6	V3+V7	V3+V8	V3+V9	V4V5	V4+V6	V4+V7	V4V8	V4+V9	V5V6*	V5+V7	V5+V8	V5+V9	V6V7*	V6+V8	V6+V9	V7V8*	V7+V9	V8V9*
Abiotrophia_defectiva_(T)	75	100	100	75	75	75	100	75	75	100	100	75	75	100	75	100	100	75	100	100	50	100	75	75	100	25	75	75	75	0	75	75	75	100	0	0
Acaricomes_phytoseiuli_(T)	100	100	100	100	100	100	100	100	100	100	100	100	100	100	100	100	100	100	100	100	100	100	100	100	100	100	100	100	100	100	100	100	100	0	100	0
Acetanaerobacterium_elongatum_(T)	100	100	100	100	100	100	100	100	100	100	100	100	100	100	100	100	100	100	100	100	100	100	100	100	100	100	100	100	100	100	100	100	100	100	100	100
Acetivibrio_cellulolyticus_(T)	100	100	100	100	100	100	100	100	66.6667	66.6667	66.6667	66.6667	66.6667	100	100	100	100	100	100	100	100	66.6667	66.6667	100	100	100	66.6667	66.6667	66.6667	66.6667	66.6667	66.6667	66.6667	66.6667	100	100
Acetivibrio_ethanolgignens	100	100	100	100	100	100	100	100	100	100	100	100	100	100	100	100	100	100	100	100	100	100	100	100	100	100	100	100	100	100	100	100	100	100	100	100
Acetobacter_aceti_(T)	0	18.1818	36.3636	18.1818	18.1818	18.1818	45.4545	45.4545	18.1818	36.3636	27.2727	36.3636	27.2727	54.5455	63.6364	0	0	18.1818	18.1818	90.9091	36.3636	0	18.1818	18.1818	100	90.9091	18.1818	18.1818	63.6364	90.9091	18.1818	54.5455	90.9091	18.1818	63.6364	18.1818
Acetobacter_cerevisiae_(T)	0	0	0	0	0	0	0	0	0	0	0	0	0	0	0	0	0	0	0	0	0	20	100	80	20	80	0	0	0	0	0	0	0	0	0	0
Acetobacter_cibinongensis_(T)	13.3333	13.3333	13.3333	20	100	100	93.3333	86.6667	13.3333	20	20	100	100	86.6667	80	0	13.3333	100	66.6667	33.3333	6.66667	0	100	93.3333	86.6667	20	93.3333	100	100	100	20	100	93.3333	60	33.3333	20
Acetobacter_estunensis_(T)	100	100	100	100	100	100	100	100	100	100	100	100	100	100	100	0	80	100	100	100	80	100	100	100	100	100	100	100	100	100	100	100	100	100	100	80
Acetobacter_fabarum_(T)	0	0	0	0	0	0	0	0	0	0	0	0	0	0	0	0	0	0	0	0	0	0	0	0	14.2857	57.1429	0	0	0	0	0	0	0	0	0	0
Acetobacter_farinalis_(T)	0	0	100	0	100	100	0	100	0	0	0	100	100	0	100	0	0	100	100	0	100	0	100	100	0	100	0	33.3333	100	100	0	100	100	0	100	100
Acetobacter_ghanensis_(T)	0	0	0	0	0	0	0	0	0	0	0	0	0	0	0	0	0	0	0	0	0	0	0	0	0	0	0	0	0	0	0	0	0	0	0	0
Acetobacter_indonesiensis_(T)	92.8571	92.8571	92.8571	92.8571	92.8571	85.7143	92.8571	78.5714	92.8571	100	92.8571	92.8571	78.5714	92.8571	78.5714	0	100	92.8571	71.4286	0	42.8571	100	92.8571	71.4286	0	42.8571	71.4286	71.4286	100	64.2857	71.4286	71.4286	57.1429	0	0	7.14286
Acetobacter_lambici	0	0	0	0	0	0	100	100	0	0	0	0	0	100	0	0	0	0	0	0	0	0	0	0	0	0	0	0	100	0	0	0	0	0	0	0
Acetobacter_lovaniensis_(T)	100	100	100	100	100	100	100	66.6667	100	100	100	100	100	100	66.6667	0	100	100	100	100	66.6667	100	100	100	100	66.6667	100	100	100	66.6667	100	100	66.6667	100	66.6667	66.6667
Acetobacter_malorum_(T)	0	0	0	0	0	0	0	0	0	0	0	0	0	0	0	0	0	0	0	0	0	0	0	0	0	0	0	0	0	0	0	0	0	0	0	0
Acetobacter_nitrogenifigens_(T)	100	100	100	14.2857	100	100	100	100	85.7143	85.7143	14.2857	85.7143	100	100	14.2857	14.2857	14.2857	14.2857	14.2857	100	14.2857	14.2857	14.2857	14.2857	14.2857	14.2857	14.2857	14.2857	14.2857	14.2857	0	100	14.2857	71.4286	14.2857	14.2857
Acetobacter_oeni_(T)	66.6667	66.6667	66.6667	100	100	100	100	100	66.6667	66.6667	66.6667	100	100	66.6667	66.6667	66.6667	66.6667	66.6667	66.6667	66.6667	66.6667	66.6667	100	100	100	66.6667	100	100	100	100	100	100	100	0	66.6667	0
Acetobacter_okinawensis_(T)	0	0	100	0	0	0	0	0	0	100	0	0	0	0	0	0	0	0	0	0	0	0	0	57.1429	42.8571	57.1429	0	0	0	0	0	0	0	0	0	0
Acetobacter_orientalis_(T)	27.2727	90.9091	45.4545	100	100	36.3636	100	0	90.9091	27.2727	90.9091	100	36.3636	100	9.09091	0	63.6364	100	100	100	0	81.8182	100	100	100	0	100	100	100	0	0	100	0	90.9091	0	0
Acetobacter_orleanensis_(T)	100	100	100	100	100	100	100	25	100	100	100	100	100	100	25	100	100	100	100	100	25	100	100	100	100	100	100	100	100	25	100	100	25	100	25	25
Acetobacter_papayae_(T)	100	100	100	100	100	100	100	100	50	100	100	100	100	100	100	0	0	0	0	0	100	0	0	0	0	100	0	0	0	100	0	0	100	0	100	0
Acetobacter_pasteurianus	50.5155	100	100	100	98.9691	100	100	100	100	100	100	98.9691	100	100	100	100	100	100	100	100	100	100	100	100	100	100	100	100	100	100	100	100	100	100	100	100
Acetobacter_pasteurianus_(T)	0	0	0	0	8.33333	0	0	0	0	0	0	33.3333	0	0	16.6667	0	0	0	0	0	0	0	0	0	0	0	91.6667	16.6667	100	100	0	0	0	0	8.33333	75
Acetobacter_persicus	0	0	100	0	50	50	0	50	0	100	0	50	50	0	0	100	50	100	50	100	100	100	100	100	100	100	0	0	0	0	0	0	50	0	0	0
Acetobacter_syzygii_(T)	0	0	91.6667	100	0	0	66.6667	91.6667	0	83.3333	100	0	0	66.6667	91.6667	0	0	0	0	0	25	0	83.3333	100	75	91.6667	100	100	100	100	0	0	50	0	0	0
Acetobacter_tropicalis_(T)	100	100	100	100	100	100	100	100	100	100	100	100	100	100	64.7059	0	100	100	100	100	5.88235	100	100	100	100	5.88235	100	100	100	100	100	100	100	29.4118	5.88235	5.88235
Acetobacteraceae_bacterium_TN01LGI	100	100	100	100	100	100	100	100	100	100	100	100	100	100	100	100	100	100	100	100	100	100	100	100	100	100	100	100	100	100	100	100	100	0	100	100
Acetobacterium_bakii_(T)	100	100	100	100	100	100	100	100	100	100	100	100	66.6667	100	100	100	100	100	100	100	100	100	100	100	100	100	33.3333	33.3333	33.3333	100	33.3333	33.3333	100	100	100	100
Acetobacterium_carbinolicum_(T)	100	100	100	100	100	100	100	100	100	100	100	100	100	100	100	14.2857	0	0	28.5714	0	0	0	0	0	0	0	0	0	0	0	0	0	0	0	0	0
Acetobacterium_fimetarium_(T)	100	100	100	100	100	100	100	100	100	100	100	100	100	100	100	100	100	100	100	100	100	100	100	100	100	100	0	0	100	100	0	100	100	100	100	100
Acetobacterium_malicum_(T)	100	100	100	100	100	100	100	100	100	100	100	100	100	100	100	0	0	0	0	0	100	0	0	0	0	100	0	0	0	100	0	0	100	0	0	100
Acetobacterium_paludosum_(T)	0	100	0	0	100	100	0	0	100	100	100	100	100	100	0	0	0	100	100	0	0	0	100	100	0	0	100	100	100	100	100	100	100	0	0	0
Acetobacterium_tundrae_(T)	100	100	100	100	100	100	100	100	100	100	100	100	100	100	100	100	100	100	100	100	100	100	100	100	100	100	100	100	100	100	100	100	100	100	100	100
Acetobacterium_wieringae_(T)	100	100	100	100	100	66.6667	100	100	66.6667	66.6667	33.3333	66.6667	66.6667	33.3333	66.6667	0	33.3333	0	33.3333	0	0	66.6667	66.6667	66.6667	100	33.3333	0	33.3333	33.3333	0	0	33.3333	33.3333	0	0	0
Acetobacterium_woodii_(T)	100	100	100	100	100	100	100	100	100	100	100	100	100	100	100	83.3333	83.3333	83.3333	50	50	50	100	100	50	50	83.3333	100	16.6667	16.6667	100	16.6667	16.6667	33.3333	16.6667	33.3333	66.6667
Acetohalobium_arabaticum_(T)	0	0	0	0	0	0	0	0	0	0	0	0	0	0	0	0	0	0	100	100	0	0	0	0	0	0	0	0	0	0	0	0	0	0	0	0
Acetohalobium_arabaticum_DSM_5501	100	100	100	100	100	100	100	100	100	100	100	100	100	100	100	100	100	100	100	100	100	20	100	100	100	100	100	100	100	100	100	100	100	100	100	100
Acetomicrobium_faecale	0	0	0	0	0	0	0	0	0	100	100	0	0	100	0	100	100	100	100	100	100	100	100	100	100	100	100	100	100	100	100	100	100	100	100	0
Acetonema_longum_(T)	100	100	100	100	100	100	100	100	100	100	100	100	100	100	100	100	100	100	100	100	100	100	100	100	100	100	100	100	100	100	100	100	100	100	100	100
Acholeplasma_axanthum_(T)	100	100	100	100	100	100	100	100	100	100	100	100	100	100	100	100	100	100	100	100	100	100	100	100	100	100	100	100	100	100	100	100	100	100	100	100
Acholeplasma_brassicae_(T)	100	100	100	100	100	100	100	100	100	100	100	100	100	100	100	100	100	100	100	100	100	100	100	100	100	100	100	100	100	100	100	100	100	100	100	100
Acholeplasma_equifetale_(T)	100	100	100	100	100	100	100	100	100	100	100	100	100	100	100	100	100	100	100	100	100	100	100	100	100	100	100	100	100	100	100	100	100	100	100	100
Acholeplasma_granularum_(T)	100	100	100	100	100	100	100	100	100	100	100	100	100	100	100	100	100	100	100	100	100	100	100	100	100	100	0	0	100	100	0	100	100	100	100	100
Acholeplasma_hippikon_(T)	100	100	100	100	100	100	100	100	100	100	100	100	100	100	100	100	100	100	100	100	100	100	100	100	100	100	100	100	100	100	100	100	100	100	100	100
Acholeplasma_laidlawii_(T)	100	100	100	100	100	100	100	100	100	100	100	100	100	100	100	100	100	100	100	100	100	100	100	100	100	100	100	100	100	100	100	100	100	0	100	100
Acholeplasma_morum_(T)	100	100	100	100	100	100	100	100	100	100	100	100	100	100	100	100	100	100	100	100	100	100	100	100	100	100	100	100	100	100	100	100	100	100	100	100
Acholeplasma_multilocale_(T)	100	100	100	100	100	100	100	100	100	100	100	100	100	100	100	100	100	100	100	100	100	100	100	100	100	100	100	100	100	100	100	100	100	100	100	100
Acholeplasma_oculi_(T)	100	33.3333	100	100	100	100	33.3333	100	33.3333	100	33.3333	66.6667	33.3333	33.3333	100	100	100	100	33.3333	33.3333	100	100	100	100	100	100	100	33.3333	33.3333	100	33.3333	33.3333	100	33.3333	33.3333	100
Acholeplasma_parvum_(T)	100	100	100	100	100	100	100	100	100	100	100	100	100	100	100	100	100	100	100	100	100	100	100	100	100	100	100	100	100	100	100	100	100	100	100	100
Acholeplasma_pleciae_(T)	66.6667	66.6667	66.6667	66.6667	66.6667	66.6667	66.6667	66.6667	66.6667	66.6667	66.6667	66.6667	66.6667	100	66.6667	66.6667	66.6667	66.6667	66.6667	66.6667	100	66.6667	66.6667	66.6667	66.6667	66.6667	66.6667	100	100	100	66.6667	100	100	100	100	100
Acholeplasma_vituli_(T)	100	100	100	100	100	100	100	100	100	100	100	100	100	100	100	100	100	100	100	100	100	100	100	100	100	100	100	100	100	100	100	100	100	100	100	100
Achromobacter_aegrifaciens	0	0	0	0	0	0	0	0	0	0	0	0	0	0	0	0	0	100	75	0	0	0	0	0	0	0	0	0	0	0	0	0	0	0	0	0
Achromobacter_anxifer	0	0	0	0	0	0	0	0	0	0	0	0	0	0	0	0	0	0	0	0	0	0	0	0	0	0	0	0	0	0	0	0	0	0	0	0
Achromobacter_denitrificans_(T)	100	100	100	100	100	100	100	100	100	100	100	100	100	100	100	100	100	100	100	100	100	0	0	0	0	0	0	100	0	100	0	0	100	0	0	0
Achromobacter_insolitus_(T)	0	100	100	0	0	0	0	0	100	100	0	0	0	0	0	100	100	100	100	100	100	0	0	0	0	0	0	0	0	0	0	0	0	0	0	0
Achromobacter_insuavis	0	35.7143	0	0	0	0	0	0	7.14286	0	0	0	0	0	0	0	0	71.4286	21.4286	0	0	0	0	0	0	0	0	0	0	0	0	0	0	0	0	0
Achromobacter_pulmonis	0	20	0	86.6667	80	80	0	0	6.66667	0	86.6667	80	80	0	0	0	73.3333	80	66.6667	0	0	93.3333	80	73.3333	0	0	80	80	66.6667	86.6667	0	0	80	0	0	0
Achromobacter_sp._R-46658	0	81.8182	0	0	45.4545	45.4545	0	54.5455	81.8182	0	0	45.4545	45.4545	0	45.4545	81.8182	81.8182	36.3636	54.5455	81.8182	81.8182	0	45.4545	36.3636	0	9.09091	0	9.09091	9.09091	36.3636	0	0	36.3636	0	0	0
Achromobacter_sp._R-46660	0	0	0	50	100	50	50	50	0	0	0	100	50	50	50	0	0	100	100	0	50	0	100	50	0	0	100	50	50	100	50	50	50	0	0	0
Achromobacter_sp._R-46662	0	50	0	0	0	0	0	0	50	50	0	0	50	0	50	0	0	100	100	0	0	0	0	0	0	0	0	0	0	0	0	0	0	0	0	0
Achromobacter_sp._XH089	100	100	100	100	100	100	100	100	100	100	100	100	100	100	100	100	100	100	100	100	100	100	100	100	100	100	100	100	100	100	100	100	100	100	100	100
Achromobacter_spanius_(T)	86.2069	96.5517	86.2069	96.5517	96.5517	96.5517	75.8621	3.44828	96.5517	20.6897	75.8621	96.5517	86.2069	0	3.44828	0	93.1034	86.2069	0	0	6.89655	0	6.89655	0	0	0	0	0	0	0	0	0	0	0	0	0
Achromobacter_xylosoxidans_(T)	0	100	0	0	0	0	0	0	0	0	0	0	0	0	0	0	33.3333	66.6667	33.3333	0	0	0	0	0	0	0	0	0	0	0	0	0	0	0	0	0
Acidaminobacter_hydrogenoformans_(T)	100	100	100	100	100	100	100	100	100	100	100	100	100	100	100	100	100	100	100	100	100	100	100	100	100	100	100	100	100	100	100	100	100	100	100	100
Acidaminococcus_fermentans_(T)	100	100	100	100	100	100	100	100	100	100	100	100	100	100	100	100	100	100	100	100	100	60	90	100	100	100	90	100	100	100	90	100	100	100	100	100
Acidaminococcus_intestini_(T)	100	100	100	100	100	100	100	100	100	100	100	100	100	100	100	100	100	100	100	100	100	100	100	100	100	100	100	100	100	100	100	100	100	100	100	100
Acidiferrobacter_thiooxydans_(T)	100	100	100	100	100	100	100	100	100	100	100	100	100	100	100	100	100	100	100	100	100	100	100	100	100	100	100	100	100	100	100	100	100	100	100	100
Acidiphilium_acidophilum_(T)	100	100	100	100	100	100	100	100	100	100	50	100	100	100	100	100	50	0	0	100	100	50	50	100	100	100	0	0	50	100	0	100	100	0	100	100
Acidiphilium_angustum_(T)	71.4286	71.4286	71.4286	85.7143	71.4286	71.4286	71.4286	100	71.4286	71.4286	71.4286	71.4286	71.4286	71.4286	71.4286	71.4286	71.4286	71.4286	71.4286	71.4286	100	71.4286	71.4286	71.4286	71.4286	100	71.4286	71.4286	71.4286	100	71.4286	71.4286	85.7143	71.4286	100	85.7143
Acidiphilium_multivorum_(T)	100	100	8.82353	97.0588	100	100	100	100	100	8.82353	97.0588	100	100	100	100	8.82353	8.82353	8.82353	8.82353	8.82353	8.82353	8.82353	8.82353	8.82353	8.82353	8.82353	100	100	100	100	100	100	100	100	100	100
Acidiphilium_sp._MS8	100	100	100	100	100	100	100	100	100	100	100	100	100	100	100	100	100	100	100	100	100	100	100	100	100	100	100	100	100	100	100	100	100	100	100	100
Acidisoma_sibiricum_(T)	100	100	100	100	100	100	100	100	100	100	100	100	100	100	100	100	100	100	100	100	100	100	100	100	100	100	100	100	100	100	0	100	100	0	100	100
Acidisoma_tundrae_(T)	100	100	100	100	100	100	100	100	100	100	100	100	100	100	100	100	100	100	100	100	100	100	100	100	100	100	100	100	100	100	100	100	100	100	100	100
Acidisphaera_rubrifaciens_(T)	75	100	100	100	100	100	100	100	50	100	100	100	100	100	100	100	100	100	100	100	100	100	100	100	100	100	100	100	100	100	100	100	100	100	100	50
Aciditerrimonas_ferrireducens_(T)	50	50	50	50	50	50	50	50	50	50	50	50	50	50	50	50	50	50	50	50	100	50	50	50	50	50	50	50	50	50	50	50	50	50	50	50
Aciditerrimonas_sp._CH22-21	100	100	100	100	100	100	100	100	100	100	100	100	100	100	100	100	100	100	100	100	100	100	100	100	100	100	100	100	100	100	100	100	100	100	100	100
Acidithiobacillus_albertensis_(T)	100	91.6667	100	91.6667	100	100	100	100	91.6667	100	100	100	100	100	100	91.6667	91.6667	91.6667	91.6667	91.6667	91.6667	91.6667	100	100	8.33333	100	91.6667	91.6667	91.6667	100	100	100	100	0	91.6667	91.6667
Acidithiobacillus_caldus_(T)	100	100	100	100	100	100	100	92.8571	85.7143	100	100	100	100	100	92.8571	85.7143	92.8571	85.7143	85.7143	85.7143	85.7143	100	92.8571	92.8571	100	92.8571	85.7143	85.7143	92.8571	85.7143	85.7143	85.7143	85.7143	0	78.5714	21.4286
Acidithiobacillus_ferrivorans_(T)	75	75	75	75	75	75	75	75	91.6667	91.6667	91.6667	83.3333	83.3333	75	75	91.6667	91.6667	83.3333	83.3333	75	75	91.6667	83.3333	83.3333	75	75	83.3333	83.3333	75	83.3333	75	75	83.3333	75	83.3333	83.3333
Acidithiobacillus_ferrooxidans	100	100	100	100	100	100	100	0	100	100	100	100	100	100	0	100	100	100	100	75	0	100	100	100	0	0	87.5	87.5	50	0	0	0	0	0	0	0
Acidithiobacillus_ferrooxidans_(T)	100	84.8485	93.9394	96.9697	96.9697	100	100	100	96.9697	100	100	100	100	100	100	78.7879	78.7879	78.7879	78.7879	78.7879	93.9394	78.7879	84.8485	84.8485	81.8182	93.9394	87.8788	87.8788	87.8788	93.9394	84.8485	90.9091	93.9394	72.7273	93.9394	93.9394
Acidithiobacillus_thiooxidans_(T)	0	100	0	0	0	0	0	0	0	0	0	0	0	0	0	0	0	0	0	0	0	0	0	0	0	0	0	0	0	0	0	0	0	0	0	0
Acidocella_aluminiidurans_(T)	100	100	100	100	100	100	100	100	100	100	100	100	100	100	100	100	100	100	100	100	100	100	100	100	100	100	100	100	100	100	100	100	100	100	100	100
Acidocella_aminolytica_(T)	100	100	100	100	100	100	100	100	100	100	100	100	100	100	100	100	100	100	100	100	100	100	100	100	100	100	100	100	100	100	100	100	100	100	100	100
Acidocella_facilis_(T)	50	50	100	50	50	50	50	50	50	100	50	100	100	100	50	100	100	100	100	100	100	100	50	100	100	100	0	0	0	0	0	0	0	0	0	0
Acidomonas_methanolica_(T)	83.3333	94.4444	100	100	83.3333	100	100	100	5.55556	100	72.2222	5.55556	66.6667	100	100	100	100	100	100	100	100	100	100	100	100	100	5.55556	5.55556	100	100	5.55556	100	100	100	100	100
Acidovorax_anthurii_(T)	0	100	100	100	100	100	100	100	100	100	100	100	100	100	100	100	100	100	100	100	100	0	100	100	100	100	0	100	100	100	100	100	100	0	100	0
Acidovorax_avenae_(T)	0	0	0	0	0	0	0	0	0	0	0	0	0	0	0	0	0	0	0	0	0	0	0	0	0	0	0	0	0	0	0	0	0	0	0	0
Acidovorax_caeni_(T)	100	100	100	100	100	100	100	100	100	87.5	100	100	100	100	100	87.5	87.5	87.5	87.5	87.5	87.5	75	87.5	87.5	0	87.5	0	0	75	87.5	0	0	87.5	0	62.5	0
Acidovorax_cattleyae_(T)	100	100	100	100	100	100	100	100	100	100	100	100	100	100	100	100	100	100	100	100	100	100	100	100	100	100	0	0	0	0	0	0	0	0	0	0
Acidovorax_delafieldii_(T)	100	64.2857	21.4286	14.2857	50	92.8571	100	78.5714	78.5714	21.4286	14.2857	57.1429	100	100	85.7143	7.14286	14.2857	7.14286	7.14286	85.7143	14.2857	14.2857	14.2857	14.2857	21.4286	21.4286	14.2857	14.2857	71.4286	7.14286	14.2857	21.4286	14.2857	92.8571	7.14286	7.14286
Acidovorax_konjaci_(T)	0	100	33.3333	33.3333	100	100	0	33.3333	100	33.3333	33.3333	100	100	0	33.3333	33.3333	33.3333	100	100	66.6667	33.3333	33.3333	33.3333	33.3333	33.3333	33.3333	0	0	33.3333	33.3333	0	33.3333	33.3333	0	33.3333	33.3333
Acidovorax_radicis_(T)	0	0	0	0	0	0	75	50	25	0	0	0	0	75	75	50	50	25	25	100	100	0	0	0	50	50	0	0	100	75	0	75	75	0	50	25
Acidovorax_soli_(T)	0	33.3333	66.6667	0	100	100	66.6667	0	33.3333	33.3333	33.3333	100	100	33.3333	0	33.3333	33.3333	33.3333	33.3333	33.3333	0	0	100	100	100	0	0	33.3333	0	0	0	33.3333	0	0	0	0
Acidovorax_temperans_(T)	27.2727	9.09091	27.2727	27.2727	27.2727	90.9091	90.9091	27.2727	9.09091	27.2727	27.2727	27.2727	90.9091	90.9091	36.3636	9.09091	9.09091	9.09091	63.6364	36.3636	100	0	0	90.9091	90.9091	90.9091	36.3636	90.9091	90.9091	54.5455	90.9091	90.9091	90.9091	0	0	0
Acinetobacter_baumannii_(T)	58.5831	62.9428	99.7275	83.3787	98.9101	99.7275	99.455	70.2997	0	99.7275	41.4169	99.1826	99.1826	89.3733	0	99.455	90.4632	99.455	99.7275	99.7275	99.455	86.1035	99.455	99.7275	99.7275	99.7275	0	0	0	11.9891	0	58.3106	99.455	0	97.8202	0
Acinetobacter_boissieri	100	100	100	100	100	100	100	100	100	100	100	100	100	100	100	100	100	100	100	100	100	100	100	100	100	100	100	100	100	100	100	100	100	57.1429	100	0
Acinetobacter_brisouii_(T)	100	100	100	100	100	100	100	100	100	100	100	100	100	100	0	100	100	100	100	100	100	100	100	100	100	0	100	100	100	100	0	100	0	0	0	0
Acinetobacter_calcoaceticus_(T)	63.9241	77.8481	89.8734	63.9241	87.3418	98.7342	85.443	65.8228	89.2405	100	100	100	99.3671	100	74.0506	89.2405	89.8734	89.2405	89.8734	89.8734	75.3165	100	100	99.3671	100	75.3165	0	0	84.1772	74.0506	0	91.7722	74.0506	0	74.0506	74.0506
Acinetobacter_guillouiae_(T)	29.4118	58.8235	38.2353	70.5882	47.0588	79.4118	76.4706	100	97.0588	97.0588	100	97.0588	97.0588	97.0588	100	58.8235	58.8235	79.4118	91.1765	94.1176	97.0588	0	0	82.3529	58.8235	0	0	61.7647	55.8824	0	0	0	79.4118	0	85.2941	0
Acinetobacter_gyllenbergii_(T)	86.6667	100	93.3333	86.6667	100	73.3333	73.3333	100	93.3333	100	100	100	73.3333	73.3333	100	93.3333	93.3333	93.3333	73.3333	80	93.3333	100	93.3333	73.3333	73.3333	86.6667	60	73.3333	73.3333	80	46.6667	60	73.3333	60	73.3333	0
Acinetobacter_haemolyticus_(T)	13.3333	53.3333	66.6667	13.3333	40	53.3333	40	40	53.3333	66.6667	0	0	20	13.3333	33.3333	53.3333	53.3333	53.3333	46.6667	46.6667	53.3333	0	0	0	0	33.3333	0	0	0	0	0	0	0	0	0	0
Acinetobacter_indicus_(T)	0	0	0	0	25	25	0	25	100	100	100	100	100	100	50	100	100	100	100	100	100	100	100	100	100	100	100	75	100	50	100	100	50	25	50	25
Acinetobacter_johnsonii_(T)	0	40	40	0	20	0	20	0	60	20	0	0	0	0	0	80	60	80	80	80	0	0	0	60	60	0	0	0	0	0	0	0	0	0	0	0
Acinetobacter_junii_(T)	100	100	100	100	100	100	100	100	100	100	0	4.44444	4.44444	64.4444	100	100	100	100	100	100	100	0	86.6667	97.7778	97.7778	100	0	0	0	73.3333	0	0	91.1111	0	4.44444	4.44444
Acinetobacter_lwoffii_(T)	2.52101	92.437	92.437	74.7899	70.5882	90.7563	90.7563	79.8319	92.437	92.437	89.916	24.3697	66.3866	89.0756	79.8319	93.2773	95.7983	94.958	95.7983	93.2773	93.2773	79.8319	98.3193	99.1597	89.0756	73.9496	0	0	8.40336	0.840336	0	4.20168	5.88235	6.72269	0.840336	0.840336
Acinetobacter_nectaris_(T)	92.5926	96.2963	100	96.2963	100	100	100	100	92.5926	92.5926	96.2963	92.5926	100	100	92.5926	59.2593	96.2963	70.3704	96.2963	100	59.2593	100	100	100	100	96.2963	100	100	100	100	100	100	100	0	100	100
Acinetobacter_parvus_(T)	100	100	100	100	100	100	100	100	58.8235	94.1176	94.1176	100	100	100	100	23.5294	23.5294	64.7059	100	64.7059	41.1765	82.3529	100	100	100	64.7059	100	100	100	94.1176	100	100	100	100	58.8235	58.8235
Acinetobacter_puyangensis	100	100	100	100	100	100	100	100	100	100	100	100	100	100	100	100	100	100	100	100	100	100	100	100	100	100	0	50	100	100	50	100	100	100	100	50
Acinetobacter_radioresistens_(T)	89.1892	100	100	100	100	100	100	100	100	100	89.1892	97.2973	94.5946	83.7838	97.2973	100	100	100	100	100	100	100	100	100	100	100	0	100	94.5946	89.1892	2.7027	21.6216	100	0	2.7027	0
Acinetobacter_rudis_(T)	75	87.5	100	75	100	100	100	100	75	87.5	75	87.5	100	100	100	100	75	75	100	100	100	87.5	100	100	100	100	37.5	75	75	87.5	100	100	100	25	100	100
Acinetobacter_schindleri_(T)	18.75	53.125	28.125	28.125	37.5	46.875	40.625	40.625	62.5	28.125	25	25	34.375	43.75	28.125	93.75	96.875	96.875	93.75	96.875	100	90.625	93.75	96.875	96.875	96.875	93.75	78.125	96.875	96.875	56.25	96.875	96.875	84.375	84.375	93.75
Acinetobacter_soli_(T)	46.4286	67.8571	67.8571	46.4286	60.7143	67.8571	60.7143	57.1429	67.8571	71.4286	67.8571	100	100	100	25	64.2857	64.2857	75	96.4286	67.8571	64.2857	57.1429	100	100	75	21.4286	0	0	0	0	0	0	28.5714	0	25	0
Acinetobacter_sp._11-0202	0	0	0	0	0	100	0	0	0	0	0	0	100	100	0	100	0	100	100	100	0	0	100	100	100	0	0	100	100	0	100	100	0	100	0	0
Acinetobacter_sp._1NM-4	100	14.2857	71.4286	100	85.7143	57.1429	57.1429	28.5714	14.2857	14.2857	14.2857	42.8571	28.5714	14.2857	14.2857	14.2857	14.2857	14.2857	14.2857	14.2857	14.2857	71.4286	42.8571	42.8571	28.5714	14.2857	57.1429	57.1429	42.8571	42.8571	42.8571	42.8571	42.8571	28.5714	14.2857	14.2857
Acinetobacter_sp._HITLi_7	0	0	0	0	0	0	0	0	50	0	0	0	0	0	0	100	100	100	100	100	100	100	100	100	100	100	0	0	0	0	0	0	0	0	0	0
Acinetobacter_sp._HYN18	100	100	100	100	100	100	100	100	100	100	100	100	100	100	100	100	100	100	100	100	100	0	0	100	100	0	0	100	100	0	0	100	100	0	100	0
Acinetobacter_sp._LUH_1472	46.1538	69.2308	46.1538	61.5385	38.4615	69.2308	69.2308	69.2308	84.6154	69.2308	0	61.5385	76.9231	84.6154	100	30.7692	0	38.4615	38.4615	76.9231	84.6154	0	0	0	92.3077	100	0	0	84.6154	92.3077	0	84.6154	92.3077	92.3077	76.9231	92.3077
Acinetobacter_sp._NCCP-644	0	70	80	20	60	80	80	30	80	90	40	90	90	90	80	80	80	80	80	80	80	50	100	100	100	100	50	50	50	50	100	100	90	100	90	90
Acinetobacter_ursingii_(T)	14.2857	100	100	71.4286	57.1429	85.7143	100	100	100	100	100	100	100	100	100	100	100	100	100	100	100	100	100	100	100	100	85.7143	100	100	100	85.7143	85.7143	100	85.7143	100	100
Acinetobacter_venetianus_(T)	82.6087	100	100	82.6087	100	100	100	100	100	100	100	100	100	100	95.6522	100	100	100	100	100	100	95.6522	100	100	100	95.6522	43.4783	78.2609	0	91.3043	82.6087	73.913	100	0	34.7826	0
Acrocarpospora_corrugata_(T)	100	100	100	100	100	100	100	100	100	100	100	100	100	100	100	0	100	100	100	100	0	100	100	100	100	100	100	100	100	100	100	100	100	0	0	0
Acrocarpospora_macrocephala_(T)	100	100	100	100	100	100	100	100	100	100	100	100	100	100	100	0	100	100	0	0	100	0	0	0	0	100	0	0	0	100	0	0	100	0	100	0
Acrocarpospora_pleiomorpha_(T)	100	100	100	100	100	100	100	100	100	100	100	100	100	100	100	100	100	100	100	100	100	100	100	100	100	100	100	100	100	100	100	100	100	100	100	100
Acrocarpospora_sp._PS33-18	100	100	100	100	100	100	100	100	0	100	100	100	100	100	100	0	0	100	100	100	100	0	100	100	100	100	100	100	100	100	100	100	100	0	0	0
Actibacter_sp._W113	100	100	100	100	100	100	100	100	100	100	100	100	100	100	100	100	100	100	100	100	100	100	100	0	0	100	0	0	0	100	0	0	100	0	0	0
Actinoallomurus_acaciae_(T)	100	100	100	100	100	100	100	100	100	100	100	100	100	100	100	0	100	50	0	0	0	100	100	0	100	0	0	0	0	50	0	0	50	0	0	0
Actinoallomurus_acanthiterrae_(T)	40	60	60	40	40	60	60	60	60	40	40	40	60	40	60	0	0	0	0	20	60	0	0	0	40	40	0	0	20	40	0	0	0	0	0	0
Actinoallomurus_caesius_(T)	100	100	100	100	100	100	100	100	100	100	100	100	100	100	100	100	100	0	0	0	0	100	100	100	0	100	0	0	0	0	0	0	0	0	0	0
Actinoallomurus_coprocola_(T)	100	100	100	100	100	100	100	100	100	100	100	100	100	100	100	100	100	100	100	100	100	100	100	100	100	100	100	100	100	100	100	100	100	100	100	100
Actinoallomurus_fulvus_(T)	100	100	100	100	100	100	100	100	100	100	100	100	100	100	100	100	100	100	100	100	100	100	100	100	50	100	0	0	0	0	0	0	0	0	0	0
Actinoallomurus_iriomotensis_(T)	100	100	100	100	100	100	100	100	100	100	100	100	100	100	100	0	66.6667	33.3333	0	0	0	0	0	0	0	0	0	0	0	0	0	0	0	0	0	0
Actinoallomurus_luridus_(T)	100	100	100	100	100	100	100	100	100	100	100	100	100	100	100	100	100	100	100	100	100	100	100	100	100	100	0	100	100	100	100	100	100	100	100	0
Actinoallomurus_oryzae_(T)	100	100	100	100	100	100	100	100	100	100	100	100	100	100	100	0	100	0	100	100	0	100	100	100	100	100	0	0	0	0	0	0	0	0	0	0
Actinoallomurus_purpureus_(T)	100	100	100	100	100	100	100	100	100	100	100	100	100	100	100	100	100	100	100	100	100	100	100	100	100	100	100	100	100	100	100	100	100	0	100	0
Actinoallomurus_radicium_(T)	100	100	100	100	100	100	100	100	100	100	100	100	100	100	100	33.3333	100	0	0	0	100	100	100	100	100	100	0	0	0	100	0	0	100	0	100	100
Actinoallomurus_spadix_(T)	100	100	100	100	100	100	100	100	100	100	100	100	100	100	100	66.6667	100	33.3333	33.3333	66.6667	100	100	100	33.3333	100	100	33.3333	33.3333	33.3333	66.6667	0	0	33.3333	0	33.3333	0
Actinoallomurus_yoronensis_(T)	100	100	100	100	100	100	100	100	100	100	100	100	100	100	100	100	100	100	100	100	100	100	100	100	100	100	100	100	100	100	0	0	0	0	0	0
Actinoalloteichus_cyanogriseus_(T)	50	100	50	50	100	100	100	100	100	100	100	100	100	100	100	50	50	50	50	50	50	50	50	50	50	50	50	50	50	50	50	50	50	50	50	50
Actinobacillus_anseriformium_(T)	100	100	100	100	100	100	100	100	100	100	100	100	100	100	100	50	100	100	100	100	100	50	50	100	50	50	100	100	100	100	100	100	100	0	100	100
Actinobacillus_arthritidis_(T)	0	50	0	50	100	100	0	100	0	0	0	100	100	0	0	0	0	100	100	0	100	0	50	50	0	0	100	100	100	100	100	100	100	0	0	0
Actinobacillus_capsulatus_(T)	100	100	100	100	66.6667	66.6667	100	66.6667	100	100	100	66.6667	100	100	66.6667	100	100	66.6667	66.6667	100	66.6667	66.6667	66.6667	66.6667	100	0	66.6667	66.6667	66.6667	0	66.6667	66.6667	0	100	0	0
Actinobacillus_equuli_(T)	44.898	36.7347	63.2653	75.5102	61.2245	51.0204	55.102	81.6327	30.6122	63.2653	77.551	63.2653	51.0204	59.1837	55.102	26.5306	26.5306	24.4898	24.4898	28.5714	38.7755	83.6735	69.3878	57.1429	77.551	85.7143	67.3469	46.9388	55.102	69.3878	40.8163	48.9796	77.551	53.0612	59.1837	18.3673
Actinobacillus_indolicus_(T)	100	100	100	100	100	100	100	0	100	100	100	100	100	100	100	100	100	100	100	100	100	100	100	100	100	0	0	100	100	0	0	100	0	100	0	0
Actinobacillus_lignieresii_(T)	100	100	100	100	100	100	100	69.2308	100	100	100	96.1538	100	100	0	80.7692	88.4615	65.3846	100	100	0	0	0	0	11.5385	0	0	88.4615	88.4615	0	15.3846	76.9231	0	96.1538	0	0
Actinobacillus_minor_(T)	66.6667	33.3333	100	100	100	100	100	0	33.3333	100	100	100	100	100	0	33.3333	33.3333	33.3333	33.3333	100	0	100	33.3333	33.3333	100	0	0	33.3333	100	0	0	100	0	33.3333	0	0
Actinobacillus_muris_(T)	50	50	50	100	100	100	50	50	50	50	50	100	100	50	0	50	50	50	50	50	50	100	100	100	50	0	100	100	100	0	50	50	0	50	0	0
Actinobacillus_porcinus_(T)	100	100	100	50	100	100	100	100	100	100	50	50	100	100	100	50	50	100	100	100	100	0	50	100	100	100	0	50	100	100	0	100	100	100	100	50
Actinobacillus_rossii_(T)	80	100	80	80	100	100	100	0	100	80	80	80	100	100	0	20	80	80	100	100	0	20	60	60	60	0	60	60	100	0	60	100	0	80	0	0
Actinobacillus_scotiae_(T)	100	100	100	100	100	100	100	100	100	100	100	100	100	100	100	100	100	100	100	100	100	100	100	100	100	100	100	100	100	100	100	100	100	100	100	100
Actinobacillus_seminis_(T)	100	100	100	100	100	100	100	100	100	100	100	100	100	100	100	100	100	100	100	100	100	100	100	100	100	100	0	100	100	0	100	100	0	0	0	0
Actinobacillus_succinogenes_(T)	100	100	100	100	100	100	100	100	100	100	100	100	100	100	100	100	100	100	100	100	100	100	100	100	100	100	100	100	100	100	100	100	100	100	100	100
Actinobaculum_massiliense_(T)	100	100	66.6667	100	100	66.6667	100	100	100	100	100	100	100	100	100	66.6667	66.6667	66.6667	66.6667	66.6667	66.6667	66.6667	66.6667	66.6667	66.6667	66.6667	66.6667	66.6667	100	100	66.6667	66.6667	100	66.6667	100	100
Actinobaculum_schaalii_(T)	100	100	100	100	100	100	100	100	100	100	100	100	100	100	100	100	100	100	100	100	100	100	100	100	100	100	95	80	100	100	25	70	100	25	100	100
Actinobaculum_urinale_(T)	100	100	100	100	100	100	100	100	100	100	100	100	100	100	100	100	100	100	100	100	100	100	100	100	100	100	100	100	100	100	100	100	100	100	100	100
Actinocatenispora_rupis_(T)	100	100	100	100	100	100	100	100	100	100	100	100	100	100	100	100	100	100	100	100	100	100	100	100	100	100	100	100	100	100	100	100	100	100	100	100
Actinocatenispora_sera_(T)	100	100	100	100	100	100	100	100	100	100	100	100	100	100	100	100	100	100	100	100	50	100	50	50	100	50	0	0	0	50	0	0	0	0	50	50
Actinocatenispora_thailandica_(T)	100	100	100	100	100	100	100	100	100	100	100	100	100	100	100	100	100	100	100	100	100	100	100	100	100	100	100	100	100	100	100	100	100	100	100	100
Actinocorallia_aurantiaca_(T)	100	100	100	100	100	100	100	100	100	100	100	100	100	100	100	33.3333	100	100	100	100	100	33.3333	33.3333	33.3333	33.3333	33.3333	0	33.3333	0	0	0	0	0	0	0	0
Actinocorallia_aurea_(T)	66.6667	66.6667	100	66.6667	66.6667	100	100	66.6667	66.6667	100	66.6667	66.6667	66.6667	66.6667	66.6667	100	100	100	100	100	100	100	100	100	100	100	100	100	100	100	100	100	100	100	100	100
Actinocorallia_cavernae_(T)	100	100	100	100	100	100	100	100	100	100	100	100	100	100	100	100	100	100	100	100	100	100	100	100	100	100	100	100	100	100	100	100	100	100	100	100
Actinocorallia_glomerata_(T)	100	100	100	100	100	100	100	100	100	100	100	100	100	100	100	100	100	100	100	100	100	100	100	100	100	100	0	100	66.6667	0	0	100	100	33.3333	66.6667	0
Actinocorallia_libanotica_(T)	50	100	100	100	50	100	100	50	100	100	100	100	100	100	100	100	0	0	0	50	100	0	0	0	50	100	0	0	0	0	0	0	0	0	0	0
Actinocorallia_longicatena_(T)	66.6667	66.6667	100	66.6667	66.6667	66.6667	66.6667	66.6667	66.6667	100	66.6667	66.6667	66.6667	66.6667	66.6667	100	100	100	100	100	100	100	100	100	100	100	0	0	0	0	0	0	0	0	0	0
Actinokineospora_cibodasensis_(T)	100	100	100	100	100	100	100	100	100	100	100	100	100	100	100	0	100	100	100	100	100	100	100	100	100	100	0	100	100	100	0	0	100	0	100	100
Actinokineospora_soli	0	0	0	0	0	0	0	0	0	0	0	0	0	0	0	0	0	0	0	0	0	0	0	0	0	0	0	0	0	0	0	0	0	0	0	0
Actinomadura_alba_(T)	100	100	100	100	100	100	100	100	100	100	100	100	100	100	100	100	100	100	100	100	100	100	100	100	100	100	100	100	100	100	100	100	100	50	50	50
Actinomadura_apis	100	100	100	100	100	100	100	100	100	100	100	100	100	100	100	0	100	100	100	100	100	0	100	100	100	100	100	100	100	100	100	100	100	100	100	100
Actinomadura_atramentaria_(T)	0	0	100	100	0	0	0	0	100	100	100	100	100	100	100	100	100	0	0	0	0	100	100	100	100	100	0	0	0	0	0	0	0	0	0	0
Actinomadura_bangladeshensis_(T)	50	50	50	50	50	100	100	100	100	100	100	100	100	100	100	0	100	50	100	0	50	0	100	100	0	0	50	100	100	50	50	100	50	0	0	0
Actinomadura_catellatispora_(T)	100	100	100	100	100	100	100	100	100	100	100	100	100	100	100	100	100	100	100	100	100	100	100	100	100	100	100	100	100	100	100	100	100	100	100	100
Actinomadura_chibensis_(T)	100	50	50	100	100	100	100	50	50	100	100	100	100	100	100	50	50	50	100	50	50	100	100	100	100	50	100	100	100	100	100	100	100	100	50	50
Actinomadura_citrea_(T)	100	100	100	100	100	100	100	100	100	100	100	100	100	100	100	0	0	0	0	0	33.3333	0	33.3333	0	0	33.3333	0	0	0	33.3333	0	0	33.3333	0	0	0
Actinomadura_cremea_(T)	100	100	100	100	100	100	100	100	100	100	100	100	100	100	100	50	50	0	0	100	100	0	0	50	50	50	0	0	100	100	0	100	100	0	50	50
Actinomadura_echinospora_(T)	100	100	100	100	100	100	100	100	100	100	100	100	100	100	100	100	100	100	100	100	100	100	100	100	100	100	100	100	100	100	100	100	100	0	100	0
Actinomadura_fibrosa_(T)	50	50	100	100	100	100	100	100	50	100	100	100	100	100	100	50	50	50	50	50	50	100	100	50	100	100	50	50	100	100	50	50	50	0	50	50
Actinomadura_formosensis_(T)	66.6667	33.3333	100	100	66.6667	100	33.3333	33.3333	66.6667	100	100	100	100	33.3333	66.6667	33.3333	66.6667	33.3333	100	33.3333	33.3333	100	100	100	33.3333	33.3333	33.3333	33.3333	33.3333	33.3333	0	33.3333	33.3333	0	33.3333	0
Actinomadura_fulvescens_(T)	100	100	100	100	100	100	100	100	100	100	100	100	100	100	100	100	100	100	100	100	100	100	100	100	100	100	0	0	100	100	0	100	100	0	100	100
Actinomadura_geliboluensis	20	93.3333	100	100	100	93.3333	93.3333	100	93.3333	100	100	100	93.3333	93.3333	100	0	0	0	93.3333	93.3333	60	0	0	0	0	0	0	0	0	13.3333	0	0	93.3333	0	53.3333	0
Actinomadura_glauciflava_(T)	60	80	80	80	60	60	80	80	60	70	80	60	60	70	80	90	100	60	60	90	100	100	60	60	90	90	60	60	80	80	60	60	60	100	100	90
Actinomadura_hallensis_(T)	100	100	100	100	100	100	100	100	100	100	100	100	100	100	100	100	100	100	100	100	100	100	100	100	100	100	0	0	100	100	0	50	100	0	100	100
Actinomadura_hibisca_(T)	66.6667	100	100	66.6667	100	100	100	66.6667	100	100	66.6667	100	100	100	100	100	100	100	100	100	100	66.6667	100	100	100	66.6667	0	100	100	66.6667	0	100	100	100	66.6667	33.3333
Actinomadura_keratinilytica_(T)	100	100	100	100	100	100	100	100	100	100	100	100	100	100	100	80	100	100	100	100	100	0	80	100	80	80	0	40	20	80	0	80	100	0	0	0
Actinomadura_kijaniata_(T)	100	100	100	100	100	100	100	100	100	100	100	100	100	100	100	100	100	100	100	100	100	0	0	0	0	100	0	0	0	100	0	0	100	0	100	0
Actinomadura_livida_(T)	80	80	100	60	60	100	100	80	80	100	60	60	100	100	60	60	60	60	60	60	20	0	40	100	60	20	0	60	60	20	20	60	60	60	60	0
Actinomadura_madurae_(T)	100	100	100	100	100	100	100	100	100	100	100	100	100	100	100	0	0	100	100	0	0	0	100	0	0	0	0	0	0	0	0	0	0	0	0	0
Actinomadura_meridiana_(T)	100	100	100	100	100	100	100	100	100	100	100	100	100	100	100	100	100	100	100	100	100	100	100	100	100	100	100	100	100	100	100	100	100	100	100	0
Actinomadura_mexicana_(T)	100	100	100	100	100	100	100	100	100	100	100	100	100	100	100	0	0	100	100	0	100	0	100	0	0	0	100	100	100	100	0	0	100	0	100	0
Actinomadura_meyerae_(T)	100	100	100	100	100	100	100	100	100	100	100	100	100	100	100	0	0	100	0	0	100	0	100	0	0	0	100	100	100	100	0	0	100	0	0	50
Actinomadura_miaoliensis_(T)	0	100	100	100	100	100	100	100	100	100	100	100	100	100	100	100	100	100	100	100	100	100	100	100	100	100	0	100	100	100	100	100	100	0	100	0
Actinomadura_namibiensis_(T)	100	100	100	100	100	100	100	100	100	100	100	100	100	100	100	100	100	100	100	100	100	100	100	100	100	100	100	100	100	100	100	100	100	0	100	0
Actinomadura_nitritigenes_(T)	66.6667	100	100	100	100	100	100	100	100	100	100	100	100	100	100	0	0	33.3333	100	100	100	0	33.3333	100	100	100	33.3333	33.3333	100	100	0	66.6667	100	0	100	0
Actinomadura_oligospora_(T)	75	75	100	75	75	100	75	75	75	100	100	100	100	75	75	75	100	75	75	100	75	100	75	100	100	75	75	75	75	75	75	75	75	75	75	75
Actinomadura_pelletieri_(T)	100	100	100	100	100	100	100	100	100	100	100	100	100	100	100	100	100	100	100	100	100	100	100	100	100	100	100	100	100	100	100	100	100	100	100	0
Actinomadura_rubrobrunea_(T)	100	100	100	100	100	100	100	100	100	100	100	100	0	100	100	0	0	100	0	0	0	0	100	0	0	0	100	100	100	100	0	0	0	0	0	0
Actinomadura_scrupuli_(T)	100	100	100	100	100	100	100	100	100	100	100	100	100	100	100	100	100	100	100	100	100	100	100	100	100	100	0	100	100	100	0	100	100	0	100	0
Actinomadura_sediminis_(T)	100	100	75	100	100	100	100	75	100	75	100	100	100	100	100	50	50	50	50	50	50	50	50	50	50	50	0	50	50	50	0	0	75	0	0	0
Actinomadura_sp._BK147	100	100	100	100	100	100	100	100	100	100	100	100	100	100	100	0	50	50	100	100	100	0	0	100	100	100	0	0	0	100	0	0	100	0	50	0
Actinomadura_sp._DLS-70	100	100	100	100	100	100	100	100	100	100	100	100	100	100	100	0	0	100	100	100	0	0	100	100	100	0	0	100	100	0	0	50	100	0	0	0
Actinomadura_sputi_(T)	100	100	100	100	100	100	100	100	100	100	100	100	100	100	100	100	100	100	100	100	100	0	0	0	0	50	0	0	0	0	0	0	50	0	50	0
Actinomadura_umbrina_(T)	100	100	100	100	100	100	100	100	100	100	100	100	100	100	100	100	100	100	100	50	100	100	100	100	50	100	100	50	100	100	50	50	100	50	50	50
Actinomadura_vinacea_(T)	100	100	100	100	100	100	100	100	100	100	100	100	100	100	100	100	100	100	100	100	100	100	100	100	100	100	100	100	100	100	100	100	100	0	0	0
Actinomadura_viridilutea_(T)	100	100	100	100	100	100	100	100	100	100	100	100	100	100	100	100	100	100	100	100	100	100	100	100	100	100	0	100	100	100	100	100	100	100	100	100
Actinomadura_viridis_(T)	50	100	50	100	100	100	100	100	100	100	100	100	100	100	100	50	50	50	50	50	50	0	50	50	0	50	0	0	0	100	0	0	50	0	0	0
Actinomadura_yumaensis_(T)	100	100	100	100	100	100	100	100	100	100	100	100	100	100	100	100	100	100	100	100	100	50	100	100	50	50	0	50	50	50	0	50	50	0	50	50
Actinomyces_coleocanis_(T)	100	100	100	100	100	100	100	100	100	100	100	100	100	100	100	100	100	100	100	100	100	100	100	100	100	100	100	100	100	100	100	100	100	100	100	100
Actinomyces_neuii_(T)	100	100	100	100	100	100	100	100	100	100	100	100	100	100	100	100	100	100	100	100	100	100	100	100	100	100	100	100	100	100	100	100	100	100	100	100
Actinomyces_vaccimaxillae_(T)	100	100	100	100	100	100	100	100	100	100	100	100	100	100	100	100	100	100	100	100	100	100	100	100	100	100	100	100	100	100	100	100	100	0	100	100
Actinomycetales_bacterium_AFM10251	0	0	100	0	100	100	100	100	0	100	100	100	100	100	100	100	100	100	100	100	100	100	100	100	100	100	100	100	100	100	100	100	100	100	100	100
Actinoplanes_atraurantiacus	100	100	100	100	100	100	100	100	100	100	100	100	100	100	100	0	100	100	100	0	0	100	100	100	100	100	0	0	0	0	0	0	0	0	0	0
Actinoplanes_consettensis_(T)	100	100	100	100	100	100	100	100	100	100	100	100	100	100	100	0	0	0	0	0	100	0	33.3333	0	100	100	0	0	0	100	0	0	100	0	0	66.6667
Actinoplanes_cyaneus_(T)	100	100	100	100	100	100	100	100	100	100	100	100	100	100	100	100	100	100	100	100	100	100	100	100	100	100	100	100	100	50	100	100	100	100	100	0
Actinoplanes_digitatis_(T)	100	100	100	100	100	100	100	100	100	100	100	100	100	100	100	0	0	0	0	0	66.6667	0	100	33.3333	0	100	0	0	0	66.6667	0	0	66.6667	0	0	66.6667
Actinoplanes_durhamensis_(T)	100	100	100	100	100	100	100	100	100	100	100	100	100	100	100	33.3333	100	100	100	100	100	100	100	100	100	100	0	33.3333	66.6667	100	33.3333	100	100	33.3333	33.3333	66.6667
Actinoplanes_friuliensis	100	100	100	100	100	100	100	100	100	100	100	100	100	100	100	0	0	0	0	0	25	0	0	0	0	25	0	0	0	25	0	0	25	0	25	25
Actinoplanes_italicus_(T)	100	100	100	100	100	100	100	100	100	100	100	100	100	100	100	0	100	100	100	100	100	100	100	100	100	100	100	100	100	100	100	100	100	100	100	0
Actinoplanes_liguriensis_(T)	100	100	100	100	100	100	100	100	100	100	100	100	100	100	100	0	66.6667	66.6667	66.6667	66.6667	33.3333	0	0	0	0	33.3333	0	0	0	0	0	0	0	0	0	0
Actinoplanes_nipponensis	0	0	0	0	0	0	0	100	0	0	0	0	0	0	100	0	0	0	0	0	100	0	0	0	0	0	0	0	0	100	0	0	100	100	100	100
Actinoplanes_regularis_(T)	100	100	100	100	100	100	100	100	100	100	100	100	100	100	100	0	100	100	100	100	50	100	100	100	100	50	0	100	100	50	100	100	75	0	50	0
Actinoplanes_sp._NEAU-GRX6	100	100	100	100	100	100	100	100	100	100	100	100	100	100	100	0	100	100	100	100	50	100	100	100	100	100	0	100	100	100	100	100	100	0	50	0
Actinopolymorpha_cephalotaxi_(T)	100	100	100	100	100	100	100	100	100	100	100	100	100	100	100	0	100	100	0	0	0	0	0	0	0	0	0	0	0	0	0	0	0	0	0	0
Actinopolymorpha_pittospori	100	100	100	100	100	100	100	100	100	100	100	100	100	100	100	0	0	100	0	100	100	0	0	0	100	100	0	0	100	100	0	100	100	0	100	100
Actinopolymorpha_rutila_(T)	100	0	100	100	100	100	100	100	100	0	100	100	100	100	100	0	0	0	100	100	0	0	0	100	100	0	100	100	100	100	100	100	100	100	100	0
Actinopolymorpha_singaporensis_(T)	100	100	100	100	100	100	100	100	100	100	100	100	100	100	100	100	100	100	100	100	100	100	100	100	100	100	100	100	100	100	100	100	100	100	100	100
Actinopolyspora_algeriensi_(T)	100	100	100	100	100	100	100	100	100	100	100	100	100	100	100	100	100	100	100	100	100	100	100	100	100	100	100	100	100	100	0	100	100	100	100	100
Actinopolyspora_erythraea	100	100	100	100	100	100	100	100	100	100	100	100	100	100	100	100	100	100	100	100	100	100	100	100	100	100	100	100	100	100	100	100	100	100	100	100
Actinopolyspora_halophila_(T)	100	100	100	100	100	100	100	100	100	100	100	100	100	100	100	100	100	100	100	100	100	0	0	0	100	100	0	0	0	100	0	0	100	0	100	0
Actinopolyspora_mortivallis_(T)	80	60	100	100	100	100	100	100	100	100	100	100	100	100	100	100	100	100	100	100	100	100	100	100	100	100	100	100	100	100	100	100	100	20	100	80
Actinopolyspora_mzabensis	100	100	100	100	100	100	100	100	100	100	100	100	100	100	100	0	100	100	100	0	100	100	100	100	100	100	0	100	100	100	0	100	100	0	100	0
Actinopolyspora_sp._H32	100	100	100	100	100	100	100	100	100	100	100	100	50	50	50	50	100	100	100	50	100	50	100	100	50	50	100	100	50	50	50	100	50	0	50	50
Actinopolyspora_sp._YIM_90480	100	100	100	100	100	100	100	100	100	100	100	100	100	100	100	100	100	100	100	100	100	100	100	100	100	100	100	100	100	100	100	100	100	100	100	100
Actinopolyspora_xinjiangensis_(T)	100	0	100	100	100	100	100	0	100	100	100	100	100	100	100	100	100	0	0	100	0	100	0	0	0	0	0	0	0	0	0	0	0	0	0	0
Actinotalea_fermentans_(T)	100	100	100	100	100	100	100	100	100	100	100	100	100	100	100	0	33.3333	100	100	100	100	0	100	100	100	100	100	100	100	100	100	100	100	33.3333	100	0
Actinotalea_ferrariae_CF5-4	50	50	50	50	50	50	50	50	50	50	50	50	50	50	50	0	100	100	100	50	0	0	100	100	0	0	100	100	100	100	100	100	100	0	0	0
Actinotalea_sp._EGI_60002	100	100	100	100	100	100	100	100	100	100	100	100	100	100	100	100	100	100	100	100	100	100	100	100	100	100	100	100	100	100	100	100	100	100	100	100
Adlercreutzia_equolifaciens_(T)	0	0	0	0	0	0	0	100	0	0	0	0	0	0	100	0	0	0	0	0	100	0	0	0	0	100	0	0	0	100	0	0	100	0	100	100
Advenella_faeciporci	33.3333	66.6667	100	66.6667	66.6667	33.3333	100	66.6667	66.6667	66.6667	66.6667	33.3333	33.3333	66.6667	66.6667	100	100	66.6667	66.6667	100	100	100	100	100	100	100	33.3333	66.6667	66.6667	66.6667	33.3333	66.6667	66.6667	100	100	66.6667
Advenella_mimigardefordensis_(T)	69.2308	38.4615	53.8462	23.0769	30.7692	84.6154	61.5385	92.3077	30.7692	30.7692	7.69231	7.69231	23.0769	23.0769	92.3077	38.4615	15.3846	15.3846	30.7692	38.4615	84.6154	15.3846	15.3846	7.69231	46.1538	92.3077	15.3846	15.3846	15.3846	100	0	46.1538	100	46.1538	92.3077	69.2308
Aequorivita_antarctica_(T)	50	50	50	50	50	50	50	50	50	50	50	50	50	50	50	50	50	50	50	50	0	0	0	100	100	0	0	50	100	0	100	100	0	100	0	0
Aequorivita_sublithincola_(T)	100	100	33.3333	100	100	100	100	100	100	33.3333	100	100	100	100	100	33.3333	33.3333	33.3333	33.3333	33.3333	33.3333	33.3333	33.3333	33.3333	33.3333	33.3333	33.3333	100	100	66.6667	33.3333	100	100	100	100	100
Aequorivita_viscosa	100	100	100	100	100	100	100	100	100	100	100	100	100	100	100	100	100	100	100	100	100	100	100	100	100	100	100	100	100	100	100	100	100	100	100	100
Aeribacillus_pallidus_(T)	100	100	100	100	100	100	100	100	100	100	100	100	100	100	100	100	100	100	100	100	100	100	100	100	100	100	100	100	100	100	75	100	100	98.0769	100	100
Aeriscardovia_aeriphila_(T)	100	100	100	100	100	100	100	100	100	100	100	100	100	100	100	100	100	100	100	100	100	100	100	100	100	100	100	100	100	100	100	100	100	100	100	100
Aerococcus_christensenii_(T)	100	100	100	100	100	100	100	100	100	100	100	100	100	100	100	100	100	100	100	100	100	100	100	100	100	100	0	100	100	100	0	100	100	100	100	100
Aerococcus_sanguinicola_(T)	100	100	100	100	100	100	100	100	100	100	100	100	100	100	100	100	100	100	100	100	100	100	100	100	100	100	100	100	100	100	100	100	100	100	100	100
Aerococcus_vaginalis	100	100	100	100	100	100	100	100	100	100	100	100	100	100	100	100	100	100	100	100	100	100	100	100	100	100	100	100	100	100	100	100	100	100	100	100
Aerococcus_viridans	44.4444	33.3333	33.3333	22.2222	11.1111	11.1111	77.7778	100	22.2222	22.2222	22.2222	11.1111	11.1111	22.2222	22.2222	100	100	22.2222	22.2222	100	100	100	22.2222	22.2222	100	100	22.2222	22.2222	33.3333	100	22.2222	22.2222	66.6667	100	100	100
Aeromicrobium_alkaliterrae_(T)	50	50	50	50	50	50	50	100	50	50	50	50	50	50	100	50	50	50	50	50	50	50	50	50	50	50	0	50	0	100	0	0	100	0	100	0
Aeromicrobium_erythreum_(T)	100	100	100	100	100	100	100	100	100	100	100	100	100	100	100	0	100	100	100	100	100	0	100	100	50	100	100	100	100	100	100	100	100	100	100	100
Aeromicrobium_flavum_(T)	100	100	100	100	100	100	100	100	100	100	0	100	100	100	100	100	0	100	100	100	0	0	100	100	100	0	0	100	0	0	100	100	100	0	0	0
Aeromicrobium_ginsengisoli_(T)	0	0	41.6667	0	25	16.6667	8.33333	0	0	33.3333	0	25	16.6667	8.33333	0	66.6667	66.6667	41.6667	33.3333	50	83.3333	75	41.6667	8.33333	50	83.3333	33.3333	8.33333	8.33333	33.3333	8.33333	8.33333	41.6667	0	0	0
Aeromicrobium_panaciterrae_(T)	100	100	100	100	100	100	100	100	100	100	100	100	100	100	100	100	100	100	100	100	100	100	100	100	100	100	100	100	100	100	100	100	100	100	100	100
Aeromicrobium_ponti_(T)	100	100	100	100	100	100	100	100	100	100	100	100	100	100	100	100	100	100	100	100	100	0	100	100	0	0	0	100	0	100	0	100	100	0	0	0
Aeromicrobium_sp._JC14	100	100	100	100	100	100	100	100	100	100	100	100	100	100	100	100	100	100	100	100	100	100	100	100	100	100	100	100	100	100	100	100	100	100	100	100
Aeromicrobium_tamlense_(T)	100	100	100	100	100	100	100	100	100	100	100	100	100	100	100	50	0	100	100	0	50	50	100	100	100	100	50	100	50	50	100	100	100	0	50	50
Aeromonas_diversa_(T)	66.6667	66.6667	66.6667	66.6667	66.6667	66.6667	66.6667	66.6667	100	100	100	100	100	100	100	0	0	0	0	0	0	0	0	0	0	0	0	0	0	0	0	0	0	0	0	0
Aeromonas_hydrophila_(T)	92.328	83.8624	92.0635	92.328	91.7989	92.328	92.0635	89.418	79.3651	92.0635	92.328	91.7989	92.328	92.0635	89.6825	64.2857	70.1058	69.3122	68.5185	65.6085	72.2222	0	0	0	36.5079	52.6455	0.26455	0	33.8624	60.3175	0.26455	34.3915	59.2593	33.5979	58.9947	60.8466
Aeromonas_salmonicida_(T)	97.7941	73.5294	98.5294	98.5294	98.5294	98.5294	98.5294	94.8529	68.3824	97.7941	98.5294	98.5294	97.7941	98.5294	89.7059	69.1176	69.8529	69.1176	69.8529	69.8529	71.3235	96.3235	88.9706	96.3235	100	79.4118	50	86.0294	99.2647	79.4118	49.2647	98.5294	79.4118	100	79.4118	79.4118
Aeromonas_schubertii_(T)	11.1111	100	0	22.2222	100	100	33.3333	33.3333	77.7778	0	0	0	11.1111	0	0	0	22.2222	0	0	0	0	0	0	0	0	0	0	0	0	0	0	0	0	0	0	0
Aeromonas_simiae_(T)	100	100	100	100	100	100	100	50	100	100	100	100	100	100	100	100	100	100	100	100	100	100	100	100	50	0	100	100	100	100	50	100	100	0	0	0
Aestuariibacter_aggregatus_(T)	0	0	100	66.6667	100	100	100	0	100	100	100	100	100	100	0	100	100	100	100	100	0	100	100	100	100	0	100	100	100	0	100	100	0	100	0	0
Aestuariibacter_halophilus_(T)	100	100	100	100	100	100	100	100	100	100	100	100	100	100	100	100	100	100	100	100	100	100	100	100	100	100	100	100	100	100	0	100	100	100	100	100
Aestuariibacter_litoralis_(T)	100	100	100	100	100	100	100	100	100	100	100	100	100	100	100	100	100	100	100	100	100	100	100	100	100	100	100	100	100	100	100	100	100	100	100	100
Aestuariibacter_salexigens_(T)	100	100	100	100	100	100	100	100	100	100	100	100	100	100	100	100	100	100	100	100	100	100	100	100	100	100	100	100	100	100	100	100	100	100	100	100
Aestuariibaculum_suncheonense_(T)	25	25	25	25	25	25	25	25	25	25	25	50	50	75	50	50	75	75	75	75	75	25	50	50	50	75	0	50	100	100	0	100	100	100	100	100
Aestuariicola_saemankumensis_(T)	100	100	100	100	100	100	100	100	100	100	100	100	100	100	100	100	100	100	100	100	100	0	0	100	0	0	100	100	100	100	100	100	100	0	0	0
Aestuariihabitans_beolgyonensis	0	0	0	0	0	0	0	0	0	0	0	0	0	0	0	100	0	0	100	100	0	0	0	0	0	0	0	0	0	0	0	0	0	0	0	0
Aestuariimicrobium_kwangyangense_(T)	100	100	100	100	100	100	100	100	100	100	100	100	100	100	100	100	100	100	100	100	100	100	100	100	100	100	100	100	100	100	100	100	100	100	100	100
Afifella_marina_(T)	100	100	100	100	100	100	100	100	100	100	100	100	100	100	100	100	100	100	100	100	100	100	100	100	100	100	100	100	100	100	96.9697	100	100	100	100	100
Afifella_pfennigii_(T)	100	100	100	100	100	100	100	100	100	100	100	100	100	100	100	100	100	100	100	100	100	100	100	100	100	100	100	100	100	100	0	100	100	0	50	0
Afipia_birgiae_(T)	0	100	100	100	100	100	100	100	100	100	100	100	100	100	100	50	100	100	100	100	100	100	100	100	100	100	100	100	100	100	100	100	100	0	100	50
Afipia_broomeae_(T)	0	0	0	0	66.6667	100	0	0	0	0	0	66.6667	100	0	0	0	66.6667	100	66.6667	0	0	66.6667	66.6667	66.6667	0	0	100	66.6667	33.3333	0	0	0	0	0	0	0
Afipia_massiliensis_(T)	0	0	0	0	0	0	0	100	0	100	100	100	100	100	100	0	100	100	100	0	100	100	100	100	0	100	100	100	100	100	100	100	100	0	100	100
Agaricicola_taiwanensis_(T)	100	100	100	100	100	100	100	100	100	100	100	100	100	100	100	100	100	100	100	100	100	100	100	100	100	100	100	100	100	100	100	100	100	100	100	100
Agarivorans_albus_(T)	0	100	100	50	0	50	100	0	100	100	100	0	0	100	0	100	100	100	100	100	0	100	100	100	100	0	0	0	100	0	0	100	0	100	0	0
Agarivorans_gilvus_(T)	100	100	100	100	100	100	100	100	100	100	100	100	100	100	100	100	100	100	100	100	66.6667	100	100	100	100	33.3333	66.6667	33.3333	33.3333	0	33.3333	33.3333	33.3333	33.3333	0	0
Agarivorans_sp._GJSW-6	100	100	100	100	100	100	100	100	20	40	80	60	60	100	100	20	20	20	20	20	20	0	0	0	0	20	0	0	0	80	0	0	100	0	100	100
Aggregatibacter_aphrophilus_(T)	93.3333	93.3333	93.3333	86.6667	80	86.6667	93.3333	66.6667	93.3333	93.3333	80	86.6667	86.6667	100	26.6667	80	73.3333	86.6667	86.6667	86.6667	33.3333	60	80	73.3333	80	0	53.3333	60	80	0	33.3333	73.3333	0	53.3333	0	0
Aggregicoccus_edonensis	100	100	100	100	100	100	100	100	100	0	100	100	100	100	100	0	0	0	0	0	0	0	0	0	0	0	100	100	100	0	100	100	0	0	0	0
Agreia_bicolorata_(T)	100	100	100	100	100	100	100	100	100	100	100	100	100	100	100	50	0	100	100	100	100	0	100	100	50	100	0	100	50	100	100	50	100	0	100	100
Agreia_pratensis_(T)	0	0	71.4286	0	71.4286	57.1429	0	0	0	0	0	0	0	0	0	0	0	0	0	0	0	0	0	0	0	0	0	0	0	0	0	0	0	0	0	0
Agrococcus_carbonis	100	100	100	100	100	100	100	100	100	100	100	100	100	100	100	0	0	0	0	0	50	0	0	0	0	50	50	100	100	50	0	50	100	0	50	0
Agrococcus_casei_(T)	100	100	100	100	100	100	100	100	100	100	100	100	100	100	100	0	100	100	100	100	100	100	100	100	100	100	100	100	100	100	0	100	100	0	100	100
Agrococcus_citreus_(T)	100	100	100	100	100	100	100	100	100	100	100	100	100	100	100	100	100	100	100	100	0	100	100	100	100	0	100	100	100	50	100	100	50	100	0	0
Agrococcus_jejuensis_(T)	100	100	100	100	100	100	100	100	100	100	100	100	100	100	100	100	100	100	100	100	100	100	100	100	100	100	100	100	100	100	100	100	100	0	100	0
Agrococcus_jenensis_(T)	33.3333	44.4444	55.5556	55.5556	66.6667	66.6667	55.5556	88.8889	33.3333	33.3333	33.3333	55.5556	55.5556	33.3333	66.6667	0	0	33.3333	22.2222	0	55.5556	0	33.3333	44.4444	0	55.5556	0	0	0	55.5556	0	11.1111	55.5556	0	44.4444	33.3333
Agrococcus_lahaulensis_(T)	0	100	0	0	100	100	100	0	0	100	0	100	100	100	0	0	0	100	100	100	0	0	100	100	100	0	0	0	0	0	0	100	0	100	0	0
Agrococcus_terreus_(T)	100	100	100	100	100	100	100	100	100	100	100	100	100	100	100	0	100	100	100	100	100	0	100	100	100	100	0	0	100	100	0	100	100	0	100	100
Agrococcus_versicolor_(T)	100	100	100	100	100	100	100	100	100	100	100	100	100	100	100	100	100	0	100	100	100	100	100	100	100	100	0	0	100	100	0	100	100	0	100	0
Agromyces_albus_(T)	0	100	100	100	100	100	0	100	100	100	100	100	100	0	100	100	100	100	100	100	100	100	100	100	0	100	100	100	100	100	100	100	100	0	100	100
Agromyces_allii_(T)	33.3333	66.6667	66.6667	33.3333	100	100	33.3333	33.3333	66.6667	100	66.6667	100	100	66.6667	66.6667	0	100	100	100	0	100	100	100	100	0	100	0	0	0	100	0	0	100	0	0	0
Agromyces_atrinae_(T)	100	100	100	100	100	100	100	100	100	100	100	100	100	100	100	100	100	100	100	100	100	0	100	100	0	100	100	100	100	100	100	100	100	0	0	0
Agromyces_aurantiacus_(T)	100	100	100	100	100	100	100	100	100	100	100	100	100	100	100	100	100	100	100	100	100	100	100	100	100	100	100	100	100	100	100	100	100	0	0	0
Agromyces_bauzanensis_(T)	100	100	100	100	100	100	100	100	100	100	100	100	100	100	100	100	100	100	100	100	100	0	100	100	100	100	0	0	100	100	100	100	100	0	100	0
Agromyces_bracchium_(T)	100	100	100	100	100	100	100	100	100	100	100	100	100	100	100	100	100	100	100	100	100	100	100	100	100	100	100	100	100	100	0	100	100	100	100	0
Agromyces_cerinus_(T)	83.3333	83.3333	100	83.3333	83.3333	83.3333	83.3333	83.3333	100	100	100	83.3333	83.3333	100	100	100	100	100	100	100	100	100	100	100	100	100	16.6667	100	100	100	100	100	100	100	100	100
Agromyces_flavus_(T)	100	100	100	100	100	100	100	100	100	100	100	100	100	100	100	100	100	100	100	100	100	0	0	0	0	0	0	0	0	0	0	0	0	0	0	0
Agromyces_fucosus	0	100	100	0	0	0	0	0	0	66.6667	0	0	0	0	0	100	100	100	100	66.6667	100	0	0	0	0	0	0	0	0	0	0	0	0	0	0	0
Agromyces_hippuratus_(T)	100	100	100	100	100	0	0	0	100	100	100	100	100	0	0	100	100	100	100	100	100	100	100	0	100	100	100	100	100	100	0	0	0	0	0	0
Agromyces_indicus_(T)	100	100	100	100	100	100	100	60	100	100	100	100	100	100	0	80	80	100	100	100	80	0	80	100	0	100	0	0	0	0	0	0	0	0	0	0
Agromyces_lapidis_(T)	100	100	100	100	100	100	100	100	100	100	100	100	100	100	100	100	100	100	100	100	100	0	100	100	0	100	100	100	100	100	100	100	100	0	100	100
Agromyces_luteolus_(T)	100	100	100	100	100	100	100	100	100	100	100	100	100	100	100	100	100	100	100	100	100	100	100	100	100	100	100	100	100	100	100	100	100	100	100	0
Agromyces_mediolanus_(T)	0	0	20	0	0	0	20	100	0	20	0	0	0	0	20	0	0	0	0	0	40	0	0	0	0	0	0	0	0	0	0	0	60	0	0	0
Agromyces_neolithicus_(T)	100	100	100	100	100	100	100	100	100	100	100	100	100	0	100	100	100	100	100	100	100	0	100	100	0	100	0	100	0	100	0	0	100	0	100	0
Agromyces_ramosus_(T)	25	25	25	25	25	25	25	25	0	0	0	0	0	0	0	0	25	25	25	0	0	0	25	25	0	0	0	0	0	0	0	0	25	0	0	0
Agromyces_rhizospherae_(T)	50	100	100	50	50	100	100	50	100	100	50	50	100	100	100	100	50	100	100	100	100	50	100	100	100	100	50	50	50	50	100	100	100	100	100	0
Agromyces_sp._IY07-20	100	100	100	100	100	100	100	100	100	100	100	100	100	100	0	100	100	100	100	100	100	100	100	100	100	100	100	100	100	0	100	100	100	0	0	0
Agromyces_sp._IY07-56	100	100	100	100	100	100	100	100	100	100	100	100	100	100	100	100	100	100	100	100	100	50	50	50	50	50	100	100	100	100	100	100	100	0	0	0
Agromyces_terreus_(T)	100	100	100	100	100	100	100	100	100	100	0	100	100	0	0	0	100	100	100	0	100	0	100	100	0	0	0	0	0	0	0	0	100	0	0	0
Agromyces_tropicus_(T)	100	100	100	100	100	100	100	100	100	100	100	100	100	100	100	100	100	100	100	100	100	100	100	100	100	100	100	100	100	100	100	100	100	0	0	0
Agromyces_ulmi_(T)	100	100	100	100	100	100	100	100	100	100	100	100	100	100	100	100	100	100	100	100	100	100	100	100	100	100	100	100	100	100	50	0	100	0	100	0
Aidingimonas_halophila_(T)	50	100	50	100	100	100	100	50	100	100	100	100	100	100	100	100	100	100	100	100	100	100	100	100	100	100	100	100	100	100	100	100	100	100	100	50
Akkermansia_muciniphila_(T)	100	100	100	100	100	100	100	100	100	100	100	100	100	100	100	100	100	100	100	100	100	100	100	100	100	100	100	100	100	100	100	100	100	100	100	100
Albidovulum_inexpectatum_(T)	100	100	100	100	100	100	100	100	100	100	100	100	100	100	100	100	100	100	100	100	100	100	100	100	100	100	100	100	100	100	100	100	100	100	100	100
Albidovulum_xiamenense_(T)	50	50	50	50	50	50	50	50	50	50	50	50	50	50	50	50	100	50	50	50	50	50	50	50	50	50	50	50	50	50	50	50	50	50	50	50
Albimonas_donghaensis_(T)	100	100	100	100	100	100	100	100	100	100	100	100	100	100	100	100	100	100	100	100	100	100	100	100	100	100	100	100	100	100	100	100	100	100	100	100
Albimonas_pacifica	100	100	100	100	100	100	100	100	100	100	100	100	100	100	100	100	100	100	100	100	100	100	100	100	100	100	100	100	100	100	100	100	100	100	100	100
Alcaligenes_faecalis_(T)	85.9504	98.3471	100	98.3471	98.3471	98.3471	100	96.6942	98.3471	100	98.3471	96.6942	97.5207	100	97.5207	97.5207	95.8678	99.1736	98.3471	98.3471	96.6942	96.6942	98.3471	99.1736	98.3471	96.6942	89.2562	94.2149	98.3471	97.5207	90.0826	93.3884	98.3471	96.6942	95.8678	96.6942
Alcanivorax_balearicus_(T)	0	100	100	0	100	0	0	0	100	100	0	100	100	100	0	100	100	100	100	100	100	100	100	100	100	100	100	100	100	100	50	100	100	0	0	0
Alcanivorax_borkumensis_(T)	100	100	100	100	100	97.3684	100	100	100	100	100	100	100	100	100	100	100	100	100	100	100	89.4737	81.5789	71.0526	73.6842	100	0	60.5263	71.0526	100	60.5263	68.4211	100	71.0526	100	100
Alcanivorax_dieselolei_(T)	96.2963	96.2963	96.2963	92.5926	18.5185	18.5185	96.2963	100	100	100	25.9259	18.5185	18.5185	100	100	100	25.9259	18.5185	18.5185	100	100	0	18.5185	18.5185	100	100	18.5185	18.5185	18.5185	22.2222	18.5185	18.5185	22.2222	100	100	100
Alcanivorax_hongdengensis_(T)	100	100	100	100	100	100	100	100	100	100	100	100	100	100	100	100	100	100	100	100	100	0	100	100	100	100	100	100	100	100	100	100	100	100	100	100
Alcanivorax_jadensis_(T)	64.2857	78.5714	78.5714	78.5714	100	85.7143	42.8571	78.5714	71.4286	100	100	100	78.5714	64.2857	78.5714	71.4286	78.5714	85.7143	35.7143	28.5714	50	92.8571	78.5714	21.4286	21.4286	42.8571	78.5714	7.14286	21.4286	50	7.14286	14.2857	42.8571	21.4286	42.8571	42.8571
Alcanivorax_pacificus_(T)	100	100	100	100	100	100	100	100	100	100	100	100	100	100	100	100	100	100	100	100	100	100	100	100	100	100	100	100	100	100	100	100	100	100	100	100
Alcanivorax_sp._R8-12	100	100	100	87.5	100	100	100	100	100	100	100	100	100	100	100	50	87.5	87.5	100	87.5	87.5	87.5	87.5	87.5	87.5	87.5	87.5	87.5	87.5	87.5	87.5	87.5	87.5	87.5	87.5	87.5
Alcanivorax_venustensis_(T)	76.1905	76.1905	76.1905	76.1905	85.7143	76.1905	76.1905	76.1905	76.1905	76.1905	76.1905	76.1905	76.1905	76.1905	76.1905	76.1905	76.1905	100	100	100	76.1905	76.1905	95.2381	95.2381	95.2381	76.1905	100	100	100	100	95.2381	100	80.9524	76.1905	76.1905	76.1905
Algibacter_aestuarii	75	100	100	100	75	75	100	100	100	100	100	75	75	100	100	100	100	75	75	100	100	100	75	75	100	100	25	75	75	75	0	0	0	0	0	0
Algibacter_agarivorans	100	100	100	100	100	100	100	100	100	100	100	100	100	100	100	100	100	100	100	100	100	100	100	100	100	100	100	100	100	100	0	100	100	0	0	0
Algibacter_agarolyticus	100	100	100	100	100	100	100	100	100	100	100	100	100	100	100	100	100	100	100	100	100	100	100	100	100	100	0	100	100	100	0	0	0	0	0	0
Algibacter_aquimarinus_(T)	100	100	100	100	100	100	100	100	100	100	100	100	100	100	100	100	100	0	0	0	0	100	100	100	100	100	0	0	0	0	0	0	0	0	0	0
Algibacter_lectus_(T)	100	100	100	100	100	100	100	100	100	100	100	100	100	100	100	100	100	100	100	100	100	100	100	100	100	100	100	100	100	100	100	100	100	50	100	100
Algibacter_mikhailovii_(T)	100	100	100	100	100	100	100	100	100	100	100	100	100	100	100	100	100	100	100	100	100	100	100	100	100	100	100	100	100	100	100	100	100	100	100	0
Algibacter_miyuki	100	100	100	100	100	100	100	100	100	100	100	100	100	100	100	100	100	0	0	100	0	100	100	100	100	100	0	0	0	100	0	0	0	0	0	0
Algibacter_pectinivorans	66.6667	66.6667	66.6667	66.6667	66.6667	66.6667	66.6667	66.6667	66.6667	66.6667	66.6667	66.6667	66.6667	66.6667	66.6667	66.6667	66.6667	100	66.6667	66.6667	100	66.6667	66.6667	66.6667	66.6667	66.6667	100	100	100	100	0	0	33.3333	0	0	0
Algibacter_sp._WS-MY22	0	100	0	0	0	0	0	50	100	0	0	0	0	0	50	0	0	0	0	0	50	0	0	0	0	50	0	0	0	0	0	0	0	0	0	0
Algibacter_undariae	100	100	100	100	100	100	100	100	100	100	100	100	100	100	100	100	100	0	0	100	100	0	0	0	0	100	0	0	0	100	0	0	100	0	100	100
Algicola_bacteriolytica_(T)	100	100	100	100	100	100	100	100	100	100	100	100	100	100	100	100	100	100	100	100	100	100	100	100	100	100	100	100	100	100	100	100	100	100	100	100
Algicola_sagamiensis_(T)	100	100	100	100	100	100	100	100	100	100	100	100	100	100	100	100	100	100	100	100	100	100	100	100	100	100	100	100	100	100	100	100	100	100	100	100
Algimonas_porphyrae	100	100	100	100	100	100	100	0	100	100	100	100	100	100	0	0	0	50	100	0	0	0	0	0	0	0	100	100	100	0	100	100	0	100	0	0
Algoriphagus_antarcticus_(T)	100	100	100	100	100	100	100	100	100	100	100	100	100	100	100	0	0	0	0	0	0	0	0	0	0	0	0	0	0	0	0	0	0	0	0	0
Algoriphagus_halophilus_(T)	100	100	100	100	100	100	100	0	100	100	100	100	100	100	0	100	100	100	100	100	0	100	100	100	100	0	100	100	100	0	0	100	0	100	0	0
Algoriphagus_lutimaris_(T)	100	100	100	100	100	100	100	100	100	100	100	100	100	100	100	0	0	0	0	0	0	0	0	0	0	0	0	100	100	100	0	0	100	0	100	0
Algoriphagus_namhaensis	100	100	100	100	100	100	100	100	100	100	100	100	100	100	100	100	100	100	100	100	100	100	100	100	100	100	50	100	50	50	0	50	100	0	50	50
Aliagarivorans_marinus_(T)	100	100	100	100	100	100	100	100	100	100	100	100	100	100	100	100	100	100	100	100	100	100	100	100	100	100	100	100	100	100	100	100	100	100	100	100
Aliagarivorans_taiwanensis_(T)	0	100	0	100	0	0	0	0	100	0	100	100	0	0	0	100	100	100	100	100	100	100	100	0	0	100	100	100	100	100	0	0	0	0	0	0
Alicyclobacillus_acidiphilus_(T)	100	100	100	100	100	100	100	100	100	100	100	100	100	100	100	100	100	100	100	100	100	100	100	100	100	100	100	100	100	100	100	100	100	100	100	100
Alicyclobacillus_acidocaldarius_(T)	98.2143	98.2143	100	100	55.3571	62.5	100	100	96.4286	100	100	55.3571	64.2857	100	100	96.4286	96.4286	55.3571	58.9286	100	98.2143	100	53.5714	53.5714	100	100	53.5714	55.3571	55.3571	55.3571	53.5714	55.3571	55.3571	100	100	100
Alicyclobacillus_acidoterrestris_(T)	100	100	100	100	100	100	100	100	100	100	100	100	100	100	100	100	100	100	100	100	100	100	100	100	100	100	0	65.3846	100	100	73.0769	76.9231	100	73.0769	76.9231	76.9231
Alicyclobacillus_aeris_(T)	100	100	100	100	100	100	100	100	100	100	100	100	100	100	100	100	100	100	100	100	100	100	100	100	100	100	100	100	100	100	100	100	100	100	100	100
Alicyclobacillus_contaminans_(T)	100	100	100	100	100	100	100	100	100	100	100	100	100	100	100	100	100	100	100	100	100	100	100	100	100	100	66.6667	66.6667	66.6667	100	66.6667	100	100	33.3333	100	100
Alicyclobacillus_cycloheptanicus_(T)	100	100	100	100	100	100	100	100	100	100	100	100	100	100	100	100	100	100	100	100	100	100	100	100	100	100	100	100	100	100	100	100	100	100	100	100
Alicyclobacillus_disulfidooxidans_(T)	100	100	100	100	100	100	100	100	100	100	100	100	100	100	100	100	100	100	100	100	100	100	100	100	100	100	100	100	100	100	100	100	100	100	100	100
Alicyclobacillus_fastidiosus_(T)	100	100	100	100	100	100	100	100	100	100	100	100	100	100	100	0	0	50	100	100	50	0	100	100	100	100	0	100	100	50	100	100	100	100	100	50
Alicyclobacillus_ferrooxydans_(T)	100	100	100	100	100	100	100	100	100	100	100	100	100	100	100	100	100	100	100	100	100	100	100	100	100	100	100	100	100	100	100	100	100	100	100	100
Alicyclobacillus_herbarius_(T)	100	100	100	100	100	100	100	100	100	100	100	100	100	100	100	100	100	100	100	100	100	100	100	100	100	100	100	100	100	100	100	100	100	100	100	100
Alicyclobacillus_hesperidum_(T)	100	100	100	100	100	100	100	100	100	100	100	100	100	100	83.3333	0	0	33.3333	16.6667	0	0	0	33.3333	33.3333	0	0	0	16.6667	33.3333	33.3333	0	33.3333	33.3333	0	0	0
Alicyclobacillus_kakegawensis_(T)	66.6667	66.6667	66.6667	66.6667	66.6667	66.6667	66.6667	66.6667	66.6667	66.6667	66.6667	66.6667	66.6667	66.6667	66.6667	100	100	100	100	100	100	100	100	100	100	100	100	100	100	100	100	100	100	100	100	100
Alicyclobacillus_macrosporangiidus_(T)	100	100	100	100	100	100	100	100	100	100	100	100	100	100	100	100	100	100	100	100	100	100	100	100	100	100	100	100	100	100	100	100	100	100	100	100
Alicyclobacillus_pohliae_(T)	100	100	100	100	100	100	100	100	100	100	100	100	100	100	100	100	100	100	100	100	100	100	100	100	100	100	100	100	100	100	100	100	100	100	100	100
Alicyclobacillus_pomorum_(T)	100	100	100	100	100	100	100	100	100	100	100	100	100	100	100	100	100	100	100	100	100	100	100	100	100	100	0	100	100	100	50	100	100	100	100	100
Alicyclobacillus_sacchari_(T)	100	100	100	100	100	100	100	100	100	100	100	100	100	100	100	100	100	100	100	100	100	100	100	100	100	100	0	100	100	100	50	100	100	100	100	100
Alicyclobacillus_sendaiensis_(T)	100	100	100	100	100	100	100	100	100	100	100	100	100	100	100	0	0	100	100	0	0	0	0	100	0	0	100	100	100	100	100	0	100	0	0	0
Alicyclobacillus_shizuokensis_(T)	100	100	100	100	100	100	100	100	100	100	100	100	100	100	100	100	100	100	100	100	100	100	100	100	100	100	0	0	100	100	0	100	100	100	100	100
Alicyclobacillus_sp._'Sueoka'	100	100	100	100	100	100	100	100	100	100	100	100	100	100	100	100	100	100	100	100	100	100	100	100	100	100	100	100	100	100	100	100	100	100	100	100
Alicyclobacillus_sp._CCUG_53762	100	100	100	100	100	100	100	100	100	100	100	100	100	100	100	100	100	100	100	100	100	100	100	100	100	100	100	100	100	100	100	100	100	100	100	100
Alicyclobacillus_tolerans_(T)	100	100	100	100	100	100	100	100	100	100	100	100	100	100	100	100	100	100	100	100	100	100	100	100	100	100	40	100	100	100	100	100	100	100	100	100
Alicyclobacillus_vulcanalis_(T)	100	100	100	50	100	100	100	100	100	100	100	100	100	100	100	50	50	50	100	100	50	0	0	50	0	0	0	0	50	0	50	100	50	0	0	0
Aliidiomarina_maris_(T)	100	100	100	100	80	100	100	100	100	100	100	100	100	100	100	100	80	80	80	100	100	80	100	100	100	100	60	60	60	60	20	60	60	60	60	60
Aliidiomarina_shirensis_(T)	100	100	100	100	100	100	100	100	100	100	100	100	100	100	100	0	100	0	0	11.1111	0	100	0	0	100	0	0	0	0	0	0	0	0	0	0	0
Aliidiomarina_taiwanensis_(T)	100	100	100	100	100	100	100	100	100	100	100	100	100	100	100	100	100	100	0	100	100	100	100	100	100	100	100	100	100	100	0	100	100	100	100	0
Aliivibrio_finisterrensis_(T)	85.7143	85.7143	100	85.7143	85.7143	85.7143	85.7143	85.7143	85.7143	85.7143	71.4286	85.7143	85.7143	85.7143	85.7143	85.7143	85.7143	85.7143	85.7143	85.7143	85.7143	0	57.1429	71.4286	57.1429	85.7143	0	0	42.8571	28.5714	0	57.1429	71.4286	14.2857	28.5714	0
Aliivibrio_fischeri_(T)	100	100	100	100	100	100	100	0	62.5	0	100	0	0	100	0	64.5833	89.5833	72.9167	68.75	91.6667	0	95.8333	2.08333	0	85.4167	0	41.6667	60.4167	100	0	0	6.25	0	0	0	0
Aliivibrio_logei_(T)	90.9091	100	100	90.9091	100	90.9091	45.4545	0	100	100	100	100	100	100	0	72.7273	63.6364	100	100	72.7273	0	0	90.9091	100	0	0	81.8182	90.9091	0	0	90.9091	90.9091	0	0	0	0
Aliivibrio_salmonicida_(T)	100	100	100	100	100	100	100	100	100	100	100	100	100	100	100	100	100	100	100	0	100	100	100	100	0	100	100	100	100	100	0	0	100	0	100	100
Aliivibrio_wodanis_(T)	70	60	80	70	60	60	70	90	0	90	0	40	40	0	100	50	40	50	50	50	80	60	40	40	90	90	0	0	0	90	0	40	40	0	100	100
Alistipes_putredinis_(T)	100	100	100	100	100	100	100	100	100	100	100	100	100	100	100	100	100	100	100	100	100	100	100	100	100	100	100	100	100	100	100	100	100	100	100	100
Alkalibacillus_flavidus_(T)	100	100	100	100	100	100	100	100	100	100	100	100	100	100	100	100	100	100	100	100	100	100	100	100	100	100	0	0	0	0	0	0	0	0	0	0
Alkalibacillus_haloalkaliphilus_(T)	100	90	100	90	90	90	100	0	80	100	70	60	70	70	0	80	0	0	80	100	0	100	60	100	100	0	0	0	100	0	0	100	0	100	0	0
Alkalibacillus_halophilus_(T)	100	100	100	100	100	100	92.3077	100	0	0	0	0	30.7692	7.69231	15.3846	0	0	0	15.3846	0	53.8462	0	0	0	0	53.8462	0	7.69231	15.3846	53.8462	15.3846	7.69231	23.0769	0	7.69231	53.8462
Alkalibacillus_silvisoli_(T)	100	100	100	100	100	100	100	100	100	100	100	100	100	100	100	100	100	100	100	100	100	100	100	100	100	100	100	100	100	100	100	100	100	100	100	100
Alkalibacter_saccharofermentans_(T)	100	100	100	100	100	100	100	100	100	100	100	100	100	100	100	100	100	100	100	100	100	100	100	100	100	100	100	100	100	100	100	100	100	100	100	100
Alkalibacterium_gilvum_(T)	100	100	100	100	100	100	100	100	100	100	90	100	100	100	100	100	100	100	100	100	100	0	0	100	0	0	0	100	100	100	90	100	100	0	100	0
Alkalibacterium_iburiense_(T)	100	100	100	100	100	100	100	100	100	100	100	100	100	100	100	100	100	100	100	100	100	100	100	100	100	100	100	100	100	100	0	100	100	100	100	100
Alkalibacterium_kapii_(T)	88.8889	100	100	88.8889	100	88.8889	100	100	100	88.8889	11.1111	22.2222	22.2222	22.2222	100	100	100	100	100	100	100	0	0	0	0	100	0	0	0	100	0	0	100	0	100	100
Alkalibacterium_olivapovliticus_(T)	100	100	100	100	100	100	100	100	100	100	100	100	100	100	100	0	50	83.3333	66.6667	100	100	0	66.6667	66.6667	16.6667	66.6667	16.6667	16.6667	83.3333	100	0	100	66.6667	0	100	83.3333
Alkalibacterium_pelagium_(T)	66.6667	100	33.3333	100	33.3333	33.3333	100	66.6667	0	0	0	0	0	0	0	0	0	0	0	0	0	0	0	0	0	0	0	0	0	0	0	0	0	0	0	0
Alkalibacterium_psychrotolerans_(T)	100	100	100	100	100	100	100	100	100	100	100	100	100	100	100	100	100	100	100	100	100	25	25	25	25	25	25	25	25	25	25	25	100	25	25	100
Alkalibacterium_putridalgicola_(T)	100	100	100	100	100	100	100	100	100	100	100	100	100	100	100	100	0	100	100	100	100	0	100	100	100	100	0	0	100	100	0	100	100	0	100	100
Alkalibacterium_subtropicum	100	100	100	100	100	100	100	100	100	100	100	100	100	100	100	0	0	0	0	0	0	0	0	0	0	0	0	0	0	0	0	0	0	0	0	0
Alkalibacterium_thalassium_(T)	100	100	100	100	100	100	100	100	0	0	0	0	0	100	100	0	0	0	0	0	100	0	0	0	0	100	0	0	0	100	0	0	100	0	100	100
Alkalilimnicola_ehrlichii_(T)	100	100	66.6667	100	100	100	100	100	100	66.6667	100	100	100	100	0	66.6667	100	100	66.6667	66.6667	66.6667	66.6667	66.6667	66.6667	66.6667	66.6667	100	100	100	100	33.3333	100	0	100	66.6667	0
Alkalilimnicola_halodurans_(T)	66.6667	66.6667	66.6667	66.6667	66.6667	66.6667	66.6667	66.6667	66.6667	33.3333	66.6667	66.6667	66.6667	33.3333	33.3333	0	66.6667	100	100	33.3333	0	66.6667	100	100	0	0	100	66.6667	33.3333	100	100	100	100	0	0	0
Alkaliphilus_crotonatoxidans_(T)	100	100	100	100	100	100	100	100	100	100	100	100	100	100	100	100	100	100	100	100	100	0	100	100	100	100	100	100	100	100	100	100	100	100	100	100
Alkaliphilus_halophilus_(T)	100	100	100	100	100	100	100	100	100	100	100	100	100	100	100	100	100	100	100	100	100	100	100	100	100	100	100	100	100	100	100	100	100	100	100	100
Alkaliphilus_oremlandii_(T)	0	0	75	87.5	100	100	100	100	100	100	100	100	100	100	100	100	100	100	100	100	100	100	100	100	100	100	100	100	100	100	100	100	100	100	100	100
Alkaliphilus_peptidifermentans_(T)	50	50	50	50	50	100	50	100	100	100	100	100	100	100	100	50	100	100	100	100	100	100	100	100	100	100	100	100	100	100	100	100	100	100	100	100
Alkalispirillum_mobile_(T)	100	100	100	100	100	100	100	100	85.7143	100	100	14.2857	57.1429	100	100	85.7143	85.7143	28.5714	42.8571	85.7143	85.7143	100	14.2857	42.8571	100	100	14.2857	14.2857	85.7143	42.8571	14.2857	42.8571	14.2857	14.2857	14.2857	100
Alkanibacter_difficilis_(T)	100	100	100	100	100	100	100	100	100	100	100	100	100	100	100	100	100	100	100	100	100	100	100	100	100	100	100	100	100	100	100	100	100	100	100	100
Alkanindiges_illinoisensis_(T)	100	100	100	100	100	100	100	100	100	100	100	100	100	100	100	100	100	100	100	100	100	100	100	100	100	100	100	100	100	100	100	100	100	100	100	100
Allisonella_histaminiformans_(T)	100	100	100	100	100	100	100	100	100	100	100	100	100	100	100	100	100	100	100	100	100	100	100	100	100	100	100	100	100	100	100	100	100	100	100	100
Allobaculum_stercoricanis_(T)	100	100	100	100	100	100	100	100	100	100	100	100	100	100	100	100	100	100	100	100	100	100	100	100	100	100	100	100	100	100	100	100	100	100	100	100
Allochromatium_phaeobacterium_(T)	40	80	100	0	80	60	100	100	80	80	0	60	60	80	80	80	0	80	60	80	80	0	80	80	60	100	0	0	0	0	60	60	60	40	40	100
Allochromatium_renukae_(T)	0	100	0	0	0	0	0	0	100	0	0	0	0	0	0	100	100	100	100	100	100	0	0	100	0	0	0	0	0	0	100	0	0	0	0	0
Allochromatium_vinosum_(T)	88.8889	100	100	100	100	100	100	100	100	100	100	100	100	100	100	77.7778	100	88.8889	100	77.7778	100	100	100	100	66.6667	100	100	100	88.8889	100	0	66.6667	100	66.6667	100	100
Allochromatium_warmingii_(T)	100	100	100	100	100	100	100	100	100	100	100	100	100	100	100	100	100	100	100	100	100	100	100	100	100	100	100	100	100	100	100	100	100	0	100	100
Allofustis_seminis_(T)	100	100	100	100	100	100	100	100	100	100	100	100	100	100	100	100	100	100	100	100	100	100	100	100	100	100	100	100	100	100	100	100	100	100	100	100
Alloiococcus_otitis_(T)	100	100	100	100	100	100	100	100	100	100	100	100	100	100	100	100	100	100	100	100	100	100	100	100	100	100	100	100	100	100	100	100	100	100	100	100
Allomonas_enterica_(T)	100	100	100	100	100	100	100	100	100	100	0	100	100	0	100	0	0	100	100	0	100	0	100	100	0	100	0	0	0	100	0	100	100	0	100	100
Alloscardovia_omnicolens_(T)	100	100	100	100	100	100	100	100	100	100	100	100	100	100	100	100	100	100	100	100	100	100	100	100	100	100	75	75	0	100	75	75	100	0	100	100
Alpinimonas_psychrophila_(T)	100	100	100	100	100	100	100	100	100	100	100	100	100	100	100	0	100	100	100	100	100	100	100	100	100	100	100	100	100	100	100	100	100	100	100	100
Alsobacter_metallidurans	0	0	0	0	0	0	0	0	0	100	0	0	0	100	0	100	0	100	100	100	100	0	0	100	100	100	0	0	0	0	0	100	100	0	100	100
Altererythrobacter_aestuarii_(T)	100	100	100	100	100	100	100	100	100	100	100	100	100	100	100	100	100	100	100	100	100	100	100	100	100	100	100	100	100	100	100	100	100	100	100	100
Altererythrobacter_dongtanensis_(T)	33.3333	33.3333	66.6667	66.6667	66.6667	66.6667	66.6667	66.6667	33.3333	66.6667	33.3333	66.6667	66.6667	66.6667	33.3333	0	0	66.6667	66.6667	0	33.3333	33.3333	66.6667	100	66.6667	66.6667	66.6667	66.6667	66.6667	33.3333	66.6667	100	66.6667	0	33.3333	33.3333
Altererythrobacter_epoxidivorans_(T)	50	50	50	50	50	50	100	50	50	50	50	50	50	50	50	50	50	50	50	100	50	50	50	50	100	50	50	50	50	50	0	100	50	100	50	50
Altererythrobacter_gangjinensis_(T)	100	100	100	100	100	100	100	100	100	100	100	100	100	100	100	100	100	100	100	100	100	100	100	100	100	100	100	100	100	100	100	100	100	100	100	100
Altererythrobacter_indicus_(T)	0	100	100	100	100	100	100	100	100	100	100	100	100	100	100	100	100	100	100	100	100	100	100	100	100	100	100	100	100	100	100	100	100	100	100	0
Altererythrobacter_ishigakiensis_(T)	100	80	20	20	100	100	100	100	80	20	20	100	100	100	100	20	20	80	80	100	100	20	20	20	80	80	20	40	100	100	100	100	100	100	100	100
Altererythrobacter_luteolus_(T)	100	100	100	100	100	100	100	100	100	100	100	100	100	100	100	100	100	100	100	100	100	100	100	100	100	100	100	100	100	100	100	100	100	100	100	100
Altererythrobacter_marensis_(T)	0	0	100	100	100	100	100	100	0	100	100	100	100	100	100	0	0	50	50	100	100	0	50	100	100	100	0	50	100	100	0	50	100	0	100	100
Altererythrobacter_marinus_(T)	100	100	100	100	100	100	100	100	100	100	100	100	100	100	100	0	100	100	100	100	100	100	100	100	100	100	100	100	100	100	100	100	100	100	100	100
Altererythrobacter_namhicola_(T)	100	100	100	100	100	100	100	100	100	100	100	100	100	100	100	100	100	100	100	100	100	100	100	100	100	100	100	100	100	100	100	100	100	100	100	100
Altererythrobacter_sp._HDW-31	100	100	100	100	100	100	100	100	100	100	100	100	100	100	100	100	100	100	100	100	100	100	100	100	100	100	100	100	100	100	100	100	100	100	100	100
Altererythrobacter_sp._LY02	25	25	75	100	50	75	100	75	25	75	75	25	75	75	75	25	25	25	25	75	75	25	50	75	75	75	25	25	75	75	0	75	75	25	75	75
Altererythrobacter_sp._Y2	100	100	100	100	100	100	100	100	0	100	100	100	100	100	100	100	100	100	100	100	100	100	100	100	100	100	100	100	100	100	100	100	100	100	100	100
Altererythrobacter_troitsensis	100	100	100	100	100	100	100	100	100	100	100	100	100	100	100	100	100	100	100	100	100	100	100	100	100	100	100	100	100	100	100	100	100	100	100	100
Altererythrobacter_xinjiangensis	50	50	50	50	50	50	50	50	50	50	50	50	50	50	50	50	50	50	50	50	50	0	50	50	50	50	50	50	50	50	50	50	50	50	50	50
Alterococcus_agarolyticus_(T)	100	100	100	100	100	100	100	100	100	100	100	100	100	100	100	100	100	100	100	100	100	100	100	100	100	100	100	100	100	100	100	100	100	100	100	100
Alteromonas_addita_(T)	12	16	28	24	64	48	76	96	8	12	12	32	20	20	48	0	44	40	36	96	96	44	68	40	96	96	56	56	64	96	36	96	100	92	96	96
Alteromonas_australica	11.1111	11.1111	88.8889	100	88.8889	66.6667	11.1111	22.2222	11.1111	88.8889	88.8889	100	66.6667	11.1111	11.1111	11.1111	11.1111	22.2222	11.1111	0	0	100	100	88.8889	0	0	66.6667	77.7778	66.6667	77.7778	66.6667	66.6667	66.6667	0	0	0
Alteromonas_genovensis_(T)	100	100	100	50	100	100	100	100	100	100	33.3333	100	100	100	100	83.3333	16.6667	16.6667	83.3333	66.6667	100	16.6667	66.6667	66.6667	100	100	16.6667	16.6667	16.6667	16.6667	33.3333	66.6667	100	0	100	100
Alteromonas_halophila	100	100	100	100	100	100	100	100	100	100	100	100	100	100	100	100	100	100	100	100	100	100	100	100	100	100	100	100	100	100	0	100	100	100	100	100
Alteromonas_hispanica_(T)	100	100	100	100	100	100	100	100	100	100	100	100	100	100	100	100	100	100	50	50	100	0	50	50	50	100	0	50	50	50	0	0	0	0	0	0
Alteromonas_litorea_(T)	100	100	100	100	100	100	100	100	100	100	100	100	100	100	100	66.6667	0	100	100	66.6667	0	100	100	100	0	33.3333	100	100	100	100	0	100	100	0	0	0
Alteromonas_macleodii_(T)	96.0526	97.3684	98.6842	96.0526	94.7368	89.4737	97.3684	97.3684	75	78.9474	52.6316	77.6316	13.1579	80.2632	77.6316	0	13.1579	3.94737	0	0	0	2.63158	3.94737	0	0	0	2.63158	2.63158	2.63158	2.63158	0	0	0	0	0	0
Alteromonas_macleodii_str._'Deep_ecotype'	65.9574	89.3617	87.234	53.1915	72.3404	74.4681	68.0851	34.0426	78.7234	78.7234	51.0638	82.9787	82.9787	68.0851	2.12766	0	0	8.51064	2.12766	0	2.12766	0	19.1489	2.12766	0	2.12766	4.25532	6.38298	8.51064	4.25532	0	0	2.12766	0	0	0
Alteromonas_marina_(T)	40	80	40	40	40	80	60	40	80	60	60	60	100	80	80	100	60	60	100	100	100	60	60	100	100	100	80	80	60	60	80	80	80	100	100	100
Alysiella_crassa_(T)	83.3333	83.3333	83.3333	66.6667	100	100	83.3333	100	16.6667	16.6667	50	100	100	50	83.3333	100	66.6667	100	100	100	100	66.6667	100	100	100	100	50	50	66.6667	83.3333	66.6667	100	100	0	83.3333	100
Alysiella_filiformis_(T)	100	100	100	100	100	100	100	100	100	100	100	100	100	100	100	0	100	100	100	0	75	100	100	100	0	75	100	100	100	100	100	100	100	0	50	0
Amaricoccus_kaplicensis_(T)	66.6667	66.6667	100	100	33.3333	33.3333	66.6667	100	66.6667	100	100	33.3333	33.3333	33.3333	100	100	100	100	33.3333	33.3333	100	100	100	66.6667	100	100	66.6667	33.3333	66.6667	100	33.3333	33.3333	33.3333	33.3333	33.3333	100
Amaricoccus_macauensis_(T)	100	100	100	100	100	100	100	100	100	100	100	100	100	100	100	100	100	100	100	100	100	100	100	100	100	100	100	100	100	100	100	100	100	100	100	100
Amaricoccus_tamworthensis_(T)	100	100	100	100	100	100	100	100	100	100	100	100	100	100	100	100	100	100	100	100	100	100	100	100	100	100	100	100	100	100	100	100	100	0	100	100
Amaricoccus_veronensis_(T)	100	100	100	100	100	100	100	100	100	100	100	100	100	100	100	100	100	100	100	100	100	100	100	100	100	100	100	100	100	100	100	100	100	100	100	100
Ameyamaea_chiangmaiensis_(T)	100	100	100	100	100	100	100	100	100	100	100	100	100	100	100	100	100	100	100	100	100	100	100	100	100	100	100	100	100	100	100	100	100	100	100	25
Aminobacter_aganoensis_(T)	0	0	0	0	0	0	0	0	0	0	0	0	0	0	0	0	0	0	0	0	0	0	0	0	0	0	0	0	0	0	0	0	0	0	0	0
Aminobacter_aminovorans_(T)	0	0	0	0	0	0	0	0	0	0	0	0	0	0	0	0	0	0	0	0	100	0	0	0	0	100	0	0	0	0	0	0	0	0	0	0
Aminobacter_ciceronei_(T)	100	100	100	100	100	100	100	100	100	100	100	100	100	100	100	100	100	100	100	100	100	100	100	100	100	100	100	100	100	100	100	100	100	100	100	100
Aminobacter_lissarensis_(T)	0	100	100	100	100	100	0	100	100	100	100	100	100	0	100	100	100	100	100	100	100	100	100	100	100	100	0	0	0	100	0	0	100	0	100	100
Aminobacter_sp._STM_4645	0	0	50	0	0	0	0	0	0	50	0	0	0	0	50	50	100	0	0	0	50	100	100	100	100	50	0	0	0	0	0	0	0	0	0	0
Ammonifex_degensii_(T)	100	100	100	100	100	100	100	100	100	100	100	100	100	100	100	100	100	100	100	100	100	100	100	100	100	100	100	100	100	100	100	100	100	100	100	100
Ammonifex_thiophilus_(T)	100	100	100	100	100	100	100	100	100	100	100	100	100	100	100	100	100	100	100	100	100	100	100	100	100	100	100	100	100	100	100	100	100	0	100	100
Ammoniphilus_oxalaticus_(T)	50	50	50	50	50	50	50	50	50	100	100	100	100	100	100	100	50	100	100	100	100	100	100	100	100	100	100	100	100	100	100	100	100	100	100	100
Ammoniphilus_oxalivorans_(T)	100	100	100	100	100	100	100	100	100	100	100	100	100	100	100	0	0	100	0	0	0	0	100	100	0	100	100	100	100	100	100	100	100	0	0	0
Amnibacterium_kyonggiense_(T)	100	100	100	100	100	100	100	100	100	100	100	100	100	100	100	0	50	50	50	50	100	100	100	100	50	50	100	100	100	100	100	100	100	0	0	0
Amorphus_coralli_(T)	100	100	100	100	100	100	100	100	100	100	100	100	100	100	100	100	100	100	100	100	100	100	100	100	100	100	100	100	100	100	100	100	100	100	100	100
Amorphus_suaedae	100	100	100	100	100	100	100	100	100	100	100	100	100	100	100	100	100	100	100	100	100	100	100	100	100	100	100	100	100	100	100	100	100	100	100	100
Amphibacillus_iburiensis	100	100	100	100	100	100	100	100	100	100	100	100	100	100	100	100	100	0	100	100	100	100	100	100	100	100	0	0	100	0	0	100	100	100	100	0
Amphibacillus_indicireducens	100	100	100	100	100	100	100	100	100	100	100	100	100	100	100	100	100	100	100	100	100	100	100	100	100	100	100	100	100	100	100	100	100	100	100	100
Amphibacillus_jilinensis_(T)	100	100	100	100	100	100	100	100	50	100	50	100	100	100	100	50	50	50	50	50	100	50	100	100	100	100	50	50	50	100	0	100	100	50	100	100
Amphibacillus_marinus_(T)	100	100	100	100	100	100	100	100	100	100	100	100	100	100	100	100	100	100	100	100	100	100	100	100	100	100	100	100	100	100	100	100	100	0	100	100
Amphibacillus_sediminis_(T)	100	100	100	100	100	100	100	100	100	100	100	100	100	100	100	100	100	100	100	100	100	100	100	100	100	100	100	100	100	100	100	100	100	50	100	100
Amphritea_balenae_(T)	100	100	100	100	100	100	100	100	100	100	100	100	100	100	100	100	100	100	100	100	100	100	100	0	100	0	100	100	100	100	0	0	0	0	0	0
Amphritea_japonica_(T)	100	100	100	100	100	100	100	100	100	100	100	100	100	100	100	100	100	100	100	100	100	100	100	100	100	100	100	100	100	100	100	100	100	100	100	100
Amphritea_sp._RA1	25	25	25	25	25	25	25	25	25	25	25	75	100	100	100	25	25	100	100	100	100	25	100	100	75	100	100	100	100	100	100	100	100	100	100	100
Anaeroarcus_burkinensis_(T)	100	100	100	100	100	100	100	100	100	100	0	100	100	100	100	100	100	100	100	100	100	0	100	0	0	0	0	0	100	100	0	100	100	0	0	0
Anaerobacillus_alkalidiazotrophicus_(T)	100	100	100	100	100	100	100	100	100	100	100	100	100	100	100	0	0	100	100	0	100	0	100	100	0	100	0	0	100	100	0	100	100	0	100	100
Anaerobacillus_alkalilacustris_(T)	100	100	100	100	100	100	100	100	100	100	100	100	100	100	100	100	100	100	100	100	100	0	100	100	100	100	0	0	100	100	0	100	100	100	100	100
Anaerobacillus_arseniciselenatis_(T)	100	100	100	100	100	100	100	100	100	100	100	100	100	100	100	100	100	100	100	100	100	100	100	100	100	100	100	100	100	100	100	100	100	0	100	100
Anaerobacter_polyendosporus_(T)	100	100	100	100	100	100	100	100	100	100	100	100	100	100	100	100	100	50	50	100	100	100	100	100	100	100	50	100	100	100	50	100	100	100	100	100
Anaerobaculum_hydrogeniformans_(T)	100	100	100	100	100	100	100	100	100	100	100	100	100	100	100	100	100	100	100	100	100	100	100	100	100	100	100	100	100	100	100	100	100	100	100	100
Anaerobaculum_thermoterrenum_(T)	0	0	0	0	0	100	100	100	0	0	0	0	100	100	100	0	0	0	100	100	100	0	0	100	100	100	0	100	100	100	100	100	100	100	100	100
Anaerobiospirillum_succiniciproducens_(T)	100	100	100	100	100	66.6667	66.6667	100	100	100	100	100	66.6667	66.6667	100	100	100	100	100	66.6667	100	100	100	100	100	100	66.6667	66.6667	66.6667	100	66.6667	66.6667	100	66.6667	66.6667	100
Anaerobiospirillum_thomasii_(T)	100	100	100	100	100	100	100	100	100	100	100	100	100	100	100	100	100	100	100	100	100	100	100	100	100	100	100	100	100	100	100	100	100	100	100	100
Anaerobranca_californiensis_(T)	0	100	100	100	100	100	100	0	100	0	0	0	0	100	0	100	100	100	100	100	0	0	0	100	100	0	0	100	100	0	100	100	0	100	0	0
Anaerobranca_gottschalkii_(T)	100	100	100	100	100	100	100	100	100	100	100	100	100	100	100	100	100	100	100	100	100	100	100	100	100	100	100	100	100	0	100	100	100	0	0	0
Anaerobranca_horikoshii	42.8571	42.8571	42.8571	71.4286	71.4286	85.7143	85.7143	85.7143	28.5714	42.8571	57.1429	85.7143	71.4286	71.4286	100	85.7143	100	85.7143	85.7143	85.7143	85.7143	100	100	85.7143	100	100	100	85.7143	100	100	85.7143	85.7143	85.7143	85.7143	85.7143	100
Anaerococcus_lactolyticus_(T)	100	100	100	100	100	100	100	100	100	100	100	100	100	100	100	100	100	100	100	100	100	100	100	100	100	100	100	100	100	100	100	100	100	100	100	100
Anaerococcus_murdochii_(T)	66.6667	83.3333	100	66.6667	83.3333	83.3333	100	100	83.3333	100	83.3333	83.3333	83.3333	100	100	100	50	83.3333	83.3333	100	100	100	83.3333	83.3333	100	100	83.3333	83.3333	83.3333	83.3333	83.3333	83.3333	83.3333	100	100	100
Anaerococcus_octavius_(T)	0	100	100	100	0	100	0	0	0	100	0	0	0	0	0	100	100	100	100	100	100	100	100	100	100	0	100	100	0	0	50	0	0	0	0	0
Anaerococcus_prevotii_(T)	100	100	100	100	100	100	100	100	100	100	100	100	100	100	100	100	100	50	100	100	75	100	50	100	100	75	50	100	100	100	50	100	100	100	100	75
Anaerococcus_tetradius_(T)	100	100	100	100	100	100	100	100	100	100	100	100	100	100	100	0	0	100	100	100	100	0	100	100	100	100	100	100	100	100	100	100	100	100	100	100
Anaerococcus_vaginalis_(T)	66.6667	100	100	100	83.3333	100	100	100	100	100	100	100	100	100	100	100	100	100	100	100	100	100	100	100	100	100	100	100	100	100	100	100	100	100	100	100
Anaerofilum_agile_(T)	100	100	100	100	100	100	100	100	100	100	100	100	100	100	100	0	100	100	0	0	0	100	100	0	0	0	100	100	100	100	0	0	0	0	0	0
Anaerofilum_pentosovorans_(T)	100	100	100	100	100	100	100	100	100	100	100	100	100	100	100	100	100	100	100	100	100	100	100	100	100	100	100	100	100	100	100	100	100	100	100	100
Anaerofustis_stercorihominis_(T)	100	100	100	100	100	100	100	100	100	100	100	100	100	100	100	100	100	100	100	100	100	100	100	100	100	100	100	100	100	100	100	100	100	100	100	100
Anaeroglobus_geminatus_(T)	100	100	100	100	100	100	100	100	100	100	100	100	100	100	100	100	100	100	100	100	100	100	100	100	100	100	100	100	100	100	100	100	100	100	100	0
Anaerolinea_thermolimosa_(T)	100	100	100	100	100	100	100	100	100	100	100	100	100	100	100	100	100	100	100	100	100	100	100	100	100	100	100	100	100	100	100	100	100	100	100	100
Anaerolinea_thermophila_(T)	100	100	100	100	100	100	100	100	100	100	100	100	100	100	100	100	100	100	100	100	100	100	100	100	100	100	100	100	100	100	100	100	100	100	100	100
Anaeromusa_acidaminophila_(T)	100	100	100	100	100	100	100	100	100	100	100	100	100	100	100	100	100	100	100	100	100	100	100	100	100	100	100	100	100	100	100	100	100	100	100	100
Anaeromyxobacter_dehalogenans_(T)	100	100	100	100	100	100	100	100	100	100	100	100	100	100	100	100	100	100	100	100	100	100	100	100	100	100	100	100	100	100	100	100	100	100	100	100
Anaeroplasma_abactoclasticum_(T)	100	100	100	100	100	100	100	100	100	100	100	100	100	100	100	33.3333	100	100	33.3333	100	100	100	100	33.3333	100	100	66.6667	33.3333	100	100	33.3333	66.6667	100	33.3333	100	100
Anaerorhabdus_furcosa_(T)	100	100	100	100	100	100	100	100	100	100	100	100	100	100	100	100	100	100	100	100	100	100	100	100	100	100	100	100	100	100	100	100	100	100	100	100
Anaerosalibacter_bizertensis_(T)	100	100	100	100	100	100	100	100	100	100	100	100	100	100	100	100	100	100	100	100	100	100	100	100	100	100	100	100	100	100	100	100	100	100	100	100
Anaerosinus_glycerini_(T)	100	100	100	100	100	100	100	100	100	100	100	100	100	100	100	100	100	100	100	100	100	100	100	100	100	100	100	100	100	100	100	100	100	100	100	100
Anaerosphaera_aminiphila_(T)	100	100	100	100	100	100	100	100	100	100	100	100	100	100	100	100	100	100	100	100	100	100	100	100	100	100	100	100	100	100	100	100	100	100	100	100
Anaerosporobacter_mobilis_(T)	100	100	100	100	100	100	100	100	100	100	100	100	100	100	100	100	100	100	100	100	100	100	100	100	100	100	100	100	100	100	100	100	100	100	100	100
Anaerostipes_butyraticus_(T)	100	100	100	100	100	100	100	100	100	100	100	100	100	100	100	100	100	100	100	100	0	100	100	100	100	0	100	100	100	0	100	100	0	100	0	0
Anaerostipes_caccae_(T)	100	100	100	100	100	100	100	100	100	100	100	100	100	100	100	100	100	100	100	100	100	100	100	100	100	100	100	100	100	100	100	100	100	100	100	100
Anaerostipes_hadrus	80	80	80	100	80	80	80	80	80	80	80	80	80	80	100	100	100	100	80	80	100	100	100	100	80	100	100	100	100	100	80	80	100	80	100	100
Anaerotruncus_colihominis_(T)	100	100	100	100	100	100	100	100	100	100	100	100	100	100	50	100	100	100	100	100	100	100	100	100	100	100	100	100	100	50	50	100	50	100	100	50
Anaerovibrio_lipolyticus_(T)	100	100	100	100	100	100	100	100	100	100	100	100	100	100	100	100	100	100	100	100	100	100	100	100	100	100	66.6667	100	100	100	100	100	100	100	100	100
Anaerovirgula_multivorans_(T)	100	100	100	100	100	100	100	100	100	100	100	100	100	100	100	100	100	100	100	100	100	100	100	100	100	100	100	100	100	100	100	100	100	100	100	100
Anaerovorax_odorimutans_(T)	33.3333	66.6667	33.3333	33.3333	33.3333	33.3333	66.6667	33.3333	33.3333	66.6667	33.3333	33.3333	66.6667	66.6667	33.3333	66.6667	33.3333	33.3333	33.3333	66.6667	66.6667	33.3333	33.3333	33.3333	33.3333	33.3333	33.3333	33.3333	33.3333	33.3333	33.3333	33.3333	33.3333	33.3333	33.3333	33.3333
Anaplasma_phagocytophilum_(T)	100	100	100	100	100	100	100	100	100	100	100	100	100	100	100	100	100	100	100	100	100	100	100	100	100	100	50	100	100	100	50	100	100	100	100	100
Ancylobacter_dichloromethanicus_(T)	0	100	100	0	0	100	100	100	100	100	0	0	100	100	100	0	0	0	0	100	100	0	0	0	100	100	0	0	0	100	0	100	100	100	100	0
Ancylobacter_oerskovii_(T)	100	100	100	100	100	100	100	100	100	100	100	100	100	100	100	100	100	100	100	100	100	100	100	100	100	100	100	100	100	100	100	100	100	0	100	100
Ancylobacter_polymorphus_(T)	100	100	100	100	100	100	100	100	100	100	100	100	100	100	100	100	0	83.3333	83.3333	66.6667	16.6667	83.3333	83.3333	100	100	16.6667	0	0	0	16.6667	0	33.3333	16.6667	0	16.6667	0
Ancylobacter_rudongensis_(T)	100	33.3333	100	100	33.3333	33.3333	100	100	33.3333	33.3333	100	33.3333	33.3333	100	100	33.3333	33.3333	33.3333	33.3333	33.3333	100	0	33.3333	33.3333	100	100	33.3333	33.3333	33.3333	33.3333	33.3333	33.3333	33.3333	100	100	100
Ancylobacter_sp._S15	100	100	100	100	100	100	100	100	0	100	50	100	100	100	50	0	0	100	100	100	50	0	100	100	100	50	100	100	100	100	100	100	100	50	50	50
Ancylobacter_vacuolatus_(T)	100	100	100	100	100	100	100	100	100	100	100	100	100	100	100	0	0	100	100	100	100	0	0	100	100	0	0	0	100	100	100	100	100	100	100	0
Anderseniella_baltica_(T)	50	100	100	100	100	100	100	100	100	100	100	100	100	100	100	100	100	100	100	100	100	100	100	100	100	100	50	50	100	100	50	100	100	100	100	100
Andreprevotia_chitinilytica_(T)	100	100	100	100	100	100	100	100	100	100	100	100	100	100	100	100	100	100	100	100	100	100	100	100	100	100	100	100	100	100	100	100	100	0	0	0
Aneurinibacillus_aneurinilyticus_(T)	100	100	100	100	100	100	100	100	100	100	100	100	100	100	85.7143	85.7143	100	100	100	100	14.2857	100	100	100	100	14.2857	100	100	100	14.2857	100	100	14.2857	0	14.2857	14.2857
Aneurinibacillus_danicus_(T)	100	100	100	100	100	100	100	100	100	100	100	100	100	100	100	100	100	100	100	100	100	100	100	100	100	100	100	100	100	100	100	100	100	100	100	100
Aneurinibacillus_migulanus_(T)	89.4737	89.4737	100	94.7368	94.7368	94.7368	100	100	0	94.7368	0	0	78.9474	100	94.7368	0	0	0	0	73.6842	47.3684	0	0	78.9474	100	94.7368	0	0	78.9474	52.6316	0	78.9474	94.7368	78.9474	89.4737	31.5789
Aneurinibacillus_sp._CB4	100	100	100	100	100	100	100	100	100	100	100	100	100	100	100	100	100	100	100	100	100	100	100	100	100	100	100	100	100	100	100	100	100	0	100	100
Aneurinibacillus_terranovensis_(T)	100	100	100	100	100	100	100	100	100	100	100	100	100	100	100	100	100	100	100	100	0	100	100	100	100	0	100	100	100	0	100	100	0	100	0	0
Aneurinibacillus_thermoaerophilus_(T)	100	100	100	100	100	100	100	100	100	100	100	100	100	100	100	100	100	100	100	100	100	100	100	100	100	100	100	100	100	100	90	100	100	100	100	100
Angiococcus_disciformis	71.4286	57.1429	85.7143	57.1429	0	0	71.4286	71.4286	14.2857	85.7143	42.8571	0	0	71.4286	85.7143	28.5714	14.2857	0	0	57.1429	85.7143	100	0	0	85.7143	85.7143	0	0	0	14.2857	0	0	0	85.7143	85.7143	85.7143
Angulomicrobium_amanitiforme_(T)	0	0	0	0	0	0	0	100	0	0	0	0	0	0	100	0	0	0	0	0	100	0	0	0	0	100	0	0	0	100	0	0	100	0	100	100
Angulomicrobium_tetraedrale_(T)	100	100	100	100	100	100	100	100	100	100	0	100	100	100	100	100	100	100	100	100	100	100	100	100	100	100	0	100	100	100	100	100	100	100	100	100
Angustibacter_aerolatus	100	100	100	100	100	100	100	100	100	100	100	100	100	100	100	100	100	100	100	100	100	100	100	100	100	100	100	100	100	100	100	100	100	100	100	0
Angustibacter_luteus_(T)	100	100	100	100	100	100	100	100	100	100	100	100	100	100	100	100	100	100	100	100	100	100	100	100	100	100	100	100	100	100	100	100	100	100	100	100
Angustibacter_peucedani_(T)	100	100	100	100	100	100	100	100	100	100	100	100	100	100	100	100	100	100	100	100	100	0	100	100	100	0	0	100	0	0	0	0	100	0	0	0
Anoxybacillus_amylolyticus_(T)	100	100	100	100	100	100	100	100	100	100	100	100	100	100	100	0	0	0	0	0	0	0	0	0	0	0	0	0	0	0	0	0	100	0	0	0
Anoxybacillus_caldiproteolyticus_(T)	100	100	100	100	100	100	100	100	100	100	100	100	100	100	100	100	100	100	100	100	100	100	100	100	100	100	0	100	100	100	100	100	100	0	0	0
Anoxybacillus_calidus	100	100	100	100	100	100	100	100	100	100	100	100	100	100	100	100	100	100	100	100	100	100	100	100	100	100	100	100	100	100	100	100	100	100	100	100
Anoxybacillus_contaminans_(T)	50	100	100	100	100	100	100	100	50	50	50	50	100	100	50	0	0	0	100	0	0	0	0	100	0	0	0	100	100	0	100	100	100	0	0	0
Anoxybacillus_eryuanensis_(T)	100	100	100	100	100	100	100	100	0	0	100	100	0	0	100	0	100	100	100	0	100	100	100	100	100	100	100	100	100	100	0	0	100	0	100	0
Anoxybacillus_flavithermus_(T)	9.09091	9.09091	9.09091	9.09091	9.09091	9.09091	9.09091	9.09091	0	0	0	0	0	9.09091	0	0	0	0	9.09091	9.09091	9.09091	0	0	0	0	0	0	0	0	0	0	0	9.09091	0	0	0
Anoxybacillus_flavithermus_subsp._yunnanensis	0	100	0	0	0	50	0	0	100	0	0	0	50	0	0	50	100	0	50	50	100	0	0	50	0	0	0	0	0	0	0	0	50	0	0	0
Anoxybacillus_kamchatkensis_(T)	11.1111	11.1111	11.1111	11.1111	11.1111	11.1111	11.1111	94.4444	11.1111	11.1111	11.1111	11.1111	11.1111	11.1111	88.8889	16.6667	16.6667	11.1111	27.7778	27.7778	94.4444	16.6667	11.1111	16.6667	16.6667	16.6667	0	0	11.1111	44.4444	0	11.1111	88.8889	0	94.4444	77.7778
Anoxybacillus_mongoliensis_(T)	100	100	100	100	100	100	100	100	100	100	100	0	100	100	100	100	100	100	100	100	100	0	0	100	100	0	0	0	100	100	0	100	100	0	100	0
Anoxybacillus_rupiensis_(T)	100	100	100	100	100	100	100	100	100	100	100	100	100	100	100	96.2963	100	100	100	96.2963	100	0	92.5926	55.5556	3.7037	85.1852	66.6667	96.2963	96.2963	100	7.40741	62.963	100	3.7037	3.7037	74.0741
Anoxybacillus_tengchongensis_(T)	100	100	100	100	100	100	100	100	100	100	100	100	100	100	100	50	100	100	50	100	100	0	100	100	50	50	100	100	100	100	50	100	100	0	100	50
Anoxybacillus_tepidamans	100	100	100	100	100	100	100	100	0	0	0	0	0	0	0	0	0	0	0	0	0	0	0	0	0	0	0	0	0	0	0	0	0	0	0	0
Anoxybacillus_vitaminiphilus	100	100	100	100	100	100	100	100	100	100	100	100	100	100	100	100	100	100	100	100	100	0	0	0	0	100	0	0	0	100	0	0	100	0	100	100
Anoxybacillus_voinovskiensis_(T)	100	100	100	100	100	100	100	100	100	100	100	100	100	100	100	100	100	100	100	100	100	100	100	100	100	100	100	100	100	100	100	100	100	100	100	100
Antarctobacter_heliothermus_(T)	100	100	100	100	100	100	100	100	100	100	100	100	100	100	100	9.09091	9.09091	36.3636	90.9091	45.4545	27.2727	9.09091	18.1818	54.5455	27.2727	18.1818	90.9091	100	100	100	100	100	100	36.3636	18.1818	0
Aquabacter_spiritensis_(T)	33.3333	33.3333	33.3333	33.3333	33.3333	33.3333	33.3333	33.3333	33.3333	33.3333	33.3333	33.3333	33.3333	33.3333	33.3333	66.6667	66.6667	66.6667	33.3333	33.3333	33.3333	33.3333	100	100	33.3333	33.3333	33.3333	33.3333	33.3333	33.3333	33.3333	33.3333	33.3333	33.3333	33.3333	33.3333
Aquabacterium_citratiphilum_(T)	0	100	100	0	0	100	100	0	100	100	100	0	100	100	0	100	100	0	0	100	0	100	100	100	100	0	0	0	0	0	0	0	0	0	0	0
Aquabacterium_fontiphilum_(T)	0	0	0	50	0	100	50	50	100	50	100	100	100	100	100	0	0	0	0	0	0	0	0	0	0	0	0	0	0	0	0	0	0	0	0	0
Aquamicrobium_aestuarii	100	100	100	50	100	100	100	100	100	100	100	100	100	100	100	50	50	100	100	50	100	50	50	100	50	50	50	50	50	100	100	100	100	0	100	0
Aquaspirillum_arcticum_(T)	100	100	100	100	100	100	100	100	100	100	100	100	100	100	100	100	100	100	100	100	100	100	100	100	100	100	100	100	100	100	100	100	100	0	100	100
Aquaspirillum_polymorphum	66.6667	66.6667	66.6667	66.6667	100	100	100	66.6667	66.6667	66.6667	100	100	100	100	66.6667	66.6667	66.6667	100	100	66.6667	66.6667	66.6667	100	100	66.6667	66.6667	100	100	100	66.6667	100	100	100	66.6667	66.6667	66.6667
Aquaspirillum_putridiconchylium_(T)	100	100	100	100	100	100	100	100	100	100	100	100	100	100	100	100	100	100	100	100	100	100	100	100	100	100	100	100	100	100	100	100	100	100	100	100
Aquaspirillum_serpens_(T)	100	100	100	100	100	100	100	100	100	100	100	100	100	100	100	100	100	100	100	100	100	100	100	100	100	100	100	100	100	100	100	100	100	60	100	100
Aquifex_pyrophilus_(T)	100	100	100	100	100	100	25	100	100	100	100	100	100	25	100	100	100	100	100	100	100	100	100	100	100	100	100	100	100	100	100	100	100	25	50	50
Aquimarina_addita	100	100	100	100	100	100	100	100	100	100	100	100	100	100	100	100	100	100	100	100	100	100	100	100	100	100	0	100	100	100	100	100	100	100	100	100
Aquimarina_agarilytica_(T)	100	100	100	100	100	100	100	100	100	100	100	100	100	100	100	100	100	100	100	100	100	100	100	100	100	100	100	100	100	100	100	100	100	100	100	100
Aquimarina_brevivitae_(T)	100	100	100	100	100	100	100	100	100	100	100	100	100	100	100	100	100	100	100	100	100	100	100	100	100	100	100	100	100	100	100	100	100	0	100	100
Aquimarina_gracilis_(T)	50	50	100	50	100	100	50	50	50	50	50	50	50	50	50	100	50	100	100	100	100	50	50	100	50	50	50	50	50	50	100	50	100	0	0	0
Aquimarina_intermedia_(T)	100	100	100	100	100	100	100	100	100	100	100	100	100	100	100	100	100	100	100	100	100	100	100	100	100	100	100	100	100	100	33.3333	66.6667	66.6667	33.3333	66.6667	66.6667
Aquimarina_latercula_(T)	100	100	100	100	100	100	100	100	100	100	100	100	100	100	60	0	0	0	20	40	60	0	0	0	40	60	0	0	40	60	0	40	60	40	40	40
Aquimarina_macrocephali_(T)	40	40	40	40	60	40	60	60	40	40	40	40	40	40	40	40	60	40	40	80	60	60	60	80	80	80	100	100	100	100	80	80	100	40	80	100
Aquimarina_megaterium_XH134	100	100	100	100	100	100	100	100	100	100	100	100	100	100	100	100	100	100	100	100	100	100	100	100	100	100	0	100	100	100	0	100	100	100	100	100
Aquimarina_muelleri_(T)	100	100	100	100	100	100	100	100	100	100	100	100	100	100	100	100	100	100	100	100	100	100	100	100	100	100	100	100	100	100	100	100	100	100	100	100
Aquimarina_sp._22II-S11-z7	100	100	100	100	100	100	100	100	100	100	100	100	100	100	100	100	100	100	100	100	100	0	0	100	100	100	0	100	100	100	100	100	100	100	100	100
Aquimarina_sp._SW150	100	100	100	100	100	100	100	100	100	100	100	100	100	100	100	100	100	100	100	100	100	100	100	100	100	0	0	100	100	100	100	100	100	0	100	0
Aquimonas_voraii_(T)	100	100	100	100	100	100	100	100	100	100	100	100	100	100	100	100	100	100	100	100	100	100	100	100	100	100	100	100	100	100	100	100	100	0	100	100
Aquincola_tertiaricarbonis_(T)	100	100	100	100	50	50	100	100	50	50	100	50	50	75	100	50	50	50	50	50	50	50	50	50	50	50	25	50	50	50	25	50	50	0	75	0
Aquisalibacillus_elongatus_(T)	100	100	100	100	100	100	100	100	100	100	100	100	100	100	100	100	100	100	100	100	100	100	100	100	100	100	50	100	100	50	50	100	50	0	50	0
Aquisalimonas_sp._YIM_95345	100	100	100	100	100	100	100	100	0	0	0	0	100	80	100	0	0	0	0	0	100	0	0	0	0	100	0	0	0	100	0	0	100	0	100	100
Aquisphaera_giovannonii_(T)	100	100	100	100	100	100	100	100	100	100	100	100	100	100	100	100	100	100	100	100	100	100	100	100	100	100	100	100	100	100	100	100	100	100	100	100
Aquitalea_denitrificans_(T)	66.6667	66.6667	66.6667	66.6667	100	100	66.6667	33.3333	66.6667	100	100	100	100	100	100	66.6667	66.6667	66.6667	66.6667	66.6667	66.6667	0	100	100	100	33.3333	100	100	100	66.6667	100	100	100	0	33.3333	0
Aquitalea_magnusonii_(T)	50	40	40	50	90	90	50	50	20	30	50	50	50	30	30	70	70	70	70	40	50	60	100	100	20	30	100	100	30	50	100	100	100	30	30	30
Arcanobacterium_abortisuis_(T)	100	100	100	100	100	100	100	100	100	100	100	100	100	100	100	75	75	75	100	75	100	100	100	100	100	100	100	100	100	100	100	100	100	100	100	100
Arcanobacterium_bialowiezense_(T)	100	100	100	100	100	100	100	100	100	100	100	100	100	100	100	100	100	100	100	100	100	100	100	100	100	100	100	100	100	100	100	100	100	100	100	100
Arcanobacterium_bonasi_(T)	100	100	100	100	100	100	100	100	100	100	100	100	100	100	100	100	100	100	100	100	100	100	100	100	100	100	100	100	100	100	100	100	100	100	100	100
Arcanobacterium_haemolyticum_(T)	100	100	100	100	100	100	100	100	100	100	100	100	100	100	100	100	80	100	100	100	100	100	100	100	100	40	100	100	100	100	100	100	100	100	20	40
Arcanobacterium_hippocoleae_(T)	100	100	100	100	100	100	100	100	100	100	100	100	100	100	100	100	100	100	100	100	100	100	100	100	100	100	100	100	100	100	100	100	100	100	100	100
Arcanobacterium_phocae	0	0	0	0	100	0	0	0	0	0	0	100	0	0	0	0	0	0	0	0	0	0	0	0	0	0	0	0	0	0	0	0	0	0	0	0
Arcanobacterium_phocae_(T)	100	100	100	100	100	100	100	100	100	100	100	100	100	100	100	0	100	100	100	100	100	0	100	100	100	100	100	100	100	100	100	100	100	0	100	100
Arcanobacterium_pyogenes_(T)	100	100	100	100	100	100	100	0	100	100	100	100	100	100	0	100	100	100	100	100	0	100	100	100	75	0	100	100	100	0	50	75	0	75	0	0
Arcobacter_bivalviorum_(T)	100	100	100	100	100	100	100	100	100	100	100	100	100	100	100	100	100	100	100	100	100	100	100	100	100	100	100	100	100	100	100	100	100	100	100	100
Arcobacter_butzleri_(T)	100	100	100	100	100	100	100	100	100	100	100	100	100	100	100	100	100	100	100	100	100	100	100	100	100	100	100	100	100	100	100	100	100	95.8333	91.6667	95.8333
Arcobacter_cibarius_(T)	100	100	100	100	100	100	100	100	100	100	100	100	100	100	100	100	100	100	100	100	100	100	100	100	100	100	100	100	100	100	100	100	100	100	100	100
Arcobacter_cryaerophilus_(T)	66.6667	66.6667	66.6667	66.6667	33.3333	66.6667	66.6667	66.6667	66.6667	66.6667	66.6667	33.3333	66.6667	66.6667	100	0	0	33.3333	33.3333	33.3333	100	0	33.3333	33.3333	33.3333	100	0	33.3333	66.6667	100	66.6667	66.6667	100	0	100	100
Arcobacter_defluvii	100	100	100	100	100	100	100	100	100	100	100	100	100	100	100	0	0	0	0	40	60	0	0	0	60	40	0	0	60	0	0	60	60	20	60	0
Arcobacter_marinus_(T)	100	100	100	100	100	100	100	100	100	100	0	100	100	100	100	100	100	100	100	100	100	100	100	100	100	100	100	100	100	100	100	100	100	100	100	0
Arcobacter_mytili_(T)	100	100	100	100	100	100	100	100	100	100	100	100	100	100	100	100	100	100	100	100	100	100	100	100	100	100	100	100	100	100	100	100	100	100	100	100
Arcobacter_nitrofigilis_(T)	100	100	100	100	100	100	100	100	100	100	100	100	100	100	100	100	100	100	100	100	100	100	100	100	100	100	71.4286	71.4286	71.4286	85.7143	71.4286	71.4286	100	71.4286	100	100
Arcobacter_thereius_(T)	0	100	50	50	100	100	100	0	0	0	0	0	0	0	0	100	100	100	100	100	0	100	100	100	100	0	100	100	100	0	100	100	0	100	0	0
Arcobacter_venerupis_(T)	50	50	50	100	50	50	50	50	50	50	100	50	50	50	50	50	50	50	50	0	0	50	50	0	0	0	50	100	100	50	0	0	0	0	0	0
Ardenticatena_maritima_(T)	100	100	100	100	100	100	100	100	100	100	100	100	100	100	100	100	100	100	100	100	100	100	100	100	100	100	100	100	100	100	100	100	100	100	100	100
Arenibacter_certesii_(T)	100	100	100	100	100	100	100	100	100	100	100	100	100	100	100	100	100	100	100	100	100	100	100	100	100	100	0	100	100	100	100	100	100	100	100	0
Arenibacter_echinorum_(T)	100	100	100	100	100	100	100	100	100	100	100	100	100	100	100	0	0	100	100	100	100	0	0	0	100	100	0	0	100	100	0	100	100	100	100	100
Arenibacter_hampyeongensis	25	25	25	25	25	25	25	25	25	100	100	50	75	25	25	25	25	25	25	25	25	100	100	100	50	75	0	25	25	25	25	25	25	25	25	25
Arenibacter_nanhaiticus_(T)	100	100	100	100	100	100	100	100	100	100	100	100	100	100	100	100	100	100	100	100	100	100	100	100	100	100	100	100	100	100	0	100	100	100	100	100
Arenibacter_palladensis_(T)	100	100	100	100	100	100	100	100	100	100	100	100	100	100	100	0	0	0	0	0	100	0	0	0	0	100	0	0	0	50	0	0	100	0	50	50
Arenimonas_composti_(T)	100	100	100	100	100	100	100	100	100	100	100	100	100	100	100	100	100	100	100	100	100	33.3333	100	100	100	100	100	100	100	100	100	100	100	100	100	100
Arenimonas_daechungensis	0	0	100	100	100	0	0	100	0	0	100	0	0	0	100	0	0	0	0	0	0	0	0	0	0	0	0	0	0	0	0	0	0	0	0	0
Arenimonas_donghaensis_(T)	100	100	100	100	100	100	100	100	100	100	100	100	100	100	100	100	100	100	100	100	100	100	100	100	100	100	100	100	100	100	50	100	100	100	100	100
Arenimonas_malthae_(T)	100	100	100	100	100	100	100	100	100	100	100	100	100	100	100	100	100	100	100	100	100	100	0	0	0	100	0	100	100	100	0	0	100	0	100	100
Arenimonas_metalli_(T)	100	100	100	100	100	100	100	100	100	100	100	100	100	50	100	100	100	100	100	100	100	100	100	100	100	100	100	100	100	100	50	50	100	50	50	100
Arenimonas_sp._YT8	100	100	100	100	100	100	100	100	100	100	100	100	100	100	100	100	100	100	100	100	100	100	100	100	100	100	100	100	100	100	100	100	100	100	100	100
Arhodomonas_recens	100	100	100	100	100	100	100	100	100	100	100	100	100	100	100	100	100	100	100	100	100	100	100	100	100	100	33.3333	100	100	100	66.6667	100	100	100	100	100
Arsenicicoccus_bolidensis_(T)	80	80	80	80	80	80	100	100	100	100	100	80	80	100	100	100	100	80	100	100	100	80	80	80	100	100	0	80	80	80	80	80	80	80	80	0
Arsenicicoccus_piscis_(T)	100	100	100	100	100	100	100	100	100	100	100	100	100	100	100	100	100	100	100	100	100	100	100	100	100	100	100	100	100	100	100	100	100	0	100	100
Arsenophonus_nasoniae_(T)	97.5	100	100	97.5	92.5	92.5	97.5	100	95	100	100	90	90	100	100	95	92.5	82.5	45	97.5	100	95	90	65	100	100	12.5	12.5	75	92.5	10	25	82.5	62.5	90	97.5
Arthrobacter_agilis_(T)	54.0541	43.2432	56.7568	56.7568	62.1622	59.4595	56.7568	75.6757	32.4324	56.7568	59.4595	62.1622	59.4595	59.4595	59.4595	2.7027	2.7027	18.9189	2.7027	2.7027	67.5676	0	100	100	97.2973	97.2973	100	100	97.2973	97.2973	0	0	100	0	62.1622	0
Arthrobacter_albidus_(T)	100	100	50	100	100	100	100	100	100	100	100	100	100	100	100	50	100	100	100	100	100	50	50	100	50	100	100	100	100	100	100	100	100	100	100	100
Arthrobacter_albus_(T)	100	100	100	100	100	100	100	100	100	100	100	100	100	100	100	33.3333	66.6667	100	100	100	66.6667	33.3333	33.3333	100	33.3333	33.3333	100	100	100	33.3333	100	100	100	0	66.6667	0
Arthrobacter_alkaliphilus_(T)	66.6667	66.6667	66.6667	66.6667	25	50	66.6667	66.6667	66.6667	75	100	50	50	100	100	66.6667	66.6667	16.6667	25	66.6667	66.6667	100	16.6667	50	100	66.6667	16.6667	33.3333	16.6667	16.6667	50	41.6667	41.6667	83.3333	66.6667	16.6667
Arthrobacter_alpinus_(T)	66.6667	66.6667	66.6667	66.6667	66.6667	66.6667	66.6667	66.6667	66.6667	66.6667	33.3333	66.6667	66.6667	66.6667	66.6667	66.6667	66.6667	66.6667	66.6667	66.6667	66.6667	0	33.3333	66.6667	0	0	0	66.6667	66.6667	100	33.3333	33.3333	100	0	33.3333	0
Arthrobacter_antarcticus_(T)	30.7692	38.4615	38.4615	30.7692	100	84.6154	30.7692	38.4615	46.1538	46.1538	46.1538	100	46.1538	30.7692	46.1538	0	0	84.6154	30.7692	0	0	0	69.2308	38.4615	7.69231	0	100	100	15.3846	100	23.0769	46.1538	46.1538	0	0	0
Arthrobacter_ardleyensis_(T)	100	100	100	100	100	100	100	100	100	100	100	100	100	100	100	100	100	100	100	100	100	100	100	100	100	100	100	100	100	100	100	100	100	100	100	100
Arthrobacter_arilaitensis_(T)	100	100	100	100	100	100	100	100	100	100	100	100	100	100	100	0	100	100	100	100	0	100	100	100	100	72	100	100	100	100	100	100	100	60	88	0
Arthrobacter_bergerei_(T)	0	0	57.1429	0	0	0	14.2857	0	0	57.1429	0	0	0	0	0	0	0	0	0	0	0	0	0	0	0	57.1429	0	0	0	0	0	0	0	0	28.5714	0
Arthrobacter_castelli_(T)	100	100	100	100	100	100	100	100	100	100	100	100	100	100	100	100	100	100	100	100	100	100	100	100	100	100	100	100	100	100	100	100	100	100	100	100
Arthrobacter_chlorophenolicus_(T)	100	100	100	100	100	100	100	100	100	25	25	100	100	100	100	25	25	100	100	100	100	25	25	25	25	25	100	100	0	100	100	100	100	0	100	0
Arthrobacter_citreus_(T)	100	100	100	100	100	100	100	100	100	70	70	90	80	80	90	10	0	10	10	10	0	0	0	0	0	0	0	0	0	0	0	0	0	0	0	0
Arthrobacter_creatinolyticus_(T)	100	100	100	100	100	100	100	0	100	100	100	100	100	100	0	100	80	100	100	100	0	0	100	100	40	0	40	80	0	0	100	100	0	0	0	0
Arthrobacter_cryoconiti_(T)	66.6667	66.6667	66.6667	66.6667	66.6667	66.6667	66.6667	100	66.6667	66.6667	66.6667	66.6667	66.6667	66.6667	100	66.6667	66.6667	66.6667	66.6667	66.6667	100	0	0	0	0	100	0	33.3333	0	100	33.3333	33.3333	66.6667	0	66.6667	0
Arthrobacter_crystallopoietes_(T)	100	100	100	100	100	100	100	100	100	100	100	100	100	100	100	0	0	100	100	66.6667	6.66667	0	100	100	40	0	73.3333	100	100	100	100	100	100	0	0	0
Arthrobacter_cumminsii_(T)	9.09091	63.6364	81.8182	45.4545	45.4545	72.7273	54.5455	54.5455	54.5455	72.7273	27.2727	45.4545	63.6364	54.5455	54.5455	63.6364	27.2727	36.3636	54.5455	63.6364	27.2727	0	54.5455	63.6364	72.7273	27.2727	0	54.5455	0	0	54.5455	63.6364	63.6364	0	9.09091	0
Arthrobacter_cupressi_(T)	37.5	37.5	37.5	37.5	37.5	62.5	37.5	37.5	25	75	12.5	75	87.5	87.5	87.5	0	12.5	37.5	87.5	75	25	12.5	25	87.5	75	12.5	0	25	25	25	25	25	50	0	25	0
Arthrobacter_defluvii_(T)	0	0	66.6667	0	100	100	0	66.6667	0	0	0	100	100	0	0	0	0	100	100	0	0	0	100	100	0	0	33.3333	100	0	0	66.6667	100	100	0	0	0
Arthrobacter_echigonensis_(T)	100	100	100	100	100	100	100	100	100	100	100	100	100	100	100	100	100	100	100	100	100	100	100	100	100	100	100	100	100	100	100	100	100	100	100	100
Arthrobacter_equi_(T)	33.3333	33.3333	33.3333	33.3333	33.3333	33.3333	33.3333	33.3333	0	0	0	0	0	0	33.3333	0	0	0	0	0	33.3333	0	0	0	0	33.3333	0	0	0	0	0	0	0	0	0	0
Arthrobacter_flavus_(T)	93.3333	100	93.3333	93.3333	100	100	100	93.3333	100	100	100	100	100	100	100	66.6667	66.6667	100	100	100	93.3333	0	100	100	100	93.3333	100	100	100	100	100	100	100	93.3333	86.6667	86.6667
Arthrobacter_gandavensis_(T)	100	100	100	100	100	100	100	100	100	100	100	100	100	100	100	0	0	100	100	75	0	0	87.5	100	87.5	75	100	100	100	75	100	100	100	62.5	37.5	0
Arthrobacter_gangotriensis_(T)	100	100	100	100	100	100	100	100	100	100	100	100	100	100	100	100	100	100	100	100	100	100	100	100	100	100	100	100	100	100	100	100	100	0	100	0
Arthrobacter_globiformis_(T)	41.6667	70.8333	41.6667	29.1667	100	95.8333	41.6667	83.3333	8.33333	0	0	91.6667	91.6667	29.1667	79.1667	0	0	45.8333	50	0	0	0	62.5	54.1667	0	0	54.1667	50	25	33.3333	50	50	66.6667	0	0	0
Arthrobacter_halodurans_(T)	100	100	100	100	100	100	100	100	100	100	100	100	100	100	100	0	0	100	100	100	33.3333	0	100	100	100	66.6667	100	100	100	66.6667	100	100	100	0	33.3333	0
Arthrobacter_histidinolovorans_(T)	0	100	100	100	0	0	0	100	100	100	100	0	0	0	0	100	100	100	100	100	100	100	100	100	100	100	0	0	0	0	0	0	0	0	0	0
Arthrobacter_humicola_(T)	35.7143	35.7143	35.7143	35.7143	92.8571	92.8571	35.7143	35.7143	0	0	0	0	0	0	0	0	0	0	0	0	0	0	0	0	0	0	0	0	0	0	0	0	0	0	0	0
Arthrobacter_ilicis_(T)	0	100	100	100	100	100	100	0	100	100	100	100	100	0	0	100	100	100	100	100	100	100	100	100	100	100	0	100	0	0	0	0	100	0	0	0
Arthrobacter_kerguelensis_(T)	75	75	100	75	100	100	100	100	25	25	25	100	100	75	25	0	25	100	100	25	100	25	25	100	25	25	25	25	25	25	25	25	50	25	25	0
Arthrobacter_koreensis_(T)	100	100	100	100	100	100	66.6667	66.6667	100	100	100	100	100	66.6667	66.6667	0	0	33.3333	66.6667	66.6667	66.6667	0	33.3333	66.6667	66.6667	66.6667	33.3333	66.6667	66.6667	66.6667	66.6667	66.6667	66.6667	66.6667	66.6667	66.6667
Arthrobacter_luteolus_(T)	50	50	50	50	50	100	50	50	50	50	50	50	50	50	50	100	100	100	100	100	100	100	100	100	100	100	50	50	100	100	50	100	100	0	100	100
Arthrobacter_methylotrophus_(T)	66.6667	66.6667	66.6667	66.6667	66.6667	100	66.6667	66.6667	66.6667	66.6667	33.3333	100	100	66.6667	66.6667	100	100	100	100	100	100	0	100	100	66.6667	66.6667	100	100	100	100	100	100	100	66.6667	66.6667	66.6667
Arthrobacter_monumenti_(T)	100	100	100	100	100	100	100	100	100	100	100	100	100	100	100	100	100	100	100	100	100	0	100	100	100	100	100	100	100	100	100	100	100	0	0	0
Arthrobacter_mysorens_(T)	45.8333	45.8333	45.8333	50	50	54.1667	54.1667	50	45.8333	45.8333	45.8333	45.8333	45.8333	54.1667	45.8333	0	0	29.1667	62.5	0	0	0	58.3333	70.8333	0	0	66.6667	66.6667	20.8333	12.5	58.3333	75	45.8333	0	0	0
Arthrobacter_nicotianae_(T)	100	100	100	100	100	100	100	50	100	100	100	100	100	100	100	0	0	0	0	0	0	0	0	0	0	0	0	0	0	0	0	0	0	0	0	0
Arthrobacter_nicotinovorans_(T)	8.33333	8.33333	95.8333	75	83.3333	95.8333	95.8333	8.33333	0	91.6667	95.8333	95.8333	95.8333	100	8.33333	0	0	0	16.6667	0	4.16667	0	0	50	4.16667	0	0	0	0	0	0	0	12.5	0	0	0
Arthrobacter_niigatensis_(T)	33.3333	33.3333	33.3333	33.3333	100	100	33.3333	33.3333	100	33.3333	100	100	100	100	33.3333	33.3333	100	100	100	100	33.3333	33.3333	100	100	33.3333	33.3333	100	100	100	33.3333	100	100	100	0	33.3333	33.3333
Arthrobacter_nitroguajacolicus_(T)	66.1538	64.6154	73.8462	80	81.5385	78.4615	86.1538	83.0769	53.8462	66.1538	64.6154	73.8462	72.3077	75.3846	63.0769	0	3.07692	60	61.5385	15.3846	29.2308	60	84.6154	95.3846	76.9231	96.9231	18.4615	61.5385	61.5385	60	61.5385	61.5385	70.7692	0	52.3077	0
Arthrobacter_oryzae_(T)	93.75	93.75	93.75	93.75	100	100	93.75	50	100	100	100	100	93.75	93.75	18.75	75	0	100	93.75	93.75	18.75	0	100	93.75	93.75	18.75	93.75	93.75	93.75	93.75	93.75	93.75	93.75	87.5	18.75	0
Arthrobacter_oxydans_(T)	22.2222	33.3333	11.1111	0	11.1111	11.1111	33.3333	44.4444	0	0	0	11.1111	22.2222	0	0	0	0	0	0	0	0	0	0	0	0	0	0	0	0	0	0	0	0	0	0	0
Arthrobacter_parietis_(T)	33.3333	33.3333	100	66.6667	66.6667	66.6667	66.6667	66.6667	0	0	66.6667	66.6667	33.3333	33.3333	33.3333	0	0	0	0	0	0	0	0	0	0	0	0	0	0	0	0	0	0	0	0	0
Arthrobacter_pascens_(T)	20	20	6.66667	20	100	93.3333	20	33.3333	0	0	0	86.6667	100	0	0	0	0	40	40	0	0	0	0	0	0	0	0	0	0	0	0	0	53.3333	0	0	0
Arthrobacter_phenanthrenivorans_(T)	100	100	100	100	100	100	100	100	44.4444	66.6667	33.3333	100	100	11.1111	11.1111	0	0	33.3333	88.8889	0	0	0	0	88.8889	0	0	0	22.2222	11.1111	11.1111	33.3333	11.1111	11.1111	0	0	0
Arthrobacter_pigmenti_(T)	100	100	100	100	100	100	100	100	100	100	100	100	100	100	100	100	100	100	100	100	100	0	100	100	100	100	0	100	100	100	100	100	100	0	100	100
Arthrobacter_polychromogenes_(T)	100	100	100	100	100	100	100	100	0	0	0	100	100	100	33.3333	0	0	0	0	0	0	0	0	0	0	0	0	0	0	0	0	0	0	0	0	0
Arthrobacter_protophormiae_(T)	100	100	100	100	100	100	100	100	100	100	100	100	100	100	100	0	0	33.3333	100	55.5556	0	0	0	33.3333	0	0	0	0	0	0	0	0	22.2222	0	0	0
Arthrobacter_psychrochitiniphilus_(T)	85.7143	100	71.4286	71.4286	85.7143	85.7143	57.1429	71.4286	100	71.4286	71.4286	85.7143	85.7143	57.1429	57.1429	100	100	100	100	57.1429	42.8571	0	71.4286	42.8571	28.5714	14.2857	71.4286	42.8571	42.8571	28.5714	42.8571	42.8571	42.8571	14.2857	28.5714	14.2857
Arthrobacter_psychrophenolicus_(T)	50	100	50	50	100	50	50	100	100	100	100	100	100	100	100	0	0	0	50	50	0	100	100	50	50	0	0	50	50	0	50	50	50	0	50	0
Arthrobacter_rhombi_(T)	100	100	100	100	100	100	100	50	100	100	100	100	100	100	50	0	0	66.6667	66.6667	33.3333	0	33.3333	66.6667	83.3333	16.6667	0	66.6667	100	66.6667	16.6667	50	66.6667	16.6667	0	0	0
Arthrobacter_roseus_(T)	57.1429	57.1429	57.1429	57.1429	57.1429	57.1429	57.1429	57.1429	57.1429	57.1429	57.1429	57.1429	100	57.1429	57.1429	57.1429	42.8571	100	100	57.1429	57.1429	100	100	100	57.1429	57.1429	42.8571	57.1429	57.1429	57.1429	57.1429	57.1429	85.7143	0	0	0
Arthrobacter_russicus_(T)	100	100	100	100	100	100	100	0	100	100	100	100	100	100	0	100	100	100	100	100	0	100	100	100	100	0	100	100	100	0	100	100	0	100	0	0
Arthrobacter_sanguinis_(T)	100	100	100	100	100	100	100	100	100	100	100	100	100	100	100	100	100	100	100	100	100	100	100	100	100	100	100	100	100	100	100	100	100	100	100	100
Arthrobacter_scleromae_(T)	100	100	100	100	100	100	100	100	100	100	100	100	100	100	100	0	0	100	100	100	0	0	100	100	100	0	100	100	100	100	100	100	100	0	0	0
Arthrobacter_siccitolerans	25	50	25	25	100	100	50	25	100	100	75	75	100	100	50	0	0	50	50	0	0	0	0	0	0	0	0	0	0	0	0	0	0	0	0	0
Arthrobacter_soli_(T)	87.5	100	100	100	100	100	100	25	100	100	100	100	100	100	87.5	0	18.75	100	100	87.5	6.25	0	100	100	100	0	18.75	100	100	0	100	100	18.75	0	6.25	0
Arthrobacter_sp._A33	100	100	100	100	100	100	100	100	100	100	100	100	100	100	100	100	100	100	100	100	100	100	100	100	100	100	100	100	100	100	100	100	100	0	100	0
Arthrobacter_sp._DSXY973	66.6667	100	100	66.6667	100	100	100	100	100	66.6667	66.6667	100	100	100	100	66.6667	66.6667	100	100	100	100	66.6667	100	100	66.6667	66.6667	100	100	100	100	100	100	100	0	100	66.6667
Arthrobacter_sp._NIO-08	0	0	0	0	100	100	0	0	0	0	0	100	100	0	0	0	0	100	100	0	0	0	100	100	0	0	0	100	0	0	100	100	100	0	0	0
Arthrobacter_sp._THG-GM18	0	0	12.5	0	0	0	0	12.5	0	0	0	0	0	0	0	0	0	0	0	0	0	0	0	0	0	0	0	0	0	0	0	0	12.5	0	0	0
Arthrobacter_stackebrandtii_(T)	100	100	100	100	100	100	100	100	100	100	100	100	100	100	100	100	100	100	100	100	100	100	100	100	100	100	100	100	100	100	100	100	100	0	100	100
Arthrobacter_subterraneus_(T)	100	100	100	100	66.6667	50	100	100	100	100	100	16.6667	16.6667	100	100	0	0	16.6667	16.6667	0	0	0	16.6667	16.6667	0	0	16.6667	16.6667	0	0	16.6667	16.6667	16.6667	0	0	0
Arthrobacter_sulfonivorans_(T)	5.88235	5.88235	5.88235	5.88235	17.6471	88.2353	5.88235	5.88235	5.88235	5.88235	5.88235	11.7647	11.7647	11.7647	5.88235	0	0	17.6471	100	29.4118	5.88235	0	17.6471	47.0588	17.6471	5.88235	17.6471	11.7647	76.4706	47.0588	11.7647	23.5294	58.8235	0	0	0
Arthrobacter_sulfureus_(T)	30	30	30	30	60	100	30	20	10	20	10	10	80	30	10	0	0	0	80	30	0	0	0	70	10	0	0	50	20	0	60	30	10	10	10	10
Arthrobacter_tecti_(T)	75	75	75	75	75	100	100	100	75	75	50	50	100	100	100	0	0	0	75	100	75	25	25	100	100	75	0	50	50	50	0	0	100	0	75	0
Arthrobacter_tumbae_(T)	100	100	100	100	100	100	100	100	100	100	100	100	100	100	100	100	100	100	100	100	100	0	100	100	100	100	100	100	100	100	100	100	100	100	100	100
Arthrobacter_uratoxydans_(T)	100	100	100	100	100	100	100	100	100	100	100	100	100	100	100	0	0	100	100	100	100	0	100	100	100	100	100	100	100	100	100	100	100	100	100	100
Arthrobacter_ureafaciens_(T)	3.0303	81.8182	87.8788	3.0303	100	96.9697	6.06061	3.0303	90.9091	39.3939	0	87.8788	75.7576	0	0	90.9091	78.7879	100	100	87.8788	78.7879	0	90.9091	90.9091	0	0	3.0303	9.09091	0	3.0303	87.8788	90.9091	6.06061	0	0	0
Arthrobacter_woluwensis_(T)	100	100	100	100	100	100	100	100	100	100	75	100	100	100	91.6667	100	100	100	100	100	100	0	100	100	100	0	91.6667	100	100	83.3333	100	100	100	0	0	0
Asaia_astilbis_(T)	100	100	100	100	100	100	100	100	0	100	0	0	0	0	0	0	100	100	100	100	100	100	0	100	100	100	0	0	0	0	0	0	0	0	0	0
Asaia_bogorensis_(T)	92.5	92.5	92.5	92.5	92.5	92.5	95	97.5	90	92.5	80	90	92.5	90	90	100	87.5	87.5	100	97.5	97.5	87.5	87.5	100	97.5	97.5	87.5	87.5	95	92.5	100	97.5	97.5	97.5	97.5	97.5
Asaia_krungthepensis_(T)	0	0	40	0	0	0	20	0	0	40	0	0	0	10	10	50	0	10	20	100	100	50	60	50	100	100	0	0	0	0	0	0	0	0	0	0
Asaia_lannensis_(T)	90	80	100	100	100	90	100	100	0	0	100	0	0	100	100	0	90	0	0	0	0	90	0	0	0	0	50	50	100	100	0	0	0	0	0	0
Asaia_platycodi_(T)	0	0	0	33.3333	0	0	100	100	0	0	0	0	0	0	66.6667	0	0	0	0	0	0	0	0	0	0	33.3333	0	0	33.3333	66.6667	0	0	0	0	0	0
Asaia_prunellae	0	0	0	0	0	0	0	0	0	0	0	0	0	0	0	0	0	0	0	0	0	0	0	0	0	0	0	0	0	0	0	0	0	0	0	0
Asaia_siamensis_(T)	0	0	0	0	100	100	100	100	0	0	0	100	80	100	80	0	0	0	0	0	0	0	0	0	0	0	0	0	80	100	0	100	100	0	0	0
Asticcacaulis_excentricus	0	69.2308	100	100	100	100	92.3077	100	7.69231	100	76.9231	100	100	100	100	100	100	100	100	100	100	100	100	100	100	100	100	100	100	100	100	100	100	100	100	100
Asticcacaulis_excentricus_(T)	100	100	100	100	100	100	100	100	100	100	100	100	100	100	100	100	100	100	100	100	100	100	100	100	100	100	0	0	100	100	0	0	0	0	0	0
Asticcacaulis_solisilvae	100	100	100	100	100	100	100	100	100	100	100	100	100	100	100	100	100	100	100	100	100	100	100	100	100	100	100	100	100	100	100	100	100	100	100	0
Atopobium_minutum_(T)	100	100	100	100	100	100	100	100	100	100	100	100	100	100	100	50	100	100	100	100	66.6667	100	100	100	100	83.3333	100	100	100	100	100	100	100	100	83.3333	66.6667
Atopobium_rimae_(T)	37.5	75	37.5	37.5	37.5	37.5	37.5	100	100	100	100	43.75	37.5	100	100	93.75	93.75	37.5	37.5	100	100	37.5	37.5	37.5	100	100	37.5	37.5	50	100	37.5	68.75	100	100	100	100
Atopobium_vaginae_(T)	100	100	100	100	100	100	100	100	100	100	100	100	100	100	100	100	100	100	100	100	0	100	100	100	100	100	100	100	100	100	100	100	100	100	0	0
Atopococcus_tabaci_(T)	100	100	100	100	100	100	100	100	100	100	100	100	100	100	100	100	100	100	100	100	100	100	100	100	100	100	100	100	100	100	100	100	100	100	100	100
Atopostipes_suicloacalis_(T)	100	100	100	100	100	100	100	100	100	100	100	100	100	100	100	100	100	100	100	100	100	100	100	100	100	100	100	100	100	100	100	100	100	100	100	100
Aurantimonas_altamirensis_(T)	100	100	100	100	100	100	100	100	100	100	100	100	100	100	100	100	100	100	85.7143	57.1429	100	100	100	71.4286	57.1429	100	100	71.4286	100	100	28.5714	71.4286	100	42.8571	57.1429	100
Aurantimonas_coralicida_(T)	100	100	100	100	100	100	100	100	100	100	100	100	100	100	100	100	100	100	100	100	100	100	100	100	100	100	100	100	100	100	100	100	100	100	100	100
Aurantimonas_frigidaquae_(T)	100	100	100	100	100	100	100	100	100	100	100	100	100	100	100	100	100	100	100	100	50	100	100	100	100	50	100	100	100	100	100	100	100	100	50	0
Aurantimonas_manganoxydans_(T)	0	0	0	0	0	0	0	0	0	0	0	0	0	0	0	0	0	0	0	0	0	0	0	0	0	0	0	0	0	0	0	0	0	0	0	0
Aurantimonas_sp._LZB041	100	100	100	100	100	100	100	100	100	100	100	100	100	100	100	100	100	100	100	100	100	100	100	100	100	100	100	100	100	100	100	100	100	100	100	100
Aurantimonas_ureilytica_(T)	50	100	100	100	100	100	100	50	83.3333	66.6667	100	100	100	100	50	66.6667	100	100	100	100	50	100	100	100	100	50	100	100	100	100	100	100	83.3333	50	50	33.3333
Auraticoccus_monumenti_(T)	100	100	100	100	100	100	100	100	100	100	100	100	100	100	100	100	100	100	100	100	100	100	100	100	100	100	100	100	100	100	100	100	100	100	100	100
Aureimonas_ferruginea	100	100	100	100	100	100	100	100	100	100	100	100	100	100	100	100	100	100	100	100	100	100	100	100	100	100	100	100	100	100	100	100	100	100	100	100
Aureimonas_jatrophae_(T)	80	80	100	100	100	100	100	100	80	100	80	80	80	100	100	100	100	100	100	100	100	100	100	100	100	100	100	100	100	100	100	100	100	100	100	100
Aureimonas_phyllosphaerae_(T)	54.5455	63.6364	54.5455	63.6364	72.7273	81.8182	72.7273	72.7273	63.6364	63.6364	72.7273	90.9091	90.9091	90.9091	90.9091	81.8182	90.9091	90.9091	90.9091	90.9091	100	81.8182	90.9091	90.9091	90.9091	100	90.9091	90.9091	90.9091	100	90.9091	90.9091	90.9091	81.8182	90.9091	81.8182
Aureimonas_rubiginis	100	100	100	100	100	100	100	100	100	100	100	100	100	100	100	100	100	100	100	100	100	100	100	100	100	100	100	100	100	100	100	100	100	100	100	100
Aureispira_marina_(T)	100	100	100	75	75	100	100	100	75	100	75	75	100	100	100	75	75	75	100	100	100	75	75	100	100	100	75	75	75	100	75	100	100	100	100	100
Aureispira_maritima_(T)	100	100	100	100	100	66.6667	100	100	100	100	100	100	100	100	100	100	100	100	100	100	100	100	100	100	100	100	100	66.6667	100	66.6667	66.6667	100	66.6667	100	33.3333	0
Auritidibacter_ignavus_(T)	100	100	100	100	100	100	100	100	100	100	40	20	80	100	100	100	80	20	20	100	100	20	20	20	100	100	0	20	20	20	20	20	20	20	100	100
Austwickia_chelonae_(T)	100	100	100	100	100	100	100	100	100	100	100	100	100	100	100	100	100	100	100	100	100	100	100	100	100	100	100	100	100	100	100	100	100	100	100	0
Avibacterium_paragallinarum_(T)	80	60	60	60	80	70	60	100	60	60	60	70	60	60	90	60	60	50	60	70	80	60	40	40	70	70	0	0	40	50	0	40	60	0	70	70
Azoarcus_anaerobius_(T)	100	100	100	100	100	100	100	100	100	100	100	100	100	100	100	100	100	100	100	100	100	0	0	0	100	100	0	100	100	100	100	100	100	100	100	100
Azoarcus_buckelii_(T)	100	100	100	100	100	100	100	100	100	100	100	100	100	100	100	50	100	100	100	100	50	100	100	100	100	50	100	100	100	50	100	100	50	100	100	50
Azoarcus_evansii_(T)	0	90.4762	19.0476	0	0	33.3333	28.5714	0	71.4286	0	0	0	9.52381	14.2857	0	52.381	42.8571	42.8571	52.381	57.1429	42.8571	0	0	9.52381	0	0	0	0	0	0	0	0	4.7619	0	0	0
Azoarcus_indigens_(T)	100	100	100	100	100	100	100	100	100	100	100	100	100	100	100	100	100	100	100	100	100	100	100	100	100	100	100	100	100	100	100	100	100	100	100	75
Azoarcus_olearius	100	100	100	100	100	100	100	100	100	100	100	100	100	100	100	100	100	100	100	100	100	100	100	100	100	100	71.4286	100	100	100	71.4286	100	100	100	100	100
Azoarcus_toluclasticus_(T)	100	100	100	100	100	100	100	100	100	100	100	100	100	100	100	100	100	100	100	100	100	100	100	100	100	100	100	100	100	100	100	100	100	100	100	100
Azoarcus_tolulyticus_(T)	0	16.6667	16.6667	0	16.6667	50	16.6667	0	33.3333	0	0	0	100	83.3333	0	100	50	100	100	100	66.6667	0	66.6667	100	100	0	0	100	100	0	100	100	100	83.3333	83.3333	0
Azohydromonas_australica_(T)	100	100	100	100	100	100	100	100	100	100	100	100	100	100	100	100	100	100	100	100	100	66.6667	100	100	66.6667	100	100	100	100	100	100	100	100	100	100	100
Azohydromonas_lata_(T)	100	100	100	100	100	100	100	100	100	100	100	100	100	100	100	100	100	100	100	100	100	100	100	100	50	100	100	100	100	100	75	75	100	0	50	100
Azomonas_agilis_(T)	100	100	100	100	100	100	100	100	100	100	100	100	100	100	100	100	100	100	100	100	100	100	100	100	100	100	100	100	100	100	100	100	100	25	100	75
Azonexus_caeni_(T)	100	100	100	100	100	100	100	100	100	100	100	100	100	100	100	100	100	100	100	100	100	100	100	100	100	100	100	100	100	100	100	100	100	100	100	50
Azonexus_fungiphilus_(T)	100	100	100	100	100	100	100	100	100	100	100	100	100	100	100	100	100	100	100	100	100	100	100	100	100	100	100	100	100	100	100	100	100	100	100	0
Azonexus_hydrophilus_(T)	100	75	100	100	100	100	100	100	100	100	100	100	100	100	100	75	75	75	75	75	75	75	100	100	75	100	75	75	75	75	75	75	100	0	0	0
Azorhizobium_doebereinerae_(T)	100	100	100	100	0	100	100	100	100	100	100	0	100	100	50	50	50	0	50	50	0	50	50	50	50	50	0	0	0	0	0	0	0	0	0	0
Azospira_oryzae_(T)	100	100	100	100	100	100	100	100	100	100	100	100	100	100	100	100	100	100	100	100	100	100	100	100	100	100	100	100	100	100	100	100	100	30	100	90
Azospira_restricta_(T)	100	100	100	100	100	100	100	100	100	100	100	100	100	100	100	100	100	100	100	100	100	100	100	100	100	100	100	100	100	100	100	100	100	100	100	100
Azospirillum_amazonense	100	100	100	100	100	100	100	100	100	100	100	100	100	100	100	100	100	100	100	100	100	100	100	100	100	100	100	100	100	100	100	100	100	100	100	100
Azospirillum_brasilense_(T)	13.6364	13.6364	63.6364	15.9091	18.1818	25	22.7273	20.4545	22.7273	93.1818	15.9091	22.7273	25	27.2727	31.8182	100	100	90.9091	97.7273	100	100	100	100	100	100	100	15.9091	56.8182	61.3636	75	15.9091	22.7273	75	43.1818	100	95.4545
Azospirillum_canadense_(T)	100	100	100	100	100	100	100	100	100	100	22.2222	100	100	100	100	100	11.1111	100	100	100	55.5556	11.1111	100	100	100	55.5556	100	100	100	55.5556	100	100	100	44.4444	55.5556	44.4444
Azospirillum_fermentarium	100	100	100	100	100	100	100	100	100	100	100	100	100	100	100	100	100	100	100	100	100	100	100	100	100	100	100	100	100	100	100	100	100	100	100	100
Azospirillum_formosense_(T)	2.08333	2.08333	2.08333	2.08333	2.08333	2.08333	2.08333	2.08333	2.08333	6.25	2.08333	2.08333	2.08333	2.08333	2.08333	100	100	100	100	100	100	100	100	100	100	100	0	0	0	0	0	0	0	0	0	0
Azospirillum_humicireducens	100	100	100	100	100	100	100	100	100	100	100	100	100	100	100	100	100	100	100	100	100	100	100	100	100	100	100	100	100	100	100	100	100	0	100	100
Azospirillum_irakense_(T)	75	75	100	100	100	100	75	75	75	100	100	100	100	100	100	100	100	100	100	100	75	100	100	100	100	100	50	100	75	100	75	75	100	100	50	25
Azospirillum_lipoferum_(T)	100	100	100	83.3333	100	100	100	100	83.3333	100	50	83.3333	100	100	100	0	0	33.3333	100	100	100	0	50	83.3333	100	100	16.6667	16.6667	83.3333	100	16.6667	100	100	100	100	100
Azospirillum_melinis_(T)	100	100	100	100	100	100	100	100	100	100	100	100	100	100	100	20	60	80	60	20	80	20	60	40	20	80	60	40	40	60	40	40	60	20	40	40
Azospirillum_oryzae_(T)	100	100	0	100	100	100	100	100	100	0	100	100	100	100	100	0	0	25	25	0	0	0	25	25	0	0	75	75	100	25	75	100	25	75	0	0
Azospirillum_picis_(T)	50	50	50	50	50	50	50	50	50	50	50	50	50	50	50	100	100	100	100	100	100	100	50	50	100	100	50	50	50	50	50	50	50	50	50	0
Azospirillum_rugosum_(T)	100	100	100	100	100	100	100	100	100	100	100	100	100	100	100	100	100	100	100	100	100	100	100	100	100	100	100	100	100	100	100	100	100	100	100	100
Azospirillum_sp._CC-LY736	100	100	100	100	100	100	100	100	100	100	100	100	100	100	100	100	100	100	100	100	100	100	100	100	100	100	100	100	100	100	100	100	100	100	100	100
Azospirillum_zeae_(T)	8	8	12	4	16	24	8	36	8	8	4	16	20	8	40	0	0	4	8	12	48	0	4	24	12	48	0	4	12	28	12	16	40	8	36	32
Azotobacter_armeniacus_(T)	14.2857	14.2857	14.2857	14.2857	100	100	14.2857	14.2857	14.2857	14.2857	14.2857	100	100	14.2857	14.2857	14.2857	14.2857	14.2857	14.2857	14.2857	14.2857	14.2857	14.2857	14.2857	14.2857	14.2857	100	28.5714	14.2857	14.2857	14.2857	14.2857	14.2857	14.2857	14.2857	14.2857
Azotobacter_chroococcum_(T)	100	100	100	100	100	100	100	100	100	100	100	100	100	81.8182	54.5455	100	100	100	100	100	72.7273	100	100	90.9091	18.1818	27.2727	100	45.4545	81.8182	81.8182	0	18.1818	100	18.1818	18.1818	18.1818
Azotobacter_nigricans_(T)	100	100	100	100	100	100	100	100	100	100	100	100	100	100	100	100	100	100	100	100	100	100	100	100	100	100	100	100	100	100	100	100	100	100	100	100
Azotobacter_salinestris_(T)	92.8571	100	100	100	100	100	85.7143	85.7143	100	100	100	100	100	78.5714	85.7143	85.7143	85.7143	100	85.7143	85.7143	92.8571	0	85.7143	85.7143	42.8571	78.5714	85.7143	85.7143	71.4286	85.7143	78.5714	71.4286	85.7143	0	78.5714	78.5714
Azotobacter_vinelandii_(T)	100	100	100	100	100	100	96.6667	100	100	100	100	100	100	100	100	100	100	100	100	100	100	100	100	100	100	100	80	80	93.3333	93.3333	80	86.6667	90	73.3333	80	66.6667
Azovibrio_restrictus_(T)	100	100	100	100	100	100	100	100	100	100	100	100	100	100	100	100	100	100	100	100	100	100	100	100	100	100	100	100	100	100	100	100	100	100	100	100
Bacillus_acidiceler_(T)	89.4737	94.7368	94.7368	94.7368	94.7368	94.7368	94.7368	94.7368	89.4737	89.4737	78.9474	89.4737	78.9474	89.4737	89.4737	0	0	0	0	0	0	0	0	0	0	0	0	0	0	0	0	0	0	0	0	0
Bacillus_acidicola_(T)	50	100	100	50	100	50	50	50	50	100	100	100	100	100	100	0	0	0	0	50	100	0	100	50	50	100	0	50	50	100	0	100	100	50	50	50
Bacillus_acidiproducens_(T)	100	100	100	100	100	100	100	100	100	100	100	100	100	100	100	100	100	100	100	100	100	100	100	100	100	100	100	100	100	0	0	100	0	100	0	0
Bacillus_aeolius_(T)	100	100	100	100	100	100	100	100	100	100	100	100	100	100	100	100	100	0	0	100	0	0	0	0	100	0	0	0	100	0	0	0	0	100	0	0
Bacillus_agaradhaerens_(T)	100	100	100	100	100	100	100	100	100	100	100	100	100	100	100	0	77.7778	88.8889	88.8889	55.5556	55.5556	0	88.8889	88.8889	88.8889	88.8889	66.6667	88.8889	88.8889	88.8889	11.1111	88.8889	88.8889	44.4444	66.6667	55.5556
Bacillus_aidingensis_(T)	100	100	100	100	100	100	100	100	100	100	100	100	100	100	100	100	100	100	100	100	100	0	100	100	100	100	0	100	100	100	100	100	100	100	100	100
Bacillus_akibai_(T)	100	100	100	100	100	100	100	100	83.3333	100	100	100	100	100	100	16.6667	16.6667	16.6667	16.6667	16.6667	16.6667	16.6667	16.6667	16.6667	16.6667	16.6667	16.6667	16.6667	100	100	16.6667	66.6667	100	100	100	0
Bacillus_alcalophilus_(T)	77.7778	77.7778	100	100	100	88.8889	77.7778	66.6667	66.6667	88.8889	88.8889	88.8889	88.8889	66.6667	66.6667	44.4444	44.4444	55.5556	66.6667	66.6667	66.6667	77.7778	88.8889	66.6667	66.6667	66.6667	22.2222	33.3333	66.6667	66.6667	0	11.1111	66.6667	0	33.3333	11.1111
Bacillus_algicola_(T)	100	100	100	100	100	100	100	100	100	100	100	100	100	100	100	100	0	100	100	52.9412	58.8235	100	100	100	76.4706	100	100	100	82.3529	100	0	52.9412	100	52.9412	52.9412	52.9412
Bacillus_alkalinitrilicus_(T)	50	100	83.3333	100	50	50	83.3333	66.6667	83.3333	83.3333	100	50	50	66.6667	33.3333	16.6667	66.6667	33.3333	33.3333	16.6667	16.6667	16.6667	16.6667	16.6667	16.6667	16.6667	16.6667	33.3333	50	33.3333	16.6667	33.3333	33.3333	0	16.6667	16.6667
Bacillus_alkalitelluris_(T)	100	100	100	100	100	100	100	100	100	100	100	100	100	100	100	100	100	100	100	100	100	100	100	100	100	100	100	100	100	100	100	100	100	100	100	100
Bacillus_altitudinis_(T)	0	0	0	0	0	0	0	0	0	0	0	0	0	0	0	0	0	0	0	0	0	0	0	0	0	0	0	0	0	0	0	0	0	0	0	0
Bacillus_alveayuensis_(T)	100	100	100	100	100	100	100	100	100	100	100	100	100	100	100	100	100	100	100	100	100	100	100	100	100	100	100	100	100	100	100	100	100	100	100	100
Bacillus_amyloliquefaciens_(T)	13.2058	57.1038	16.9399	14.663	13.7523	14.5719	11.6576	14.2987	30.2368	13.6612	13.8434	13.2969	13.388	11.1111	11.8397	99.4536	99.6357	99.3625	99.3625	85.7923	69.3989	99.2714	99.0893	98.9982	16.1202	14.2077	99.3625	99.2714	16.6667	22.2222	96.0838	16.6667	15.6648	10.1093	1.54827	8.92532
Bacillus_aquimaris_(T)	5.74713	3.44828	3.44828	5.74713	5.74713	9.1954	73.5632	96.5517	2.29885	2.29885	6.89655	4.5977	5.74713	51.7241	78.1609	3.44828	21.8391	0	0	18.3908	42.5287	0	0	0	0	0	0	0	63.2184	62.069	0	0	0	0	0	0
Bacillus_arsenicus_(T)	100	100	100	100	100	100	100	100	100	100	100	100	100	100	100	100	100	100	50	50	100	0	50	50	50	50	50	50	50	100	50	50	50	50	50	50
Bacillus_aryabhattai	89.3617	90.0709	4.60993	3.90071	4.43262	4.07801	4.78723	96.4539	90.7801	93.2624	94.6809	94.3262	95.3901	93.2624	99.1135	56.0284	63.8298	67.1986	62.9433	60.8156	84.2199	0	0	0	0	0	0	0	0	0.35461	0	0	0.177305	0	0	0.177305
Bacillus_asahii_(T)	100	100	100	100	100	100	100	100	100	88.8889	88.8889	100	100	100	100	88.8889	88.8889	100	88.8889	100	100	0	33.3333	33.3333	88.8889	88.8889	33.3333	22.2222	33.3333	88.8889	11.1111	33.3333	88.8889	22.2222	88.8889	66.6667
Bacillus_aurantiacus_(T)	100	100	100	100	100	100	100	100	100	100	100	100	100	100	100	0	100	66.6667	66.6667	100	0	0	0	0	0	0	0	0	66.6667	0	0	0	0	0	0	0
Bacillus_azotoformans_(T)	25	50	50	50	25	25	50	50	50	50	50	25	25	50	25	50	50	25	50	50	50	50	50	50	50	50	25	25	25	25	25	25	25	25	25	25
Bacillus_barbaricus_(T)	100	0	100	100	100	100	100	100	66.6667	100	100	100	100	100	100	0	0	0	0	0	0	100	0	0	100	0	0	0	100	0	0	50	0	100	0	0
Bacillus_bataviensis_(T)	26.3158	36.8421	26.3158	31.5789	36.8421	31.5789	42.1053	42.1053	26.3158	26.3158	26.3158	26.3158	15.7895	36.8421	36.8421	0	0	0	0	57.8947	73.6842	0	0	0	73.6842	68.4211	0	0	73.6842	68.4211	0	5.26316	42.1053	0	10.5263	0
Bacillus_beijingensis_(T)	0	50	0	0	50	50	0	0	100	0	0	50	50	0	0	50	50	50	100	50	50	0	50	50	0	0	50	0	50	0	0	50	50	0	0	0
Bacillus_benzoevorans_(T)	0	50	50	0	50	100	100	0	50	0	0	100	100	100	0	0	0	50	0	50	0	0	50	0	100	0	0	0	100	0	0	100	0	0	0	0
Bacillus_beringensis_(T)	100	100	100	100	100	100	100	100	16.6667	83.3333	83.3333	83.3333	83.3333	83.3333	83.3333	16.6667	16.6667	50	33.3333	33.3333	33.3333	0	83.3333	83.3333	83.3333	83.3333	66.6667	66.6667	66.6667	66.6667	50	66.6667	66.6667	83.3333	83.3333	83.3333
Bacillus_berkeleyi_(T)	100	100	100	100	100	100	100	100	66.6667	66.6667	100	100	66.6667	66.6667	66.6667	66.6667	50	50	66.6667	66.6667	66.6667	50	83.3333	100	100	100	50	66.6667	66.6667	50	0	83.3333	100	16.6667	66.6667	0
Bacillus_beveridgei_(T)	20	20	20	20	20	20	20	20	20	20	20	20	20	20	20	20	20	40	40	100	80	20	60	40	100	100	40	80	100	100	20	40	80	20	20	20
Bacillus_boroniphilus_(T)	100	75	100	100	100	100	100	100	75	100	100	100	100	100	100	75	75	75	75	75	75	0	100	0	100	100	0	0	100	100	0	100	100	100	100	100
Bacillus_butanolivorans_(T)	100	100	100	100	100	100	100	100	100	100	100	100	100	100	100	0	0	0	100	100	100	0	0	0	100	100	0	0	100	100	0	100	100	100	100	100
Bacillus_carboniphilus_(T)	100	100	100	100	100	100	100	100	50	100	50	50	50	100	100	0	0	50	50	50	50	0	50	50	50	50	50	50	50	50	50	50	50	50	50	50
Bacillus_cecembensis_(T)	66.6667	100	100	100	100	100	100	100	100	100	100	100	100	100	100	100	100	100	100	100	100	100	33.3333	100	100	100	66.6667	100	100	100	0	100	100	0	100	0
Bacillus_cellulosilyticus_(T)	50	50	50	50	50	50	50	50	100	50	50	50	50	50	50	100	100	100	100	50	100	50	50	50	50	50	100	50	50	100	0	50	50	50	50	50
Bacillus_cereus	100	100	91.6667	91.6667	100	100	91.6667	87.5	100	41.6667	41.6667	87.5	100	75	41.6667	100	100	100	100	100	100	0	95.8333	75	12.5	0	0	0	0	0	0	95.8333	87.5	0	0	0
Bacillus_cereus_(T)	78.5686	91.8207	92.0959	90.8769	84.8211	86.1974	90.9556	90.2477	94.4947	95.753	95.4778	90.0511	89.5006	95.0845	94.3767	99.3708	99.6461	97.6799	97.2867	99.2529	99.2922	99.3315	96.8148	97.3653	99.0956	99.1349	56.7833	83.3268	97.5619	93.0004	54.6992	88.0063	91.6634	97.9552	97.2867	92.0173
Bacillus_chungangensis_(T)	100	100	100	100	100	100	100	100	100	100	100	100	100	100	100	100	100	100	100	100	100	100	100	100	100	100	100	100	100	100	100	100	100	100	100	100
Bacillus_cibi_(T)	83.3333	66.6667	83.3333	100	100	83.3333	66.6667	66.6667	0	0	0	0	0	0	0	0	0	66.6667	0	0	0	0	0	0	0	0	0	0	0	0	0	0	0	0	0	0
Bacillus_circulans_(T)	82.6087	86.9565	91.3043	84.7826	86.9565	86.9565	86.9565	86.9565	84.7826	91.3043	78.2609	82.6087	82.6087	78.2609	76.087	86.9565	89.1304	91.3043	91.3043	86.9565	86.9565	100	91.3043	91.3043	89.1304	86.9565	86.9565	86.9565	86.9565	89.1304	67.3913	86.9565	84.7826	76.087	80.4348	80.4348
Bacillus_clarkii_(T)	0	0	0	0	0	100	100	0	0	0	0	0	100	100	0	0	0	0	100	100	0	0	0	100	100	0	0	100	100	0	0	100	100	0	100	0
Bacillus_clausii_(T)	52	44	40	40	44	40	44	92	48	48	48	48	48	48	84	0	0	0	4	4	80	0	0	0	0	88	0	0	0	92	0	0	88	0	68	56
Bacillus_coagulans_(T)	100	100	100	100	100	100	100	100	100	100	100	100	96.4286	100	100	100	100	100	100	100	100	98.2143	100	42.8571	100	100	89.2857	42.8571	100	100	37.5	96.4286	100	92.8571	96.4286	100
Bacillus_coahuilensis_(T)	100	100	100	100	100	100	100	100	100	100	100	100	100	100	100	40	60	40	80	100	100	40	40	100	100	100	40	100	100	100	20	100	100	100	100	80
Bacillus_cohnii_(T)	88.8889	88.8889	94.4444	94.4444	88.8889	88.8889	100	100	88.8889	88.8889	88.8889	88.8889	88.8889	100	100	0	0	72.2222	88.8889	100	94.4444	0	88.8889	88.8889	100	100	0	88.8889	88.8889	88.8889	77.7778	88.8889	88.8889	100	100	11.1111
Bacillus_composti	100	100	100	100	100	100	100	100	100	100	100	100	100	100	100	100	100	100	100	100	100	100	100	100	100	100	100	100	100	100	100	100	100	0	100	100
Bacillus_decolorationis_(T)	100	100	100	100	100	100	100	100	100	100	100	100	100	100	100	100	100	100	100	100	100	100	100	100	100	100	100	100	100	100	0	100	100	100	100	100
Bacillus_deserti	100	100	100	100	100	100	100	100	100	100	100	100	100	100	100	100	100	100	100	100	100	0	100	100	0	0	0	0	100	100	0	100	100	0	0	0
Bacillus_drentensis_(T)	4.54545	31.8182	4.54545	18.1818	13.6364	4.54545	50	59.0909	100	90.9091	95.4545	95.4545	72.7273	100	95.4545	0	81.8182	45.4545	40.9091	45.4545	0	0	0	0	40.9091	0	0	0	45.4545	77.2727	0	27.2727	31.8182	0	0	0
Bacillus_eiseniae_(T)	7.14286	7.14286	57.1429	35.7143	7.14286	7.14286	7.14286	7.14286	7.14286	78.5714	71.4286	7.14286	7.14286	7.14286	14.2857	14.2857	71.4286	7.14286	7.14286	7.14286	35.7143	100	7.14286	7.14286	35.7143	100	7.14286	7.14286	7.14286	7.14286	7.14286	7.14286	7.14286	7.14286	7.14286	0
Bacillus_endophyticus_(T)	96.4286	96.4286	96.4286	96.4286	96.4286	96.4286	78.5714	92.8571	100	100	100	100	85.7143	7.14286	32.1429	100	96.4286	100	85.7143	7.14286	25	17.8571	100	85.7143	7.14286	17.8571	100	85.7143	14.2857	25	82.1429	7.14286	46.4286	0	7.14286	7.14286
Bacillus_endoradicis	0	50	100	100	50	50	100	50	100	100	50	100	50	100	50	50	50	50	50	100	0	50	50	50	100	50	0	0	100	0	0	100	0	0	0	0
Bacillus_farraginis_(T)	0	0	0	0	0	0	0	0	0	0	0	0	0	0	0	100	100	100	100	100	100	100	100	100	100	100	100	100	100	100	100	100	100	100	100	100
Bacillus_fastidiosus_(T)	100	100	100	100	100	100	100	100	100	100	100	100	100	100	100	0	0	0	0	0	0	0	0	0	0	0	0	0	100	0	0	100	0	0	0	0
Bacillus_firmus_(T)	11.3636	29.5455	61.3636	20.4545	25	25	22.7273	27.2727	15.9091	19.3182	7.95455	14.7727	13.6364	14.7727	21.5909	100	98.8636	98.8636	98.8636	95.4545	100	31.8182	100	97.7273	88.6364	100	0	0	1.13636	96.5909	0	0	96.5909	0	62.5	46.5909
Bacillus_flexus_(T)	100	100	100	100	100	100	99.3902	98.7805	98.1707	100	100	100	98.7805	96.9512	98.7805	100	100	100	98.7805	98.1707	98.1707	100	100	98.7805	98.1707	98.1707	93.9024	73.1707	98.1707	98.1707	50	98.1707	98.1707	71.3415	94.5122	95.122
Bacillus_foraminis_(T)	25	37.5	25	25	25	25	37.5	37.5	25	25	12.5	12.5	0	37.5	37.5	62.5	50	50	37.5	100	100	0	12.5	0	87.5	62.5	0	0	50	12.5	0	25	12.5	62.5	37.5	12.5
Bacillus_fordii_(T)	100	100	57.1429	100	100	100	100	100	100	14.2857	100	100	100	100	100	28.5714	100	100	100	100	100	14.2857	14.2857	14.2857	14.2857	14.2857	85.7143	85.7143	100	100	57.1429	85.7143	100	0	100	85.7143
Bacillus_fortis_(T)	14.2857	14.2857	28.5714	42.8571	28.5714	14.2857	14.2857	14.2857	14.2857	42.8571	14.2857	28.5714	28.5714	14.2857	14.2857	57.1429	57.1429	28.5714	28.5714	42.8571	28.5714	0	28.5714	42.8571	85.7143	57.1429	42.8571	28.5714	28.5714	28.5714	28.5714	28.5714	28.5714	28.5714	28.5714	28.5714
Bacillus_fumarioli_(T)	100	100	100	100	100	100	100	100	100	100	100	100	100	100	100	0	0	100	30	30	60	0	100	30	30	90	100	20	100	100	10	100	90	10	10	90
Bacillus_funiculus_(T)	100	100	100	100	100	100	100	100	100	100	100	100	100	100	100	100	100	100	100	100	100	100	100	100	42.8571	100	57.1429	28.5714	0	0	0	14.2857	42.8571	0	0	0
Bacillus_galactosidilyticus_(T)	50	50	100	50	50	50	50	50	50	100	50	50	50	50	50	100	50	50	50	50	50	100	50	50	50	100	50	50	50	50	50	50	50	50	50	50
Bacillus_galliciensis_(T)	100	100	100	100	100	100	100	100	100	100	100	100	100	100	100	100	100	100	100	100	100	100	100	100	100	100	100	100	100	100	100	100	100	0	50	50
Bacillus_gelatini_(T)	100	100	100	100	100	100	100	100	100	100	100	100	100	100	100	100	100	100	100	100	100	100	100	100	100	100	100	100	100	100	100	100	100	100	100	100
Bacillus_gibsonii_(T)	72.7273	63.6364	100	90.9091	63.6364	81.8182	90.9091	100	100	100	100	100	100	100	100	18.1818	0	0	0	0	9.09091	0	0	0	0	100	0	0	0	0	0	0	63.6364	0	45.4545	0
Bacillus_ginsengi_(T)	87.5	87.5	100	87.5	87.5	87.5	100	100	25	100	25	25	12.5	87.5	87.5	100	87.5	100	87.5	100	100	0	100	62.5	87.5	100	0	0	87.5	75	0	75	87.5	0	87.5	87.5
Bacillus_ginsengihumi_(T)	100	100	100	100	100	100	100	100	100	100	100	100	100	100	100	100	100	100	100	100	100	100	100	100	100	100	100	100	100	100	83.3333	100	100	91.6667	83.3333	83.3333
Bacillus_gottheilii_(T)	100	100	100	100	100	100	100	100	71.4286	100	100	85.7143	85.7143	100	100	0	0	0	0	28.5714	28.5714	0	0	0	100	100	0	0	0	100	0	0	0	0	0	0
Bacillus_halmapalus_(T)	100	100	100	100	100	100	100	100	100	100	100	100	100	100	100	66.6667	33.3333	100	66.6667	66.6667	66.6667	0	33.3333	0	66.6667	33.3333	0	0	33.3333	33.3333	0	66.6667	66.6667	0	0	0
Bacillus_halodurans_(T)	100	100	100	100	100	100	100	100	100	100	100	100	100	100	100	0	86.1111	88.8889	88.8889	100	100	0	6.94444	26.3889	100	97.2222	0	30.5556	91.6667	75	0	100	97.2222	79.1667	80.5556	15.2778
Bacillus_halosaccharovorans	40	50	10	60	80	90	80	20	0	0	0	70	80	60	0	0	0	0	70	80	0	0	0	40	0	0	0	10	80	0	0	100	30	0	0	0
Bacillus_hemicellulosilyticus_(T)	100	100	100	100	100	100	100	100	100	100	100	100	100	100	100	100	100	100	100	100	100	100	100	100	100	100	100	100	100	100	100	100	100	100	100	100
Bacillus_hemicentroti_(T)	66.6667	100	66.6667	66.6667	66.6667	100	66.6667	66.6667	100	100	100	100	100	100	100	66.6667	66.6667	66.6667	66.6667	66.6667	66.6667	0	0	0	0	0	0	0	0	0	0	0	0	0	0	0
Bacillus_herbersteinensis_(T)	100	100	100	100	100	100	100	100	50	100	100	100	100	100	100	100	100	100	50	100	100	50	100	100	100	100	0	0	50	100	0	50	100	0	100	100
Bacillus_horikoshii_(T)	60.7143	96.4286	100	100	82.1429	39.2857	96.4286	96.4286	92.8571	71.4286	100	78.5714	32.1429	100	100	71.4286	96.4286	96.4286	92.8571	96.4286	96.4286	71.4286	64.2857	39.2857	71.4286	71.4286	10.7143	3.57143	100	100	0	60.7143	53.5714	92.8571	96.4286	100
Bacillus_horneckiae_(T)	0	0	9.09091	0	0	0	0	0	72.7273	100	100	81.8182	63.6364	100	90.9091	100	100	100	100	100	45.4545	90.9091	100	90.9091	100	54.5455	36.3636	0	100	45.4545	0	0	36.3636	0	18.1818	9.09091
Bacillus_horti_(T)	66.6667	83.3333	83.3333	66.6667	100	100	100	100	83.3333	83.3333	83.3333	100	100	100	100	83.3333	83.3333	83.3333	83.3333	83.3333	83.3333	83.3333	83.3333	100	100	100	100	100	100	100	100	100	100	100	100	83.3333
Bacillus_humi_(T)	12.5	70.8333	25	91.6667	33.3333	12.5	16.6667	33.3333	20.8333	16.6667	16.6667	12.5	12.5	12.5	12.5	58.3333	66.6667	50	12.5	16.6667	45.8333	8.33333	20.8333	8.33333	8.33333	8.33333	8.33333	8.33333	8.33333	8.33333	8.33333	8.33333	8.33333	8.33333	8.33333	8.33333
Bacillus_hwajinpoensis_(T)	43.1373	98.0392	50.9804	43.1373	43.1373	43.1373	45.098	45.098	96.0784	98.0392	90.1961	82.3529	66.6667	58.8235	76.4706	92.1569	98.0392	98.0392	96.0784	100	100	96.0784	96.0784	96.0784	98.0392	98.0392	98.0392	98.0392	98.0392	100	0	100	100	54.902	100	100
Bacillus_idriensis_(T)	83.3333	100	95.8333	87.5	91.6667	79.1667	83.3333	70.8333	100	100	100	100	100	100	100	0	0	95.8333	95.8333	95.8333	91.6667	0	0	0	0	0	0	0	0	0	0	0	0	0	0	0
Bacillus_indicus_(T)	100	93.3333	100	100	93.3333	100	100	100	93.3333	93.3333	100	3.33333	3.33333	100	100	93.3333	90	60	93.3333	93.3333	93.3333	0	3.33333	3.33333	100	96.6667	3.33333	3.33333	3.33333	3.33333	3.33333	3.33333	3.33333	6.66667	96.6667	96.6667
Bacillus_infantis_(T)	65.5172	96.5517	100	86.2069	100	100	93.1034	0	100	100	100	100	100	100	0	79.3103	79.3103	82.7586	86.2069	93.1034	0	3.44828	100	100	100	0	96.5517	89.6552	100	0	93.1034	100	0	0	0	0
Bacillus_infernus_(T)	50	75	75	50	50	75	50	50	75	100	75	75	75	50	50	75	50	50	50	50	50	50	75	75	75	50	0	50	50	50	50	50	50	50	50	50
Bacillus_isabeliae_(T)	100	100	100	100	100	100	100	100	100	100	100	100	100	100	100	100	100	100	100	100	100	100	100	100	100	100	100	100	100	100	100	100	100	100	100	0
Bacillus_isronensis	40	40	40	40	40	40	40	100	40	40	40	40	40	40	80	0	0	0	0	0	40	0	0	0	0	40	0	0	0	100	0	0	100	0	80	0
Bacillus_jeotgali_(T)	0	0	0	0	0	0	0	0	0	0	0	0	0	0	0	0	0	0	0	0	50	0	0	0	0	0	0	0	0	0	0	0	0	0	0	0
Bacillus_kochii_(T)	96.9697	96.9697	100	100	100	93.9394	100	100	93.9394	96.9697	100	100	87.8788	100	100	0	18.1818	3.0303	3.0303	12.1212	42.4242	81.8182	78.7879	33.3333	87.8788	90.9091	0	0	27.2727	84.8485	0	3.0303	36.3636	0	0	0
Bacillus_koreensis_(T)	100	100	100	100	100	100	100	100	100	100	100	100	100	100	100	100	100	100	100	100	100	16.6667	100	100	100	83.3333	100	100	100	83.3333	0	100	50	100	33.3333	33.3333
Bacillus_korlensis_(T)	50	100	50	50	50	50	100	50	100	50	50	50	50	50	50	100	100	50	100	50	50	100	100	100	100	100	0	0	50	50	0	50	50	50	50	50
Bacillus_kribbensis_(T)	100	100	100	100	100	100	100	100	100	100	100	100	100	100	100	100	100	100	100	100	100	0	100	100	100	100	0	0	100	100	0	100	100	0	100	100
Bacillus_krulwichiae_(T)	50	100	50	50	50	50	50	100	100	100	100	100	100	100	100	100	100	100	50	50	100	0	50	50	0	0	0	0	0	50	0	0	50	0	50	0
Bacillus_lehensis_(T)	100	100	100	100	100	100	100	100	100	100	100	100	100	100	100	0	0	0	0	0	60.6061	0	0	0	0	96.9697	0	0	0	96.9697	0	0	96.9697	0	93.9394	96.9697
Bacillus_lentus_(T)	75	100	75	75	75	75	75	75	75	75	75	75	75	75	75	75	75	75	75	75	100	75	75	75	75	75	75	75	75	75	75	75	75	75	75	75
Bacillus_licheniformis_(T)	69.4667	89.0667	92	95.0667	94.6667	92.9333	93.6	95.0667	95.2	95.2	97.8667	96.8	96.1333	96.1333	97.6	98.1333	99.0667	97.3333	97.6	96.6667	98.8	98.4	98.9333	99.0667	98.5333	99.0667	93.7333	94.8	97.8667	99.2	92.8	94.4	97.6	92.5333	97.6	95.0667
Bacillus_litoralis_(T)	8.33333	8.33333	8.33333	8.33333	91.6667	100	8.33333	8.33333	8.33333	8.33333	8.33333	75	66.6667	8.33333	8.33333	25	41.6667	100	100	8.33333	25	16.6667	41.6667	41.6667	16.6667	33.3333	100	75	8.33333	66.6667	16.6667	41.6667	75	8.33333	8.33333	8.33333
Bacillus_locisalis_(T)	100	100	100	100	100	100	100	100	100	100	100	100	100	100	100	100	100	100	100	100	100	0	0	0	100	100	0	0	100	100	0	100	100	100	100	100
Bacillus_luciferensis_(T)	100	100	100	100	100	100	100	100	100	100	100	100	100	100	100	100	100	100	75	100	100	100	100	100	100	100	50	25	75	100	0	100	100	75	75	75
Bacillus_luteolus	100	100	100	100	100	100	100	100	100	100	100	100	100	100	100	100	100	100	100	100	100	100	100	100	100	100	100	100	100	100	0	100	100	0	100	100
Bacillus_macyae_(T)	100	100	100	100	100	100	100	100	100	100	100	100	100	100	100	100	100	100	100	100	100	100	100	100	100	100	100	100	100	100	100	100	100	100	100	100
Bacillus_mannanilyticus_(T)	50	75	50	75	100	50	50	50	50	50	75	75	50	50	50	75	100	100	100	50	50	50	100	75	50	50	75	50	50	50	25	50	50	50	50	50
Bacillus_marisflavi_(T)	69.7368	69.7368	69.7368	69.7368	69.7368	69.7368	69.7368	69.7368	64.4737	69.7368	69.7368	69.7368	69.7368	69.7368	69.7368	51.3158	85.5263	51.3158	53.9474	85.5263	88.1579	86.8421	6.57895	85.5263	68.4211	69.7368	0	1.31579	68.4211	68.4211	0	69.7368	69.7368	69.7368	69.7368	25
Bacillus_massiliensis_(T)	100	100	100	100	100	100	100	100	100	100	100	100	100	100	100	100	0	100	100	100	100	100	100	100	100	100	0	100	100	100	100	100	100	100	100	100
Bacillus_megaterium_(T)	100	100	100	100	100	100	100	100	100	100	100	100	100	100	100	0	0	0	0	0	100	0	0	0	0	100	0	0	0	100	0	0	100	0	100	100
Bacillus_methanolicus_(T)	21.4286	92.8571	78.5714	71.4286	100	92.8571	100	92.8571	100	92.8571	78.5714	100	100	92.8571	92.8571	71.4286	100	100	100	92.8571	78.5714	35.7143	100	100	92.8571	100	21.4286	64.2857	92.8571	92.8571	100	85.7143	100	7.14286	57.1429	7.14286
Bacillus_muralis_(T)	60	60	60	60	60	60	60	60	60	60	60	60	60	60	60	60	60	60	60	60	60	60	100	60	60	60	0	0	60	60	0	60	60	60	60	60
Bacillus_murimartini_(T)	100	100	100	100	100	100	100	100	100	100	100	100	100	100	100	100	100	100	100	100	100	100	100	100	100	100	100	100	100	100	0	100	100	100	100	100
Bacillus_nanhaiensis_(T)	100	100	100	100	100	100	100	100	100	100	100	100	100	100	100	0	0	100	100	100	100	0	100	100	100	100	100	100	100	100	0	100	100	100	100	100
Bacillus_nanhaiisediminis_(T)	100	100	100	100	100	100	100	100	100	100	100	100	100	100	100	50	50	50	50	50	0	0	0	50	50	0	0	0	50	0	0	50	50	0	0	0
Bacillus_nealsonii_(T)	40	20	20	20	100	100	20	40	20	20	20	40	20	20	20	0	0	60	80	0	20	0	20	20	0	0	20	40	20	0	40	40	60	0	0	0
Bacillus_neizhouensis_(T)	100	100	80	60	80	80	100	100	100	80	80	80	80	80	100	100	40	40	100	80	100	40	40	40	40	40	40	40	40	40	40	40	40	40	40	40
Bacillus_niabensis_(T)	80	80	80	80	80	80	80	100	80	80	60	70	80	80	80	80	80	80	80	90	80	0	10	10	80	100	10	10	10	10	10	10	80	80	90	80
Bacillus_niacini_(T)	46.875	71.875	56.25	62.5	18.75	28.125	56.25	56.25	9.375	9.375	9.375	9.375	6.25	9.375	9.375	59.375	56.25	50	46.875	40.625	43.75	78.125	43.75	40.625	43.75	43.75	0	0	40.625	50	0	40.625	40.625	31.25	37.5	37.5
Bacillus_novalis_(T)	100	100	100	100	100	100	100	100	100	50	100	100	100	100	100	0	0	0	0	0	50	0	0	0	0	100	0	0	0	100	0	0	100	0	50	100
Bacillus_oceanisediminis_(T)	0	46.6667	33.3333	46.6667	46.6667	46.6667	53.3333	20	100	73.3333	100	100	100	100	80	0	0	33.3333	33.3333	60	0	0	13.3333	13.3333	33.3333	0	0	0	0	0	0	0	0	0	0	0
Bacillus_odysseyi_(T)	100	100	100	100	100	100	100	100	100	100	100	100	80	100	100	60	60	40	80	100	100	0	80	80	100	100	0	60	80	100	20	20	80	20	40	40
Bacillus_okhensis_(T)	50	0	50	50	100	100	100	100	50	50	50	100	100	100	100	0	0	100	100	0	50	0	0	50	0	50	0	0	50	50	0	100	50	0	50	0
Bacillus_okuhidensis_(T)	100	100	100	100	100	100	100	100	100	100	100	100	100	100	100	0	0	0	0	0	0	0	0	100	0	0	100	100	100	0	100	0	100	0	100	0
Bacillus_oleronius_(T)	100	100	100	100	100	100	100	100	81.8182	100	81.8182	72.7273	72.7273	100	100	100	9.09091	90.9091	90.9091	100	100	100	100	100	100	100	90.9091	90.9091	100	90.9091	90.9091	90.9091	90.9091	0	0	0
Bacillus_pakistanensis	100	100	100	100	100	100	100	100	100	100	100	100	100	100	100	100	100	100	100	100	100	0	100	100	0	0	100	0	100	100	0	100	100	0	0	0
Bacillus_panaciterrae_(T)	83.3333	100	100	100	100	83.3333	100	100	100	83.3333	83.3333	100	83.3333	100	100	100	100	100	100	100	100	83.3333	83.3333	83.3333	100	100	0	0	100	100	0	100	100	100	100	100
Bacillus_patagoniensis_(T)	100	100	100	100	100	100	100	100	100	100	100	100	100	100	100	100	100	100	100	100	0	100	100	0	100	0	100	100	100	0	0	100	0	100	0	0
Bacillus_persicus	0	100	0	100	0	0	100	100	100	0	100	100	0	100	100	0	0	0	0	100	0	0	0	0	0	0	0	0	100	0	0	100	0	100	0	0
Bacillus_pervagus	100	100	100	100	100	100	100	100	100	100	100	100	100	100	100	50	50	100	50	50	50	100	100	100	50	100	50	100	50	100	50	50	100	0	50	50
Bacillus_pocheonensis_(T)	100	100	100	100	100	100	100	100	100	100	100	100	100	100	100	100	100	100	100	100	100	0	100	0	100	100	0	0	100	100	0	100	100	100	100	100
Bacillus_polygoni_(T)	100	100	100	100	100	100	100	100	100	100	100	100	50	100	100	100	100	100	50	50	100	0	100	50	50	100	100	50	50	100	50	50	50	0	50	100
Bacillus_pseudalcaliphilus_(T)	20	40	20	80	80	80	40	40	20	20	80	80	80	80	80	40	40	40	20	20	40	0	0	0	20	0	0	0	40	40	0	40	40	0	20	0
Bacillus_pseudofirmus_(T)	37.037	85.1852	85.1852	77.7778	88.8889	88.8889	88.8889	88.8889	85.1852	88.8889	88.8889	88.8889	88.8889	88.8889	88.8889	96.2963	96.2963	88.8889	88.8889	100	100	0	88.8889	88.8889	88.8889	96.2963	0	0	88.8889	88.8889	0	88.8889	88.8889	0	88.8889	88.8889
Bacillus_psychrosaccharolyticus_(T)	100	100	100	100	100	100	100	100	60	100	90	80	80	100	100	100	100	100	100	100	100	100	100	100	100	100	0	0	100	100	0	100	100	100	100	100
Bacillus_pumilus_(T)	0	0	0	0	0	0	29.5455	0	0	0	0	0	0	90.9091	0	0	0	0	0	90.9091	0	0	0	0	6.81818	0	0	0	13.6364	0	0	36.3636	27.2727	25	25	0
Bacillus_qingdaonensis_(T)	100	100	100	100	100	100	100	100	100	100	100	100	100	100	100	100	100	100	100	100	100	100	100	100	100	100	100	100	100	100	100	100	100	100	100	100
Bacillus_rhizosphaerae_(T)	100	100	100	100	100	100	100	100	0	0	0	0	0	0	0	100	100	100	100	100	0	100	100	100	100	0	100	100	100	0	0	100	0	0	0	0
Bacillus_rigui_(T)	100	100	100	100	100	100	100	100	100	100	100	100	100	100	100	0	0	100	100	100	100	0	100	100	100	100	100	100	100	100	0	100	100	0	100	100
Bacillus_ruris_(T)	100	100	100	100	100	100	100	100	100	100	100	100	100	100	100	0	0	100	100	100	0	0	100	100	100	0	0	100	100	0	100	100	0	100	0	0
Bacillus_safensis_(T)	1.78571	41.0714	0.595238	1.19048	1.19048	1.78571	48.8095	44.6429	100	99.4048	99.4048	99.4048	99.4048	100	100	61.9048	0	100	98.8095	100	100	0	26.7857	1.78571	92.8571	82.1429	0	0.595238	100	80.9524	0	100	86.3095	100	81.5476	88.0952
Bacillus_salarius_(T)	100	100	100	100	100	100	100	100	100	100	100	100	100	100	100	50	100	100	100	100	50	0	100	100	100	0	50	100	100	50	50	100	100	100	0	0
Bacillus_saliphilus_(T)	100	100	100	100	100	100	100	100	100	100	100	100	100	100	100	100	100	100	100	100	100	100	100	100	100	100	100	100	100	100	100	100	100	100	100	100
Bacillus_schlegelii_(T)	50	50	100	100	50	50	50	50	100	100	100	50	100	50	50	50	100	50	50	50	50	50	100	100	50	100	50	50	50	50	50	50	50	50	50	50
Bacillus_shackletonii_(T)	100	100	100	100	100	100	100	100	100	100	100	100	100	100	100	0	0	0	0	100	100	0	0	100	100	100	0	0	100	100	0	100	100	0	0	0
Bacillus_siamensis_(T)	0	0	0	0	0	0	0	0	0	0	0	0	0	0	0	0	0	0	0	0	0	0	0	0	0	0	0	0	0	100	0	0	0	0	0	0
Bacillus_simplex_(T)	92.6471	95.098	96.0784	95.098	90.1961	90.6863	74.0196	44.1176	0	0	0	20.5882	23.0392	27.9412	10.7843	0	0	0.490196	0	26.9608	3.92157	0	0	0	26.9608	2.94118	0	0	19.6078	1.96078	0	20.5882	17.1569	18.1373	0.980392	1.47059
Bacillus_siralis_(T)	33.3333	33.3333	33.3333	33.3333	66.6667	33.3333	66.6667	33.3333	33.3333	33.3333	66.6667	66.6667	66.6667	66.6667	66.6667	33.3333	33.3333	33.3333	33.3333	33.3333	33.3333	0	33.3333	33.3333	66.6667	33.3333	33.3333	33.3333	66.6667	33.3333	33.3333	66.6667	33.3333	0	33.3333	33.3333
Bacillus_smithii_(T)	100	100	100	100	100	100	100	100	100	100	100	100	100	100	100	100	100	100	100	100	100	93.3333	100	100	100	100	73.3333	93.3333	100	100	0	100	100	53.3333	100	100
Bacillus_soli_(T)	0	100	0	0	0	0	100	100	0	0	0	0	0	100	0	0	0	0	0	100	0	0	0	0	100	0	0	0	100	0	0	100	0	100	0	0
Bacillus_sp._CJ32	100	100	100	100	100	100	100	100	100	100	100	100	100	100	100	100	100	100	100	100	100	100	100	100	100	100	100	100	100	100	100	100	100	100	100	100
Bacillus_sp._DX-5	100	100	100	100	100	100	100	0	100	100	100	100	100	0	0	100	100	100	100	0	0	0	100	100	0	0	0	0	0	0	0	0	0	0	0	0
Bacillus_sp._FJAT-13985	100	100	100	100	100	100	100	100	100	100	100	100	100	100	100	0	0	0	0	0	0	0	0	0	0	0	0	0	100	100	0	100	0	0	0	0
Bacillus_sp._FJAT-17212	0	0	0	0	0	0	0	0	0	100	0	0	0	100	100	100	0	0	0	100	100	0	0	0	100	100	0	0	0	0	0	0	0	0	100	0
Bacillus_sp._GH2-4	100	100	100	100	100	100	50	0	100	100	100	100	100	100	50	100	100	100	100	100	0	100	100	100	100	0	100	100	100	0	0	50	0	50	0	0
Bacillus_sp._GSS03	100	100	100	100	100	60	100	100	100	100	100	100	100	100	100	20	40	40	40	60	40	20	20	20	80	80	0	0	80	100	0	40	60	40	100	80
Bacillus_sp._JC167	100	100	100	100	100	100	100	75	100	100	100	100	100	100	100	100	100	100	100	100	50	100	100	100	100	50	100	100	100	0	100	100	100	0	0	0
Bacillus_sp._JSM_100118	100	100	100	100	100	100	100	100	100	100	100	100	100	100	100	0	0	100	100	0	0	0	100	100	0	0	100	100	100	100	100	100	100	0	0	0
Bacillus_sp._K1-25	100	100	100	100	100	100	100	100	100	100	100	100	100	100	100	50	100	50	50	50	50	0	50	50	0	50	50	50	50	50	50	50	50	0	50	50
Bacillus_sp._NPK15	87.5	100	25	25	62.5	100	100	87.5	100	12.5	12.5	50	37.5	75	75	12.5	12.5	12.5	12.5	37.5	12.5	12.5	12.5	12.5	12.5	12.5	0	0	0	0	0	0	25	0	12.5	0
Bacillus_sp._SCULCB_HNA-14	100	100	100	100	100	100	100	100	100	100	100	100	100	100	100	100	100	100	100	100	100	0	100	100	100	100	100	100	100	100	100	100	100	100	100	100
Bacillus_sp._SGD-14	0	0	0	0	0	0	100	100	0	0	0	0	0	100	100	0	0	0	0	100	100	0	0	0	100	100	0	0	100	100	0	100	66.6667	0	33.3333	33.3333
Bacillus_sp._SGD-V-25	42.8571	28.5714	42.8571	42.8571	14.2857	14.2857	14.2857	85.7143	71.4286	71.4286	71.4286	42.8571	14.2857	14.2857	100	100	100	14.2857	14.2857	14.2857	100	100	14.2857	14.2857	14.2857	100	14.2857	14.2857	14.2857	100	14.2857	14.2857	14.2857	14.2857	14.2857	14.2857
Bacillus_sp._T515	100	100	100	100	100	100	100	100	100	100	100	100	100	100	100	100	100	100	100	100	100	50	100	100	100	100	0	0	100	50	0	100	50	100	50	50
Bacillus_sporothermodurans_(T)	12.5	12.5	87.5	62.5	12.5	12.5	87.5	87.5	12.5	87.5	62.5	75	62.5	75	75	75	62.5	100	87.5	87.5	87.5	0	100	100	87.5	87.5	0	0	87.5	87.5	0	87.5	87.5	75	87.5	75
Bacillus_stratosphericus_(T)	96.8153	98.7261	97.4522	97.4522	96.8153	94.2675	96.8153	40.1274	98.0892	0	0.636943	0	0	79.6178	40.1274	23.5669	0	85.3503	50.3185	97.4522	40.1274	0	0	0	0	31.8471	0	0	5.09554	36.9427	0	42.6752	31.2102	1.27389	23.5669	35.0318
Bacillus_subterraneus_(T)	0	87.5	0	0	0	0	0	0	87.5	0	0	0	0	12.5	12.5	87.5	87.5	75	87.5	25	25	0	0	0	0	0	0	0	0	0	0	0	0	0	0	0
Bacillus_subtilis_(T)	77.9195	98.9933	72.8188	53.0201	52.2819	52.6846	92.8188	49.5973	98.8591	79.1946	78.9262	78.9933	78.7919	95.1678	74.6309	0.469799	89.3289	88.3221	86.3758	96.9128	82.8188	0	0	0	0	11.2081	0	0	0	13.4228	0	0	12.7517	0	6.6443	5.50336
Bacillus_thermoamylovorans_(T)	94.4444	94.4444	94.4444	94.4444	94.4444	94.4444	94.4444	94.4444	94.4444	94.4444	94.4444	94.4444	94.4444	94.4444	94.4444	91.6667	83.3333	91.6667	97.2222	94.4444	94.4444	27.7778	94.4444	100	94.4444	94.4444	8.33333	94.4444	94.4444	94.4444	91.6667	94.4444	94.4444	94.4444	94.4444	94.4444
Bacillus_thermocloacae_(T)	100	100	100	100	100	100	100	100	100	100	100	100	100	100	100	100	100	100	100	100	100	100	100	100	100	100	100	100	100	100	100	100	100	100	100	100
Bacillus_thermocopriae	100	100	100	100	100	100	100	100	100	100	100	66.6667	100	100	66.6667	0	0	66.6667	66.6667	0	0	0	66.6667	66.6667	66.6667	0	66.6667	66.6667	66.6667	0	66.6667	66.6667	66.6667	0	0	0
Bacillus_thermolactis_(T)	100	100	100	100	100	100	100	100	100	100	100	100	100	100	100	100	100	100	100	100	100	100	100	100	100	100	100	100	100	100	100	100	100	100	100	100
Bacillus_thermophilus	100	100	100	100	100	100	100	100	100	100	100	100	50	100	100	100	100	50	50	100	100	0	50	50	50	50	50	50	50	100	50	50	50	50	50	50
Bacillus_thermotolerans	100	100	100	100	100	100	100	100	100	100	100	100	100	100	100	100	100	100	100	100	100	90.9091	100	100	90.9091	100	100	100	100	100	0	100	100	0	100	100
Bacillus_thioparans_(T)	0	60	0	0	0	0	50	70	30	0	0	0	0	40	60	0	0	0	0	100	100	0	0	0	80	80	0	0	0	60	0	0	60	0	40	40
Bacillus_trypoxylicola_(T)	100	100	100	66.6667	100	100	100	66.6667	100	66.6667	66.6667	83.3333	100	66.6667	66.6667	100	66.6667	100	83.3333	100	100	66.6667	66.6667	66.6667	66.6667	66.6667	50	50	66.6667	66.6667	33.3333	83.3333	66.6667	0	50	50
Bacillus_vedderi_(T)	100	100	100	100	100	100	100	100	100	100	100	100	100	100	100	100	100	100	100	100	100	100	100	100	100	100	100	100	100	100	0	100	100	0	100	0
Bacillus_wakoensis_(T)	100	100	100	100	100	100	100	100	100	100	100	100	100	100	100	100	100	100	100	100	100	0	100	100	100	100	100	100	100	100	100	100	100	100	100	100
Bacillus_xiaoxiensis_(T)	100	100	100	100	100	100	100	100	100	100	100	100	100	100	100	100	100	100	100	100	100	0	0	0	100	100	0	0	100	100	0	0	100	0	100	100
Bacillus_zhanjiangensis_(T)	100	100	100	100	100	100	100	100	100	100	100	100	100	100	100	100	100	100	100	0	100	0	100	100	100	100	50	0	100	0	0	100	100	0	0	0
Bacteriovorax_litoralis_(T)	23.5294	23.5294	23.5294	23.5294	23.5294	41.1765	29.4118	41.1765	23.5294	41.1765	23.5294	23.5294	58.8235	52.9412	88.2353	70.5882	47.0588	88.2353	88.2353	82.3529	100	88.2353	88.2353	88.2353	88.2353	100	58.8235	88.2353	88.2353	94.1176	88.2353	88.2353	88.2353	88.2353	100	88.2353
Bacteriovorax_marinus_(T)	100	100	100	100	100	100	100	100	100	100	100	100	100	100	100	100	100	100	100	100	100	100	100	100	100	100	100	100	100	100	100	100	100	100	100	100
Bacteriovorax_stolpii_(T)	100	100	100	100	100	100	100	100	100	100	100	100	100	100	100	100	100	100	100	100	100	100	100	100	100	100	100	100	100	100	100	100	100	100	0	0
Bacteroides_acidifaciens_(T)	100	100	100	100	100	100	100	100	100	100	100	100	100	100	100	100	0	100	100	100	100	0	100	100	100	100	100	100	100	100	100	100	100	100	100	100
Bacteroides_caccae_(T)	100	100	100	100	100	100	100	100	100	100	100	100	100	100	100	100	100	100	100	100	0	100	100	100	100	0	100	100	100	0	100	100	0	0	0	0
Bacteroides_cellulosilyticus_(T)	0	0	100	0	0	0	0	100	0	100	0	0	0	0	0	100	100	0	0	100	100	100	0	0	100	100	0	0	0	0	0	0	0	0	0	0
Bacteroides_coprocola_(T)	100	100	100	100	100	100	100	100	100	100	100	100	100	100	100	100	100	100	100	100	100	100	100	100	100	100	100	100	100	100	100	100	100	100	100	100
Bacteroides_eggerthii_(T)	100	100	100	100	100	100	100	100	100	100	100	100	100	100	100	100	100	100	100	100	100	100	100	100	100	0	0	100	100	0	100	100	0	100	100	0
Bacteroides_faecis_(T)	100	100	100	100	80	60	80	100	60	100	100	60	0	0	100	0	0	0	0	0	0	0	80	0	0	0	0	0	0	80	0	0	0	0	0	0
Bacteroides_finegoldii_(T)	100	100	100	100	50	100	100	50	100	100	100	50	50	100	50	100	100	100	100	100	0	100	50	50	50	0	50	50	50	0	50	50	0	50	0	0
Bacteroides_helcogenes_(T)	100	100	100	100	100	100	100	100	100	100	100	100	100	100	100	100	100	100	100	100	100	100	100	100	100	100	0	100	100	100	100	100	100	100	100	100
Bacteroides_intestinalis_(T)	100	100	100	100	100	100	100	100	100	100	100	100	100	100	100	100	100	100	100	100	100	100	100	100	100	100	100	100	100	100	100	100	100	100	100	100
Bacteroides_massiliensis_(T)	100	100	100	100	100	100	100	100	100	100	100	100	100	100	100	100	100	100	100	100	100	100	100	100	100	100	100	100	100	100	100	100	100	100	100	100
Bacteroides_nordii_(T)	100	100	100	100	100	100	100	100	100	100	100	100	100	100	100	100	100	100	100	100	100	100	100	100	100	100	100	100	0	0	100	100	100	0	0	0
Bacteroides_pyogenes_(T)	100	100	100	100	100	100	100	100	100	100	100	100	100	100	100	100	100	100	100	100	100	100	100	100	100	100	100	100	100	100	100	100	100	100	100	100
Bacteroides_salyersiae_(T)	100	100	100	100	100	100	100	100	100	100	100	100	100	100	100	100	100	100	100	100	100	0	100	100	100	100	100	100	100	100	100	100	100	100	100	100
Bacteroides_stercoris_(T)	100	100	100	100	100	100	100	0	100	100	100	100	100	100	0	100	100	100	100	100	0	100	100	100	100	0	100	100	100	0	100	100	0	100	0	0
Bacteroides_uniformis_(T)	100	100	100	100	100	100	100	100	100	100	100	100	100	100	100	100	100	100	100	100	0	100	100	100	100	0	100	100	100	0	100	100	0	100	0	0
Balneola_vulgaris_(T)	100	100	100	100	100	100	100	100	100	100	100	100	100	100	100	100	100	100	100	100	100	100	100	100	100	100	100	100	100	100	100	100	100	100	100	100
Bartonella_bovis_(T)	100	50	100	50	100	100	100	100	50	50	50	100	100	100	100	0	0	100	100	100	50	0	50	100	100	0	50	100	100	100	100	100	100	100	100	50
Bartonella_chomelii_(T)	0	0	0	0	0	100	100	0	0	0	0	0	100	100	0	0	0	0	100	100	0	0	0	100	100	0	0	100	100	0	100	100	100	100	100	100
Bartonella_clarridgeiae_(T)	100	100	76.4706	100	100	100	100	100	100	35.2941	100	100	100	100	100	0	0	5.88235	5.88235	0	29.4118	0	5.88235	5.88235	0	5.88235	100	88.2353	100	100	11.7647	100	88.2353	5.88235	47.0588	41.1765
Bartonella_coopersplainsensis_(T)	100	100	100	100	100	100	100	100	100	100	100	100	100	100	100	0	0	0	0	0	0	0	0	0	100	0	0	0	100	100	0	0	0	100	0	0
Bartonella_elizabethae_(T)	100	0	0	0	100	100	100	0	0	0	0	100	100	0	0	0	0	0	0	0	0	0	0	0	0	0	0	100	0	0	0	0	0	0	0	0
Bartonella_schoenbuchensis_(T)	0	0	0	0	11.1111	61.1111	77.7778	61.1111	0	0	0	16.6667	38.8889	77.7778	61.1111	0	0	0	0	0	0	0	0	0	0	0	0	0	0	0	0	0	0	0	0	0
Bartonella_sp._OS02	0	0	0	0	0	100	100	100	0	0	0	0	100	100	100	0	0	0	0	100	0	0	0	0	100	0	0	100	100	100	0	100	100	100	100	0
Bartonella_vinsonii_(T)	30	65	32.5	42.5	31.25	20	25	81.25	40	28.75	41.25	32.5	22.5	26.25	83.75	48.75	57.5	46.25	42.5	57.5	81.25	46.25	40	36.25	50	66.25	33.75	32.5	41.25	63.75	20	38.75	61.25	25	60	100
Basfia_succiniciproducens_(T)	100	100	100	100	100	100	100	77.7778	100	100	100	100	100	100	0	100	100	100	100	100	11.1111	100	100	100	100	0	88.8889	100	100	0	100	100	0	100	0	0
Bauldia_consociata_(T)	100	100	100	100	100	100	100	100	100	100	100	100	100	100	100	100	100	100	100	100	100	100	100	100	100	100	100	100	100	100	100	100	100	100	100	100
Bauldia_litoralis_(T)	100	100	100	100	100	100	100	100	100	100	100	100	100	100	100	100	100	100	100	100	100	100	100	100	100	100	100	100	100	100	100	100	100	100	100	100
Bdellovibrio_bacteriovorus_(T)	100	100	100	100	100	100	91.6667	83.3333	100	100	100	100	100	91.6667	83.3333	100	100	100	100	100	83.3333	100	100	100	100	83.3333	100	100	100	83.3333	100	100	83.3333	83.3333	83.3333	75
Bdellovibrio_exovorus_JSS	66.6667	100	66.6667	100	100	100	100	100	100	66.6667	100	66.6667	100	100	100	66.6667	66.6667	100	100	100	100	66.6667	66.6667	100	100	100	66.6667	100	100	100	100	66.6667	100	100	100	100
Beggiatoa_alba_(T)	85.7143	85.7143	85.7143	85.7143	85.7143	85.7143	85.7143	85.7143	85.7143	85.7143	85.7143	85.7143	85.7143	85.7143	85.7143	85.7143	85.7143	85.7143	85.7143	85.7143	85.7143	85.7143	85.7143	85.7143	85.7143	85.7143	85.7143	85.7143	85.7143	85.7143	85.7143	85.7143	85.7143	85.7143	85.7143	85.7143
Beijerinckia_derxii_(T)	80	40	20	20	100	100	100	100	20	20	20	100	100	100	100	0	0	0	0	80	80	0	0	0	80	80	0	0	80	80	40	100	100	80	80	80
Beijerinckia_doebereinerae_(T)	100	100	100	100	100	100	100	100	100	100	100	100	100	100	100	100	100	100	100	100	100	100	100	100	100	100	100	100	100	100	100	100	100	100	100	100
Beijerinckia_indica_(T)	100	100	100	100	100	100	100	100	100	100	100	100	100	100	100	100	100	100	100	100	100	92.8571	100	100	100	100	100	100	100	100	92.8571	100	100	100	100	100
Beijerinckia_mobilis_(T)	100	100	100	100	100	100	100	100	100	100	100	100	100	100	100	0	0	0	0	20	0	60	20	0	100	100	0	0	0	0	0	0	0	20	0	0
Belliella_baltica_(T)	100	100	100	100	100	100	100	100	100	100	100	100	100	100	100	100	100	100	100	100	100	100	100	100	100	100	100	100	100	100	100	100	100	100	100	100
Bellilinea_caldifistulae_(T)	100	100	100	100	100	100	100	100	100	100	100	100	100	100	100	100	100	100	100	100	100	100	100	100	100	100	100	100	100	100	100	100	100	100	100	100
Belnapia_moabensis_(T)	100	100	100	100	100	100	100	100	50	50	50	50	100	100	100	50	50	100	100	100	100	50	50	50	100	100	100	100	100	100	100	100	100	100	100	100
Belnapia_rosea_(T)	100	100	100	100	100	100	100	100	100	100	100	100	100	100	100	100	100	100	100	100	100	100	100	100	100	100	0	100	100	100	100	100	100	100	100	100
Bergeriella_denitrificans_(T)	100	100	100	100	100	100	100	100	100	100	100	100	100	100	100	100	100	100	100	100	100	100	100	100	100	100	100	100	100	100	75	100	100	50	50	100
Bermanella_marisrubri_(T)	100	100	100	100	100	100	100	100	100	100	100	100	100	100	100	100	100	100	100	100	100	100	100	100	100	100	100	100	100	100	100	100	100	100	100	100
Bhargavaea_cecembensis_(T)	100	100	100	100	100	100	100	100	75	100	75	75	75	100	100	100	50	75	50	100	100	75	100	75	100	100	50	50	100	100	50	100	100	100	100	100
Bhargavaea_ullalensis	100	100	100	100	100	100	100	100	100	100	100	100	100	100	100	0	0	0	0	0	0	0	0	100	100	100	0	0	0	0	0	0	0	0	0	0
Bibersteinia_trehalosi_(T)	50	100	100	100	35.7143	32.1429	100	0	100	100	100	89.2857	32.1429	100	0	100	100	96.4286	35.7143	100	0	71.4286	32.1429	10.7143	89.2857	0	32.1429	32.1429	100	0	3.57143	28.5714	0	25	0	0
Bifidobacterium_angulatum_(T)	100	100	100	100	100	100	100	100	100	100	100	100	100	100	100	100	100	100	100	100	100	100	100	100	100	100	100	100	100	100	100	100	100	100	100	100
Bifidobacterium_animalis_(T)	100	100	100	100	100	100	100	100	100	100	100	100	100	100	100	100	100	100	100	100	100	100	100	100	100	100	100	100	100	100	100	100	100	100	100	100
Bifidobacterium_asteroides_(T)	100	100	100	100	100	100	100	71.4286	100	100	100	100	100	100	100	100	100	100	100	100	14.2857	100	100	100	100	0	0	85.7143	85.7143	0	85.7143	85.7143	0	0	0	0
Bifidobacterium_bifidum_(T)	100	100	100	100	100	100	100	100	100	100	100	100	100	100	100	100	100	100	100	100	100	100	100	100	100	100	100	100	100	100	92.3077	100	100	88.4615	100	65.3846
Bifidobacterium_bombi	100	100	100	100	100	100	100	100	100	100	100	100	100	100	100	100	100	100	100	100	100	100	100	100	100	100	100	100	100	100	100	100	100	100	100	0
Bifidobacterium_boum_(T)	100	100	100	100	100	100	100	100	100	100	100	100	100	100	100	0	0	33.3333	100	0	100	0	100	100	0	100	0	0	0	0	0	0	100	0	0	0
Bifidobacterium_breve_(T)	94.4444	100	100	94.4444	97.2222	100	100	100	97.2222	91.6667	86.1111	86.1111	100	100	100	91.6667	91.6667	91.6667	91.6667	100	100	22.2222	77.7778	97.2222	100	100	91.6667	97.2222	100	100	97.2222	100	100	100	100	100
Bifidobacterium_callitrichos_(T)	100	100	100	100	100	100	100	100	100	100	100	100	100	100	100	100	100	100	100	100	100	0	100	100	100	100	100	100	100	100	100	100	100	100	100	100
Bifidobacterium_catenulatum_(T)	100	100	100	100	100	100	100	100	100	100	100	75	75	100	100	0	0	75	75	25	100	0	75	75	25	100	75	75	100	100	75	75	100	25	100	100
Bifidobacterium_choerinum_(T)	100	100	100	100	100	100	100	100	100	100	100	100	100	100	100	0	100	100	100	100	100	0	0	100	100	100	100	100	100	100	100	100	100	100	100	100
Bifidobacterium_cuniculi	100	100	100	100	100	100	100	100	100	100	100	100	100	100	100	100	100	100	100	100	100	100	100	100	100	100	100	100	100	100	100	100	100	100	100	100
Bifidobacterium_dentium_(T)	100	100	100	100	100	100	100	100	100	100	100	100	100	100	100	100	100	100	100	100	100	90	80	90	100	100	30	50	80	100	70	70	100	0	100	40
Bifidobacterium_gallicum_(T)	100	100	100	100	100	100	100	100	100	100	100	100	100	100	100	100	100	100	100	100	100	0	100	100	100	100	100	100	100	100	100	100	100	100	100	100
Bifidobacterium_gallinarum_(T)	100	100	100	100	100	100	100	100	100	100	100	100	100	100	100	100	100	100	100	100	100	0	100	100	100	100	0	100	100	100	0	100	100	100	100	100
Bifidobacterium_indicum_(T)	20	20	100	30	60	100	100	100	20	100	20	20	100	100	100	50	20	100	100	100	100	20	70	100	100	90	30	100	100	100	100	100	100	100	100	80
Bifidobacterium_kashiwanohense_(T)	100	100	100	100	100	100	100	100	100	100	0	100	100	100	100	100	100	100	100	100	100	0	100	100	100	100	100	100	100	100	100	100	100	100	100	100
Bifidobacterium_longum_(T)	100	100	100	100	100	100	100	100	100	100	100	100	100	100	100	97.4359	98.7179	98.7179	98.7179	100	100	0	0	0	78.2051	97.4359	0	0	82.0513	97.4359	0	80.7692	97.4359	84.6154	97.4359	97.4359
Bifidobacterium_magnum_(T)	100	100	100	100	100	100	100	100	100	100	100	100	100	100	100	100	100	100	100	100	100	100	100	100	100	100	66.6667	100	100	100	100	100	100	100	100	100
Bifidobacterium_merycicum_(T)	0	0	0	0	100	100	0	0	100	100	100	100	100	100	100	100	100	100	100	0	100	0	100	100	0	0	100	100	100	100	100	100	100	0	0	0
Bifidobacterium_mongoliense_(T)	100	100	100	100	100	100	100	100	100	100	100	100	100	100	100	100	100	100	100	100	100	100	100	100	100	100	100	100	100	100	100	100	100	100	100	100
Bifidobacterium_pseudocatenulatum_(T)	95.4545	100	95.4545	100	100	100	100	100	0	0	0	9.09091	0	77.2727	100	0	0	9.09091	4.54545	0	4.54545	0	0	0	0	0	0	0	31.8182	54.5455	0	54.5455	59.0909	0	0	4.54545
Bifidobacterium_pseudolongum_(T)	100	100	100	100	100	100	100	100	100	100	100	100	100	100	100	100	100	100	100	100	100	88.8889	100	100	100	100	100	100	100	100	100	100	100	100	100	100
Bifidobacterium_psychraerophilum_(T)	100	100	100	100	100	100	100	100	100	100	100	100	100	100	100	100	100	100	100	100	100	100	100	100	100	100	100	100	100	100	100	100	100	100	100	100
Bifidobacterium_pullorum_(T)	0	0	100	0	100	100	0	0	0	50	0	100	100	0	0	100	100	100	100	100	50	0	100	100	100	50	50	100	100	50	100	100	50	0	50	0
Bifidobacterium_ruminantium_(T)	0	100	100	100	100	100	0	100	100	100	100	100	100	100	100	100	100	100	100	0	0	100	100	100	0	100	0	100	0	0	0	0	100	0	0	0
Bifidobacterium_saeculare_(T)	0	0	0	0	0	0	0	0	0	0	0	0	0	0	0	0	0	25	50	0	0	0	50	25	0	0	0	0	0	0	0	25	100	0	0	0
Bifidobacterium_scardovii_(T)	100	100	100	100	100	100	100	100	100	100	100	100	100	100	50	100	100	100	100	100	0	50	100	100	100	0	100	100	100	0	100	100	0	0	0	0
Bifidobacterium_sp._CU3-7	60	80	80	80	60	60	80	100	60	60	60	60	60	80	100	0	0	40	40	60	100	0	40	40	60	100	40	40	60	100	0	40	80	60	80	80
Bifidobacterium_sp._MRM_3/1	100	100	100	100	100	100	100	100	100	100	100	100	100	100	100	100	100	100	100	100	100	0	100	100	100	100	100	100	100	100	100	100	100	100	100	100
Bifidobacterium_stercoris_(T)	100	100	100	100	100	100	100	100	100	100	100	100	100	100	100	0	0	0	0	50	0	0	0	0	50	0	0	0	50	0	0	50	0	50	0	0
Bifidobacterium_subtile_(T)	60	60	60	60	60	100	100	80	60	60	60	60	80	100	100	60	60	60	60	60	60	60	60	60	60	60	60	60	100	60	60	60	60	60	80	60
Bifidobacterium_thermacidophilum_(T)	100	100	100	100	100	100	100	100	100	100	100	100	100	100	100	33.3333	33.3333	33.3333	33.3333	33.3333	33.3333	33.3333	33.3333	33.3333	33.3333	66.6667	66.6667	33.3333	33.3333	100	33.3333	33.3333	100	33.3333	66.6667	100
Bifidobacterium_thermophilum	25	75	75	75	75	75	87.5	87.5	87.5	87.5	87.5	100	100	100	100	87.5	87.5	87.5	87.5	100	100	87.5	100	100	100	100	100	100	100	100	100	100	100	100	100	100
Bifidobacterium_tsurumiense_(T)	100	100	100	100	100	100	100	100	100	100	100	100	100	100	100	100	100	100	100	100	100	100	100	100	100	100	100	100	100	100	100	100	100	50	100	50
Bilophila_wadsworthia_(T)	100	100	100	100	100	100	100	100	100	100	100	100	100	100	100	100	100	100	100	100	100	100	100	100	100	100	100	100	100	100	100	100	100	100	100	100
Bizionia_argentinensis_(T)	100	100	100	100	100	100	100	100	100	100	100	100	100	100	100	100	100	100	100	100	100	100	100	100	100	100	100	100	100	100	0	0	100	0	100	0
Bizionia_echini_(T)	100	100	100	100	100	100	100	100	100	100	100	100	100	100	100	100	100	100	100	100	100	0	100	100	100	100	0	100	100	100	0	100	100	100	100	100
Bizionia_hallyeonensis_(T)	100	100	100	100	100	100	100	100	100	100	100	100	100	100	100	0	100	0	0	100	100	100	100	100	100	100	0	0	100	100	0	0	100	0	100	100
Bizionia_paragorgiae_(T)	100	100	100	100	100	100	100	100	100	100	100	100	100	100	100	100	100	100	100	100	100	100	100	100	100	100	100	100	100	100	0	100	100	0	100	0
Bizionia_saleffrena_(T)	100	100	100	100	100	100	100	100	0	100	100	100	100	100	0	100	100	100	100	100	0	100	100	100	100	0	0	0	0	0	0	0	0	0	0	0
Bizionia_sp._CC-PY-50	100	100	50	100	100	100	100	100	100	50	100	100	100	100	100	50	50	50	50	50	50	50	50	50	50	50	50	50	100	100	50	100	100	100	100	50
Bizionia_sp._PB-M7	100	100	100	100	100	100	100	0	100	100	100	100	100	100	100	100	100	100	100	100	100	100	100	100	100	0	100	100	100	100	100	100	100	100	100	0
Bizionia_sp._Th6	100	100	100	100	100	100	100	100	100	100	100	100	100	100	100	0	0	100	100	100	100	0	100	100	100	100	100	100	100	100	100	100	100	0	0	0
Blastochloris_gulmargensis_(T)	100	100	100	100	100	100	100	100	100	100	100	100	100	100	100	100	100	100	100	100	100	100	100	100	100	100	100	100	100	100	100	100	100	100	100	100
Blastochloris_sulfoviridis_(T)	100	100	100	100	100	100	100	85.7143	100	85.7143	100	100	100	100	71.4286	57.1429	71.4286	28.5714	71.4286	71.4286	28.5714	57.1429	71.4286	71.4286	85.7143	28.5714	0	85.7143	57.1429	42.8571	0	57.1429	42.8571	57.1429	42.8571	28.5714
Blastochloris_viridis_(T)	66.6667	100	83.3333	66.6667	100	100	83.3333	100	66.6667	66.6667	66.6667	83.3333	100	66.6667	100	83.3333	50	66.6667	100	100	100	66.6667	100	100	100	100	100	100	100	100	83.3333	100	100	50	100	100
Blastomonas_natatoria_(T)	86.6667	86.6667	86.6667	93.3333	80	100	93.3333	100	86.6667	86.6667	93.3333	60	80	86.6667	93.3333	86.6667	93.3333	60	80	86.6667	86.6667	86.6667	86.6667	86.6667	86.6667	86.6667	60	60	93.3333	93.3333	60	66.6667	66.6667	86.6667	93.3333	86.6667
Blastopirellula_cremea	100	100	100	100	100	100	100	100	100	100	100	100	100	100	100	100	100	100	100	100	100	100	100	100	100	100	100	100	100	100	100	100	100	100	100	100
Blastopirellula_marina_(T)	100	100	100	100	100	100	100	100	100	100	100	100	100	100	100	100	100	100	100	100	100	100	100	100	100	100	100	100	100	100	100	100	100	100	100	100
Blautia_glucerasea_(T)	100	100	100	100	100	100	100	100	100	100	100	100	100	100	100	66.6667	66.6667	66.6667	66.6667	66.6667	66.6667	100	100	66.6667	66.6667	66.6667	66.6667	66.6667	66.6667	66.6667	66.6667	66.6667	66.6667	66.6667	66.6667	66.6667
Blautia_hansenii_(T)	100	100	100	100	100	100	100	100	100	100	100	100	100	100	100	0	0	100	100	100	100	0	100	100	100	100	100	100	100	100	100	100	100	100	100	100
Blautia_hydrogenotrophica_(T)	100	100	100	100	100	100	100	100	100	100	100	100	100	100	100	66.6667	100	100	100	100	66.6667	66.6667	66.6667	100	100	66.6667	66.6667	100	100	66.6667	100	100	100	100	66.6667	66.6667
Blautia_producta_(T)	33.3333	50	50	100	66.6667	33.3333	33.3333	33.3333	16.6667	100	100	100	16.6667	66.6667	33.3333	33.3333	100	100	66.6667	66.6667	33.3333	100	100	83.3333	83.3333	33.3333	100	66.6667	83.3333	100	16.6667	66.6667	16.6667	50	16.6667	33.3333
Blautia_schinkii_(T)	100	100	100	100	100	100	100	100	100	100	100	100	100	100	100	100	100	100	100	100	100	100	100	100	100	100	100	100	100	100	100	100	100	100	100	100
Blautia_wexlerae_(T)	100	100	100	100	100	100	100	100	75	100	100	100	75	100	100	100	100	75	75	100	75	100	75	75	100	75	50	50	75	75	50	75	75	75	75	75
Bogoriella_caseilytica_(T)	100	100	100	100	100	100	100	100	100	100	100	100	100	100	100	100	100	100	100	100	100	100	100	100	100	100	100	100	100	100	100	100	100	100	100	100
Bordetella_avium_(T)	100	71.4286	100	100	100	100	100	100	71.4286	85.7143	71.4286	85.7143	85.7143	100	85.7143	71.4286	71.4286	71.4286	71.4286	71.4286	71.4286	57.1429	57.1429	85.7143	0	57.1429	28.5714	57.1429	71.4286	71.4286	14.2857	0	71.4286	0	57.1429	71.4286
Bordetella_bronchiseptica_(T)	0	100	100	0	0	0	0	0	100	0	0	0	0	0	0	0	0	0	0	100	0	0	0	0	0	0	0	0	0	0	0	0	0	0	0	0
Bordetella_hinzii_(T)	100	100	100	100	100	100	100	100	100	80	100	100	100	100	100	80	100	100	100	100	100	80	60	0	0	0	0	0	0	0	0	0	0	0	0	0
Bordetella_holmesii_(T)	56.5217	56.5217	56.5217	56.5217	56.5217	56.5217	56.5217	56.5217	56.5217	56.5217	56.5217	56.5217	56.5217	56.5217	56.5217	56.5217	8.69565	100	100	100	100	8.69565	8.69565	8.69565	56.5217	56.5217	0	0	95.6522	95.6522	0	8.69565	8.69565	13.0435	8.69565	13.0435
Bordetella_parapertussis_(T)	0	0	0	0	0	0	0	0	0	0	0	0	0	0	0	0	0	0	0	0	0	0	0	0	0	0	0	0	0	0	0	0	0	0	0	0
Bordetella_pertussis_(T)	0	0	0	0	0	0	100	0	0	0	0	0	0	100	0	0	0	0	0	0	0	0	0	0	100	0	0	0	0	0	0	0	0	0	0	0
Bordetella_petrii_(T)	91.6667	100	100	41.6667	100	100	83.3333	91.6667	41.6667	8.33333	8.33333	8.33333	41.6667	16.6667	25	100	33.3333	75	100	58.3333	58.3333	8.33333	16.6667	100	58.3333	58.3333	8.33333	8.33333	8.33333	25	0	58.3333	58.3333	33.3333	33.3333	16.6667
Bordetella_trematum_(T)	66.6667	66.6667	66.6667	33.3333	66.6667	66.6667	66.6667	66.6667	66.6667	33.3333	33.3333	0	0	66.6667	66.6667	66.6667	33.3333	66.6667	66.6667	100	100	0	0	0	100	100	0	0	33.3333	33.3333	0	0	100	0	100	100
Borrelia_afzelii_(T)	93.75	100	100	100	93.75	93.75	100	100	93.75	93.75	87.5	93.75	93.75	93.75	93.75	0	0	0	31.25	100	93.75	0	0	0	75	100	0	0	100	0	0	62.5	75	93.75	93.75	0
Borrelia_burgdorferi	100	100	100	100	100	100	100	100	100	100	100	100	100	100	100	100	100	100	100	100	100	100	100	100	100	100	0	100	100	100	0	100	100	100	100	100
Borrelia_coriaceae_(T)	36.25	37.5	48.75	78.75	90	82.5	72.5	51.25	7.5	7.5	7.5	37.5	16.25	7.5	16.25	7.5	53.75	98.75	85	17.5	67.5	7.5	43.75	16.25	7.5	96.25	92.5	85	35	91.25	16.25	23.75	100	16.25	97.5	8.75
Borrelia_garinii_PBi	40	40	40	40	40	40	40	40	40	40	40	40	40	40	40	40	100	100	100	40	40	40	40	40	40	40	0	0	40	40	0	0	0	0	0	0
Borrelia_japonica_(T)	50	50	50	50	50	50	50	50	50	50	50	50	50	50	50	50	50	100	50	50	50	50	50	50	50	50	100	100	50	100	0	0	0	0	0	0
Borrelia_lusitaniae_(T)	60	60	80	100	60	60	80	80	60	60	60	60	40	60	80	0	0	0	0	0	0	0	0	0	0	20	0	0	0	60	0	0	0	0	0	0
Borrelia_miyamotoi_(T)	100	100	100	100	100	100	100	0	100	100	100	100	100	100	0	100	100	100	100	100	0	100	100	100	100	0	100	100	100	0	100	100	0	100	0	0
Borrelia_sinica_(T)	100	100	100	100	100	100	100	100	100	100	100	100	100	100	100	100	50	50	50	50	50	50	50	50	50	50	100	100	100	100	100	100	100	100	100	100
Borrelia_spielmanii	33.3333	33.3333	66.6667	33.3333	33.3333	33.3333	33.3333	33.3333	33.3333	100	0	0	33.3333	0	0	100	0	0	33.3333	33.3333	0	0	33.3333	66.6667	0	0	0	0	0	0	0	0	0	0	0	0
Borrelia_turcica_(T)	0	0	0	0	0	0	0	0	100	100	100	100	100	100	0	100	100	100	100	100	0	100	100	100	100	0	75	100	100	0	100	100	0	100	0	0
Borrelia_valaisiana_(T)	0	100	66.6667	100	100	100	100	100	0	66.6667	0	0	0	0	0	66.6667	33.3333	0	0	0	33.3333	66.6667	66.6667	66.6667	66.6667	66.6667	0	0	0	0	0	0	0	0	0	0
Bosea_eneae_(T)	100	100	100	100	100	100	100	100	100	100	100	100	100	100	100	100	100	100	100	100	100	100	100	100	100	100	100	100	100	100	66.6667	100	100	100	100	100
Bosea_lupini_(T)	100	0	100	100	100	100	0	100	0	0	0	100	100	0	0	0	0	0	0	0	0	0	0	0	0	0	0	0	0	0	0	0	0	0	0	0
Bosea_massiliensis_(T)	100	70	100	80	100	100	100	100	20	100	20	100	100	100	100	0	0	0	0	20	20	0	100	80	100	20	0	0	40	20	0	20	20	20	20	20
Bosea_minatitlanensis_(T)	100	100	100	100	100	100	100	100	100	100	100	100	100	100	100	100	100	100	100	100	100	100	100	100	100	100	100	100	100	100	100	100	100	100	100	100
Bosea_sp._R-46060	80	90	80	80	80	50	70	80	80	70	80	40	30	20	60	90	90	40	40	20	30	0	50	50	20	20	50	50	30	50	50	30	30	20	20	20
Bosea_sp._R-46070	40	60	80	100	80	100	100	100	40	80	80	60	100	80	80	0	0	0	0	0	0	0	0	0	0	0	0	80	100	0	0	0	0	0	0	0
Bosea_thiooxidans_(T)	100	100	100	100	100	100	100	75	75	75	100	100	100	100	100	0	0	0	0	0	0	75	0	0	0	0	0	0	100	100	0	50	0	0	0	0
Bosea_vestrisii_(T)	0	0	0	0	0	0	0	0	0	0	0	0	0	0	0	0	0	0	0	0	0	0	0	0	0	0	0	0	0	0	0	0	0	0	0	0
Bowmanella_denitrificans_(T)	100	100	100	100	100	100	100	100	100	100	100	100	100	100	100	100	100	100	100	100	100	100	100	100	100	100	100	100	100	100	100	100	100	100	100	100
Bowmanella_pacifica_(T)	0	50	50	50	50	50	50	0	50	50	50	50	50	50	0	50	50	50	50	50	50	100	50	50	50	0	50	50	100	100	0	0	0	50	0	0
Brachybacterium_alimentarium_(T)	100	100	100	100	100	100	100	100	100	100	100	100	100	100	100	0	100	100	100	100	100	0	100	100	100	0	100	100	100	100	100	100	100	100	100	0
Brachybacterium_conglomeratum_(T)	100	100	100	100	100	100	100	100	100	100	100	100	100	100	100	85.7143	100	100	100	100	42.8571	100	100	100	100	42.8571	100	100	100	42.8571	100	100	85.7143	85.7143	42.8571	42.8571
Brachybacterium_faecium_(T)	100	100	100	100	100	100	100	100	100	100	100	100	100	100	100	0	20	100	100	20	20	0	100	100	0	0	100	100	100	100	100	100	100	0	0	0
Brachybacterium_fresconis_(T)	100	100	100	100	100	100	100	100	100	100	100	100	100	100	100	100	100	50	100	100	100	100	100	100	100	100	50	100	100	100	100	100	100	100	100	100
Brachybacterium_muris_(T)	100	100	100	100	100	100	100	100	100	100	100	100	100	100	100	0	0	0	0	0	0	100	100	100	100	0	100	100	100	0	0	0	0	0	0	0
Brachybacterium_nesterenkovii	100	100	100	100	100	100	100	100	100	100	100	100	100	100	100	100	100	100	100	100	100	100	100	100	100	100	100	100	100	100	100	100	100	0	100	0
Brachybacterium_nesterenkovii_(T)	100	100	100	100	100	100	100	100	100	100	100	100	100	100	100	0	25	100	100	0	100	0	100	100	0	25	100	100	100	100	25	100	100	0	25	0
Brachybacterium_paraconglomeratum_(T)	0	0	0	0	0	0	0	0	0	0	0	0	0	0	0	0	0	0	0	0	0	0	0	0	0	0	0	0	0	0	0	0	0	0	0	0
Brachybacterium_phenoliresistens_(T)	100	100	100	100	100	100	100	100	100	100	100	100	100	100	100	100	100	100	100	100	100	100	100	100	100	100	100	100	100	100	100	100	100	33.3333	100	0
Brachybacterium_rhamnosum_(T)	75	75	75	100	100	100	100	100	100	100	100	100	100	100	100	100	100	100	100	100	100	100	100	100	100	100	100	100	100	100	100	100	100	100	100	100
Brachybacterium_sacelli_(T)	50	0	100	100	100	100	100	100	100	100	100	100	100	100	100	0	0	100	100	0	0	0	0	100	100	0	0	100	100	100	100	100	100	0	100	0
Brachybacterium_saurashtrense_(T)	100	100	100	100	100	100	100	100	100	100	100	100	100	100	100	100	100	100	100	100	100	0	0	100	0	0	0	100	0	0	100	100	100	0	100	0
Brachybacterium_sp._DCY80	0	0	0	0	100	100	0	0	0	0	0	100	0	0	0	0	0	0	0	0	0	0	0	100	0	0	0	100	100	100	0	100	100	0	0	0
Brachybacterium_squillarum_(T)	100	100	100	100	100	100	100	100	100	100	100	100	100	100	100	0	0	100	100	100	100	0	100	100	0	100	87.5	100	100	100	100	100	100	0	100	87.5
Brachybacterium_tyrofermentans_(T)	66.6667	100	66.6667	100	100	100	100	100	100	33.3333	100	100	100	100	66.6667	100	100	100	100	100	100	66.6667	100	100	66.6667	33.3333	100	100	100	100	100	100	100	0	100	0
Brachybacterium_zhongshanense_(T)	0	0	0	0	100	100	0	0	0	0	0	100	100	0	0	0	0	100	100	0	0	0	100	100	0	0	100	100	0	0	100	0	0	0	0	0
Brachymonas_chironomi_(T)	100	100	100	100	100	100	100	100	100	100	100	100	100	100	100	100	100	100	100	100	100	100	100	0	100	100	100	100	100	100	0	100	100	0	100	100
Brachymonas_denitrificans_(T)	100	100	100	100	100	100	100	100	100	100	100	100	100	100	100	100	100	100	100	100	100	100	100	100	100	100	100	100	100	100	100	100	100	0	100	100
Brachyspira_alvinipulli_(T)	0	0	0	0	0	0	0	0	0	0	0	0	0	100	0	100	100	100	100	100	100	0	100	100	100	100	100	100	100	100	100	100	100	100	100	100
Brachyspira_innocens_(T)	100	100	100	100	100	100	100	100	100	100	100	100	100	100	100	0	0	100	100	0	0	0	100	100	0	0	0	100	0	0	100	100	100	0	0	0
Brachyspira_pilosicoli_(T)	100	100	100	100	100	100	100	100	100	100	100	100	100	100	100	100	100	100	100	100	100	100	100	100	100	100	100	100	100	100	100	100	100	100	100	100
Brackiella_oedipodis_(T)	100	100	100	100	100	100	100	100	100	100	100	100	100	100	100	100	100	100	100	100	100	100	100	100	100	100	100	100	100	100	100	100	100	100	100	100
Bradyrhizobium_betae_(T)	16.6667	16.6667	50	50	50	50	50	50	0	0	0	16.6667	16.6667	33.3333	50	0	0	0	0	0	50	0	0	0	0	50	0	0	0	16.6667	0	0	50	0	16.6667	0
Bradyrhizobium_canariense_(T)	82.7586	65.5172	96.5517	86.2069	100	100	100	51.7241	0	65.5172	3.44828	96.5517	89.6552	37.931	51.7241	0	0	0	0	0	41.3793	0	55.1724	20.6897	0	48.2759	0	0	24.1379	51.7241	0	96.5517	51.7241	0	48.2759	37.931
Bradyrhizobium_cytisi	0	0	85.7143	0	0	0	0	85.7143	0	71.4286	0	0	0	0	71.4286	0	0	0	28.5714	0	0	0	100	100	100	100	0	0	0	0	0	0	0	0	0	0
Bradyrhizobium_denitrificans_(T)	10	10	10	80	80	80	80	80	0	0	30	80	80	80	80	0	20	100	100	100	100	10	100	100	100	100	80	80	80	100	100	100	100	100	100	100
Bradyrhizobium_diazoefficiens_USDA_110	0	0	0	49.0909	94.5455	92.7273	89.0909	96.3636	0	0	0	80	36.3636	60	96.3636	0	0	0	0	0	90.9091	0	0	0	0	92.7273	0	0	0	94.5455	0	0	96.3636	0	78.1818	69.0909
Bradyrhizobium_elkanii_(T)	0	0	0	0	0	0	100	100	0	0	0	0	0	0	100	0	0	0	0	0	100	0	0	0	0	100	0	0	0	100	0	0	100	0	100	100
Bradyrhizobium_iriomotense_(T)	54.5455	72.7273	54.5455	90.9091	90.9091	100	100	45.4545	36.3636	36.3636	36.3636	9.09091	27.2727	27.2727	18.1818	90.9091	90.9091	9.09091	81.8182	27.2727	18.1818	100	9.09091	81.8182	54.5455	18.1818	9.09091	9.09091	9.09091	18.1818	81.8182	90.9091	18.1818	18.1818	18.1818	18.1818
Bradyrhizobium_japonicum_(T)	0	0	0	0	8.16327	0	0	0	0	0	0	0	0	0	0	0	0	0	0	0	0	0	0	0	0	0	0	0	0	0	0	0	0	0	0	0
Bradyrhizobium_jicamae_(T)	0	100	0	100	100	100	0	100	0	100	100	100	100	100	100	0	100	100	100	0	100	100	100	100	0	100	100	100	100	100	100	100	100	0	100	100
Bradyrhizobium_liaoningense_(T)	0	0	0	0	74	28	0	8	0	0	0	72	6	0	6	0	0	90	26	0	78	0	94	58	32	78	6	18	0	78	6	66	76	0	6	8
Bradyrhizobium_oligotrophicum	0	0	0	0	25	0	0	75	0	0	0	25	0	0	75	0	0	0	0	0	0	0	0	0	0	0	0	0	0	25	0	0	0	0	0	0
Bradyrhizobium_pachyrhizi_(T)	59.2437	59.2437	59.2437	59.2437	60.5042	60.5042	59.2437	59.6639	0	56.7227	3.78151	58.8235	58.8235	55.042	58.4034	0	0	0	0	0	0	0	0	0	0	0	92.437	90.7563	76.4706	87.8151	0	0	0	0	0	0
Bradyrhizobium_rifense	0	0	0	0	0	0	0	42.8571	0	0	0	0	0	0	28.5714	0	0	0	0	0	0	0	0	0	0	38.0952	0	0	0	0	0	0	0	0	0	0
Bradyrhizobium_sp._CCBAU_23303	0	0	0	0	0	0	100	50	0	0	0	0	0	0	50	0	0	0	0	0	0	0	0	0	0	0	0	0	50	100	0	0	50	0	0	0
Bradyrhizobium_sp._LMTR_21	85.7143	90.4762	85.7143	80.9524	100	100	71.4286	76.1905	61.9048	90.4762	85.7143	95.2381	95.2381	76.1905	76.1905	0	0	0	0	0	0	0	0	0	0	0	0	0	0	0	0	0	0	0	0	0
Bradyrhizobium_sp._OO99	0	0	0	0	0	0	0	32	0	0	0	0	0	0	0	0	0	0	0	0	0	0	0	0	0	0	0	0	0	0	0	0	0	0	0	0
Bradyrhizobium_yuanmingense_(T)	100	100	100	100	100	100	100	100	100	100	100	100	100	100	100	100	100	100	100	100	100	100	100	100	100	100	100	100	100	100	100	100	100	0	100	100
Branchiibius_hedensis_(T)	100	100	100	100	100	100	100	100	100	100	100	100	100	100	100	100	100	100	100	100	100	100	100	100	100	100	100	100	100	100	100	100	100	100	100	100
Brassicibacter_mesophilus_(T)	100	100	100	100	100	100	100	100	100	100	100	100	100	100	100	100	100	100	100	100	100	100	100	100	100	100	100	100	100	100	100	100	100	100	100	100
Brenneria_nigrifluens_(T)	36.3636	81.8182	63.6364	100	90.9091	90.9091	90.9091	90.9091	100	90.9091	100	90.9091	90.9091	90.9091	90.9091	63.6364	81.8182	72.7273	72.7273	72.7273	72.7273	0	90.9091	90.9091	72.7273	72.7273	90.9091	90.9091	90.9091	90.9091	27.2727	90.9091	90.9091	0	9.09091	9.09091
Brenneria_sp._D9-5	100	100	100	100	100	100	100	100	100	100	100	100	100	100	100	100	100	100	100	100	100	50	100	100	100	100	100	100	100	100	100	100	100	0	100	100
Brevibacillus_agri_(T)	96.6667	96.6667	100	100	100	100	100	100	93.3333	93.3333	93.3333	93.3333	93.3333	93.3333	93.3333	20	0	0	0	20	23.3333	0	0	0	0	0	0	0	0	0	0	0	0	0	0	0
Brevibacillus_borstelensis_(T)	100	100	100	100	100	100	100	100	100	100	100	100	100	100	100	100	100	100	100	100	100	0	100	100	100	100	96.875	96.875	100	100	96.875	100	100	100	100	100
Brevibacillus_choshinensis_(T)	0	100	100	0	0	100	100	100	100	100	0	0	100	100	66.6667	100	66.6667	33.3333	100	100	100	100	100	100	100	100	0	0	100	0	0	100	100	100	100	0
Brevibacillus_fluminis_(T)	50	50	100	50	50	50	50	50	50	100	50	50	50	50	50	100	100	100	100	100	50	100	100	100	100	100	0	0	50	50	0	50	50	50	0	0
Brevibacillus_formosus_(T)	100	100	100	100	100	100	100	100	100	100	100	100	100	100	100	100	100	100	100	100	100	100	100	100	100	100	100	100	100	100	100	100	100	100	100	100
Brevibacillus_ginsengisoli_(T)	100	100	100	100	100	100	100	100	100	100	100	100	100	100	100	100	100	100	100	100	100	100	100	100	100	100	100	100	100	100	0	100	100	100	100	100
Brevibacillus_invocatus_(T)	50	100	100	100	100	100	100	100	100	100	100	100	100	100	100	100	100	100	100	100	100	100	100	0	0	0	100	100	100	100	0	0	0	0	0	0
Brevibacillus_laterosporus_(T)	100	100	100	100	100	100	100	100	84.7826	95.6522	100	100	97.8261	100	100	100	100	100	100	100	100	100	100	100	100	100	100	100	100	100	71.7391	100	100	100	100	100
Brevibacillus_levickii_(T)	71.4286	85.7143	100	100	100	100	100	100	100	100	100	100	100	100	100	100	100	100	100	100	100	100	100	100	100	100	100	100	100	100	100	100	100	0	100	100
Brevibacillus_limnophilus_(T)	100	100	100	100	100	100	100	100	100	100	100	100	100	100	100	100	50	50	50	100	100	100	100	100	100	100	0	0	100	100	0	100	100	100	100	100
Brevibacillus_massiliensis	100	100	100	100	100	100	100	100	100	100	100	100	100	100	100	100	100	100	100	100	100	100	100	100	100	100	100	100	100	100	100	100	100	100	100	100
Brevibacillus_nitrificans	62.5	62.5	62.5	62.5	62.5	62.5	62.5	62.5	62.5	62.5	62.5	62.5	62.5	62.5	62.5	0	0	0	0	0	0	0	0	0	0	0	0	0	0	0	0	0	0	0	0	0
Brevibacillus_panacihumi_(T)	100	100	100	100	100	100	100	100	100	100	100	100	90.9091	100	100	18.1818	81.8182	100	0	72.7273	72.7273	63.6364	45.4545	0	0	0	0	9.09091	72.7273	45.4545	0	0	0	0	0	0
Brevibacillus_parabrevis_(T)	94.1176	94.1176	94.1176	94.1176	94.1176	94.1176	94.1176	97.0588	88.2353	88.2353	88.2353	91.1765	88.2353	97.0588	97.0588	70.5882	73.5294	70.5882	85.2941	85.2941	79.4118	0	0	0	32.3529	17.6471	0	0	0	0	0	0	0	0	0	0
Brevibacillus_reuszeri_(T)	60	80	80	80	60	60	100	100	60	60	60	60	60	100	100	0	0	0	0	100	100	0	0	0	100	100	0	0	100	100	0	80	100	100	100	100
Brevibacillus_sp._K2814	100	100	100	100	100	100	100	100	100	100	100	100	100	100	100	100	100	100	100	100	100	100	100	100	100	100	100	100	100	100	100	100	100	100	100	100
Brevibacillus_thermoruber_(T)	44.4444	33.3333	66.6667	77.7778	22.2222	22.2222	44.4444	100	22.2222	33.3333	22.2222	22.2222	22.2222	22.2222	100	0	0	11.1111	11.1111	0	100	44.4444	11.1111	11.1111	0	100	11.1111	11.1111	11.1111	88.8889	11.1111	11.1111	77.7778	0	100	100
Brevibacterium_epidermidis_(T)	100	100	100	100	100	100	100	100	100	100	0	0	100	100	100	0	0	0	0	0	0	0	0	0	0	0	0	0	0	0	0	0	0	0	0	0
Brevundimonas_abyssalis_(T)	100	100	100	100	50	50	100	100	100	100	100	50	50	100	100	100	100	50	50	100	100	100	50	50	100	100	50	50	100	100	50	50	50	100	100	100
Brevundimonas_aurantiaca_(T)	87.5	81.25	100	81.25	93.75	93.75	100	75	0	0	0	93.75	93.75	0	0	0	0	93.75	93.75	0	0	0	93.75	93.75	43.75	37.5	93.75	93.75	100	100	93.75	93.75	93.75	0	0	0
Brevundimonas_bacteroides_(T)	100	100	100	100	100	100	100	100	100	100	100	100	100	100	100	100	100	100	100	100	100	100	100	100	100	100	100	50	100	100	100	100	100	0	100	0
Brevundimonas_bullata_(T)	0	0	95.4545	18.1818	77.2727	77.2727	81.8182	63.6364	0	100	4.54545	77.2727	77.2727	86.3636	54.5455	4.54545	4.54545	72.7273	27.2727	4.54545	50	4.54545	86.3636	86.3636	4.54545	45.4545	54.5455	54.5455	50	59.0909	0	0	59.0909	0	0	0
Brevundimonas_diminuta_(T)	100	5	100	5	15	50	5	20	5	75	5	5	5	5	5	25	5	5	5	5	5	5	5	5	5	5	5	5	5	5	5	5	5	5	5	5
Brevundimonas_halotolerans_(T)	100	100	100	100	100	100	100	0	100	100	100	100	100	100	0	0	0	100	100	66.6667	0	0	66.6667	100	66.6667	0	0	0	0	0	33.3333	66.6667	0	0	0	0
Brevundimonas_intermedia_(T)	0	0	0	42.8571	0	0	0	0	0	0	50	0	0	0	0	0	42.8571	0	0	0	0	21.4286	42.8571	28.5714	21.4286	21.4286	0	0	0	0	0	0	0	0	0	0
Brevundimonas_mediterranea_(T)	0	75	0	0	12.5	25	0	0	75	0	0	12.5	25	0	0	100	100	100	100	100	100	0	12.5	25	0	0	25	25	0	0	12.5	62.5	25	0	0	0
Brevundimonas_naejangsanensis_(T)	68.1818	100	100	100	100	100	81.8182	90.9091	68.1818	86.3636	100	100	100	90.9091	90.9091	0	0	0	0	45.4545	40.9091	0	0	0	40.9091	45.4545	0	0	22.7273	81.8182	0	0	81.8182	0	0	0
Brevundimonas_nasdae_(T)	84.6154	100	100	100	15.3846	15.3846	84.6154	7.69231	92.3077	100	100	15.3846	15.3846	92.3077	7.69231	100	100	30.7692	7.69231	84.6154	7.69231	100	76.9231	84.6154	100	30.7692	15.3846	15.3846	15.3846	7.69231	15.3846	15.3846	7.69231	92.3077	7.69231	7.69231
Brevundimonas_poindexterae_(T)	100	100	100	100	100	100	100	100	100	100	100	100	100	100	100	0	100	100	100	0	100	100	100	100	0	100	100	100	100	100	0	0	100	0	100	100
Brevundimonas_staleyi_(T)	0	100	100	100	100	100	100	100	100	100	100	100	100	100	100	100	100	100	100	100	100	100	100	100	100	100	100	100	100	100	0	0	100	0	100	100
Brevundimonas_subvibrioides_(T)	0	0	0	100	0	0	0	100	0	0	100	0	0	100	100	0	0	0	0	0	0	100	0	0	50	100	0	0	0	0	0	0	0	0	0	0
Brevundimonas_terrae_(T)	22.2222	22.2222	27.7778	22.2222	38.8889	38.8889	55.5556	44.4444	22.2222	22.2222	22.2222	38.8889	38.8889	55.5556	44.4444	22.2222	88.8889	27.7778	27.7778	44.4444	44.4444	22.2222	27.7778	27.7778	44.4444	44.4444	0	0	50	44.4444	0	33.3333	44.4444	55.5556	44.4444	38.8889
Brevundimonas_vancanneytii_(T)	100	100	100	100	100	100	100	100	100	100	100	100	100	100	100	0	100	100	100	100	100	0	100	100	100	100	100	100	100	100	0	0	100	0	100	100
Brevundimonas_variabilis_(T)	100	100	100	100	100	100	100	100	100	100	100	100	100	100	100	100	100	100	100	100	100	100	100	100	100	100	100	100	100	100	0	0	100	0	100	100
Brevundimonas_vesicularis_(T)	0	0	0	0	0	0	0	0	0	0	0	0	0	0	0	0	0	0	0	0	0	0	0	0	0	0	0	0	0	0	0	0	0	0	0	0
Brochothrix_campestris_(T)	100	100	100	100	100	100	100	100	100	100	100	100	100	100	100	100	100	100	100	100	100	100	100	100	100	100	100	100	100	100	100	100	100	100	100	100
Brochothrix_thermosphacta_(T)	100	100	100	100	100	100	100	100	100	100	100	100	100	100	0	100	100	100	100	100	0	100	100	100	100	0	40	100	100	0	100	100	20	100	0	0
Brooklawnia_cerclae_(T)	50	50	100	50	50	50	50	50	50	100	50	50	50	50	50	100	100	100	50	50	50	100	100	50	50	50	50	50	50	50	50	50	50	50	50	50
Brucella_abortus_(T)	94.4223	94.4223	100	100	100	100	93.6255	94.4223	4.78088	100	100	100	100	10.3586	48.2072	0	87.251	100	100	0	62.9482	86.0558	100	100	0	94.0239	100	100	100	100	100	100	100	0	0	0
Brucella_inopinata_(T)	100	100	100	100	100	100	0	100	0	100	100	100	100	0	0	0	0	0	0	0	0	0	0	0	0	0	0	0	0	0	0	0	0	0	0	0
Brucella_sp._F8/08/60	0	0	0	100	50	0	0	0	0	0	100	100	0	0	0	0	0	0	0	0	0	0	0	0	0	0	0	0	0	0	0	0	0	0	0	0
Brumimicrobium_mesophilum_(T)	100	100	100	100	100	100	100	100	100	100	100	100	100	100	100	100	100	100	100	100	100	100	100	100	100	100	100	100	100	100	100	100	100	100	100	100
Buchnera_aphidicola_(Cinara_tujafilina)	35.2941	64.7059	44.1176	88.2353	100	100	61.7647	55.8824	32.3529	32.3529	79.4118	91.1765	91.1765	55.8824	61.7647	14.7059	82.3529	91.1765	91.1765	17.6471	35.2941	52.9412	79.4118	79.4118	35.2941	32.3529	97.0588	100	100	67.6471	88.2353	94.1176	64.7059	17.6471	29.4118	29.4118
Buchnera_aphidicola_(T)	89.2308	93.8462	96.9231	90.7692	84.6154	87.6923	83.0769	86.1538	81.5385	92.3077	81.5385	80	81.5385	80	80	89.2308	92.3077	86.1538	86.1538	81.5385	81.5385	90.7692	90.7692	90.7692	93.8462	93.8462	76.9231	78.4615	73.8462	78.4615	76.9231	76.9231	78.4615	76.9231	78.4615	75.3846
Budvicia_aquatica_(T)	100	100	100	100	100	100	100	100	100	100	100	100	100	100	100	100	100	100	100	100	100	100	100	100	100	100	100	100	100	100	0	100	100	100	100	100
Budvicia_diplopodorum_(T)	100	100	100	100	100	100	100	100	100	100	100	100	100	100	100	100	100	100	100	100	100	0	100	100	100	0	100	100	100	0	100	100	100	100	100	0
Bulleidia_extructa_(T)	100	100	100	100	100	100	100	100	100	100	100	100	100	100	100	100	100	100	100	100	100	100	100	100	100	100	100	100	100	100	100	100	100	100	100	100
Burkholderia_acidipaludis_(T)	100	100	100	100	100	100	100	100	100	100	100	100	100	100	100	100	100	100	100	100	100	100	100	100	100	100	100	100	100	100	100	100	100	0	0	0
Burkholderia_andropogonis	100	100	100	100	100	100	100	100	100	91.6667	91.6667	100	100	91.6667	100	100	91.6667	100	100	100	100	91.6667	91.6667	100	91.6667	100	83.3333	91.6667	91.6667	100	91.6667	91.6667	100	8.33333	100	100
Burkholderia_bannensis	5.88235	5.88235	5.88235	5.88235	5.88235	5.88235	5.88235	94.1176	5.88235	5.88235	5.88235	5.88235	5.88235	5.88235	100	11.7647	17.6471	5.88235	5.88235	17.6471	35.2941	94.1176	5.88235	5.88235	94.1176	94.1176	5.88235	5.88235	5.88235	5.88235	5.88235	5.88235	5.88235	0	94.1176	0
Burkholderia_bryophila_(T)	14.2857	28.5714	14.2857	28.5714	14.2857	14.2857	42.8571	71.4286	28.5714	0	0	14.2857	14.2857	71.4286	100	28.5714	28.5714	28.5714	28.5714	42.8571	57.1429	0	0	0	28.5714	28.5714	0	0	57.1429	71.4286	0	42.8571	71.4286	0	85.7143	28.5714
Burkholderia_caledonica_(T)	9.09091	72.7273	27.2727	36.3636	81.8182	81.8182	27.2727	36.3636	100	100	100	100	100	90.9091	100	100	100	100	100	100	100	0	81.8182	100	0	81.8182	81.8182	100	90.9091	100	81.8182	100	100	0	81.8182	81.8182
Burkholderia_contaminans	50	100	100	0	50	50	100	50	100	100	50	100	50	100	100	100	50	50	50	100	50	0	50	50	100	50	0	0	50	0	50	50	50	100	100	100
Burkholderia_dilworthii	0	60	40	0	60	60	0	100	60	0	20	60	60	0	20	40	60	60	60	60	60	0	60	60	0	0	60	60	60	60	40	60	60	0	0	0
Burkholderia_ferrariae_(T)	100	100	100	100	100	100	100	100	100	100	100	100	100	100	100	100	50	100	100	0	100	100	100	100	100	100	100	100	100	100	100	100	100	0	0	0
Burkholderia_fungorum_(T)	19.0476	97.619	50	95.2381	100	97.619	26.1905	26.1905	97.619	97.619	100	100	100	100	100	97.619	97.619	97.619	97.619	97.619	97.619	0	0	0	0	97.619	0	0	0	97.619	0	0	100	0	92.8571	66.6667
Burkholderia_glathei_(T)	0	33.3333	33.3333	0	33.3333	66.6667	33.3333	33.3333	100	100	0	100	100	100	100	100	100	100	100	100	100	0	100	100	0	33.3333	100	100	100	100	100	100	100	0	0	0
Burkholderia_graminis_(T)	0	0	0	0	11.1111	11.1111	0	0	100	0	0	88.8889	88.8889	0	0	100	100	88.8889	100	100	100	0	88.8889	88.8889	0	0	0	0	88.8889	88.8889	0	88.8889	88.8889	0	0	0
Burkholderia_heleia_(T)	100	100	100	100	100	100	100	0	100	100	100	100	100	100	0	100	100	100	100	100	0	0	100	100	100	0	100	100	100	0	100	100	0	0	0	0
Burkholderia_kururiensis_(T)	100	100	100	100	100	100	100	100	100	100	100	100	100	100	100	60	70	60	60	100	100	100	80	100	100	100	70	100	100	100	60	60	60	100	80	70
Burkholderia_mimosarum_(T)	33.3333	77.7778	44.4444	44.4444	83.3333	83.3333	27.7778	83.3333	77.7778	77.7778	83.3333	83.3333	83.3333	83.3333	83.3333	83.3333	83.3333	77.7778	77.7778	83.3333	83.3333	0	66.6667	61.1111	0	5.55556	5.55556	11.1111	11.1111	61.1111	11.1111	16.6667	72.2222	0	0	0
Burkholderia_multivorans_(T)	0	0	0	0	0	0	0	0	0	0	0	0	0	0	0	0	0	100	100	0	0	0	0	0	0	0	0	0	0	0	0	0	0	0	0	0
Burkholderia_nodosa_(T)	100	100	100	100	100	100	100	100	100	100	100	100	100	33.3333	33.3333	100	33.3333	100	100	33.3333	33.3333	100	100	100	100	66.6667	0	0	0	100	0	0	100	0	33.3333	33.3333
Burkholderia_oxyphila_(T)	85.7143	71.4286	85.7143	71.4286	85.7143	85.7143	85.7143	85.7143	42.8571	85.7143	28.5714	57.1429	85.7143	85.7143	85.7143	28.5714	28.5714	42.8571	42.8571	57.1429	42.8571	14.2857	42.8571	42.8571	14.2857	28.5714	42.8571	42.8571	42.8571	42.8571	42.8571	57.1429	42.8571	71.4286	42.8571	42.8571
Burkholderia_phenazinium_(T)	0	9.09091	0	0	27.2727	54.5455	0	0	27.2727	0	0	100	100	0	0	0	9.09091	63.6364	81.8182	9.09091	0	0	90.9091	90.9091	0	0	100	100	90.9091	90.9091	36.3636	100	90.9091	0	0	0
Burkholderia_phenoliruptrix_(T)	100	100	100	100	95.8333	95.8333	100	100	70.8333	0	87.5	95.8333	95.8333	0	0	50	70.8333	95.8333	95.8333	70.8333	66.6667	83.3333	95.8333	95.8333	0	0	91.6667	95.8333	95.8333	95.8333	95.8333	95.8333	95.8333	0	0	0
Burkholderia_phytofirmans_(T)	57.1429	52.381	61.9048	61.9048	57.1429	57.1429	61.9048	61.9048	57.1429	76.1905	80.9524	57.1429	57.1429	80.9524	85.7143	38.0952	42.8571	38.0952	38.0952	42.8571	42.8571	0	0	0	0	0	0	0	0	0	0	0	0	0	0	0
Burkholderia_pseudomultivorans	0	50	0	0	0	0	0	0	50	0	0	0	0	0	0	100	100	100	100	100	100	50	100	100	0	0	0	0	0	0	0	0	0	0	0	0
Burkholderia_rhynchosiae	0	100	0	0	100	100	100	100	100	0	0	100	100	0	50	100	100	100	100	100	100	0	100	100	0	0	100	100	100	100	50	100	100	0	0	0
Burkholderia_sacchari_(T)	50	50	100	50	50	100	100	50	50	100	50	50	100	100	50	50	50	50	100	100	100	0	100	100	0	100	50	50	50	50	50	50	50	0	0	0
Burkholderia_sediminicola_(T)	0	25	0	50	0	6.25	6.25	6.25	75	0	93.75	18.75	6.25	0	0	100	100	75	75	100	100	25	0	0	0	0	62.5	75	75	75	0	0	50	0	0	0
Burkholderia_silvatlantica_(T)	36.3636	36.3636	36.3636	54.5455	36.3636	36.3636	36.3636	36.3636	36.3636	36.3636	36.3636	36.3636	36.3636	36.3636	36.3636	63.6364	81.8182	63.6364	63.6364	63.6364	63.6364	0	36.3636	27.2727	36.3636	36.3636	36.3636	36.3636	36.3636	63.6364	36.3636	36.3636	63.6364	36.3636	36.3636	36.3636
Burkholderia_sordidicola_(T)	66.6667	66.6667	100	66.6667	100	100	100	100	66.6667	100	66.6667	100	100	100	100	66.6667	66.6667	100	100	66.6667	66.6667	66.6667	100	100	100	100	66.6667	100	100	100	100	100	100	100	100	100
Burkholderia_sp._JC2948	50	50	50	50	50	50	50	50	50	50	50	50	50	50	50	50	50	50	50	50	50	100	50	50	100	100	0	0	50	50	0	0	50	0	0	0
Burkholderia_sp._L226	50	50	50	50	50	50	50	50	50	100	0	100	100	50	50	100	100	100	100	50	50	0	100	100	50	50	50	50	50	50	50	50	50	0	0	0
Burkholderia_sp._NKMU-JPY461	0	0	0	0	20	80	0	0	0	0	0	90	90	0	0	10	10	90	90	10	10	0	90	90	0	0	90	90	70	90	90	90	90	0	0	0
Burkholderia_sp._TNe-841	75	75	75	100	75	75	100	100	75	75	75	75	75	75	75	50	75	75	75	75	75	50	50	75	75	50	0	50	75	100	75	75	75	0	100	100
Burkholderia_sprentiae_WSM5005	100	100	100	100	100	100	100	0	100	0	0	100	100	0	0	66.6667	100	100	100	100	0	0	100	100	0	0	100	100	100	0	33.3333	100	0	0	0	0
Burkholderia_telluris	100	100	100	100	100	100	100	100	100	100	100	100	100	100	100	100	100	100	100	100	100	0	0	100	100	100	0	0	0	0	0	0	0	0	0	0
Burkholderia_terrestris	0	100	0	0	100	0	0	100	100	0	0	0	0	0	100	100	100	100	100	100	100	0	0	0	0	100	0	0	0	100	0	0	100	0	100	0
Burkholderia_terricola_(T)	50	50	50	50	50	50	50	50	50	50	50	50	50	50	50	50	50	50	50	50	50	0	50	50	0	50	0	50	100	100	0	50	50	0	100	0
Burkholderia_tuberum_(T)	83.3333	94.4444	94.4444	83.3333	33.3333	27.7778	66.6667	77.7778	44.4444	72.2222	33.3333	16.6667	5.55556	38.8889	38.8889	44.4444	44.4444	44.4444	38.8889	44.4444	44.4444	77.7778	22.2222	5.55556	100	100	5.55556	5.55556	33.3333	38.8889	5.55556	5.55556	22.2222	38.8889	38.8889	38.8889
Burkholderia_udeis	7.69231	53.8462	7.69231	7.69231	53.8462	53.8462	7.69231	7.69231	53.8462	15.3846	7.69231	46.1538	53.8462	7.69231	7.69231	92.3077	46.1538	100	100	100	100	7.69231	15.3846	23.0769	7.69231	7.69231	7.69231	7.69231	38.4615	15.3846	76.9231	92.3077	92.3077	0	0	0
Burkholderia_unamae_(T)	23.8095	38.0952	47.619	57.1429	95.2381	100	71.4286	38.0952	28.5714	38.0952	19.0476	85.7143	85.7143	19.0476	33.3333	23.8095	19.0476	42.8571	57.1429	28.5714	28.5714	47.619	71.4286	71.4286	66.6667	47.619	0	0	0	0	0	0	0	0	0	0
Burkholderia_xenovorans_(T)	80	80	80	93.3333	93.3333	93.3333	73.3333	93.3333	80	93.3333	80	93.3333	93.3333	66.6667	93.3333	60	66.6667	80	73.3333	53.3333	80	0	80	6.66667	6.66667	0	86.6667	13.3333	53.3333	93.3333	6.66667	60	60	6.66667	6.66667	0
Buttiauxella_agrestis_(T)	100	100	100	100	100	100	50	50	100	0	100	100	100	50	0	0	0	100	100	50	50	0	100	100	0	0	100	100	50	50	50	50	50	0	0	0
Buttiauxella_brennerae_(T)	0	0	50	0	0	0	0	0	0	0	0	0	0	0	0	100	50	100	100	100	100	50	50	50	50	0	0	0	0	0	0	0	0	0	0	0
Buttiauxella_ferragutiae_(T)	100	0	100	100	100	100	0	100	0	0	0	100	100	0	0	0	0	100	100	0	0	0	100	100	0	0	100	100	100	100	100	100	100	0	0	0
Buttiauxella_gaviniae_(T)	0	0	0	0	100	100	0	0	0	0	0	0	100	0	0	0	0	100	100	0	0	0	100	100	0	0	100	100	0	0	0	100	100	0	0	0
Buttiauxella_izardii_(T)	0	0	0	0	100	100	0	0	0	0	0	100	100	0	0	0	0	100	100	0	0	0	0	100	0	0	0	100	100	100	100	100	100	0	0	0
Buttiauxella_noackiae_(T)	0	0	0	0	33.3333	0	0	0	0	0	0	0	33.3333	0	0	0	0	33.3333	33.3333	0	0	0	0	0	0	0	0	0	0	0	0	0	0	0	0	0
Buttiauxella_warmboldiae_(T)	50	50	50	50	50	50	50	50	100	50	50	100	0	50	100	0	0	0	0	0	0	0	0	0	0	0	0	0	0	0	0	0	0	0	0	0
Butyricicoccus_pullicaecorum_(T)	50	100	100	100	100	100	100	100	100	100	100	50	100	100	100	100	100	100	100	100	100	100	100	100	100	100	50	100	100	100	50	100	100	100	100	100
Butyricimonas_synergistica_(T)	100	100	100	100	100	100	100	100	100	100	100	100	100	100	100	100	100	100	100	100	100	100	100	100	100	100	100	100	100	100	100	100	100	100	100	100
Butyrivibrio_crossotus	100	100	100	100	100	100	100	100	100	100	100	100	100	100	100	100	100	100	100	100	100	100	100	100	100	100	100	100	100	100	100	100	100	100	100	100
Butyrivibrio_hungatei_(T)	50	50	100	50	100	100	50	50	50	0	50	50	50	50	50	50	50	50	50	0	50	50	50	50	50	50	100	0	100	100	0	100	100	0	50	50
Butyrivibrio_proteoclasticus_(T)	78.5714	92.8571	85.7143	78.5714	78.5714	78.5714	78.5714	78.5714	100	92.8571	78.5714	85.7143	85.7143	85.7143	78.5714	100	85.7143	92.8571	85.7143	100	92.8571	35.7143	78.5714	78.5714	78.5714	71.4286	71.4286	85.7143	78.5714	78.5714	71.4286	78.5714	78.5714	42.8571	85.7143	71.4286
Byssovorax_cruenta_(T)	100	100	100	100	100	100	100	100	100	100	100	100	100	100	100	100	100	100	100	100	100	100	100	100	100	100	100	100	100	100	100	100	100	100	100	100
Caenimonas_koreensis_(T)	50	50	100	50	50	50	100	100	50	50	50	50	50	50	50	50	50	50	50	100	100	50	50	50	100	100	50	50	50	100	0	50	50	100	100	100
Caenimonas_terrae_(T)	100	100	100	100	100	100	100	0	100	100	0	50	100	0	0	100	100	100	100	100	100	0	100	100	100	0	0	100	100	0	50	100	0	0	0	0
Caenispirillum_bisanense_(T)	100	100	100	100	100	100	100	100	100	100	100	100	100	100	100	100	100	100	100	100	100	100	100	100	100	100	100	100	100	100	100	100	100	100	100	100
Caldalkalibacillus_thermarum_(T)	100	100	100	100	100	100	100	100	100	100	100	100	100	100	100	100	100	100	100	100	100	100	100	100	100	100	100	100	100	100	100	100	100	100	100	100
Caldanaerobacter_subterraneus	100	100	100	100	100	100	100	100	100	100	100	100	100	100	100	25	50	25	25	25	25	50	50	50	50	50	25	25	50	25	50	25	50	25	25	25
Caldanaerobacter_subterraneus_(T)	100	100	100	100	100	100	100	100	85.7143	100	100	100	100	100	100	100	71.4286	100	100	100	100	71.4286	71.4286	71.4286	71.4286	71.4286	100	85.7143	100	100	57.1429	100	100	100	100	100
Caldanaerobius_polysaccharolyticus_(T)	100	100	100	100	100	100	100	100	100	100	100	100	100	100	100	100	100	100	100	100	100	100	100	100	100	100	0	100	100	100	100	100	100	100	100	100
Caldibacillus_debilis	0	0	0	0	0	0	0	100	0	0	0	0	0	0	100	50	0	0	50	50	100	0	0	0	0	100	0	0	0	100	0	0	100	0	100	100
Caldicoprobacter_algeriensis	100	100	100	0	100	100	100	100	0	0	0	100	100	100	100	0	0	0	0	0	0	0	0	0	0	0	100	100	100	0	100	100	100	100	100	100
Caldicoprobacter_guelmensis_(T)	100	100	100	100	100	100	100	100	100	100	100	100	100	100	100	100	100	100	100	100	100	100	100	100	100	100	100	100	100	100	100	100	100	100	100	100
Caldilinea_aerophila_(T)	100	100	100	100	100	100	100	100	100	100	100	100	100	100	100	100	100	100	100	100	100	100	100	100	100	100	100	100	100	100	100	100	100	100	100	100
Caldimonas_manganoxidans_(T)	100	100	100	100	100	100	100	100	100	100	100	100	100	100	100	100	75	100	100	100	100	75	75	100	75	75	100	100	100	100	100	100	100	100	100	100
Caldisericum_exile_(T)	100	100	100	100	100	100	100	100	100	100	100	100	100	100	100	100	100	100	100	100	100	100	100	100	100	100	100	100	100	100	100	100	100	100	100	100
Calditerricola_satsumensis_(T)	100	100	100	100	100	100	100	100	100	100	50	75	100	75	50	100	100	100	100	100	100	100	100	100	100	50	100	100	100	25	100	100	100	50	75	25
Calditerricola_yamamurae_(T)	100	100	100	100	100	100	100	100	100	100	100	100	100	100	100	100	100	100	100	100	100	100	100	100	100	100	0	100	100	100	100	100	100	100	100	100
Calditerrivibrio_nitroreducens_(T)	100	100	100	100	100	100	100	100	100	100	100	100	100	100	100	100	100	100	100	100	100	100	100	100	100	100	100	100	100	100	100	100	100	100	100	100
Caldithrix_abyssi_(T)	100	100	100	100	100	100	100	100	100	100	100	100	100	100	100	100	100	100	100	100	100	100	100	100	100	100	100	100	100	100	100	100	100	100	100	100
Caldithrix_palaeochoryensis_(T)	100	100	100	100	100	100	100	100	100	100	100	100	100	100	100	100	100	100	100	100	100	100	100	100	100	100	100	100	100	100	100	100	100	100	100	100
Caloramator_australicus_(T)	100	100	100	100	100	100	100	100	100	100	100	80	100	100	80	80	100	80	80	80	60	100	80	100	100	100	80	80	100	100	80	80	80	40	40	40
Caloramator_boliviensis_(T)	100	100	100	100	100	100	100	100	100	100	100	100	100	100	100	0	0	100	100	100	100	0	100	100	100	100	0	100	100	100	100	100	100	100	100	100
Caloramator_coolhaasii_(T)	100	100	100	100	100	100	100	100	20	100	100	100	100	100	100	20	20	20	100	100	100	100	100	100	100	100	100	100	100	100	100	100	100	100	100	100
Caloramator_fervidus_(T)	100	100	100	100	100	100	100	100	100	100	100	100	100	100	100	100	100	100	100	100	100	100	100	100	100	100	100	100	100	100	50	100	100	50	50	100
Caloramator_indicus_(T)	100	100	100	100	100	100	100	100	100	100	100	100	100	100	100	100	100	100	100	100	100	100	100	100	100	100	0	100	100	100	100	100	100	100	100	100
Caloramator_mitchellensis	100	100	100	100	100	100	100	100	100	100	100	100	100	100	100	100	100	100	100	100	100	100	100	100	100	100	100	100	100	100	100	100	100	100	100	100
Caloramator_proteoclasticus_(T)	100	100	100	100	100	100	100	100	100	100	100	100	100	100	100	100	100	100	100	100	100	100	100	100	100	100	0	100	100	100	100	100	100	100	100	100
Caloramator_viterbiensis_(T)	100	100	100	100	100	100	100	100	100	100	100	100	100	100	100	100	100	100	100	100	100	100	100	100	100	100	100	100	100	100	100	100	100	100	100	100
Caloranaerobacter_azorensis_(T)	100	100	100	100	100	100	100	100	100	100	100	100	100	100	100	100	100	100	100	100	100	100	100	100	100	100	100	100	100	100	100	100	100	100	100	100
Caloribacterium_cisternae_(T)	100	100	100	100	100	100	100	100	100	100	100	100	100	100	100	100	100	100	100	100	100	100	100	100	100	100	100	100	100	100	100	100	100	100	100	100
Camelimonas_abortus_(T)	100	100	100	100	100	100	100	100	100	100	100	100	100	100	100	100	100	100	100	100	100	100	100	100	100	100	100	100	100	100	100	100	100	100	100	100
Camelimonas_lactis_(T)	100	100	100	100	100	100	100	100	100	100	100	100	100	100	100	100	100	100	100	100	100	100	100	100	100	100	100	100	100	100	100	100	100	100	100	100
Caminibacter_hydrogeniphilus_(T)	100	100	100	100	100	100	100	100	100	100	100	100	100	100	100	100	100	100	100	100	100	100	100	100	100	100	100	100	100	100	100	100	100	100	100	100
Caminibacter_profundus_(T)	100	100	100	100	100	100	100	100	100	100	100	100	100	100	100	100	100	100	100	100	100	100	100	100	100	100	100	100	100	100	100	100	100	100	100	100
Caminicella_sporogenes_(T)	100	100	100	100	100	100	100	100	100	100	100	100	100	100	100	100	100	100	100	100	100	100	100	100	100	100	100	100	100	100	100	100	100	100	100	100
Campylobacter_coli_(T)	0	0	100	100	100	0	0	0	0	100	100	100	0	0	0	100	100	100	100	0	0	0	0	100	0	0	100	100	100	0	0	0	0	0	0	0
Campylobacter_concisus_(T)	100	100	100	100	100	100	100	71.4286	100	100	100	100	100	100	0	42.8571	100	100	100	100	0	42.8571	100	100	100	0	0	100	100	0	42.8571	100	0	100	0	0
Campylobacter_curvus_(T)	100	100	100	50	100	100	50	50	100	100	100	100	100	100	0	100	100	100	100	100	0	50	100	100	75	0	50	50	50	0	75	50	0	50	0	0
Campylobacter_fetus_(T)	100	100	100	100	100	100	100	0	100	100	100	100	100	100	0	100	100	100	100	100	0	100	100	100	100	0	100	100	100	0	100	100	0	100	0	0
Campylobacter_fetus_subsp._null	0	0	0	0	0	0	23.0769	100	0	0	0	0	0	23.0769	100	0	0	0	0	38.4615	100	0	0	0	7.69231	100	0	0	100	100	15.3846	100	100	100	100	100
Campylobacter_gracilis_(T)	100	100	100	100	100	100	100	100	100	100	100	100	100	100	100	100	100	100	100	100	0	100	100	100	100	75	100	100	100	0	0	75	0	75	0	0
Campylobacter_helveticus_(T)	100	100	100	50	100	100	100	100	100	100	50	100	100	100	100	0	50	50	100	100	100	0	0	50	0	100	0	50	100	100	100	100	100	0	100	100
Campylobacter_hominis_(T)	100	100	100	100	100	100	100	100	100	100	100	100	100	100	100	100	100	100	100	100	100	100	100	100	100	100	100	100	100	100	100	100	100	100	100	100
Campylobacter_hyointestinalis_(T)	59.0909	77.2727	72.7273	40.9091	90.9091	90.9091	81.8182	81.8182	59.0909	86.3636	36.3636	90.9091	90.9091	77.2727	86.3636	54.5455	40.9091	68.1818	63.6364	68.1818	90.9091	31.8182	90.9091	90.9091	86.3636	86.3636	72.7273	72.7273	63.6364	63.6364	68.1818	81.8182	72.7273	77.2727	59.0909	59.0909
Campylobacter_lanienae_(T)	87.5	87.5	87.5	75	87.5	87.5	87.5	87.5	87.5	87.5	75	87.5	87.5	75	87.5	100	87.5	87.5	100	62.5	100	12.5	0	0	0	0	50	37.5	0	50	0	0	0	0	0	0
Campylobacter_lari_(T)	17.9641	19.7605	20.9581	20.9581	19.7605	17.3653	16.7665	100	15.5689	20.9581	19.7605	19.7605	19.7605	8.98204	100	20.9581	20.9581	20.3593	20.3593	19.1617	96.4072	20.9581	20.9581	20.9581	20.9581	20.9581	56.2874	52.6946	52.6946	100	53.8922	53.8922	99.4012	5.98802	98.2036	100
Campylobacter_mucosalis_(T)	75	75	87.5	75	87.5	100	87.5	0	75	87.5	75	75	87.5	87.5	0	100	100	100	100	100	0	87.5	100	100	100	0	87.5	100	100	0	87.5	100	0	87.5	0	0
Campylobacter_peloridis_(T)	100	100	100	100	100	100	100	100	0	100	100	0	100	100	100	0	0	0	0	0	100	0	0	0	0	100	0	0	0	100	0	0	100	0	100	100
Campylobacter_rectus_(T)	100	100	100	100	75	87.5	50	37.5	100	100	100	87.5	87.5	37.5	25	0	0	0	0	37.5	0	0	0	0	50	0	0	0	37.5	0	0	37.5	0	25	0	0
Campylobacter_showae_(T)	100	100	100	100	100	100	100	100	100	100	100	100	100	100	66.6667	100	100	100	100	41.6667	0	100	100	100	41.6667	0	100	100	41.6667	0	100	33.3333	0	33.3333	0	0
Campylobacter_sp._CIT045	37.5	87.5	37.5	37.5	37.5	37.5	37.5	100	37.5	37.5	37.5	37.5	37.5	50	100	37.5	37.5	37.5	37.5	37.5	100	37.5	37.5	37.5	37.5	100	37.5	37.5	37.5	62.5	37.5	37.5	62.5	37.5	37.5	100
Campylobacter_sputorum_(T)	100	100	100	100	100	100	100	100	100	100	100	100	100	100	100	100	100	100	100	100	100	100	100	100	100	100	100	100	100	100	100	100	100	100	100	100
Campylobacter_upsaliensis_(T)	100	100	100	100	100	100	100	0	100	100	100	100	100	100	0	100	100	100	100	100	0	0	100	100	100	0	100	100	100	0	100	100	0	100	0	0
Candidimonas_bauzanensis_(T)	50	50	50	50	50	50	50	50	50	50	50	50	50	50	50	50	50	50	50	50	50	100	100	100	100	100	50	0	25	100	0	25	100	0	25	25
Capnocytophaga_canimorsus_(T)	90.9091	100	90.9091	90.9091	90.9091	90.9091	90.9091	90.9091	100	100	95.4545	95.4545	95.4545	100	100	100	100	100	100	100	100	100	100	36.3636	100	100	95.4545	50	100	100	36.3636	100	100	100	95.4545	95.4545
Capnocytophaga_cynodegmi_(T)	100	100	100	100	100	100	100	100	100	100	100	100	100	100	100	100	100	100	100	100	100	0	0	0	0	0	0	0	0	0	0	0	0	0	0	0
Capnocytophaga_haemolytica_(T)	100	100	100	100	100	100	100	100	100	100	100	100	100	100	100	100	100	100	100	100	100	100	100	100	100	100	100	100	100	100	100	100	100	66.6667	66.6667	66.6667
Capnocytophaga_ochracea_(T)	100	100	100	100	100	100	100	100	100	0	100	100	100	100	100	0	0	0	0	0	0	0	0	0	0	0	0	0	100	100	0	0	0	0	0	0
Carboxydocella_manganica	100	100	100	100	100	100	100	100	100	100	100	100	100	100	100	100	100	100	100	100	100	100	100	100	100	100	100	100	100	100	100	100	100	100	100	100
Carboxydothermus_pertinax	100	100	100	100	100	100	100	100	100	100	100	100	100	100	100	100	100	100	100	100	100	75	100	100	100	100	75	75	100	100	75	100	100	100	100	100
Carboxydothermus_siderophilus_(T)	50	100	100	50	75	100	100	0	100	100	75	75	100	100	50	100	100	100	100	100	75	100	100	100	100	100	75	100	75	0	100	100	75	100	0	0
Cardiobacterium_valvarum_(T)	75	75	100	100	100	100	100	100	75	100	100	87.5	75	100	100	87.5	100	75	75	100	100	100	100	100	100	100	87.5	75	100	100	75	100	100	100	100	100
Carnimonas_nigrificans_(T)	100	100	100	100	100	100	100	100	100	100	100	100	100	100	100	100	100	100	100	100	100	100	100	100	100	100	100	100	100	100	100	100	100	100	100	100
Carnobacterium_alterfunditum	100	100	100	100	100	100	100	100	100	100	100	100	100	100	100	100	100	100	100	100	100	100	100	100	100	100	100	100	100	100	100	100	100	100	100	100
Carnobacterium_gallinarum_(T)	100	100	100	100	91.6667	87.5	100	100	100	100	100	29.1667	8.33333	100	100	4.16667	8.33333	4.16667	4.16667	4.16667	100	0	4.16667	4.16667	4.16667	100	0	4.16667	4.16667	4.16667	4.16667	4.16667	4.16667	4.16667	66.6667	100
Carnobacterium_iners_(T)	100	100	100	100	100	100	100	100	100	100	100	100	100	100	100	100	100	100	100	100	100	100	100	100	100	100	100	100	100	100	0	100	100	60	100	0
Carnobacterium_inhibens_(T)	91.6667	100	100	91.6667	91.6667	91.6667	91.6667	91.6667	91.6667	91.6667	91.6667	66.6667	83.3333	91.6667	91.6667	0	0	8.33333	0	0	25	0	8.33333	8.33333	0	75	8.33333	8.33333	8.33333	8.33333	0	8.33333	16.6667	0	41.6667	16.6667
Carnobacterium_jeotgali_(T)	100	100	100	100	100	100	100	100	100	100	100	100	100	100	100	0	0	100	100	100	0	0	100	100	100	0	0	100	100	0	100	100	0	100	0	0
Carnobacterium_mobile_(T)	100	100	100	100	100	100	100	100	100	100	100	100	100	100	100	100	100	100	100	100	100	100	100	100	100	100	100	100	100	100	0	100	100	100	100	100
Carnobacterium_viridans_(T)	100	100	100	100	100	100	100	100	100	100	100	100	100	100	100	35.7143	0	7.14286	7.14286	7.14286	7.14286	7.14286	7.14286	7.14286	21.4286	14.2857	0	7.14286	21.4286	7.14286	7.14286	7.14286	7.14286	14.2857	7.14286	7.14286
Caryophanon_latum_(T)	100	100	100	100	100	100	100	100	100	100	100	100	100	100	100	100	33.3333	66.6667	66.6667	100	66.6667	0	33.3333	33.3333	33.3333	33.3333	33.3333	33.3333	66.6667	33.3333	33.3333	33.3333	33.3333	66.6667	33.3333	66.6667
Caryophanon_tenue_(T)	100	100	100	100	100	100	100	100	100	100	100	100	100	100	100	0	0	100	100	100	50	0	0	50	0	50	0	0	0	50	0	0	50	0	50	50
Castellaniella_caeni_(T)	100	100	100	100	100	100	100	100	100	100	100	100	100	100	100	100	100	100	100	100	100	100	100	100	100	75	100	100	100	100	100	100	100	100	100	75
Castellaniella_daejeonensis_(T)	16.6667	33.3333	16.6667	16.6667	66.6667	83.3333	16.6667	66.6667	50	16.6667	0	0	100	100	50	16.6667	16.6667	16.6667	100	16.6667	16.6667	0	0	0	16.6667	0	0	0	100	0	0	100	100	50	100	0
Castellaniella_defragrans_(T)	90	90	100	100	80	80	100	100	80	90	90	80	10	60	80	80	90	80	80	90	90	0	80	10	30	80	80	10	60	80	10	10	20	20	20	80
Castellaniella_denitrificans_(T)	42.8571	85.7143	42.8571	42.8571	42.8571	42.8571	42.8571	42.8571	85.7143	42.8571	0	0	42.8571	14.2857	0	100	100	100	100	100	100	0	28.5714	0	0	0	0	0	0	0	0	0	0	0	0	0
Catellicoccus_marimammalium_(T)	100	100	100	100	100	100	100	100	100	100	100	100	100	100	100	100	100	100	100	100	100	100	100	100	100	100	100	100	100	100	100	100	100	100	100	100
Catenibacterium_mitsuokai_(T)	100	100	100	100	100	100	100	100	100	100	100	100	100	100	100	100	100	100	100	100	100	100	100	100	100	100	100	100	100	100	100	100	100	100	100	100
Catenovulum_agarivorans_(T)	0	100	100	100	100	100	100	100	100	100	100	100	100	100	100	50	100	50	50	100	50	100	100	100	100	100	50	100	100	50	50	100	100	100	100	50
Catonella_morbi_(T)	16.6667	75	100	100	91.6667	16.6667	16.6667	16.6667	25	83.3333	100	75	41.6667	16.6667	16.6667	100	100	100	100	50	83.3333	100	100	100	91.6667	100	75	66.6667	16.6667	50	16.6667	16.6667	16.6667	16.6667	16.6667	16.6667
Caulobacter_fusiformis_(T)	80	80	100	100	80	100	100	100	80	100	80	100	100	100	100	100	80	100	100	100	100	100	100	100	100	100	100	100	100	100	100	100	100	100	100	100
Caulobacter_henricii_(T)	61.9048	61.9048	90.4762	71.4286	61.9048	90.4762	90.4762	71.4286	61.9048	90.4762	76.1905	61.9048	90.4762	95.2381	71.4286	100	90.4762	9.52381	95.2381	100	85.7143	100	90.4762	100	100	95.2381	4.7619	90.4762	100	71.4286	90.4762	95.2381	90.4762	95.2381	90.4762	66.6667
Caulobacter_leidyi_(T)	0	62.5	0	0	0	0	0	100	0	0	0	0	0	0	87.5	0	0	0	0	0	0	0	0	0	0	0	0	0	0	0	0	0	0	0	0	0
Caulobacter_mirabilis_(T)	50	50	100	100	50	50	50	50	50	100	100	100	50	50	50	50	50	50	50	50	50	50	50	50	50	50	50	50	50	50	50	50	50	50	50	50
Caulobacter_segnis_(T)	6.66667	6.66667	13.3333	13.3333	46.6667	93.3333	93.3333	13.3333	53.3333	73.3333	66.6667	60	93.3333	93.3333	73.3333	100	100	33.3333	100	100	100	100	66.6667	100	100	100	33.3333	100	100	93.3333	100	100	100	100	100	100
Caulobacter_sp._DS48-5-2	0	0	50	0	100	100	100	0	0	100	0	50	100	100	0	0	0	50	100	100	0	0	0	100	100	0	0	100	100	0	50	0	0	50	0	0
Caulobacter_sp._SLG210-30A1	0	0	100	0	0	0	0	100	0	0	0	0	0	0	0	0	0	0	0	0	100	0	0	0	0	100	0	0	0	0	0	0	0	0	0	0
Caulobacter_vibrioides_(T)	0	0	0	0	92.3077	100	100	0	0	0	0	69.2308	100	92.3077	0	0	0	61.5385	100	100	0	0	92.3077	100	100	0	61.5385	100	100	30.7692	100	100	100	100	84.6154	0
Celeribacter_neptunius_(T)	100	100	100	100	100	100	100	100	100	100	100	100	100	100	100	100	100	100	100	100	100	100	100	100	100	100	100	100	100	100	100	100	100	100	100	100
Celeribacter_sp._L-6	100	100	100	100	100	100	100	100	100	100	100	100	100	100	100	100	100	100	100	100	100	100	100	100	100	100	100	100	100	100	100	100	100	0	0	0
Cellulomonas_aerilata_(T)	100	100	100	100	100	100	100	100	100	100	100	100	100	100	100	0	100	100	100	100	0	0	0	100	100	0	0	100	100	0	0	100	100	100	0	0
Cellulomonas_biazotea_(T)	100	100	100	100	100	100	100	100	100	100	100	100	100	100	100	0	100	100	100	0	100	66.6667	100	33.3333	0	33.3333	0	0	0	0	0	0	0	0	0	0
Cellulomonas_bogoriensis_(T)	100	100	100	100	100	100	100	100	100	100	100	100	100	100	100	0	0	0	100	0	0	0	0	100	0	0	0	0	0	0	100	100	100	0	0	0
Cellulomonas_carbonis_T26	40	40	40	40	40	40	40	40	40	40	40	40	40	40	40	40	40	80	80	40	40	0	40	40	40	100	40	40	40	40	40	40	40	0	40	20
Cellulomonas_cellasea_(T)	100	100	100	100	100	100	100	100	100	100	100	100	100	100	100	0	0	50	100	75	50	0	0	100	100	0	0	75	75	0	0	75	100	0	0	0
Cellulomonas_chitinilytica_(T)	100	100	100	100	100	100	100	100	100	100	100	100	100	100	100	0	33.3333	0	0	33.3333	33.3333	0	0	0	0	33.3333	0	0	0	33.3333	0	0	33.3333	0	33.3333	33.3333
Cellulomonas_composti_(T)	100	100	100	100	100	100	100	100	100	100	100	100	100	100	100	100	100	100	100	100	100	100	100	100	100	100	100	100	100	100	100	100	100	100	100	100
Cellulomonas_denverensis_(T)	100	100	55.5556	100	100	100	100	100	100	55.5556	100	100	100	100	100	44.4444	44.4444	44.4444	44.4444	44.4444	22.2222	33.3333	44.4444	44.4444	22.2222	22.2222	0	0	0	11.1111	0	0	22.2222	0	0	0
Cellulomonas_fimi_(T)	100	100	100	100	100	100	100	100	100	100	100	100	100	100	100	0	0	0	0	0	0	0	0	0	0	0	0	0	0	0	0	0	0	0	0	0
Cellulomonas_flavigena_(T)	55.5556	44.4444	55.5556	55.5556	66.6667	55.5556	55.5556	55.5556	11.1111	11.1111	66.6667	66.6667	66.6667	0	55.5556	11.1111	88.8889	100	77.7778	11.1111	77.7778	0	0	0	0	66.6667	0	0	0	100	0	0	100	0	66.6667	66.6667
Cellulomonas_gelida_(T)	0	100	100	100	100	100	0	0	100	100	100	100	100	100	0	0	100	100	100	100	0	100	100	100	0	0	0	0	0	0	0	0	0	0	0	0
Cellulomonas_hominis_(T)	100	100	100	100	100	100	100	100	100	100	100	100	100	100	80	0	0	0	0	0	0	0	0	0	0	0	0	0	0	0	0	0	0	0	0	0
Cellulomonas_marina	100	100	100	100	100	100	100	100	100	100	100	100	100	100	100	100	100	100	100	100	100	100	100	100	100	100	100	100	100	100	100	100	100	100	100	100
Cellulomonas_oligotrophica	100	100	100	100	100	100	100	100	100	100	100	100	100	100	100	100	100	100	100	100	100	100	100	100	100	100	100	100	100	100	100	100	100	0	100	0
Cellulomonas_pakistanensis	100	100	100	100	100	100	100	100	100	100	100	100	100	100	100	25	25	25	25	25	25	25	25	25	25	50	100	100	100	25	100	100	75	0	25	25
Cellulomonas_soli	100	100	100	100	100	100	100	100	100	100	100	100	100	100	50	83.3333	33.3333	16.6667	100	100	16.6667	50	16.6667	100	100	16.6667	0	50	100	16.6667	16.6667	16.6667	16.6667	100	16.6667	16.6667
Cellulomonas_terrae_(T)	100	100	100	100	100	100	100	100	100	100	100	100	100	100	100	0	0	100	100	0	100	0	0	0	0	100	0	0	0	0	0	0	100	0	0	0
Cellulomonas_uda_(T)	100	100	100	100	100	100	100	100	100	100	100	100	100	100	100	44.4444	88.8889	88.8889	88.8889	88.8889	88.8889	100	88.8889	77.7778	100	100	44.4444	88.8889	100	100	0	0	0	0	0	0
Cellulophaga_algicola_(T)	100	100	100	100	100	100	100	100	100	100	100	100	100	100	100	100	100	0	100	100	100	100	100	100	100	100	0	100	100	100	100	100	100	100	100	100
Cellulophaga_baltica_(T)	100	100	100	100	100	100	100	100	100	100	100	100	100	100	100	14.2857	42.8571	0	14.2857	100	100	42.8571	28.5714	57.1429	100	100	0	0	100	100	0	100	100	100	100	100
Cellulophaga_fucicola_(T)	100	100	100	100	100	100	100	100	100	100	100	100	100	100	100	100	100	100	100	100	100	100	100	100	100	100	60	100	100	100	100	100	100	100	100	100
Cellulophaga_geojensis_(T)	100	100	100	100	100	100	100	100	100	100	100	100	100	100	100	0	0	0	0	0	0	80	0	0	0	0	0	0	0	0	0	0	0	0	0	0
Cellulophaga_lytica_DSM_7489	100	100	100	100	100	100	100	100	100	100	100	100	100	100	100	100	7.69231	100	100	100	100	7.69231	100	100	100	100	7.69231	7.69231	7.69231	7.69231	0	0	0	0	0	0
Cellulophaga_pacifica_(T)	100	100	100	100	100	100	100	0	100	100	100	100	100	100	100	100	100	100	100	100	0	100	100	100	100	100	100	100	100	0	100	100	0	100	0	0
Cellulophaga_tyrosinoxydans_(T)	100	100	100	100	100	100	100	100	100	100	100	100	100	100	100	100	100	100	100	100	100	100	100	100	100	100	100	60	80	100	20	60	100	60	60	100
Cellulosilyticum_lentocellum_(T)	7.69231	7.69231	100	61.5385	7.69231	23.0769	100	100	7.69231	100	76.9231	15.3846	69.2308	100	100	100	100	100	100	100	100	100	100	100	100	100	100	100	100	100	23.0769	100	100	100	100	100
Cellulosilyticum_ruminicola_(T)	100	100	100	100	100	100	100	100	100	100	100	100	100	100	100	100	100	100	100	100	100	100	100	100	100	100	100	100	100	100	100	100	100	100	100	100
Cellulosimicrobium_cellulans_(T)	66.6667	66.6667	33.3333	66.6667	100	33.3333	100	66.6667	100	66.6667	100	100	100	100	100	0	0	0	0	0	0	0	0	0	0	0	0	0	0	0	0	0	0	0	0	0
Cellulosimicrobium_funkei_(T)	92.6829	92.6829	92.6829	95.122	100	100	92.6829	92.6829	92.6829	95.122	95.122	100	97.561	90.2439	92.6829	80.4878	87.8049	100	100	82.9268	87.8049	90.2439	100	100	92.6829	90.2439	100	100	95.122	92.6829	97.561	100	100	0	46.3415	34.1463
Cellulosimicrobium_sp._W-15	100	100	100	100	100	100	100	100	100	100	100	100	100	100	100	0	0	100	100	0	0	0	100	100	0	0	100	100	100	100	100	100	100	0	0	0
Cellulosimicrobium_terreum_(T)	100	100	100	100	100	100	100	100	100	100	100	100	100	100	100	0	0	100	100	100	100	0	100	100	0	100	100	100	100	100	100	100	100	0	100	100
Cellvibrio_fibrivorans_(T)	100	100	33.3333	100	100	100	100	33.3333	100	33.3333	100	100	100	100	33.3333	33.3333	33.3333	66.6667	66.6667	33.3333	33.3333	0	33.3333	33.3333	0	0	100	66.6667	0	33.3333	33.3333	100	33.3333	0	0	0
Cellvibrio_fulvus_(T)	100	100	100	100	100	100	100	100	100	100	0	100	100	0	0	100	100	100	100	100	100	100	100	100	100	100	100	100	100	100	100	100	100	0	0	0
Cellvibrio_gandavensis_(T)	100	100	100	100	100	100	100	100	100	100	100	100	100	100	100	100	100	100	100	100	100	100	100	100	100	100	100	100	100	100	100	100	100	100	100	100
Cellvibrio_japonicus_(T)	100	100	100	100	100	100	100	100	100	100	100	100	100	100	100	100	100	100	100	100	100	100	100	100	100	100	100	100	100	100	100	100	100	100	100	100
Cellvibrio_mixtus_(T)	100	100	100	100	100	100	100	100	100	100	100	100	100	100	100	100	100	100	100	100	100	0	50	100	100	100	0	0	0	100	0	0	100	0	100	100
Cellvibrio_ostraviensis_(T)	100	100	100	100	100	100	100	100	100	100	0	100	100	100	100	100	100	100	100	100	100	0	0	0	100	100	0	0	100	100	0	100	100	100	100	100
Cellvibrio_sp._E50	0	0	100	0	0	0	0	0	0	100	100	0	50	0	0	50	50	50	50	0	0	100	100	100	0	100	0	0	0	0	0	0	0	0	0	0
Cellvibrio_vulgaris_(T)	100	100	0	100	100	100	100	100	0	0	0	100	100	0	0	0	0	0	0	0	0	0	0	0	0	0	100	100	100	100	100	100	100	100	100	100
Centipeda_periodontii_(T)	100	100	100	100	100	100	100	100	100	100	100	100	100	100	100	100	100	100	100	100	100	0	100	100	100	100	100	100	100	100	100	100	100	100	100	100
Cerasibacillus_quisquiliarum_(T)	100	100	100	100	100	100	100	100	100	100	100	100	100	100	100	100	100	100	100	100	100	100	100	100	100	100	100	100	100	100	100	100	100	100	100	100
Cerasicoccus_arenae_(T)	100	100	100	100	100	100	100	100	100	100	100	100	100	100	100	100	100	100	100	100	100	100	100	100	100	100	100	100	100	100	100	100	100	100	100	100
Cetobacterium_ceti_(T)	100	100	100	100	100	100	100	100	100	100	100	100	100	100	100	100	100	100	100	100	100	100	100	100	100	100	100	100	100	100	100	100	100	100	100	100
Cetobacterium_somerae_(T)	100	100	100	100	100	100	100	100	100	100	100	100	100	100	100	100	100	100	100	100	100	100	100	100	100	100	100	100	100	100	100	100	100	100	100	100
Chelatococcus_asaccharovorans_(T)	0	0	0	0	0	0	0	0	0	0	0	0	0	0	0	0	0	0	100	0	0	0	100	100	100	0	100	100	0	0	0	0	0	0	0	0
Chelatococcus_daeguensis_(T)	33.3333	25	33.3333	33.3333	75	33.3333	25	100	0	0	0	0	0	0	91.6667	0	0	0	0	0	100	0	0	0	0	91.6667	0	0	0	100	0	0	100	0	91.6667	83.3333
Chelatococcus_sambhunathii_(T)	100	100	100	100	100	100	100	100	100	100	100	100	100	100	100	100	100	100	100	100	100	100	100	100	100	100	100	100	100	100	100	100	100	100	100	100
Chitinibacter_tainanensis_(T)	100	100	100	100	100	100	100	100	100	100	100	100	100	100	100	100	100	100	100	100	100	100	100	100	100	100	100	100	100	100	100	100	100	100	100	100
Chitinilyticum_aquatile_(T)	100	100	100	100	100	100	100	100	100	100	100	100	100	100	100	100	100	100	100	100	100	100	100	100	100	100	100	100	100	100	100	100	100	100	100	100
Chitinimonas_koreensis_(T)	100	100	100	100	100	100	100	100	100	100	100	100	100	100	100	100	100	100	100	100	100	100	100	100	100	100	100	100	100	100	100	100	100	100	100	100
Chitinimonas_sp._HMD2169	100	100	100	100	100	100	100	100	100	100	100	100	100	100	100	100	100	100	100	100	100	100	100	100	100	100	100	100	100	0	100	100	100	0	0	0
Chitinimonas_taiwanensis_(T)	100	100	100	100	100	100	100	100	100	100	100	100	100	100	100	100	100	100	100	100	100	66.6667	100	100	100	100	100	100	100	100	100	100	100	100	100	100
Chitiniphilus_shinanonensis_(T)	0	0	0	0	0	0	0	0	0	0	0	0	0	0	0	0	0	100	100	0	0	0	100	100	0	0	0	0	0	0	0	0	0	0	0	0
Chitinivibrio_alkaliphilus_(T)	100	100	100	100	100	100	100	100	100	100	100	100	100	100	100	100	100	100	100	100	100	100	100	100	100	100	100	100	100	100	100	100	100	100	100	100
Chlamydophila_abortus_(T)	100	100	100	100	100	100	100	100	100	100	100	100	100	100	100	100	100	83.3333	83.3333	100	100	0	0	0	0	0	0	0	0	0	0	0	0	0	0	0
Chlamydophila_felis_(T)	100	100	100	100	100	100	100	100	100	100	100	100	100	100	100	100	0	0	0	100	100	100	0	0	100	100	0	0	50	0	0	0	0	100	100	100
Chlamydophila_pecorum_(T)	100	100	100	100	100	100	100	100	100	100	100	100	100	100	100	100	100	100	100	100	100	100	100	100	100	100	100	100	100	100	75	100	100	100	100	100
Chlamydophila_psittaci_(T)	0	0	0	0	0	0	96.875	100	0	0	0	0	0	100	90.625	0	0	0	0	0	0	0	0	0	0	0	0	0	0	0	0	0	0	0	0	0
Chlorobaculum_limnaeum	0	0	0	0	0	0	100	100	0	0	0	0	0	100	100	0	0	0	0	0	0	0	0	0	0	100	0	0	0	0	0	0	0	0	100	100
Chlorobium_chlorovibrioides_(T)	33.3333	66.6667	100	100	100	33.3333	33.3333	33.3333	100	100	100	100	66.6667	33.3333	33.3333	100	100	100	100	33.3333	33.3333	100	100	100	33.3333	33.3333	100	33.3333	33.3333	33.3333	33.3333	33.3333	33.3333	33.3333	33.3333	33.3333
Chlorobium_limicola_(T)	0	0	0	0	0	0	0	0	0	0	0	0	0	0	0	0	0	0	0	0	0	0	0	0	0	0	0	0	0	0	0	0	0	0	0	0
Chloroflexus_aggregans_(T)	60	100	100	80	80	100	100	80	100	100	80	100	100	100	80	100	100	100	100	100	100	80	100	100	100	80	80	100	100	80	100	100	80	100	80	80
Chloroflexus_aurantiacus_(T)	100	25	100	100	100	100	25	75	25	25	50	75	100	25	25	25	25	75	100	25	25	100	100	100	25	100	100	100	100	100	100	75	100	25	25	25
Chondromyces_apiculatus	100	100	100	100	100	100	100	100	100	100	100	100	100	100	100	100	100	100	100	100	100	100	100	100	100	100	100	100	100	100	100	100	100	100	100	100
Chondromyces_crocatus	0	66.6667	100	33.3333	100	100	100	100	100	100	100	100	100	100	100	100	100	100	100	100	100	100	100	100	100	100	100	100	100	100	100	100	100	100	100	100
Chondromyces_lanuginosus	100	100	100	100	100	100	100	100	100	100	100	100	100	100	100	100	100	100	100	100	100	0	100	100	100	100	0	100	100	100	100	100	100	100	100	100
Chondromyces_pediculatus	100	100	100	100	100	100	100	100	0	100	0	0	100	0	100	0	0	0	0	0	0	0	0	0	0	0	0	0	0	0	0	0	0	0	0	0
Chondromyces_robustus_(T)	0	0	0	100	0	0	100	100	100	0	100	0	100	100	100	0	100	0	0	100	100	100	0	0	100	100	100	100	100	100	0	100	100	100	100	100
Chromatium_okenii_(T)	50	100	50	100	50	50	100	50	100	50	50	50	50	50	50	50	100	50	50	100	50	50	50	50	50	50	50	50	50	50	50	50	50	50	0	0
Chromobacterium_aquaticum_(T)	100	100	100	100	100	100	100	100	100	100	100	100	100	100	100	100	100	100	100	100	100	50	50	50	50	50	50	50	50	50	50	50	50	0	0	0
Chromobacterium_haemolyticum_(T)	25	100	25	25	25	25	25	25	100	100	25	25	100	100	100	100	100	100	100	100	100	25	25	100	100	100	25	25	25	25	100	100	100	75	100	75
Chromobacterium_vaccinii_(T)	89.2857	96.4286	96.4286	96.4286	92.8571	89.2857	96.4286	96.4286	96.4286	82.1429	96.4286	89.2857	89.2857	96.4286	96.4286	96.4286	96.4286	96.4286	96.4286	92.8571	96.4286	3.57143	25	32.1429	7.14286	3.57143	0	35.7143	71.4286	67.8571	0	64.2857	60.7143	0	0	0
Chromobacterium_violaceum_(T)	100	100	100	100	100	100	100	100	100	100	100	100	100	100	95.2381	100	100	100	100	100	100	100	100	100	95.2381	95.2381	100	95.2381	100	95.2381	0	100	100	85.7143	80.9524	95.2381
Chromohalobacter_beijerinckii_(T)	100	100	100	100	100	100	100	100	100	100	100	100	100	100	100	100	100	100	100	100	100	100	100	100	100	100	100	100	100	100	100	100	100	100	100	100
Chromohalobacter_canadensis_(T)	83.3333	100	16.6667	83.3333	100	100	83.3333	100	100	16.6667	83.3333	83.3333	83.3333	83.3333	83.3333	16.6667	16.6667	16.6667	16.6667	16.6667	16.6667	0	0	0	0	0	0	0	0	0	0	0	0	0	0	0
Chromohalobacter_israelensis_(T)	100	100	100	100	100	100	100	100	100	100	100	100	100	100	100	96.875	96.875	96.875	96.875	100	100	0	0	0	100	100	0	0	100	100	0	100	100	100	100	100
Chromohalobacter_japonicus_(T)	100	100	100	100	100	100	100	100	0	0	0	0	0	100	0	0	0	0	0	0	0	0	0	0	0	0	0	0	0	0	0	0	0	0	0	0
Chromohalobacter_marismortui_(T)	100	100	100	100	100	100	100	100	0	0	0	0	0	0	0	100	100	100	0	100	0	0	0	0	100	100	0	0	0	0	0	0	0	0	0	0
Chromohalobacter_nigrandesensis_(T)	100	100	100	100	100	100	100	100	100	100	100	100	100	100	100	100	100	100	100	100	100	0	0	100	100	100	0	100	100	100	100	100	100	100	100	100
Chromohalobacter_sarecensis_(T)	0	100	100	100	100	0	100	100	100	100	100	0	0	0	100	100	100	100	100	100	100	100	100	100	100	100	100	100	100	100	0	0	100	0	100	100
Chromohalobacter_sp._M1-18	100	100	100	100	100	100	100	100	100	100	100	100	100	100	100	100	100	100	100	100	100	100	100	100	100	100	100	100	100	100	100	100	100	100	100	100
Chryseobacterium_antarcticum_(T)	100	100	100	100	100	100	100	0	100	100	100	100	100	100	0	100	100	100	100	100	0	100	100	100	100	0	100	100	100	0	100	100	0	0	0	0
Chryseobacterium_anthropi_(T)	0	0	0	0	0	0	0	0	0	0	0	0	0	0	0	100	100	100	100	100	100	100	100	100	100	100	100	100	100	100	100	100	100	100	100	100
Chryseobacterium_aquaticum_(T)	75	100	100	100	100	75	100	100	100	100	75	75	75	100	100	100	100	100	100	100	100	100	100	100	100	100	50	75	100	75	0	100	100	100	100	75
Chryseobacterium_bovis_(T)	100	100	100	100	40	40	100	100	100	100	100	40	40	100	100	0	100	40	40	100	0	100	40	40	100	40	40	40	40	40	40	40	40	0	40	0
Chryseobacterium_caeni_(T)	100	100	100	100	100	100	100	100	100	100	100	100	100	100	100	100	100	100	100	100	100	100	100	100	100	100	100	100	100	100	0	100	100	0	0	0
Chryseobacterium_chaponense_(T)	100	100	100	100	100	100	100	100	100	100	0	100	100	100	100	100	100	100	100	100	100	0	0	0	0	0	0	100	100	0	0	0	0	0	0	0
Chryseobacterium_daecheongense_(T)	100	100	100	100	100	100	100	100	100	100	100	100	100	100	85.7143	100	100	100	100	100	85.7143	100	100	100	100	85.7143	0	0	0	85.7143	0	0	14.2857	0	14.2857	0
Chryseobacterium_daeguense_(T)	100	100	100	100	100	100	100	100	100	100	100	100	100	100	100	100	100	100	100	100	100	100	100	100	100	100	100	100	100	100	0	0	0	0	0	0
Chryseobacterium_formosense_(T)	100	100	100	100	100	100	100	100	100	100	100	100	100	100	100	100	100	100	100	100	100	100	100	100	100	100	0	100	100	50	100	50	100	0	0	0
Chryseobacterium_gambrini_(T)	0	57.1429	57.1429	57.1429	85.7143	85.7143	71.4286	0	100	100	100	85.7143	85.7143	85.7143	85.7143	57.1429	57.1429	42.8571	42.8571	57.1429	57.1429	57.1429	42.8571	57.1429	28.5714	57.1429	42.8571	42.8571	42.8571	42.8571	14.2857	42.8571	85.7143	0	57.1429	0
Chryseobacterium_ginsengisoli	100	100	100	100	100	100	100	100	0	100	100	100	100	100	100	100	100	100	100	100	100	100	100	100	100	100	0	0	100	100	100	100	100	0	100	100
Chryseobacterium_greenlandense_(T)	0	0	0	0	0	0	0	0	100	100	100	0	100	0	0	0	0	0	0	0	0	0	0	0	0	0	0	0	0	0	0	0	0	0	0	0
Chryseobacterium_gregarium_(T)	100	100	100	100	100	100	100	100	100	100	100	100	100	100	100	100	100	100	100	100	100	100	100	100	100	100	100	100	100	100	100	100	100	0	100	0
Chryseobacterium_hagamense_(T)	0	0	0	0	0	0	0	0	0	0	0	0	0	0	0	0	0	0	100	100	0	0	0	100	100	0	0	0	0	0	0	0	0	100	0	0
Chryseobacterium_haifense_(T)	66.6667	100	83.3333	100	66.6667	66.6667	83.3333	50	83.3333	0	66.6667	66.6667	66.6667	66.6667	66.6667	50	50	50	66.6667	66.6667	33.3333	0	66.6667	66.6667	50	0	0	0	33.3333	33.3333	0	33.3333	33.3333	0	0	0
Chryseobacterium_hispalense_DSM_25574	0	0	100	0	0	100	0	0	0	100	0	0	0	0	0	0	0	0	100	0	0	100	100	100	100	100	0	0	0	0	0	0	0	0	0	0
Chryseobacterium_hominis_(T)	100	100	100	100	100	100	100	100	100	100	70	90	90	90	70	100	100	90	90	100	100	30	50	70	70	0	0	50	30	30	0	0	70	0	0	0
Chryseobacterium_indoltheticum_(T)	75	75	75	75	100	100	100	75	75	75	75	75	50	75	50	100	100	100	100	100	50	0	0	0	0	25	0	0	0	25	0	0	25	0	25	25
Chryseobacterium_jeonii_(T)	50	50	50	50	50	50	50	0	100	100	100	100	50	50	0	100	100	100	100	100	0	100	100	100	100	0	100	100	100	0	0	100	0	100	0	0
Chryseobacterium_koreense_(T)	100	100	100	100	100	100	100	100	100	100	100	100	100	100	100	100	100	100	100	100	100	100	100	100	100	100	100	100	100	100	100	100	100	100	100	100
Chryseobacterium_marinum_(T)	100	100	100	100	100	100	100	100	100	100	100	100	100	100	100	100	100	100	100	100	100	100	100	100	100	100	100	100	100	100	0	100	100	100	100	100
Chryseobacterium_pallidum_(T)	50	100	100	100	100	100	100	100	100	100	100	100	100	100	50	50	50	100	100	50	50	0	100	100	0	50	100	100	50	50	100	100	50	0	50	0
Chryseobacterium_palustre_(T)	100	100	100	100	100	100	100	100	100	100	100	100	100	100	100	100	100	100	100	100	100	100	100	100	100	100	100	100	100	100	0	100	0	100	0	0
Chryseobacterium_piperi	100	100	100	100	100	100	100	100	100	100	100	100	100	100	100	100	100	100	100	100	100	100	100	100	100	100	100	100	100	100	0	100	100	100	100	100
Chryseobacterium_piscium_(T)	11.1111	11.1111	22.2222	44.4444	33.3333	11.1111	44.4444	100	11.1111	22.2222	22.2222	22.2222	22.2222	22.2222	66.6667	0	0	0	0	88.8889	100	44.4444	0	0	100	100	33.3333	22.2222	44.4444	88.8889	0	88.8889	100	0	100	100
Chryseobacterium_rigui_(T)	100	100	100	100	100	100	100	100	100	100	100	100	100	100	100	100	100	100	100	100	100	100	100	100	100	100	100	100	100	100	100	100	100	0	0	0
Chryseobacterium_scophthalmum_(T)	20	20	60	80	80	100	100	100	20	20	40	20	20	80	100	20	20	20	20	20	100	80	80	100	100	100	80	80	80	100	0	100	100	100	100	100
Chryseobacterium_soldanellicola_(T)	100	100	100	100	100	100	100	100	100	100	100	100	100	100	100	100	0	100	100	100	50	0	100	100	100	50	0	100	100	50	100	100	50	100	50	0
Chryseobacterium_soli_(T)	75	100	100	100	100	100	100	75	100	100	100	100	100	100	100	50	75	100	100	100	50	75	100	100	75	25	0	0	0	0	0	0	0	0	0	0
Chryseobacterium_solincola_(T)	100	100	100	100	100	100	100	100	100	100	100	100	100	100	100	100	100	100	100	100	100	100	100	100	100	100	100	100	100	100	0	100	100	100	100	100
Chryseobacterium_sp._AG1-2	66.6667	100	100	100	100	100	100	66.6667	100	66.6667	100	100	66.6667	66.6667	66.6667	33.3333	100	100	100	33.3333	33.3333	100	100	0	66.6667	66.6667	100	100	100	100	0	0	0	0	0	0
Chryseobacterium_sp._KM	100	100	100	100	100	100	100	100	100	100	100	100	100	100	100	100	100	100	100	100	100	100	100	100	100	100	0	0	100	100	0	100	100	0	0	0
Chryseobacterium_sp._NCTC_13525	100	100	100	100	100	100	100	100	100	100	100	0	0	0	100	100	100	100	100	100	100	100	100	100	100	100	0	0	0	100	0	0	100	0	0	0
Chryseobacterium_sp._T68F.09.P.LAT.MA.H.Kidney.D	0	0	0	0	0	0	0	0	0	0	50	50	100	100	0	0	50	50	100	50	50	50	50	100	100	100	0	50	50	50	50	0	100	0	50	0
Chryseobacterium_sp._YG4-6	25	25	50	50	25	25	50	25	25	25	25	25	25	25	25	50	75	0	50	50	0	25	50	50	75	50	0	0	25	0	0	50	50	0	0	0
Chryseobacterium_taeanense_(T)	85.7143	71.4286	100	85.7143	85.7143	85.7143	85.7143	85.7143	71.4286	100	85.7143	85.7143	85.7143	85.7143	85.7143	85.7143	71.4286	71.4286	71.4286	71.4286	57.1429	42.8571	85.7143	85.7143	100	28.5714	85.7143	85.7143	85.7143	71.4286	0	0	0	0	0	0
Chryseobacterium_taihuense	100	100	100	100	100	100	100	100	100	100	100	100	100	100	0	100	100	100	100	100	100	0	100	100	0	100	100	100	100	100	100	100	100	0	0	0
Chryseobacterium_taiwanense_(T)	100	100	100	100	100	100	50	100	100	100	100	100	100	50	100	100	50	50	50	50	50	50	50	50	50	50	0	50	50	50	0	0	0	0	0	0
Chryseobacterium_taklimakanense	100	100	100	100	100	100	100	100	0	0	0	100	100	0	100	0	0	0	0	0	100	0	0	0	0	100	0	0	0	100	0	0	100	0	0	0
Chryseobacterium_treverense_(T)	100	100	100	100	100	100	100	100	100	100	100	100	100	100	100	0	0	0	0	0	0	0	0	0	0	0	0	0	0	0	0	100	100	0	100	0
Chryseobacterium_wanjuense_(T)	100	100	100	100	100	100	100	100	100	100	100	100	100	100	100	100	100	100	100	100	100	0	0	100	100	100	0	100	100	33.3333	66.6667	100	100	0	0	0
Chryseobacterium_xinjiangense_(T)	100	100	100	100	100	100	100	100	100	100	100	100	100	100	100	100	100	100	100	100	100	100	100	100	100	100	100	100	100	100	100	100	100	100	100	100
Chryseoglobus_frigidaquae_(T)	100	100	100	100	100	100	100	100	100	100	100	100	100	100	100	0	100	100	100	100	100	100	100	100	100	100	100	100	100	100	100	100	100	0	0	0
Chryseomicrobium_amylolyticum_(T)	100	100	100	100	100	100	100	100	100	100	25	100	100	100	100	100	25	100	100	100	100	25	100	100	100	100	25	25	25	25	25	100	100	50	100	75
Chryseomicrobium_imtechense__(T)	75	100	100	100	100	100	100	50	25	25	50	100	100	25	25	0	75	100	100	0	0	100	100	75	0	0	100	100	100	100	75	100	50	0	0	0
Chrysiogenes_arsenatis_(T)	100	100	100	100	100	100	100	100	100	100	100	100	100	100	100	100	100	100	100	100	100	100	100	100	100	100	100	100	100	100	100	100	100	100	100	100
Chungangia_koreensis	100	100	100	100	100	100	100	100	100	75	25	100	100	50	25	75	100	100	100	100	100	0	50	0	0	0	100	100	100	50	0	100	100	0	0	0
Citreicella_aestuarii	100	100	100	100	100	100	100	100	100	100	100	100	100	100	100	100	100	100	100	100	100	100	100	100	100	100	100	100	100	100	100	100	100	0	100	100
Citreicella_marina_(T)	100	100	100	100	100	100	100	100	100	100	100	100	100	100	100	0	100	100	100	100	100	0	100	100	100	100	100	100	100	100	100	100	100	0	100	0
Citreicella_thiooxidans_(T)	100	100	100	100	100	100	100	100	100	100	100	100	100	100	100	100	50	100	100	100	100	50	50	100	100	100	50	50	100	100	50	100	100	100	100	100
Citreimonas_salinaria_(T)	100	100	100	100	100	100	100	100	100	100	100	100	100	100	100	100	100	100	100	100	100	100	100	100	100	100	100	100	100	100	100	100	100	100	100	100
Citricoccus_alkalitolerans_(T)	100	100	100	100	100	100	100	100	100	100	100	100	100	100	100	33.3333	100	100	100	100	66.6667	100	100	100	100	100	100	100	100	100	100	100	100	0	0	0
Citricoccus_muralis_(T)	100	100	100	100	100	100	100	100	100	100	100	100	100	100	100	100	100	100	100	100	100	100	100	100	100	100	100	100	100	100	100	100	100	0	100	0
Citricoccus_nitrophenolicus_(T)	100	100	100	100	100	100	100	100	100	100	100	100	100	66.6667	66.6667	0	0	0	0	0	0	0	0	0	0	0	0	0	0	0	0	0	0	0	0	0
Citricoccus_zhacaiensis_(T)	0	25	25	25	50	100	25	25	25	25	25	25	25	25	25	0	0	25	25	0	0	0	100	100	0	0	100	100	100	100	100	100	100	0	0	0
Citrobacter_amalonaticus	44.4444	66.6667	22.2222	66.6667	55.5556	33.3333	0	0	55.5556	11.1111	22.2222	11.1111	0	0	0	0	0	11.1111	0	0	0	0	0	0	0	0	0	0	0	0	0	0	0	0	0	0
Citrobacter_braakii_(T)	0	20	0	0	80	80	0	0	20	0	0	0	0	0	0	20	0	20	20	20	20	0	0	0	0	0	0	0	0	0	0	0	0	0	0	0
Citrobacter_farmeri_(T)	0	0	0	100	100	0	0	0	0	0	0	100	0	0	0	0	0	100	0	0	0	0	100	0	0	0	100	100	0	100	0	0	0	0	0	0
Citrobacter_freundii_(T)	0	80	0	0	0	0	0	0	73.3333	0	0	0	0	0	0	0	6.66667	0	0	0	6.66667	0	0	0	0	0	0	0	0	0	0	0	0	0	0	0
Citrobacter_gillenii_(T)	0	100	100	100	40	40	80	100	100	40	40	40	40	0	0	100	100	40	40	80	100	0	40	40	0	0	40	40	40	40	40	40	20	0	0	0
Citrobacter_koseri	0	0	100	100	57.6923	3.84615	50	96.1538	0	100	92.3077	19.2308	0	3.84615	80.7692	73.0769	11.5385	7.69231	0	23.0769	26.9231	100	100	80.7692	100	100	7.69231	7.69231	15.3846	53.8462	0	7.69231	7.69231	0	7.69231	73.0769
Citrobacter_murliniae_(T)	0	100	0	0	0	0	0	0	100	0	0	0	0	0	0	100	0	100	66.6667	33.3333	66.6667	0	0	0	0	0	0	0	0	0	0	0	0	0	0	0
Citrobacter_rodentium_(T)	0	0	0	0	100	100	0	100	100	0	0	100	100	0	100	0	0	100	100	0	100	0	100	100	0	100	100	100	100	100	100	0	100	0	0	0
Citrobacter_sedlakii_(T)	0	0	0	0	100	100	0	0	0	0	0	100	100	0	0	0	0	0	0	0	0	0	0	0	0	0	0	0	0	0	0	0	0	0	0	0
Citrobacter_werkmanii_(T)	100	100	100	0	100	100	100	100	100	0	0	100	100	100	0	0	0	0	100	100	0	0	0	0	0	0	0	0	0	0	0	0	0	0	0	0
Citrobacter_youngae_(T)	100	100	100	100	100	100	0	100	100	0	0	100	100	0	0	0	0	100	100	0	0	0	0	0	0	0	0	0	0	0	0	0	0	0	0	0
Clavibacter_michiganensis_(T)	100	100	100	100	100	100	100	100	100	100	100	100	100	100	100	100	100	100	100	100	100	100	100	100	100	100	100	100	100	100	97.8723	100	100	95.7447	100	100
Cloacibacillus_porcorum	100	100	100	100	100	100	100	100	100	100	100	100	100	100	100	100	100	100	100	100	100	100	100	100	100	100	100	100	100	100	100	100	100	100	100	100
Clostridiales_bacterium_20-2a	100	100	100	100	100	100	100	100	100	100	100	100	100	100	100	100	100	100	100	100	100	100	100	100	100	100	100	100	100	100	100	100	100	100	100	100
Clostridium_ghonii_(T)	0	0	0	0	0	0	0	0	0	0	0	100	0	0	100	0	0	0	0	0	0	0	0	0	0	0	0	0	0	0	0	0	0	0	0	0
Clostridium_hastiforme_(T)	0	0	0	0	0	0	0	0	0	0	0	0	0	0	0	0	0	0	0	0	100	0	0	0	0	100	0	0	0	0	0	0	0	0	0	0
Clostridium_homopropionicum_(T)	100	100	100	100	100	100	100	100	100	100	100	100	100	100	100	0	0	0	100	100	100	0	0	0	100	100	0	0	100	0	0	100	100	0	100	100
Cobetia_crustatorum_(T)	0	100	0	0	0	0	0	0	100	100	100	0	0	0	0	100	100	100	100	100	100	100	100	100	100	100	0	0	0	0	0	0	0	0	0	0
Cobetia_litoralis_(T)	100	100	100	100	100	100	100	100	100	0	0	0	0	100	100	80	80	80	80	100	100	0	0	0	80	100	0	0	60	20	0	40	60	80	60	60
Cobetia_marina_(T)	0	0	0	0	0	0	0	0	0	0	0	0	0	0	0	0	0	0	0	0	0	0	0	0	0	0	0	0	0	0	0	0	0	0	0	0
Cobetia_pacifica	90.9091	90.9091	90.9091	90.9091	90.9091	90.9091	90.9091	90.9091	90.9091	90.9091	90.9091	90.9091	90.9091	90.9091	90.9091	100	100	100	100	100	100	100	100	100	100	100	100	100	100	100	100	100	100	100	100	100
Coenonia_anatina_(T)	100	100	100	100	100	100	100	100	100	100	100	100	100	100	100	100	100	100	100	100	100	100	100	100	100	100	100	100	100	100	100	100	100	100	100	100
Cohaesibacter_marisflavi_(T)	100	100	100	100	100	100	100	100	100	100	100	100	100	100	100	100	100	100	100	100	100	100	100	100	100	100	100	100	100	100	100	100	100	100	100	100
Cohaesibacter_sp._JC131	100	100	100	100	100	100	100	100	100	100	100	100	100	100	100	100	100	100	100	100	100	0	100	100	100	100	100	100	100	100	100	100	100	0	100	0
Cohnella_boryungensis	100	100	100	100	100	100	100	100	100	100	100	100	100	100	100	100	100	100	100	100	100	100	100	100	100	100	100	100	100	100	100	100	100	100	100	100
Cohnella_ferri	100	100	100	100	100	100	100	100	100	100	100	100	100	100	100	100	100	100	100	100	100	100	100	100	100	100	100	100	100	100	100	100	100	100	100	100
Cohnella_fontinalis_(T)	100	100	100	100	100	100	100	100	100	100	100	100	100	100	100	100	100	100	100	100	100	100	100	100	100	100	100	100	100	100	100	100	100	100	100	100
Cohnella_formosensis	100	100	100	100	100	100	100	100	100	100	100	100	100	100	100	100	100	100	100	100	100	100	100	100	100	100	100	100	100	100	100	100	100	100	100	0
Cohnella_hongkongensis_(T)	100	100	100	100	100	100	100	100	100	100	100	100	100	100	100	100	100	100	100	100	100	100	100	100	100	100	100	100	100	100	100	100	100	100	100	100
Cohnella_laeviribosi_(T)	100	100	100	100	100	100	100	100	100	100	100	100	100	100	100	100	100	100	100	100	100	100	100	100	100	100	100	100	100	100	100	100	100	100	100	33.3333
Cohnella_luojiensis_(T)	100	100	100	100	100	100	100	100	100	100	100	100	100	100	100	100	100	100	100	100	100	100	100	100	100	100	100	100	100	100	100	100	100	100	100	0
Cohnella_lupini	50	50	50	50	50	50	50	50	50	50	50	50	50	50	50	0	0	50	50	50	0	0	50	50	0	0	0	50	50	50	0	50	50	0	0	0
Cohnella_panacarvi	100	100	100	100	100	100	100	100	100	100	100	100	100	100	100	100	100	100	100	100	100	100	100	100	100	100	100	100	100	100	100	100	100	100	100	100
Cohnella_phaseoli_(T)	100	100	100	100	100	100	100	100	100	100	100	100	100	100	100	100	100	100	100	100	100	0	100	100	100	100	100	100	100	100	100	100	100	0	100	100
Cohnella_soli_(T)	100	100	100	100	100	100	100	100	100	100	100	100	100	100	100	100	100	100	100	100	100	100	100	100	100	100	100	100	100	100	100	100	100	100	100	0
Cohnella_sp._CSE-5610	100	100	100	100	100	100	100	100	88.8889	100	100	100	100	100	100	33.3333	33.3333	33.3333	66.6667	88.8889	11.1111	0	11.1111	100	88.8889	33.3333	0	22.2222	77.7778	22.2222	0	66.6667	22.2222	77.7778	33.3333	0
Cohnella_sp._D45	100	100	100	100	100	100	100	100	100	100	100	100	100	100	100	100	100	100	100	100	100	0	100	100	100	100	100	100	100	100	0	100	100	100	100	0
Cohnella_suwonensis	100	100	100	100	100	100	100	50	100	100	50	50	100	50	50	0	100	50	50	100	50	50	50	100	50	50	50	50	50	50	50	50	50	50	50	0
Cohnella_thailandensis_(T)	100	100	100	100	100	100	100	100	100	100	100	100	100	100	100	100	100	100	100	100	100	100	100	100	100	100	100	100	100	100	100	100	100	100	100	100
Cohnella_thermotolerans_(T)	100	100	100	100	100	100	100	100	100	100	100	100	100	100	100	100	100	100	100	100	100	100	100	100	100	100	100	100	100	100	100	100	100	100	100	100
Cohnella_xylanilytica_(T)	100	100	100	100	100	100	100	100	100	100	60	100	100	100	100	100	20	80	100	100	100	20	40	80	100	20	80	80	100	60	80	100	100	100	80	20
Collimonas_arenae_(T)	0	100	100	0	0	0	0	100	100	100	0	0	0	0	100	100	100	100	100	100	100	0	0	0	0	100	0	0	0	0	0	0	25	0	0	0
Collimonas_fungivorans_(T)	91.6667	91.6667	100	91.6667	100	100	100	91.6667	83.3333	66.6667	75	91.6667	91.6667	83.3333	91.6667	16.6667	16.6667	91.6667	83.3333	16.6667	16.6667	16.6667	75	75	16.6667	16.6667	91.6667	91.6667	0	91.6667	91.6667	91.6667	91.6667	0	75	83.3333
Collimonas_pratensis_(T)	100	80	20	100	80	70	100	100	80	20	100	60	60	100	100	10	10	50	50	10	10	0	10	10	0	0	0	0	0	0	0	0	0	0	0	0
Collinsella_aerofaciens_(T)	100	100	100	100	100	100	100	100	100	100	100	100	100	100	100	100	100	100	100	100	100	100	100	100	100	100	100	100	100	100	100	100	100	100	100	100
Colwellia_aestuarii_(T)	6.66667	66.6667	66.6667	66.6667	66.6667	66.6667	26.6667	6.66667	66.6667	13.3333	66.6667	66.6667	26.6667	6.66667	6.66667	80	80	73.3333	66.6667	86.6667	73.3333	26.6667	60	26.6667	40	93.3333	73.3333	46.6667	73.3333	73.3333	6.66667	26.6667	46.6667	0	6.66667	0
Colwellia_chukchiensis_(T)	50	75	50	50	75	75	75	100	50	25	50	50	25	50	100	75	75	75	75	75	100	0	100	100	100	100	100	100	100	100	25	100	100	100	100	100
Colwellia_hornerae	0	17.9487	20.5128	92.3077	97.4359	28.2051	7.69231	7.69231	100	100	100	100	100	100	100	100	100	97.4359	97.4359	94.8718	100	100	100	100	100	100	97.4359	100	100	100	0	0	38.4615	0	0	0
Colwellia_maris_(T)	75	75	75	100	75	75	75	75	75	75	100	75	75	75	75	75	75	75	75	75	75	75	75	75	75	75	75	75	75	75	75	75	75	75	75	75
Colwellia_piezophila_(T)	100	100	100	100	100	100	100	100	100	100	100	100	100	100	100	100	100	100	100	100	100	100	100	100	100	100	0	0	100	100	0	100	100	100	100	100
Colwellia_polaris_(T)	88.8889	83.3333	94.4444	94.4444	88.8889	83.3333	94.4444	94.4444	38.8889	94.4444	94.4444	88.8889	16.6667	88.8889	94.4444	88.8889	88.8889	83.3333	38.8889	88.8889	83.3333	94.4444	100	94.4444	100	100	83.3333	88.8889	88.8889	88.8889	5.55556	5.55556	66.6667	0	11.1111	11.1111
Colwellia_psychrerythraea_(T)	50	50	75	75	75	50	25	50	50	75	50	50	50	50	50	75	75	75	75	25	25	75	100	100	75	25	25	50	25	25	25	25	25	25	25	25
Colwellia_psychrotropica_(T)	100	100	100	100	100	100	100	100	100	100	100	100	100	100	100	100	100	100	100	100	100	0	0	100	100	100	0	0	100	100	0	100	100	100	100	100
Colwellia_rossensis_(T)	100	100	100	100	87.5	75	100	100	100	100	100	62.5	62.5	100	100	75	87.5	25	25	87.5	100	0	0	0	75	75	0	0	12.5	25	0	0	0	0	37.5	0
Comamonas_badia_(T)	100	100	100	100	100	100	100	100	100	100	100	100	100	100	100	100	100	100	100	100	100	100	100	100	100	100	100	100	100	100	100	100	100	100	100	100
Comamonas_composti_(T)	100	100	100	100	100	100	100	100	100	100	100	100	100	100	100	100	100	100	100	100	100	100	100	100	100	0	100	100	100	100	100	100	100	0	0	0
Comamonas_denitrificans_(T)	100	100	100	85	95	95	95	95	95	95	85	95	95	90	90	100	85	95	95	95	95	85	95	95	95	90	80	80	80	80	95	95	95	95	90	90
Comamonas_granuli	50	50	33.3333	33.3333	33.3333	50	100	100	33.3333	33.3333	33.3333	33.3333	33.3333	66.6667	100	33.3333	33.3333	33.3333	33.3333	33.3333	33.3333	33.3333	33.3333	33.3333	33.3333	33.3333	33.3333	33.3333	33.3333	33.3333	16.6667	33.3333	33.3333	33.3333	16.6667	16.6667
Comamonas_jiangduensis_(T)	6.66667	6.66667	10	13.3333	6.66667	10	10	100	6.66667	3.33333	13.3333	10	13.3333	13.3333	100	3.33333	3.33333	3.33333	3.33333	3.33333	3.33333	0	6.66667	6.66667	10	0	0	3.33333	3.33333	3.33333	3.33333	3.33333	13.3333	0	0	0
Comamonas_koreensis_(T)	100	100	75	100	100	100	100	100	37.5	50	50	100	100	12.5	12.5	12.5	12.5	75	62.5	12.5	12.5	12.5	75	75	12.5	12.5	100	100	100	100	75	87.5	100	0	0	0
Comamonas_nitrativorans_(T)	100	100	100	100	100	100	100	100	100	100	100	100	100	100	100	100	100	100	100	100	100	100	100	100	0	100	100	100	100	100	0	100	100	0	100	100
Comamonas_odontotermitis_(T)	100	100	100	100	100	100	100	100	100	100	100	100	100	100	100	100	100	100	100	100	100	100	100	100	0	0	100	100	100	100	100	100	100	0	0	0
Comamonas_sp._GAU11	100	50	100	100	100	100	100	100	50	100	100	100	100	100	100	50	50	50	50	50	50	100	100	100	100	100	100	100	100	100	100	100	100	0	100	100
Comamonas_terrae_(T)	50	100	100	100	100	100	100	100	75	100	75	100	100	25	50	75	100	100	100	75	100	50	50	50	0	50	75	100	100	50	25	50	100	0	0	0
Comamonas_terrigena_(T)	72.7273	100	72.7273	100	100	72.7273	72.7273	81.8182	100	100	100	90.9091	90.9091	90.9091	100	9.09091	9.09091	9.09091	9.09091	9.09091	63.6364	9.09091	9.09091	9.09091	9.09091	72.7273	9.09091	9.09091	9.09091	9.09091	9.09091	9.09091	9.09091	0	9.09091	0
Comamonas_testosteroni_(T)	91.0714	91.0714	91.0714	91.0714	92.8571	92.8571	92.8571	32.1429	0	0	0	0	0	0	0	0	0	0	0	0	0	0	0	0	0	0	0	0	0	0	0	0	0	0	0	0
Comamonas_thiooxydans_(T)	85.7143	85.7143	85.7143	85.7143	85.7143	85.7143	85.7143	100	100	100	100	100	100	100	100	100	100	100	100	100	100	100	100	100	100	100	100	100	100	100	100	100	100	0	100	0
Comamonas_zonglianii_(T)	100	100	100	100	100	100	100	100	100	100	100	100	100	100	100	100	100	100	100	100	100	0	0	0	0	0	0	0	0	0	0	0	0	0	0	0
Conchiformibius_kuhniae_(T)	100	100	100	100	100	100	100	100	100	100	100	100	100	100	100	100	100	100	100	100	100	100	100	100	100	100	75	75	75	100	75	75	100	0	100	100
Conchiformibius_steedae_(T)	100	100	100	100	100	100	100	90	90	100	90	90	90	100	90	60	30	50	80	90	50	60	90	100	100	30	40	60	60	30	50	50	40	90	10	10
Coprobacillus_cateniformis_(T)	100	100	100	100	100	100	100	100	100	100	100	100	100	100	100	100	100	100	100	100	100	100	100	100	100	100	100	100	100	100	100	100	100	100	100	100
Coprococcus_catus_(T)	50	100	100	100	100	100	100	50	100	100	100	100	100	100	50	100	100	100	100	100	50	100	100	100	100	100	50	100	100	50	100	100	50	100	50	0
Coprococcus_eutactus_(T)	100	100	100	100	100	100	100	100	100	100	100	100	100	100	100	100	100	100	100	100	100	100	100	100	100	100	100	100	100	100	100	100	100	100	100	100
Coprothermobacter_platensis_(T)	100	100	100	100	100	100	100	100	100	100	100	100	100	100	100	100	100	100	100	100	100	100	100	100	100	100	100	100	100	100	100	100	100	100	100	100
Coprothermobacter_proteolyticus_(T)	100	100	100	100	100	100	100	100	100	100	100	100	100	100	100	100	100	100	100	100	100	100	100	100	100	100	66.6667	100	100	16.6667	100	100	100	100	100	50
Coraliomargarita_akajimensis_(T)	100	100	100	100	100	100	100	100	100	100	100	100	100	100	100	100	100	100	100	100	100	100	100	100	100	100	100	100	100	100	100	100	100	100	100	100
Corallococcus_coralloides_(T)	100	100	100	100	100	100	100	100	100	100	100	100	100	100	100	100	100	100	100	100	100	0	85.7143	100	28.5714	100	85.7143	85.7143	100	85.7143	100	100	100	100	85.7143	100
Corallococcus_exiguus_(T)	80	80	0	0	0	0	0	0	100	20	100	100	80	80	100	0	0	0	0	0	0	0	0	0	0	0	0	0	0	0	0	0	0	0	0	0
Coriobacterium_glomerans_(T)	100	100	100	100	100	100	100	100	100	100	100	100	100	100	100	100	100	100	100	100	100	100	100	100	100	100	100	100	100	100	100	100	100	100	100	100
Corynebacterium_accolens_(T)	62.5	100	100	100	100	100	100	100	62.5	75	100	100	100	87.5	100	0	100	50	25	75	87.5	100	37.5	12.5	25	87.5	37.5	100	100	100	0	25	87.5	0	87.5	75
Corynebacterium_afermentans_(T)	100	100	100	100	100	100	100	0	100	100	100	100	100	100	0	0	0	0	100	100	0	0	0	100	100	0	0	100	100	0	100	100	0	100	0	0
Corynebacterium_ammoniagenes_(T)	100	100	100	100	100	100	100	100	100	100	100	100	100	100	100	100	100	100	100	100	100	0	100	100	100	100	100	100	100	100	100	100	100	100	100	100
Corynebacterium_appendicis_(T)	50	50	50	50	50	50	50	50	50	50	50	100	100	50	50	100	100	100	100	50	50	0	100	100	50	50	100	100	50	50	100	50	50	50	50	50
Corynebacterium_aquatimens_(T)	100	100	100	100	100	100	100	100	100	100	100	100	100	100	100	100	100	100	100	100	100	0	100	100	100	100	100	100	100	100	100	100	100	100	100	100
Corynebacterium_argentoratense	100	100	100	100	100	100	100	100	100	100	100	100	100	100	100	0	100	100	100	100	100	16.6667	100	100	100	100	100	100	100	100	16.6667	100	100	33.3333	100	100
Corynebacterium_atypicum_(T)	100	100	100	100	100	100	100	100	100	100	100	100	100	100	100	100	100	100	100	100	100	100	100	100	100	100	100	100	100	100	100	100	100	100	100	100
Corynebacterium_aurimucosum_(T)	30	30	30	30	100	100	30	60	80	100	90	100	100	90	100	20	60	100	100	30	90	70	100	100	90	100	100	100	90	100	100	100	100	10	70	60
Corynebacterium_auriscanis_(T)	100	100	100	100	100	100	100	100	100	100	100	100	100	100	100	100	100	100	100	100	100	100	100	100	100	0	100	100	100	0	0	100	0	0	0	0
Corynebacterium_bovis_(T)	100	100	100	100	100	100	100	100	100	100	100	100	100	100	100	100	100	100	100	100	100	76.5957	100	100	100	10.6383	100	100	100	100	100	100	100	100	10.6383	2.12766
Corynebacterium_callunae_(T)	100	100	100	100	100	100	100	100	100	100	100	100	100	100	100	100	100	100	100	100	100	54.5455	100	100	100	90.9091	100	100	100	100	100	100	100	100	100	9.09091
Corynebacterium_camporealensis_(T)	100	100	100	100	100	100	100	100	100	100	100	100	100	100	100	100	100	100	100	100	100	100	100	100	100	0	100	100	100	100	100	100	100	100	0	0
Corynebacterium_canis_(T)	100	100	100	100	100	100	100	100	100	100	100	100	100	100	100	100	100	100	100	100	100	100	100	0	0	100	0	0	0	100	0	0	50	0	50	100
Corynebacterium_confusum_(T)	100	100	100	100	100	100	100	100	100	100	100	100	100	100	100	100	100	100	100	100	100	100	100	100	100	0	100	100	100	100	100	100	100	100	0	0
Corynebacterium_coyleae_(T)	50	50	50	50	50	50	100	100	50	100	0	50	50	100	100	0	50	100	100	100	100	0	50	50	100	100	0	50	100	100	50	50	100	100	100	100
Corynebacterium_cystitidis_(T)	100	100	100	100	100	100	100	100	100	100	100	100	100	100	100	100	100	100	100	100	100	100	100	100	100	100	100	100	100	100	100	100	100	50	100	100
Corynebacterium_diphtheriae_(T)	93.3333	100	100	94.6667	100	100	100	100	100	100	94.6667	100	97.3333	100	100	65.3333	94.6667	77.3333	78.6667	97.3333	98.6667	1.33333	53.3333	0	0	80	54.6667	56	65.3333	66.6667	0	0	54.6667	0	13.3333	1.33333
Corynebacterium_doosanense_(T)	100	100	100	100	100	100	100	100	100	100	100	100	100	100	100	100	100	100	100	100	100	100	100	100	100	100	100	100	100	100	100	100	100	100	100	100
Corynebacterium_durum_(T)	100	100	100	100	100	100	100	100	100	100	100	100	100	100	100	100	100	100	100	100	100	100	100	100	100	100	100	100	100	100	100	100	100	100	100	100
Corynebacterium_efficiens_(T)	100	100	100	100	100	100	100	100	92.3077	100	100	100	100	100	100	76.9231	92.3077	92.3077	100	100	84.6154	7.69231	100	100	100	92.3077	61.5385	100	100	100	100	100	100	100	100	46.1538
Corynebacterium_falsenii_(T)	75	75	75	75	75	75	75	75	75	75	75	87.5	75	75	75	75	87.5	75	75	75	87.5	75	87.5	87.5	75	75	75	75	75	75	75	75	75	75	75	75
Corynebacterium_flavescens_(T)	100	100	100	100	100	100	100	100	100	100	100	100	100	100	100	100	100	100	100	100	100	0	100	100	100	100	100	100	100	100	100	100	100	100	100	100
Corynebacterium_frankenforstense	100	100	100	100	100	100	100	100	100	100	100	100	100	100	100	100	100	100	100	100	100	100	100	100	100	100	100	100	100	100	100	100	100	100	100	0
Corynebacterium_freiburgense_(T)	60	60	80	60	60	60	100	100	60	100	60	60	60	100	100	20	40	60	60	100	100	0	60	60	100	100	60	60	60	80	20	60	60	80	100	100
Corynebacterium_glucuronolyticum_(T)	100	100	100	100	100	100	100	100	80	100	100	100	100	100	100	20	20	80	80	100	100	20	80	100	100	100	80	80	100	100	80	100	100	100	100	100
Corynebacterium_glutamicum_(T)	100	100	100	100	100	100	100	100	100	100	100	100	100	100	100	100	100	100	100	100	100	100	100	100	100	95.7746	100	100	100	100	100	100	100	100	100	98.5915
Corynebacterium_halotolerans_(T)	71.4286	71.4286	71.4286	71.4286	71.4286	71.4286	71.4286	71.4286	71.4286	71.4286	71.4286	71.4286	71.4286	71.4286	71.4286	71.4286	71.4286	71.4286	71.4286	71.4286	71.4286	71.4286	71.4286	71.4286	71.4286	71.4286	71.4286	71.4286	100	85.7143	71.4286	71.4286	71.4286	71.4286	71.4286	71.4286
Corynebacterium_humireducens_(T)	0	0	0	0	0	0	100	0	0	0	50	50	100	100	0	0	0	0	0	0	0	0	0	0	0	0	0	0	100	0	0	0	0	0	0	0
Corynebacterium_imitans_(T)	54.5455	54.5455	100	54.5455	54.5455	54.5455	54.5455	54.5455	90.9091	100	54.5455	54.5455	54.5455	54.5455	63.6364	100	100	100	100	100	100	0	54.5455	54.5455	90.9091	90.9091	0	9.09091	54.5455	54.5455	9.09091	54.5455	54.5455	54.5455	90.9091	72.7273
Corynebacterium_jeikeium_(T)	83.3333	83.3333	100	100	100	100	83.3333	100	100	100	100	100	100	100	100	66.6667	100	100	100	100	100	100	100	100	100	100	100	100	100	100	100	100	100	0	83.3333	83.3333
Corynebacterium_lipophiloflavum_(T)	21.4286	57.1429	100	28.5714	14.2857	35.7143	100	100	7.14286	14.2857	7.14286	7.14286	7.14286	100	100	7.14286	7.14286	14.2857	14.2857	100	100	0	14.2857	14.2857	100	100	0	0	100	100	0	92.8571	100	100	100	100
Corynebacterium_lubricantis_(T)	85.7143	100	100	100	100	85.7143	100	100	100	100	100	100	85.7143	100	100	100	100	100	100	100	100	100	71.4286	42.8571	100	100	71.4286	57.1429	100	100	14.2857	100	100	85.7143	100	100
Corynebacterium_macginleyi_(T)	20	20	20	95	20	20	20	55	20	20	60	20	20	20	20	100	100	100	100	100	100	100	100	100	100	100	100	100	100	100	20	100	100	100	100	100
Corynebacterium_marinum_(T)	100	100	100	100	100	100	100	100	100	100	100	100	100	100	100	100	100	100	100	100	100	100	100	100	100	100	100	100	100	100	100	100	100	100	100	100
Corynebacterium_maris_(T)	100	100	100	100	100	100	100	100	100	100	100	100	100	100	100	100	100	100	100	100	100	100	100	100	100	100	100	100	100	100	100	100	100	100	100	100
Corynebacterium_massiliense_(T)	100	100	100	100	100	100	100	100	100	100	100	100	100	100	100	100	100	100	100	100	100	100	100	100	100	100	100	100	100	100	100	100	100	100	100	100
Corynebacterium_mastitidis_(T)	33.3333	33.3333	33.3333	100	33.3333	33.3333	100	100	66.6667	33.3333	100	33.3333	33.3333	100	100	100	100	100	100	100	100	100	100	100	100	100	100	100	100	100	16.6667	100	100	100	100	100
Corynebacterium_matruchotii_(T)	100	100	100	100	100	100	100	0	100	100	100	100	100	100	0	100	100	100	100	100	0	100	100	100	100	0	100	100	100	0	100	100	0	50	0	0
Corynebacterium_mucifaciens_(T)	100	100	100	50	100	50	50	100	25	75	0	75	50	25	100	0	0	0	25	25	25	0	0	0	25	25	0	0	25	25	0	25	25	25	25	25
Corynebacterium_mustelae_(T)	50	75	75	75	75	75	50	75	75	75	75	75	75	75	75	75	75	75	75	75	75	75	75	75	75	100	75	75	75	75	50	75	100	25	100	75
Corynebacterium_mycetoides_(T)	100	100	100	100	100	100	100	100	100	100	100	100	100	100	100	100	100	100	100	100	100	0	100	100	100	100	100	100	100	100	100	100	100	100	100	100
Corynebacterium_nuruki_S6-4	100	100	100	100	100	100	100	100	100	100	100	100	100	100	100	100	100	100	100	100	100	0	100	100	100	100	100	100	100	100	100	100	100	100	100	100
Corynebacterium_pilbarense_(T)	0	50	0	0	0	0	50	100	0	0	0	0	0	0	100	0	0	0	0	50	50	0	0	0	0	100	0	0	0	100	0	0	100	0	50	50
Corynebacterium_propinquum_(T)	100	100	100	100	100	100	100	100	0	100	100	100	100	100	100	0	0	100	100	100	100	100	100	100	100	100	100	100	100	100	100	100	100	0	100	100
Corynebacterium_pseudodiphtheriticum_(T)	88.8889	100	100	88.8889	88.8889	88.8889	100	100	88.8889	100	88.8889	88.8889	88.8889	88.8889	100	100	88.8889	88.8889	88.8889	100	100	88.8889	88.8889	88.8889	100	100	88.8889	88.8889	88.8889	88.8889	88.8889	88.8889	88.8889	100	100	100
Corynebacterium_pseudotuberculosis_(T)	100	100	100	100	100	100	100	0	100	100	0	100	100	100	0	100	0	0	100	100	0	0	0	100	0	0	0	0	0	0	100	100	0	0	0	0
Corynebacterium_pyruviciproducens_(T)	100	100	100	100	100	100	100	100	100	100	100	100	100	100	100	100	100	100	100	100	100	100	100	100	100	0	100	100	100	100	100	100	100	100	0	0
Corynebacterium_renale_(T)	60	100	100	100	80	100	100	80	100	100	100	100	100	100	100	60	100	100	100	100	100	100	60	100	100	100	20	80	100	80	20	100	80	100	40	20
Corynebacterium_resistens_(T)	0	0	0	0	0	0	0	100	100	100	0	100	100	100	100	50	0	0	0	100	100	0	0	0	0	100	0	0	0	100	0	0	100	0	0	100
Corynebacterium_riegelii_(T)	50	100	100	100	100	100	100	0	100	100	0	0	100	100	0	100	100	100	100	100	100	50	100	100	100	0	0	100	100	0	100	100	0	100	0	0
Corynebacterium_simulans_(T)	100	100	100	100	100	100	100	100	100	100	100	100	100	100	100	100	100	100	100	100	100	100	100	100	100	100	100	100	100	100	100	100	100	100	100	100
Corynebacterium_sp._DSM_45586	20	20	20	100	20	20	20	100	20	20	100	20	20	20	60	20	20	20	20	20	20	20	20	20	20	20	20	20	20	40	20	20	20	20	40	20
Corynebacterium_sp._PSPT56	100	100	100	100	100	100	100	100	100	0	0	100	100	100	100	100	100	100	100	100	100	0	100	100	0	100	100	100	100	100	100	100	100	0	100	100
Corynebacterium_sputi_(T)	100	100	100	100	100	100	100	100	100	100	100	100	100	100	100	100	100	100	100	100	100	100	100	100	100	100	100	100	100	100	100	100	100	100	100	100
Corynebacterium_stationis_(T)	87.5	87.5	87.5	87.5	87.5	87.5	87.5	87.5	87.5	87.5	87.5	87.5	87.5	87.5	87.5	12.5	25	62.5	87.5	87.5	62.5	12.5	87.5	87.5	87.5	87.5	100	100	87.5	100	87.5	100	100	87.5	87.5	87.5
Corynebacterium_striatum_(T)	33.3333	33.3333	33.3333	33.3333	100	100	33.3333	33.3333	33.3333	33.3333	33.3333	66.6667	66.6667	33.3333	33.3333	0	33.3333	100	100	0	33.3333	0	100	100	0	0	100	100	100	100	100	100	100	0	0	0
Corynebacterium_sundsvallense_(T)	100	100	100	100	100	100	100	100	66.6667	100	100	100	100	100	100	0	0	100	100	0	100	0	100	100	0	33.3333	100	100	100	100	100	100	100	0	0	0
Corynebacterium_terpenotabidum_(T)	100	100	100	100	100	100	100	100	100	100	100	100	100	100	100	100	100	100	100	100	100	100	100	100	100	100	100	100	100	100	100	100	100	100	100	100
Corynebacterium_testudinoris_(T)	100	100	100	100	100	100	100	100	100	100	100	100	100	100	100	100	100	100	100	100	100	100	100	100	100	100	100	100	100	100	100	100	100	100	100	100
Corynebacterium_thomssenii_(T)	100	100	100	100	100	100	100	100	100	100	100	100	100	100	100	100	100	100	100	100	100	100	100	100	100	100	100	100	100	100	100	100	100	100	100	100
Corynebacterium_timonense_(T)	100	100	100	100	100	100	100	100	100	100	100	100	100	100	100	100	100	100	100	100	100	100	100	100	100	100	100	100	100	100	100	100	100	100	100	100
Corynebacterium_tuberculostearicum_(T)	100	100	100	100	85.7143	85.7143	100	100	100	100	100	100	100	100	100	100	100	64.2857	64.2857	100	100	100	64.2857	64.2857	100	100	64.2857	64.2857	64.2857	85.7143	57.1429	64.2857	71.4286	0	100	100
Corynebacterium_tuscaniense_(T)	20	20	20	20	20	20	20	20	20	20	0	20	20	20	20	20	20	60	80	20	20	0	20	20	20	20	40	20	20	40	20	40	20	20	20	20
Corynebacterium_ulcerans_(T)	21.4286	50	35.7143	53.5714	17.8571	10.7143	53.5714	67.8571	7.14286	0	25	3.57143	7.14286	46.4286	64.2857	0	3.57143	3.57143	0	7.14286	96.4286	0	0	0	0	60.7143	0	3.57143	92.8571	100	0	0	85.7143	0	35.7143	3.57143
Corynebacterium_ulceribovis_(T)	100	100	100	100	100	100	100	100	100	100	100	100	100	100	100	100	100	100	100	100	100	100	100	100	100	100	100	100	100	100	100	100	100	100	100	100
Corynebacterium_urealyticum_(T)	100	100	100	100	100	100	100	100	100	100	100	100	100	100	100	87.5	100	100	100	100	87.5	100	100	100	100	100	100	100	100	62.5	100	100	100	100	100	0
Corynebacterium_ureicelerivorans_(T)	100	100	100	100	100	100	100	100	100	100	100	100	100	100	100	100	100	100	100	100	100	0	0	100	100	100	0	100	100	100	100	100	100	100	100	100
Corynebacterium_variabile_(T)	100	100	100	100	95.2381	100	100	95.2381	95.2381	100	90.4762	14.2857	28.5714	90.4762	57.1429	52.381	61.9048	52.381	61.9048	95.2381	80.9524	19.0476	9.52381	9.52381	52.381	52.381	0	0	52.381	14.2857	0	52.381	14.2857	52.381	52.381	52.381
Corynebacterium_vitaeruminis	100	100	100	100	100	100	100	100	100	100	100	100	100	100	100	83.3333	100	100	100	100	100	100	100	100	100	100	100	100	100	100	100	100	100	0	100	100
Costertonia_aggregata_(T)	100	100	100	100	100	100	100	100	100	100	100	100	100	100	100	100	100	100	100	100	100	100	100	100	100	100	100	100	100	100	100	100	100	100	100	100
Coxiella_burnetii_(T)	0	100	100	100	100	100	100	100	100	100	100	100	100	100	100	100	100	100	100	100	100	100	100	100	100	100	100	100	100	100	0	100	100	0	100	100
Craurococcus_roseus_(T)	100	100	100	100	100	100	100	100	100	100	100	100	100	100	100	100	100	100	100	100	100	100	100	100	100	100	100	100	100	100	100	100	100	100	100	100
Croceibacter_atlanticus_(T)	100	100	100	100	100	100	100	100	100	100	100	100	100	100	100	100	100	100	100	100	100	100	100	100	100	100	100	100	100	100	100	100	100	100	100	100
Croceicoccus_marinus_(T)	66.6667	100	83.3333	83.3333	100	100	66.6667	100	100	100	83.3333	83.3333	83.3333	83.3333	83.3333	66.6667	66.6667	50	83.3333	50	50	50	83.3333	83.3333	50	50	0	83.3333	50	50	50	50	66.6667	0	50	50
Crocinitomix_catalasitica_(T)	100	100	100	100	100	100	100	100	100	100	100	100	100	100	100	100	100	100	100	100	100	100	100	100	100	100	100	100	100	100	100	100	100	100	100	100
Cronobacter_dublinensis_(T)	30	80	90	60	80	90	70	40	100	100	100	100	100	100	100	100	100	100	100	100	40	100	100	100	100	50	100	90	100	50	90	100	80	90	50	0
Cronobacter_helveticus	0	0	0	0	0	0	0	0	0	0	0	0	0	0	0	0	0	0	0	0	0	0	0	0	0	0	0	0	0	0	0	0	0	0	0	0
Cronobacter_muytjensii_(T)	19.0476	95.2381	85.7143	0	85.7143	100	61.9048	0	0	0	0	0	0	0	0	71.4286	0	14.2857	71.4286	33.3333	0	0	0	57.1429	4.7619	0	0	0	0	0	0	0	0	0	0	0
Cronobacter_sakazakii_(T)	76.3636	65.4545	54.5455	72.7273	80	90.303	86.0606	95.1515	0	0	0	0	0	0	0	0.606061	0	0	3.0303	0	0	0	0	0	0	0	0	0	0	0	0	0	0.606061	0	0	0
Cronobacter_turicensis_(T)	0	100	100	0	0	100	100	0	0	0	0	0	0	0	0	0	0	0	0	0	0	0	0	0	0	0	0	0	0	0	0	0	0	0	0	0
Cruoricaptor_ignavus_(T)	100	100	100	100	100	100	100	100	100	100	100	100	100	100	100	100	100	100	100	100	100	100	100	100	100	100	100	100	100	100	100	100	100	100	100	100
Cryobacterium_arcticum	25	25	25	62.5	100	100	62.5	12.5	12.5	100	100	100	100	100	0	0	0	25	62.5	0	0	0	0	0	0	0	0	0	0	0	0	0	0	0	0	0
Cryobacterium_flavum_(T)	0	0	33.3333	33.3333	100	100	66.6667	66.6667	0	0	0	100	100	0	0	0	0	100	100	0	0	0	66.6667	100	0	0	0	100	33.3333	33.3333	100	100	100	0	0	0
Cryobacterium_levicorallinum	0	0	0	0	0	100	0	0	0	0	0	0	0	0	0	0	0	100	100	0	0	0	0	0	0	0	0	0	0	0	0	0	100	0	0	0
Cryobacterium_psychrophilum_(T)	75	100	100	75	50	75	75	75	100	100	50	50	100	75	75	100	100	100	100	100	100	25	25	100	75	75	25	25	25	25	100	75	75	0	75	0
Cryobacterium_psychrotolerans_(T)	33.3333	33.3333	33.3333	33.3333	100	66.6667	33.3333	33.3333	33.3333	0	33.3333	100	100	0	33.3333	0	0	33.3333	33.3333	0	0	0	100	100	0	0	100	100	0	0	0	33.3333	33.3333	0	0	0
Cryobacterium_roopkundense_(T)	100	100	100	100	100	100	100	100	100	100	100	100	100	100	100	100	100	100	100	100	100	0	0	0	0	50	0	0	0	0	0	0	100	0	100	0
Cryptanaerobacter_phenolicus_(T)	100	100	100	100	100	100	100	100	100	100	100	100	100	100	100	100	100	100	100	100	100	100	100	100	100	100	100	100	100	100	100	100	100	100	100	100
Cryptobacterium_curtum_(T)	100	100	100	100	100	100	100	100	100	100	100	100	100	100	100	100	100	100	100	100	100	100	100	100	100	100	100	100	100	100	100	100	100	100	100	100
Cryptosporangium_japonicum_(T)	100	100	100	100	100	100	100	100	100	100	100	100	100	100	100	0	100	100	100	100	100	100	100	100	100	100	100	100	100	100	100	100	100	100	100	0
Cupriavidus_alkaliphilus_(T)	12.5	87.5	87.5	12.5	12.5	37.5	12.5	12.5	75	12.5	12.5	12.5	12.5	12.5	0	87.5	12.5	100	100	100	100	12.5	12.5	12.5	12.5	12.5	0	0	0	0	0	0	0	0	0	0
Cupriavidus_basilensis_(T)	96.4286	85.7143	100	100	85.7143	92.8571	96.4286	96.4286	35.7143	100	92.8571	53.5714	71.4286	78.5714	71.4286	0	0	7.14286	64.2857	39.2857	0	0	0	71.4286	92.8571	0	0	67.8571	46.4286	0	71.4286	60.7143	71.4286	0	0	0
Cupriavidus_campinensis_(T)	72.7273	90.9091	100	90.9091	100	100	100	90.9091	72.7273	72.7273	72.7273	90.9091	90.9091	81.8182	72.7273	81.8182	81.8182	81.8182	81.8182	81.8182	100	0	100	90.9091	90.9091	45.4545	54.5455	81.8182	90.9091	90.9091	0	72.7273	100	0	81.8182	63.6364
Cupriavidus_metallidurans_(T)	100	100	100	100	100	100	100	100	100	100	100	100	100	100	100	100	100	100	100	100	100	100	100	100	100	100	100	100	100	100	100	100	100	0	0	0
Cupriavidus_pampae_(T)	50	100	50	50	50	50	100	100	100	50	50	50	50	100	0	100	50	50	50	100	100	50	50	50	100	50	50	0	50	50	0	50	50	0	0	0
Cupriavidus_pauculus_(T)	100	100	100	100	100	100	100	100	8.33333	91.6667	91.6667	91.6667	100	91.6667	100	8.33333	8.33333	8.33333	8.33333	8.33333	91.6667	100	100	100	100	100	0	100	100	0	33.3333	50	75	33.3333	25	0
Cupriavidus_pinatubonensis_(T)	0	0	100	85.7143	0	85.7143	100	85.7143	0	100	100	100	100	100	100	85.7143	100	0	0	0	0	100	100	100	100	100	0	0	0	0	0	14.2857	14.2857	0	0	0
Cupriavidus_respiraculi_(T)	61.9048	100	90.4762	85.7143	76.1905	61.9048	95.2381	76.1905	100	57.1429	47.619	47.619	52.381	52.381	66.6667	95.2381	90.4762	90.4762	100	100	95.2381	0	0	47.619	90.4762	66.6667	0	0	0	38.0952	0	0	61.9048	0	57.1429	42.8571
Cupriavidus_sp._ASC-64	14.2857	71.4286	71.4286	57.1429	57.1429	57.1429	57.1429	57.1429	28.5714	28.5714	14.2857	14.2857	14.2857	14.2857	28.5714	14.2857	14.2857	14.2857	14.2857	14.2857	14.2857	0	0	0	0	0	0	0	0	0	0	0	0	0	0	0
Cupriavidus_taiwanensis_(T)	50	50	78.5714	85.7143	50	57.1429	50	50	21.4286	35.7143	35.7143	0	32.1429	32.1429	32.1429	71.4286	14.2857	3.57143	57.1429	53.5714	3.57143	89.2857	92.8571	92.8571	89.2857	89.2857	0	0	0	0	0	0	0	0	0	0
Curtobacterium_albidum_(T)	100	100	100	100	100	100	100	100	100	100	100	100	100	100	100	0	100	100	100	50	0	100	100	100	0	50	100	100	100	100	100	100	100	0	100	0
Curtobacterium_ammoniigenes_(T)	100	100	100	100	100	100	100	100	100	100	100	100	100	100	100	0	75	100	100	0	0	0	100	100	0	0	0	25	0	0	25	25	25	0	0	0
Curtobacterium_citreum_(T)	0	52.1739	21.7391	43.4783	52.1739	52.1739	0	0	52.1739	8.69565	39.1304	52.1739	52.1739	0	0	0	0	0	0	0	0	0	0	0	0	0	0	0	0	0	0	0	0	0	0	0
Curtobacterium_flaccumfaciens_(T)	82.0513	76.9231	74.359	84.6154	79.4872	79.4872	82.0513	82.0513	76.9231	66.6667	66.6667	69.2308	48.7179	58.9744	76.9231	0	0	2.5641	0	0	0	0	0	0	0	0	0	0	0	0	0	0	0	0	0	0
Curtobacterium_herbarum_(T)	100	100	100	100	100	100	100	100	100	100	100	100	100	100	100	0	100	100	100	100	100	100	50	0	0	0	50	50	100	100	0	0	100	0	50	0
Curtobacterium_luteum_(T)	86.8421	97.3684	78.9474	71.0526	89.4737	97.3684	97.3684	94.7368	5.26316	0	2.63158	2.63158	7.89474	0	5.26316	0	0	0	0	0	0	0	0	0	0	0	0	0	0	0	0	0	0	0	0	0
Curtobacterium_pusillum_(T)	0	0	0	100	0	100	100	0	0	0	100	0	100	100	0	0	100	100	100	0	100	0	0	0	0	0	0	100	0	100	0	0	100	0	0	0
Curvibacter_delicatus_(T)	100	100	100	100	100	100	100	100	100	100	0	0	100	100	50	50	50	100	100	100	50	50	50	100	100	50	0	50	100	50	50	100	100	0	50	0
Curvibacter_fontanus_(T)	83.3333	100	83.3333	83.3333	100	100	50	16.6667	100	83.3333	83.3333	100	100	50	16.6667	83.3333	83.3333	100	100	100	83.3333	83.3333	83.3333	83.3333	50	33.3333	100	66.6667	66.6667	16.6667	0	66.6667	66.6667	33.3333	16.6667	16.6667
Curvibacter_gracilis_(T)	0	100	0	0	0	0	0	0	100	0	0	0	0	0	0	100	100	100	100	100	100	0	0	0	0	0	0	100	100	0	0	0	0	0	0	0
Curvibacter_lanceolatus_(T)	100	100	100	50	100	50	50	100	100	100	50	100	50	50	100	100	100	100	100	100	100	50	100	50	50	100	50	50	50	50	50	50	50	50	50	100
Cyclobacterium_caenipelagi	100	100	100	100	100	100	100	100	0	100	100	100	0	0	100	100	100	100	0	0	100	100	100	100	100	100	100	100	100	100	0	0	0	0	0	0
Cyclobacterium_sp._M12-11B	100	100	100	100	100	100	100	100	100	100	100	100	100	100	100	100	100	100	100	100	100	100	100	100	100	100	100	100	100	100	0	100	100	0	100	100
Cycloclasticus_pugetii_(T)	95.2381	100	100	100	100	100	100	100	100	100	100	100	100	100	100	100	100	100	100	100	100	100	100	100	100	100	100	100	100	100	100	100	100	100	100	100
Cystobacter_armeniaca_(T)	100	100	100	100	100	100	100	100	100	100	100	100	100	100	100	100	100	100	100	100	100	100	100	100	0	100	100	100	100	100	0	100	100	0	0	0
Cystobacter_badius_(T)	0	58.3333	100	0	66.6667	75	100	91.6667	75	100	0	66.6667	66.6667	91.6667	83.3333	75	75	58.3333	100	75	75	91.6667	91.6667	100	100	91.6667	50	66.6667	66.6667	25	66.6667	66.6667	75	66.6667	83.3333	0
Cystobacter_gracilis_(T)	100	100	50	50	100	100	50	100	100	100	100	100	100	50	100	50	50	100	50	50	100	50	50	50	50	100	0	50	50	100	50	100	100	50	50	100
Cystobacter_miniatus_(T)	100	100	100	100	100	100	100	100	100	100	100	100	100	100	100	0	100	100	100	0	0	0	100	100	0	0	0	0	0	0	0	0	100	0	0	0
Cystobacter_minus	100	100	0	0	100	100	0	0	100	0	0	100	100	0	0	0	0	100	100	0	0	0	0	0	0	0	0	100	0	0	100	100	0	0	0	0
Cystobacter_velatus_(T)	0	0	0	0	0	0	0	0	0	0	0	0	0	0	0	0	0	0	0	0	0	0	0	0	0	0	0	0	0	0	0	0	100	0	0	0
Cystobacter_violaceus_(T)	0	0	0	0	100	100	0	0	0	0	0	100	100	100	0	0	0	0	100	100	0	0	0	100	0	0	0	100	100	0	0	100	100	0	100	0
Daeguia_caeni_(T)	100	100	100	100	100	100	100	100	100	100	100	100	100	100	100	100	100	100	100	100	100	100	100	100	100	100	100	100	100	100	100	100	100	100	100	100
Dasania_marina_(T)	100	100	100	100	100	100	100	100	100	100	100	100	100	100	100	100	100	100	100	100	100	100	100	100	100	100	50	50	100	100	50	100	100	100	100	100
Dechloromonas_agitata_(T)	100	100	100	100	100	100	100	100	100	100	100	100	100	100	100	100	100	100	100	100	100	100	100	100	100	100	33.3333	66.6667	33.3333	33.3333	100	100	66.6667	100	33.3333	33.3333
Dechloromonas_denitrificans_(T)	100	100	100	100	100	100	100	100	100	100	100	100	100	100	100	100	100	100	100	100	100	100	100	100	100	100	100	100	100	100	0	100	100	0	100	100
Dechloromonas_hortensis_(T)	80	60	80	60	60	60	40	40	60	60	40	60	60	40	60	0	0	0	0	0	0	0	0	0	0	0	0	0	0	0	0	0	0	0	0	0
Deefgea_chitinilytica_(T)	100	100	100	100	100	100	100	100	100	100	100	100	100	100	100	100	100	100	100	100	100	0	0	0	0	100	0	0	0	100	0	0	0	0	0	100
Deefgea_rivuli_(T)	100	100	100	100	100	100	100	100	100	100	100	100	100	100	100	100	100	100	100	100	100	100	100	100	100	100	100	100	100	100	100	100	100	100	100	100
Deferribacter_abyssi_(T)	100	100	100	100	100	100	100	100	100	100	100	100	100	100	100	100	100	100	100	100	100	100	100	100	100	100	100	100	100	100	100	100	100	100	100	100
Deferribacter_autotrophicus_(T)	100	100	100	100	100	100	100	100	100	100	100	100	100	100	100	100	100	100	100	100	100	100	100	100	100	100	100	100	100	100	100	100	100	100	100	100
Deferribacter_desulfuricans_(T)	100	100	100	100	100	100	100	100	100	100	100	100	100	100	100	100	100	100	100	100	100	100	100	100	100	100	100	100	100	100	100	100	100	100	100	0
Defluviicoccus_vanus_(T)	100	100	100	100	100	100	100	100	100	100	100	100	100	100	100	100	100	100	100	100	100	100	100	100	100	100	100	100	100	100	100	100	100	100	100	100
Defluviimonas_aestuarii	0	0	33.3333	100	33.3333	66.6667	33.3333	33.3333	0	33.3333	33.3333	33.3333	66.6667	33.3333	33.3333	0	0	0	0	0	0	0	0	33.3333	0	0	0	33.3333	33.3333	0	33.3333	33.3333	33.3333	0	33.3333	0
Defluviitalea_saccharophila_(T)	50	50	100	100	100	100	100	100	100	100	50	100	100	100	100	100	100	100	100	100	100	100	100	100	100	100	50	100	100	100	100	100	100	50	100	50
Dehalobacter_restrictus_(T)	80.7692	80.7692	84.6154	73.0769	76.9231	80.7692	80.7692	80.7692	80.7692	100	80.7692	80.7692	84.6154	96.1538	88.4615	100	80.7692	84.6154	100	100	100	100	92.3077	100	100	100	73.0769	76.9231	88.4615	80.7692	73.0769	100	100	96.1538	100	84.6154
Dehalococcoides_mccartyi_(T)	100	100	100	100	100	100	100	100	100	100	100	100	100	100	100	100	100	100	100	100	100	100	100	100	100	100	100	100	100	100	100	100	100	100	100	100
Deinobacterium_chartae_(T)	100	100	100	100	100	100	100	100	100	100	100	100	100	100	100	100	100	100	100	100	100	100	100	100	100	100	100	100	100	100	100	100	100	100	100	100
Deinococcus_aerius_(T)	33.3333	33.3333	33.3333	33.3333	33.3333	33.3333	33.3333	33.3333	100	33.3333	33.3333	33.3333	33.3333	100	100	33.3333	33.3333	33.3333	33.3333	100	66.6667	33.3333	33.3333	33.3333	33.3333	33.3333	33.3333	33.3333	100	33.3333	33.3333	33.3333	33.3333	33.3333	33.3333	33.3333
Deinococcus_aerolatus_(T)	100	100	100	100	100	100	100	100	100	100	100	100	100	100	100	100	0	100	100	0	0	0	100	100	0	0	0	0	0	0	100	0	0	0	0	0
Deinococcus_aetherius_(T)	100	100	100	100	100	100	100	100	100	100	100	100	100	100	100	100	100	100	100	100	100	100	100	100	100	100	100	100	100	100	100	100	100	100	100	100
Deinococcus_alpinitundrae_(T)	100	100	100	100	100	100	100	100	100	100	100	100	100	100	100	100	100	100	100	100	100	100	100	100	100	100	100	100	100	100	100	100	100	100	100	100
Deinococcus_altitudinis_(T)	50	50	50	50	50	50	50	50	50	50	50	50	50	50	50	100	100	100	100	100	100	50	50	100	50	50	0	50	0	0	50	0	0	50	50	0
Deinococcus_apachensis_(T)	100	100	100	100	100	100	100	100	100	100	100	100	100	100	100	100	100	100	100	100	100	100	100	100	100	100	0	100	100	100	100	100	100	100	100	100
Deinococcus_aquaticus_(T)	100	100	100	100	100	100	100	100	100	100	100	100	100	100	100	100	100	100	100	100	100	100	100	100	100	100	100	100	100	100	100	100	100	0	100	100
Deinococcus_aquatilis_(T)	50	83.3333	100	100	83.3333	100	100	66.6667	100	100	100	100	100	100	83.3333	100	100	83.3333	100	100	66.6667	100	100	100	100	100	83.3333	100	100	66.6667	83.3333	100	66.6667	100	33.3333	0
Deinococcus_aquiradiocola_(T)	100	100	100	100	100	100	100	100	100	100	100	100	100	100	100	100	100	100	100	100	0	100	100	100	100	100	100	100	100	100	100	100	100	100	0	0
Deinococcus_caeni_(T)	100	100	100	100	100	100	100	100	100	100	100	100	100	100	100	100	100	100	100	100	100	100	100	100	100	100	100	100	100	100	100	100	100	0	100	100
Deinococcus_claudionis_(T)	100	100	100	100	100	100	100	100	100	100	100	100	100	100	100	100	100	100	100	100	100	100	100	100	100	100	100	100	100	100	100	100	100	0	0	0
Deinococcus_daejeonensis_(T)	100	100	100	100	100	100	100	100	100	100	100	100	100	100	100	100	100	100	100	100	100	100	100	100	100	100	100	100	100	100	100	100	100	100	100	100
Deinococcus_deserti_(T)	100	100	100	100	100	100	100	100	100	100	100	100	100	100	100	83.3333	83.3333	100	100	100	100	100	100	100	100	100	100	100	100	100	100	100	100	100	100	83.3333
Deinococcus_frigens_(T)	100	100	100	100	100	100	100	100	100	100	100	100	100	100	100	100	100	100	100	100	100	100	100	100	100	100	66.6667	100	100	100	100	100	100	100	100	100
Deinococcus_gobiensis_(T)	100	100	100	100	100	100	100	100	100	100	0	100	100	100	100	100	100	100	100	100	100	0	100	100	100	100	100	100	100	100	100	100	100	83.3333	100	100
Deinococcus_grandis_(T)	50	50	50	50	100	100	50	50	50	50	50	100	100	50	50	50	50	100	100	50	50	0	100	100	0	0	100	100	100	100	100	100	100	0	0	0
Deinococcus_hohokamensis_(T)	100	100	100	100	100	100	100	100	100	100	100	100	100	100	100	100	100	100	100	100	100	100	100	100	100	100	100	100	100	100	100	100	100	100	100	100
Deinococcus_hopiensis_(T)	100	100	100	100	100	100	100	100	100	100	100	100	100	100	100	100	100	100	100	100	100	100	100	100	100	100	100	100	100	100	100	100	100	100	100	100
Deinococcus_humi_(T)	100	100	100	100	100	100	100	100	100	100	100	100	100	100	100	100	100	100	100	100	100	100	100	100	28.5714	28.5714	100	100	100	100	100	100	100	0	28.5714	0
Deinococcus_indicus_(T)	100	100	100	100	100	100	100	100	100	100	100	100	100	100	100	100	100	100	100	100	100	100	100	100	100	100	100	100	100	100	100	100	100	100	100	100
Deinococcus_marmoris_(T)	100	100	100	100	100	100	100	85.7143	100	85.7143	100	100	100	85.7143	85.7143	0	0	71.4286	71.4286	0	14.2857	0	71.4286	71.4286	0	14.2857	71.4286	71.4286	0	14.2857	71.4286	71.4286	71.4286	0	14.2857	14.2857
Deinococcus_murrayi_(T)	100	100	100	100	100	100	100	100	100	100	100	100	100	100	100	100	100	100	100	100	100	100	100	100	100	100	100	100	100	100	100	100	100	100	100	100
Deinococcus_navajonensis_(T)	100	100	100	100	100	100	100	100	100	100	100	100	100	100	100	0	0	100	100	66.6667	100	0	100	100	100	100	66.6667	66.6667	100	100	66.6667	100	100	0	100	100
Deinococcus_peraridilitoris_(T)	100	100	100	100	100	100	100	100	100	100	100	100	100	100	100	100	100	100	100	100	100	100	100	100	100	100	100	100	100	100	100	100	100	100	100	100
Deinococcus_pimensis_(T)	100	100	100	100	100	100	100	100	100	100	100	100	100	100	100	100	100	100	100	100	100	100	100	100	100	100	100	100	100	100	100	100	100	100	100	100
Deinococcus_piscis_(T)	100	100	100	100	100	100	100	100	100	100	100	100	100	100	100	100	100	100	100	100	100	100	100	100	100	100	100	100	100	100	100	100	100	100	100	100
Deinococcus_proteolyticus_(T)	100	100	100	100	100	100	100	100	100	100	100	100	100	100	100	100	100	100	100	100	100	100	100	100	100	100	20	20	20	60	100	100	100	100	100	100
Deinococcus_radiodurans_(T)	100	100	100	100	100	100	100	100	100	100	100	100	100	100	100	100	100	100	100	100	100	100	100	100	100	100	100	100	100	100	100	100	100	100	100	100
Deinococcus_radiomollis_(T)	100	100	100	100	100	100	100	100	100	100	100	100	100	100	100	100	100	100	100	100	100	100	100	100	100	100	100	100	100	100	100	100	100	100	100	100
Deinococcus_radiophilus_(T)	100	100	100	100	100	100	100	100	100	100	100	100	100	100	100	100	100	100	100	100	100	100	100	100	100	100	100	100	100	100	100	100	100	100	100	100
Deinococcus_radiopugnans_(T)	100	100	100	100	100	100	100	100	0	0	0	0	0	0	100	100	100	100	100	100	100	0	100	100	0	100	0	0	0	100	0	0	100	0	100	100
Deinococcus_reticulitermitis	100	100	100	100	100	100	100	100	100	100	100	100	100	100	100	100	100	100	100	100	100	100	100	100	100	100	100	100	100	100	100	100	100	100	100	100
Deinococcus_saxicola_(T)	100	100	100	100	100	100	100	100	100	100	100	100	100	100	100	100	100	33.3333	33.3333	66.6667	66.6667	100	33.3333	33.3333	100	66.6667	33.3333	33.3333	33.3333	66.6667	33.3333	33.3333	33.3333	0	66.6667	66.6667
Deinococcus_sonorensis_(T)	100	100	100	100	100	100	100	100	100	100	100	100	100	100	100	100	100	100	100	100	100	100	100	100	100	100	100	100	100	100	100	100	100	100	100	100
Deinococcus_sp._C1	100	100	100	100	100	100	100	100	100	100	100	100	100	100	100	100	100	100	100	100	100	0	100	100	0	0	0	100	0	0	0	100	100	0	0	0
Deinococcus_sp._G3-6-20	100	100	100	100	100	100	100	100	100	100	100	100	100	100	100	100	100	100	100	100	100	100	100	100	100	100	100	100	100	100	100	100	100	100	100	100
Deinococcus_sp._NCCP-154	100	100	100	100	100	100	100	100	100	100	100	100	100	100	100	100	100	100	100	100	100	100	100	100	100	100	100	100	100	100	100	100	100	100	100	100
Deinococcus_wulumuqiensis_(T)	100	100	100	100	100	100	100	100	100	100	100	100	100	100	100	100	100	100	100	100	100	100	100	100	100	100	100	100	100	100	100	100	100	100	100	100
Deinococcus_yavapaiensis_(T)	100	100	100	100	100	100	100	100	100	100	100	100	100	100	100	100	100	100	100	100	100	100	100	100	100	100	100	100	100	100	100	100	100	100	100	100
Deinococcus_yunweiensis_(T)	50	50	50	50	100	100	75	75	50	50	50	100	100	100	100	50	50	100	100	50	50	50	100	100	50	50	50	50	50	75	100	100	100	50	50	50
Delftia_acidovorans_(T)	100	100	100	100	100	100	100	100	100	100	100	100	100	100	100	100	100	100	100	100	100	100	100	100	100	100	100	100	100	100	100	100	100	100	100	100
Delftia_lacustris_(T)	0	0	0	0	0	0	0	2.43902	0	0	0	0	0	0	0	0	0	0	0	0	0	0	0	0	0	0	0	0	0	4.87805	0	0	7.31707	0	0	0
Delftia_litopenaei_(T)	0	0	0	0	0	0	0	0	0	100	100	0	100	100	0	100	100	100	100	100	0	100	100	100	0	0	0	0	100	0	0	100	0	0	0	0
Delftia_tsuruhatensis_(T)	0	100	100	100	100	100	100	100	100	100	100	100	100	100	100	100	100	100	100	100	100	100	100	100	100	100	100	100	100	100	100	100	100	100	100	100
Demequina_aestuarii_(T)	75	75	75	75	100	100	75	75	75	75	75	100	100	75	75	75	100	100	100	75	25	75	100	100	75	25	100	100	75	25	100	100	25	0	0	0
Demequina_aurantiaca_(T)	100	100	100	100	100	100	50	100	100	100	100	100	100	50	100	0	0	0	50	50	50	0	0	50	50	50	0	50	50	50	50	50	50	0	50	50
Demequina_flava_(T)	100	100	100	100	100	100	100	100	100	100	100	100	100	100	100	0	0	0	0	0	100	0	0	0	0	100	0	0	0	100	0	0	100	0	100	100
Demequina_globuliformis	66.6667	66.6667	100	66.6667	100	100	66.6667	66.6667	66.6667	66.6667	66.6667	66.6667	66.6667	66.6667	66.6667	100	66.6667	100	100	0	66.6667	66.6667	100	100	66.6667	66.6667	66.6667	66.6667	66.6667	66.6667	100	100	100	0	0	0
Demequina_lutea_(T)	100	100	100	100	100	100	100	100	100	100	100	100	100	100	100	100	100	100	100	100	0	100	100	100	100	0	100	100	100	0	100	100	0	0	0	0
Demequina_oxidasica	100	100	100	100	100	100	100	100	100	100	100	100	100	100	100	100	100	100	100	100	100	100	100	100	100	100	100	100	100	100	100	100	100	0	100	100
Demequina_salsinemoris_(T)	0	0	20	20	20	20	0	0	20	80	40	40	40	20	40	80	40	40	40	80	100	100	40	40	80	100	40	40	40	100	40	40	100	0	100	100
Demequina_sediminicola_(T)	100	100	100	100	100	100	100	100	100	100	100	100	100	100	100	100	100	100	100	100	100	100	100	100	100	100	0	0	0	0	0	0	0	0	0	0
Demetria_terragena_(T)	100	100	100	100	100	100	100	100	100	100	100	100	100	100	100	100	100	100	100	100	100	100	100	100	100	100	100	100	100	100	100	100	100	100	100	100
Dendrosporobacter_quercicolus_(T)	100	100	100	100	100	100	100	100	100	100	100	100	100	100	100	100	100	100	100	100	100	100	100	100	100	100	100	100	100	100	100	100	100	100	100	100
Denitratisoma_oestradiolicum_(T)	100	100	100	100	100	100	100	100	100	100	100	100	100	100	100	100	100	100	50	100	100	50	50	50	50	100	50	50	50	50	50	50	100	50	100	100
Denitrobacterium_detoxificans_(T)	100	100	100	100	100	100	100	100	100	100	100	100	100	100	100	25	100	75	50	100	100	100	100	100	100	100	100	100	100	100	75	100	100	100	100	100
Denitrovibrio_acetiphilus_(T)	100	100	100	100	100	100	100	100	100	100	100	100	100	100	100	100	100	100	100	100	100	100	100	100	100	100	100	100	100	100	100	100	100	100	100	100
Dermabacter_hominis_(T)	100	100	100	100	100	100	100	85.7143	71.4286	85.7143	85.7143	85.7143	85.7143	85.7143	85.7143	85.7143	85.7143	100	100	85.7143	85.7143	71.4286	71.4286	85.7143	85.7143	85.7143	0	14.2857	85.7143	85.7143	0	85.7143	85.7143	85.7143	85.7143	85.7143
Dermacoccus_abyssi_(T)	100	100	100	50	100	100	100	100	100	100	50	100	100	100	100	100	50	100	100	100	100	50	100	100	100	100	100	100	100	100	0	100	100	100	100	100
Dermacoccus_barathri_(T)	0	0	0	0	100	100	100	0	0	0	0	0	0	0	0	0	0	0	0	0	0	0	0	0	0	0	0	100	100	50	0	50	0	0	0	0
Dermacoccus_nishinomiyaensis_(T)	100	100	100	100	100	100	100	100	100	100	100	100	100	100	100	25	0	0	25	50	12.5	25	12.5	50	100	25	0	0	100	37.5	0	100	87.5	100	12.5	0
Dermacoccus_profundi_(T)	100	0	0	100	100	0	0	0	0	0	0	0	0	0	0	0	0	0	0	0	0	0	0	0	0	0	0	0	0	0	0	0	0	0	0	0
Dermatophilus_congolensis_(T)	100	100	100	100	100	100	100	100	100	100	100	100	100	100	100	100	100	100	100	100	100	100	100	100	100	100	100	100	100	100	100	100	100	100	100	100
Derxia_gummosa_(T)	100	100	100	100	100	100	100	100	50	50	50	100	100	100	50	50	100	100	100	100	50	100	100	100	100	25	100	100	100	100	100	100	100	100	25	25
Desemzia_incerta_(T)	100	100	100	100	100	100	100	100	100	100	100	100	100	100	100	100	100	100	100	100	100	100	100	100	100	100	0	100	66.6667	83.3333	0	66.6667	100	66.6667	66.6667	66.6667
Desulfacinum_hydrothermale_(T)	50	100	100	100	100	50	50	50	100	100	100	100	50	50	50	100	100	100	50	50	50	100	100	100	50	50	50	50	50	50	50	50	50	50	50	50
Desulfarculus_baarsii_(T)	100	100	100	100	100	100	100	100	100	100	100	100	100	100	100	100	100	100	100	100	100	100	100	100	100	100	50	100	100	100	100	100	100	100	100	100
Desulfatibacillum_aliphaticivorans_(T)	100	100	100	100	100	100	100	100	100	100	100	100	100	100	100	100	100	100	100	100	100	100	100	100	100	100	100	100	100	100	100	100	100	100	100	100
Desulfatibacillum_alkenivorans_(T)	100	100	100	100	100	100	100	100	100	100	100	100	100	100	100	0	0	0	0	100	100	0	0	0	100	100	0	100	100	100	100	100	100	100	100	100
Desulfatiferula_olefinivorans_(T)	100	100	100	100	100	100	100	100	100	100	100	100	100	100	100	100	100	100	100	100	100	100	100	100	100	100	100	100	100	100	100	100	100	100	100	100
Desulfatitalea_tepidiphila_(T)	100	100	100	100	100	100	100	100	100	100	100	100	100	100	100	100	100	100	100	100	100	100	100	100	100	100	100	100	100	100	100	100	100	100	100	100
Desulfitobacterium_chlororespirans_(T)	100	100	100	100	100	100	100	100	100	0	0	100	100	100	0	0	0	100	100	100	100	0	0	0	0	0	0	100	0	0	100	100	100	0	0	0
Desulfitobacterium_dehalogenans_(T)	100	100	100	100	100	100	100	100	100	100	100	100	100	100	100	100	100	100	100	100	100	0	0	100	0	0	0	0	0	0	0	100	100	0	0	0
Desulfitobacterium_hafniense_(T)	41.6667	29.1667	16.6667	16.6667	20.8333	62.5	37.5	16.6667	66.6667	66.6667	66.6667	66.6667	66.6667	66.6667	79.1667	66.6667	66.6667	66.6667	66.6667	66.6667	70.8333	79.1667	75	66.6667	66.6667	100	75	75	75	75	66.6667	66.6667	70.8333	66.6667	70.8333	95.8333
Desulfitobacterium_metallireducens_(T)	90	90	100	90	90	90	100	90	90	90	90	90	90	90	90	90	90	90	90	100	90	100	90	100	100	90	90	90	90	90	90	90	90	90	90	70
Desulfobacca_acetoxidans_(T)	100	100	100	100	100	100	100	100	100	100	100	100	100	100	100	100	100	100	100	100	100	100	100	100	100	100	100	100	100	100	100	100	100	100	100	100
Desulfobacter_curvatus_(T)	50	50	50	50	50	50	50	50	50	50	50	50	50	50	50	50	50	50	50	50	50	50	100	100	100	50	50	50	50	50	50	100	50	100	50	50
Desulfobacter_halotolerans_(T)	100	100	100	100	100	100	100	100	100	100	100	100	100	100	100	100	100	100	100	100	100	0	100	100	100	100	100	100	100	100	100	100	100	100	100	100
Desulfobacter_hydrogenophilus_(T)	50	100	50	50	50	100	100	50	100	50	100	100	100	100	100	100	100	100	100	100	100	0	50	50	50	50	100	100	100	100	100	100	100	100	100	100
Desulfobacter_latus_(T)	100	100	100	100	100	100	100	100	100	100	100	100	100	100	100	100	100	100	100	100	100	100	100	100	100	100	100	100	100	100	100	100	100	100	100	100
Desulfobacter_postgatei_(T)	100	100	100	100	100	100	100	100	100	100	100	100	100	100	100	100	100	100	100	100	100	100	100	100	100	100	100	100	100	100	100	100	100	100	100	100
Desulfobacter_vibrioformis_(T)	50	50	100	100	50	50	100	100	50	100	100	50	50	100	100	50	50	50	50	50	50	100	50	50	100	100	50	50	50	50	50	50	50	50	50	50
Desulfobacterium_autotrophicum_(T)	100	100	100	100	100	100	100	100	100	100	100	100	100	100	100	100	100	100	100	100	100	100	100	100	100	100	100	100	100	100	100	100	100	85.7143	100	100
Desulfobacterium_catecholicum_(T)	66.6667	66.6667	100	100	66.6667	66.6667	100	100	66.6667	100	66.6667	66.6667	66.6667	100	100	100	100	66.6667	66.6667	66.6667	66.6667	66.6667	66.6667	66.6667	100	100	66.6667	66.6667	66.6667	66.6667	66.6667	66.6667	66.6667	66.6667	66.6667	66.6667
Desulfobacterium_indolicum_(T)	100	100	100	100	100	100	100	100	100	100	100	100	100	100	100	100	100	100	100	100	100	100	100	100	100	100	100	100	100	100	100	100	100	100	100	100
Desulfobacterium_niacini_(T)	50	100	75	50	100	75	50	50	75	75	50	75	50	50	50	100	75	100	100	50	75	0	50	25	25	0	25	25	25	50	50	25	25	25	25	0
Desulfobacterium_vacuolatum_(T)	50	100	100	100	50	50	100	100	100	100	100	50	50	100	50	100	100	50	100	100	100	100	50	50	100	50	50	50	50	50	50	50	50	100	100	50
Desulfobacula_phenolica_(T)	100	100	100	100	100	100	100	100	100	100	100	100	100	100	100	100	100	100	100	100	100	100	100	100	100	100	100	100	100	100	100	100	100	100	100	100
Desulfobacula_toluolica_(T)	0	100	0	33.3333	50	66.6667	33.3333	16.6667	100	16.6667	33.3333	50	50	33.3333	16.6667	100	100	100	100	100	100	0	50	66.6667	0	16.6667	100	100	100	83.3333	66.6667	100	83.3333	0	16.6667	16.6667
Desulfobotulus_sapovorans_(T)	100	100	100	100	100	100	100	100	100	100	100	100	100	100	100	100	100	100	100	100	100	100	100	100	100	100	100	100	100	100	100	100	100	100	100	100
Desulfobulbus_alkaliphilus	100	100	100	100	100	100	100	100	100	100	100	100	100	100	100	100	100	100	100	100	100	100	100	100	100	100	100	100	100	100	100	100	100	100	100	100
Desulfobulbus_japonicus_(T)	100	100	100	100	100	100	100	100	100	100	100	100	100	100	100	100	100	100	100	100	100	100	100	100	100	100	100	100	100	100	100	100	100	100	100	100
Desulfobulbus_mediterraneus_(T)	100	100	100	100	100	100	100	100	100	100	100	100	100	100	100	100	100	100	100	100	100	100	100	100	100	100	100	100	100	100	0	100	100	100	100	100
Desulfobulbus_propionicus_(T)	80	80	80	80	80	80	80	80	80	80	80	80	80	80	100	80	80	80	80	80	80	80	80	80	80	80	80	80	80	80	80	80	80	80	80	80
Desulfobulbus_rhabdoformis_(T)	100	100	100	100	100	100	100	100	100	100	100	100	100	100	100	100	100	100	100	100	100	100	100	100	100	100	100	100	100	50	100	100	100	100	0	0
Desulfocapsa_sulfexigens_(T)	100	100	100	100	100	100	100	100	100	100	100	100	100	100	100	100	100	100	100	100	100	100	100	100	100	100	100	100	100	100	100	100	100	100	100	100
Desulfocapsa_thiozymogenes_(T)	100	100	100	100	100	100	100	100	100	100	100	100	100	100	100	100	100	100	100	100	100	100	100	100	100	100	100	100	100	100	100	100	100	100	100	100
Desulfocella_halophila_(T)	100	100	100	100	100	100	100	100	100	100	100	100	100	100	100	100	100	100	100	100	100	100	100	100	100	100	100	100	100	100	100	100	100	100	100	100
Desulfococcus_biacutus_(T)	100	100	100	100	100	100	100	100	100	100	100	100	100	100	100	100	100	100	100	100	100	100	100	100	100	100	100	100	100	100	100	100	100	100	100	100
Desulfococcus_multivorans_(T)	100	100	100	100	100	100	100	100	100	100	100	100	100	100	100	100	100	100	100	100	100	100	100	100	100	100	100	100	100	100	100	100	100	100	100	100
Desulfocurvus_thunnarius	100	100	100	100	100	100	100	100	100	100	100	100	100	100	100	0	100	0	0	0	0	100	100	100	100	100	100	100	100	100	0	0	100	0	0	0
Desulfocurvus_vexinensis_(T)	100	100	100	100	100	100	100	100	100	100	100	100	100	100	100	100	100	100	100	100	100	100	100	100	100	100	100	100	100	100	100	100	100	100	100	100
Desulfofaba_gelida_(T)	100	100	100	100	100	100	100	100	100	100	100	100	100	100	100	100	100	100	100	100	100	100	100	100	100	100	100	100	100	100	100	100	100	100	100	100
Desulfofaba_hansenii_(T)	100	100	100	100	100	100	100	100	100	100	100	100	100	100	100	100	100	100	100	100	100	100	100	100	100	100	100	100	100	100	100	100	100	100	100	100
Desulfofrigus_fragile_(T)	100	100	100	100	100	100	100	100	100	100	100	100	100	100	100	100	100	100	50	100	100	100	50	100	100	100	50	50	100	100	0	100	100	100	100	100
Desulfofrigus_oceanense_(T)	100	100	100	100	100	100	100	100	100	100	100	100	100	100	100	100	100	100	100	100	100	100	100	100	100	100	100	100	100	100	100	100	100	100	100	100
Desulfofustis_glycolicus_(T)	100	100	100	100	100	100	100	100	100	100	100	100	100	100	100	100	100	100	100	100	100	100	100	100	100	100	100	100	100	100	100	100	100	100	100	100
Desulfoglaeba_alkanexedens_(T)	100	100	100	100	100	100	100	100	100	100	100	100	100	100	100	100	100	100	100	100	100	100	100	100	100	100	100	100	100	100	100	100	100	100	100	100
Desulfohalobium_retbaense_(T)	100	100	100	100	100	100	100	100	100	100	100	100	100	100	100	100	100	100	100	100	100	100	100	100	100	100	100	100	100	100	100	100	100	100	100	100
Desulfoluna_butyratoxydans_(T)	100	100	100	100	100	100	100	100	100	100	100	100	100	100	100	100	100	100	100	100	100	100	100	100	100	100	100	100	100	100	100	100	100	100	100	100
Desulfoluna_spongiiphila_(T)	100	100	100	100	100	100	100	100	100	100	100	100	100	100	100	0	100	100	100	100	100	100	100	100	100	100	0	100	100	100	100	100	100	100	100	100
Desulfomicrobium_apsheronum_(T)	0	0	0	0	0	0	0	0	0	0	0	0	0	0	0	0	0	0	0	0	0	0	0	0	0	0	0	0	0	0	0	0	0	0	0	0
Desulfomicrobium_baculatum_(T)	0	66.6667	100	0	0	100	100	100	100	100	0	0	100	100	100	66.6667	0	66.6667	100	100	100	0	0	100	100	100	0	0	100	0	33.3333	100	100	100	100	0
Desulfomicrobium_escambiense_(T)	100	100	100	100	100	100	100	100	100	100	100	100	100	100	100	100	100	100	100	100	100	100	100	100	100	100	100	100	100	100	100	100	100	100	100	100
Desulfomicrobium_macestii_(T)	100	100	100	100	100	100	100	100	100	100	100	100	100	100	100	100	100	100	100	100	100	100	100	100	100	100	100	100	100	100	100	100	100	100	100	100
Desulfomicrobium_norvegicum_(T)	0	0	0	0	0	0	0	0	0	0	0	0	0	0	0	0	0	0	0	0	0	0	0	0	0	0	0	0	0	0	0	0	0	0	0	0
Desulfomicrobium_orale_(T)	100	100	100	100	100	100	100	100	100	100	100	100	100	100	100	100	100	100	100	100	100	100	100	100	100	100	100	100	100	100	100	100	100	100	100	100
Desulfomicrobium_thermophilum_(T)	100	100	100	100	100	100	100	100	100	100	100	100	100	100	100	100	100	100	100	100	100	100	100	100	100	100	100	100	100	100	100	100	100	100	100	100
Desulfomonile_limimaris_(T)	100	100	100	100	100	100	100	100	100	100	100	100	100	100	100	100	100	100	100	100	100	100	100	100	100	100	100	100	100	100	100	100	100	100	100	100
Desulfomonile_tiedjei_(T)	100	100	100	100	100	100	100	100	100	100	100	100	100	100	100	100	100	100	100	100	100	100	100	100	100	100	100	100	100	100	100	100	100	100	0	0
Desulfonatronovibrio_hydrogenovorans_(T)	100	100	100	100	100	100	100	100	100	100	100	100	100	100	100	100	100	100	100	100	100	100	100	100	100	100	100	100	100	100	100	100	100	100	100	100
Desulfonatronovibrio_thiodismutans_(T)	100	100	100	100	100	100	100	100	100	100	100	100	100	100	100	100	100	100	100	100	100	100	100	100	100	100	100	100	100	0	100	100	0	100	0	0
Desulfonatronum_alkalitolerans	100	100	100	100	100	100	100	100	100	100	100	100	100	100	100	100	100	100	100	100	100	100	100	100	100	100	100	100	100	100	100	100	100	100	100	100
Desulfonatronum_cooperativum_(T)	100	100	100	100	100	100	100	100	100	100	100	100	100	100	100	100	100	100	100	100	100	100	100	100	100	100	100	100	100	100	100	100	100	100	100	100
Desulfonatronum_lacustre_(T)	100	66.6667	100	100	100	33.3333	33.3333	100	66.6667	66.6667	100	66.6667	33.3333	33.3333	100	33.3333	0	66.6667	33.3333	33.3333	66.6667	33.3333	33.3333	33.3333	33.3333	100	66.6667	33.3333	33.3333	100	33.3333	33.3333	66.6667	33.3333	33.3333	100
Desulfonatronum_thioautotrophicum_(T)	100	100	100	100	100	100	100	100	100	100	100	100	100	100	100	50	50	100	100	100	100	50	50	50	50	50	100	100	100	100	100	100	100	100	100	50
Desulfonatronum_thiodismutans_(T)	100	100	100	100	100	100	100	100	100	100	100	100	100	100	100	100	100	100	100	100	100	100	100	100	100	100	100	100	100	100	100	100	100	100	100	100
Desulfonatronum_thiosulfatophilum	100	100	100	100	100	100	100	100	100	100	100	100	100	100	100	100	100	100	100	100	100	100	100	100	100	100	100	100	100	100	100	100	100	100	100	0
Desulfonauticus_autotrophicus_(T)	100	100	100	100	100	100	100	100	100	100	100	100	100	100	100	100	100	100	100	100	100	100	100	100	100	100	100	100	100	100	100	100	100	100	100	100
Desulfonauticus_submarinus_(T)	100	100	100	100	100	100	100	100	100	100	100	100	100	100	100	100	100	100	100	100	100	100	100	100	100	100	100	100	100	100	100	100	100	100	100	100
Desulfonema_limicola_(T)	100	100	100	100	100	100	100	100	100	100	100	100	100	100	100	100	100	100	100	100	100	100	100	100	100	100	100	100	100	100	100	100	100	100	100	100
Desulfonispora_thiosulfatigenes_(T)	100	100	100	100	100	100	100	100	100	100	100	100	100	100	100	100	100	100	100	100	100	100	100	100	100	100	100	100	100	100	100	100	100	100	100	100
Desulfopila_aestuarii_(T)	100	100	100	100	100	100	100	100	100	100	100	100	100	100	100	100	100	100	100	100	100	100	100	100	100	100	100	100	100	100	100	100	100	100	100	100
Desulfopila_inferna_(T)	100	100	100	100	100	100	100	100	100	100	100	100	100	100	100	100	100	100	100	100	100	100	100	100	100	100	100	100	100	100	100	100	100	100	100	100
Desulforhabdus_amnigena_(T)	100	100	100	100	100	100	100	100	0	0	100	0	0	100	100	0	100	0	0	0	0	100	100	0	100	100	0	0	100	100	0	0	0	100	100	100
Desulforhopalus_singaporensis_(T)	100	100	100	100	100	100	100	100	100	100	100	100	100	100	100	100	100	100	100	100	100	100	100	100	100	100	100	100	100	100	100	100	100	100	100	100
Desulforhopalus_vacuolatus_(T)	100	100	100	100	100	100	100	100	100	100	100	100	100	100	100	100	100	100	100	100	100	100	100	100	100	100	100	100	100	100	100	100	100	100	100	100
Desulfosalsimonas_propionicica_(T)	100	100	100	100	100	100	100	100	100	100	100	100	100	100	100	100	100	100	100	100	100	100	100	100	100	100	100	100	100	100	100	100	100	100	100	100
Desulfosarcina_cetonica_(T)	50	50	50	50	50	50	50	50	50	50	50	50	50	50	50	50	50	100	100	100	100	50	50	50	50	50	50	50	100	100	100	100	100	100	100	100
Desulfosarcina_ovata_(T)	100	100	100	100	100	100	100	100	100	100	100	100	100	100	100	100	100	100	100	100	100	100	100	100	100	100	0	100	0	0	100	100	100	100	100	0
Desulfosarcina_variabilis_(T)	100	100	100	100	100	100	100	100	100	100	100	100	100	100	100	50	50	50	50	100	100	50	50	50	100	100	0	0	0	50	0	0	50	0	100	100
Desulfosoma_caldarium_(T)	100	100	100	100	100	100	100	100	100	100	100	100	100	100	100	100	100	100	100	100	100	100	100	100	100	100	100	100	100	100	100	100	100	100	100	100
Desulfosporosinus_acidophilus_SJ4	100	100	100	100	100	100	100	100	100	100	100	100	100	100	100	77.7778	77.7778	100	100	88.8889	100	100	100	100	11.1111	77.7778	100	100	88.8889	100	100	88.8889	100	11.1111	33.3333	11.1111
Desulfosporosinus_auripigmenti_(T)	100	100	100	100	100	100	100	100	100	100	100	100	100	100	100	100	100	100	100	100	100	100	100	100	100	100	100	100	100	100	100	100	100	0	100	0
Desulfosporosinus_hippei_(T)	50	50	50	50	50	50	50	50	100	100	50	100	100	50	50	100	100	100	100	100	100	50	50	100	50	50	50	50	50	50	50	50	100	50	50	0
Desulfosporosinus_lacus_(T)	100	100	100	100	66.6667	100	100	66.6667	66.6667	66.6667	66.6667	66.6667	66.6667	100	66.6667	66.6667	66.6667	66.6667	66.6667	100	66.6667	66.6667	66.6667	66.6667	66.6667	66.6667	66.6667	66.6667	66.6667	66.6667	66.6667	66.6667	66.6667	100	100	66.6667
Desulfosporosinus_meridiei_(T)	83.3333	100	100	8.33333	100	100	16.6667	66.6667	100	83.3333	8.33333	50	91.6667	16.6667	66.6667	100	83.3333	83.3333	100	75	100	8.33333	33.3333	83.3333	8.33333	33.3333	8.33333	8.33333	8.33333	8.33333	16.6667	8.33333	16.6667	8.33333	8.33333	8.33333
Desulfosporosinus_orientis_(T)	20	100	90	20	80	80	70	70	70	40	10	70	60	30	20	100	100	100	90	100	100	100	90	90	70	100	90	90	80	90	80	90	90	70	70	90
Desulfosporosinus_sp._M1	100	100	100	100	66.6667	100	100	33.3333	100	100	100	100	100	100	33.3333	66.6667	33.3333	33.3333	100	100	0	0	33.3333	100	100	0	33.3333	66.6667	100	0	66.6667	100	33.3333	100	0	0
Desulfosporosinus_youngiae_(T)	66.6667	66.6667	66.6667	55.5556	55.5556	77.7778	55.5556	55.5556	66.6667	88.8889	88.8889	100	100	88.8889	66.6667	66.6667	66.6667	77.7778	88.8889	66.6667	0	0	100	88.8889	66.6667	0	55.5556	66.6667	66.6667	0	44.4444	77.7778	55.5556	22.2222	0	0
Desulfotalea_arctica_(T)	100	100	100	100	100	100	100	100	100	100	100	100	100	100	100	100	100	100	100	100	100	100	100	100	100	100	100	100	100	100	100	100	100	100	100	100
Desulfotalea_psychrophila_(T)	87.5	87.5	87.5	87.5	100	100	100	100	100	100	0	100	100	100	100	100	100	100	100	100	100	0	100	100	100	100	100	100	100	100	100	100	100	100	100	100
Desulfothermus_okinawensis_(T)	100	100	100	100	100	100	100	100	100	100	100	100	100	100	100	100	100	100	100	100	100	100	100	100	100	100	100	100	100	100	100	100	100	100	100	100
Desulfotignum_balticum_(T)	100	100	100	100	100	100	100	100	100	100	100	100	100	100	100	100	100	100	100	100	100	100	100	100	100	100	100	100	100	100	100	100	100	100	100	100
Desulfotignum_toluenicum_(T)	0	0	0	0	0	0	0	0	0	0	0	0	0	0	0	0	0	0	0	0	100	0	0	0	0	0	0	0	0	0	0	0	0	0	0	0
Desulfotomaculum_acetoxidans_(T)	100	100	100	100	100	100	100	100	100	100	100	100	100	100	100	100	100	100	100	100	100	100	100	100	100	100	100	100	100	100	63.6364	81.8182	100	100	100	100
Desulfotomaculum_aeronauticum_(T)	100	100	100	100	100	100	100	100	100	100	100	100	100	100	100	100	100	100	100	100	100	100	100	100	100	100	100	100	100	100	100	100	100	40	100	40
Desulfotomaculum_alkaliphilum_(T)	100	100	100	100	100	100	100	100	100	100	100	100	100	100	100	100	100	100	100	100	100	100	100	100	100	100	100	100	100	100	100	100	100	100	100	100
Desulfotomaculum_arcticum_(T)	100	100	100	100	100	100	100	100	100	100	100	100	100	100	100	100	100	100	100	100	100	100	100	100	100	100	100	100	100	100	100	100	100	100	100	100
Desulfotomaculum_australicum_(T)	100	100	100	100	100	100	100	100	100	100	0	100	100	100	100	100	0	100	100	100	100	0	100	100	0	0	0	0	0	0	100	100	100	0	0	0
Desulfotomaculum_carboxydivorans_(T)	100	100	100	100	100	100	100	100	100	100	100	100	100	100	100	100	100	100	100	100	100	100	100	100	100	100	100	100	100	100	100	100	100	100	100	100
Desulfotomaculum_gibsoniae_(T)	81.8182	81.8182	100	81.8182	100	100	90.9091	100	100	100	100	100	100	100	100	100	100	100	100	100	100	100	100	100	100	100	81.8182	100	90.9091	90.9091	81.8182	90.9091	100	45.4545	100	90.9091
Desulfotomaculum_halophilum_(T)	100	100	100	100	100	100	100	100	100	100	100	100	100	100	100	100	100	100	100	100	100	100	100	100	100	100	100	100	100	100	100	100	100	100	100	100
Desulfotomaculum_indicum	0	0	0	0	0	0	0	0	100	100	100	0	0	0	0	100	100	100	100	100	100	100	100	100	100	0	0	0	0	0	0	0	0	0	0	0
Desulfotomaculum_kuznetsovii_(T)	100	100	100	100	100	100	100	100	100	50	50	50	0	0	50	0	0	0	0	0	0	0	0	0	0	0	0	0	0	0	0	0	0	0	0	0
Desulfotomaculum_luciae	100	100	100	100	100	100	100	100	100	100	100	100	100	100	100	100	100	100	100	100	100	100	100	100	100	100	100	100	100	100	100	100	100	100	100	100
Desulfotomaculum_peckii	33.3333	66.6667	100	66.6667	33.3333	33.3333	33.3333	33.3333	33.3333	100	33.3333	33.3333	33.3333	33.3333	33.3333	100	100	33.3333	33.3333	33.3333	100	100	100	100	66.6667	100	33.3333	33.3333	33.3333	33.3333	33.3333	33.3333	33.3333	33.3333	33.3333	33.3333
Desulfotomaculum_putei_(T)	0	0	0	0	100	100	0	0	0	0	0	100	100	0	0	100	100	100	100	100	0	100	100	100	100	0	100	100	100	0	100	100	0	100	0	0
Desulfotomaculum_ruminis_(T)	100	100	100	100	100	100	100	100	100	100	100	100	100	100	100	100	100	100	100	100	100	100	100	100	100	100	100	100	100	100	100	100	100	100	100	100
Desulfotomaculum_solfataricum_(T)	50	50	50	50	50	50	50	50	50	50	50	50	50	50	50	0	0	50	0	0	100	0	0	0	0	0	0	0	0	0	0	0	50	0	50	0
Desulfotomaculum_sp._TGB60-1	100	100	100	100	100	100	100	100	100	100	100	100	100	100	100	100	100	100	100	100	100	100	100	100	100	100	100	100	100	100	100	100	100	100	100	100
Desulfotomaculum_thermobenzoicum_(T)	100	100	100	100	100	100	100	100	100	100	100	100	100	100	100	100	100	100	100	100	100	100	100	100	100	100	100	100	100	100	100	100	100	100	100	100
Desulfotomaculum_thermocisternum_(T)	0	0	100	0	0	0	0	0	100	100	0	100	100	0	100	100	100	100	100	100	100	100	100	100	100	100	100	100	100	100	0	0	100	0	0	0
Desulfotomaculum_thermosapovorans_(T)	75	75	100	75	100	100	100	100	50	100	25	100	100	100	100	100	75	100	100	100	100	100	100	100	100	100	100	100	100	100	100	100	100	100	100	100
Desulfotomaculum_varum	100	100	100	100	100	100	100	100	100	100	100	100	100	100	100	100	100	100	100	100	100	100	100	100	100	100	100	100	100	100	100	100	100	0	0	0
Desulfovibrio_aerotolerans_(T)	100	100	100	100	100	100	100	100	100	100	100	100	100	100	0	100	100	100	100	100	0	100	100	100	100	0	0	0	0	0	0	0	0	0	0	0
Desulfovibrio_aespoeensis_(T)	100	100	100	100	100	100	100	100	100	100	100	100	100	100	100	100	100	100	100	100	100	80	100	100	80	80	100	100	100	100	100	100	100	80	80	100
Desulfovibrio_africanus_(T)	100	100	100	100	100	100	100	100	100	100	100	100	100	100	100	100	100	100	100	100	100	100	100	100	100	100	100	100	100	100	100	100	100	100	100	100
Desulfovibrio_alaskensis_(T)	100	100	100	90	90	100	100	100	30	30	10	10	0	0	0	20	100	60	100	100	100	10	10	10	10	10	0	0	0	0	0	0	0	0	0	0
Desulfovibrio_alcoholivorans_(T)	100	100	100	100	100	100	100	100	100	100	100	100	100	100	100	100	100	100	100	100	100	100	100	100	100	100	25	100	100	100	100	100	100	100	75	25
Desulfovibrio_alkalitolerans_(T)	100	100	100	100	100	100	100	100	100	100	100	100	100	100	100	100	100	66.6667	66.6667	100	66.6667	66.6667	66.6667	66.6667	100	66.6667	66.6667	66.6667	66.6667	66.6667	66.6667	66.6667	66.6667	66.6667	66.6667	66.6667
Desulfovibrio_aminophilus_(T)	100	100	100	100	100	100	100	100	100	100	100	100	100	100	100	100	100	100	100	100	100	100	100	100	100	100	100	100	100	100	100	100	100	100	100	100
Desulfovibrio_bastinii_(T)	100	100	100	100	100	100	100	100	100	100	100	100	100	100	100	50	100	100	100	50	50	100	100	100	50	50	100	100	50	50	50	50	50	50	50	50
Desulfovibrio_bizertensis_(T)	100	100	100	100	100	100	100	100	100	100	100	100	100	100	100	100	100	100	100	100	100	100	100	100	100	100	100	100	100	100	100	100	100	100	100	100
Desulfovibrio_butyratiphilus_(T)	100	100	100	100	100	100	100	100	100	100	100	100	100	100	100	100	100	100	100	100	100	100	100	100	100	100	100	100	100	100	100	100	100	100	100	100
Desulfovibrio_capillatus_(T)	66.6667	100	100	100	100	100	100	100	66.6667	100	100	100	100	100	100	100	100	100	100	100	100	100	100	100	100	100	100	66.6667	100	100	66.6667	100	100	100	100	100
Desulfovibrio_carbinolicus_(T)	100	100	100	100	100	100	100	100	100	100	100	100	100	100	100	100	100	100	100	100	100	0	0	0	100	100	0	0	0	0	0	0	0	0	0	0
Desulfovibrio_carbinoliphilus_(T)	66.6667	88.8889	66.6667	66.6667	66.6667	66.6667	66.6667	100	88.8889	88.8889	66.6667	66.6667	55.5556	55.5556	100	100	100	100	11.1111	22.2222	100	11.1111	11.1111	11.1111	11.1111	100	0	0	0	100	0	0	88.8889	0	88.8889	100
Desulfovibrio_cuneatus_(T)	100	100	100	100	100	100	100	100	100	100	100	100	100	100	100	100	100	100	100	100	100	100	100	100	100	100	100	100	100	100	100	100	100	100	100	100
Desulfovibrio_dechloracetivorans_(T)	87.5	87.5	87.5	87.5	87.5	62.5	37.5	100	37.5	87.5	62.5	62.5	12.5	12.5	100	87.5	50	75	50	25	100	87.5	87.5	75	75	100	12.5	12.5	12.5	100	12.5	12.5	62.5	12.5	12.5	100
Desulfovibrio_desulfuricans_(T)	93.3333	93.3333	93.3333	80	93.3333	93.3333	93.3333	100	93.3333	93.3333	86.6667	93.3333	93.3333	93.3333	93.3333	86.6667	73.3333	93.3333	93.3333	93.3333	93.3333	0	93.3333	93.3333	86.6667	93.3333	66.6667	80	80	100	86.6667	80	93.3333	0	93.3333	80
Desulfovibrio_ferrireducens_(T)	100	100	100	100	100	100	100	100	100	100	100	100	100	100	100	100	100	100	100	100	100	100	100	100	100	100	100	100	100	100	100	100	100	0	100	100
Desulfovibrio_frigidus_(T)	42.8571	42.8571	42.8571	42.8571	42.8571	42.8571	42.8571	42.8571	42.8571	42.8571	42.8571	42.8571	42.8571	42.8571	42.8571	85.7143	100	100	100	85.7143	100	42.8571	42.8571	42.8571	42.8571	42.8571	100	100	100	100	100	85.7143	100	42.8571	42.8571	42.8571
Desulfovibrio_fructosivorans_(T)	100	100	100	100	100	100	100	100	100	100	100	100	100	100	100	100	100	100	100	100	100	100	100	100	100	100	100	100	100	100	100	100	100	100	100	100
Desulfovibrio_giganteus	100	100	100	100	100	100	100	100	100	100	100	100	100	100	100	100	100	100	100	100	100	100	100	100	100	100	100	100	100	100	100	100	100	100	100	100
Desulfovibrio_gigas_(T)	100	100	100	100	100	100	100	100	100	100	100	100	100	100	100	100	100	100	100	100	100	100	100	100	100	100	100	100	100	100	100	100	100	100	100	100
Desulfovibrio_gracilis_(T)	100	100	100	100	100	100	100	100	100	100	100	100	100	100	100	100	100	100	100	100	100	100	100	100	100	100	0	100	100	100	100	100	100	100	100	100
Desulfovibrio_halophilus_(T)	100	100	100	100	100	100	100	100	100	100	100	100	66.6667	33.3333	100	66.6667	33.3333	100	33.3333	33.3333	100	33.3333	100	33.3333	33.3333	33.3333	100	33.3333	33.3333	100	33.3333	33.3333	33.3333	33.3333	33.3333	33.3333
Desulfovibrio_hydrothermalis_(T)	100	100	100	100	100	100	100	100	100	100	100	100	100	100	100	100	100	100	100	100	100	100	100	100	100	100	100	100	100	100	100	100	100	100	100	100
Desulfovibrio_idahonensis_(T)	100	100	100	100	100	100	100	100	100	66.6667	100	100	100	100	100	66.6667	66.6667	100	100	100	66.6667	66.6667	66.6667	100	66.6667	66.6667	100	100	100	100	100	100	100	66.6667	100	66.6667
Desulfovibrio_indonesiensis_(T)	100	100	100	100	100	100	100	100	100	100	100	100	100	100	100	50	50	50	100	100	100	50	50	50	100	100	0	0	100	100	0	50	100	0	100	100
Desulfovibrio_inopinatus_(T)	100	100	100	100	100	100	100	100	100	100	100	100	100	100	100	100	100	100	100	100	100	100	100	100	100	100	100	100	100	100	100	100	100	100	100	100
Desulfovibrio_intestinalis_(T)	100	100	100	100	100	100	100	100	100	100	100	100	100	100	100	0	0	0	100	100	100	0	0	0	0	0	0	0	0	0	0	100	100	0	100	0
Desulfovibrio_litoralis_(T)	100	100	100	100	100	100	100	100	100	100	100	100	100	100	100	100	100	100	100	100	100	100	100	100	100	100	100	100	100	100	100	100	100	100	100	100
Desulfovibrio_magneticus_(T)	0	0	100	100	100	0	0	0	0	0	0	0	0	0	0	0	0	0	0	0	0	0	0	0	0	0	0	0	0	0	0	0	0	0	0	0
Desulfovibrio_marinisediminis_(T)	100	100	100	100	100	100	100	100	100	100	100	100	100	100	100	100	100	100	100	100	100	100	100	100	100	100	100	100	100	100	100	100	100	100	100	100
Desulfovibrio_marinus_(T)	100	100	100	100	100	100	75	25	100	100	100	100	100	100	25	100	100	100	50	50	25	100	100	75	50	25	100	50	25	25	50	25	25	25	25	25
Desulfovibrio_marrakechensis_(T)	66.6667	66.6667	66.6667	66.6667	100	100	66.6667	66.6667	66.6667	66.6667	66.6667	66.6667	100	66.6667	66.6667	66.6667	66.6667	66.6667	66.6667	66.6667	66.6667	66.6667	66.6667	66.6667	66.6667	66.6667	66.6667	66.6667	66.6667	66.6667	66.6667	66.6667	66.6667	66.6667	66.6667	66.6667
Desulfovibrio_mexicanus_(T)	100	100	100	100	100	100	100	100	100	100	100	100	100	100	100	100	100	100	100	100	100	100	100	100	100	100	100	100	100	100	100	100	100	100	100	100
Desulfovibrio_oceani_(T)	0	66.6667	100	0	100	100	100	0	100	100	100	100	100	100	0	100	100	100	100	100	0	100	100	100	100	0	100	100	100	0	100	100	0	100	0	0
Desulfovibrio_oxamicus_(T)	25	25	50	50	50	25	25	25	25	50	50	50	25	50	25	100	100	100	75	100	100	100	100	100	100	100	100	100	100	100	25	100	25	100	100	100
Desulfovibrio_oxyclinae_(T)	100	100	100	100	100	100	100	100	100	100	100	100	100	100	100	100	100	100	100	100	100	100	100	100	100	100	100	100	100	100	100	100	100	100	100	100
Desulfovibrio_paquesii_(T)	100	100	100	100	100	100	100	100	100	100	100	100	100	100	100	100	100	100	100	100	100	100	100	100	100	100	100	100	100	100	100	100	100	100	100	100
Desulfovibrio_piezophilus	83.3333	83.3333	83.3333	83.3333	83.3333	83.3333	83.3333	83.3333	83.3333	83.3333	83.3333	83.3333	83.3333	83.3333	83.3333	83.3333	83.3333	100	100	100	83.3333	83.3333	100	100	100	83.3333	100	100	83.3333	83.3333	100	83.3333	83.3333	83.3333	83.3333	83.3333
Desulfovibrio_piger_(T)	100	100	100	100	100	100	100	100	100	100	100	100	100	100	100	100	100	100	100	100	100	100	100	100	100	100	100	100	100	100	100	100	100	100	100	100
Desulfovibrio_portus_(T)	100	100	100	100	100	100	100	100	100	100	100	100	100	100	100	100	100	100	100	100	100	100	100	100	100	0	100	100	100	0	100	100	100	100	100	0
Desulfovibrio_profundus_(T)	100	100	100	100	100	100	100	100	100	100	100	100	100	100	100	100	100	100	100	100	100	100	100	100	100	100	100	100	100	100	100	100	100	100	100	100
Desulfovibrio_psychrotolerans_(T)	100	100	100	100	100	100	100	100	100	100	100	100	100	100	100	100	100	100	100	100	100	100	100	100	100	100	100	100	100	100	100	100	100	100	100	100
Desulfovibrio_putealis_(T)	100	100	100	100	100	100	100	100	100	100	100	100	100	100	100	100	100	100	100	100	100	100	100	100	100	100	100	100	100	100	100	100	100	100	100	100
Desulfovibrio_senezii_(T)	100	100	100	100	100	100	100	100	100	100	100	100	100	100	100	100	100	100	100	100	100	100	100	100	100	100	100	100	100	100	100	100	100	100	100	100
Desulfovibrio_simplex_(T)	40	40	100	40	40	40	40	60	40	40	40	40	40	40	40	100	100	100	40	40	100	100	100	40	40	100	100	40	40	100	40	40	40	40	40	80
Desulfovibrio_sulfodismutans_(T)	100	100	100	100	100	100	100	100	100	100	100	100	100	100	100	100	100	100	100	100	100	100	100	100	100	100	100	100	100	100	100	100	100	100	100	100
Desulfovibrio_termitidis_(T)	100	100	100	100	100	100	100	100	100	100	100	100	100	100	100	100	0	0	0	0	0	100	100	100	100	100	0	100	0	0	0	0	0	0	0	0
Desulfovibrio_tunisiensis_(T)	100	100	100	100	100	100	100	100	100	100	100	100	100	100	100	100	100	100	100	100	100	100	100	100	100	100	100	100	100	100	100	100	100	100	100	100
Desulfovibrio_vietnamensis_(T)	100	100	100	100	100	100	100	100	100	100	100	100	100	100	100	100	100	100	100	100	100	100	100	100	100	100	100	100	100	100	100	100	100	100	100	100
Desulfovibrio_vulgaris_(T)	100	100	100	100	100	100	100	100	100	100	100	100	100	100	100	100	100	100	100	100	100	100	100	100	100	100	100	100	100	100	100	100	100	100	100	100
Desulfovibrio_zosterae_(T)	16.6667	83.3333	33.3333	16.6667	16.6667	33.3333	100	100	16.6667	33.3333	16.6667	16.6667	16.6667	100	100	33.3333	16.6667	33.3333	33.3333	100	83.3333	16.6667	16.6667	33.3333	83.3333	66.6667	16.6667	16.6667	16.6667	66.6667	16.6667	83.3333	83.3333	66.6667	83.3333	66.6667
Desulfovirga_adipica_(T)	100	100	100	100	100	100	100	100	100	100	100	100	100	100	100	100	100	100	100	100	100	100	100	100	100	100	100	100	100	100	100	100	100	100	100	100
Desulfurella_acetivorans_(T)	100	100	100	100	100	100	100	100	100	100	100	100	100	100	100	100	100	100	100	100	100	100	100	100	100	100	100	100	100	100	100	100	100	100	100	100
Desulfurella_kamchatkensis_(T)	100	100	100	100	100	100	100	100	100	100	100	100	100	100	100	0	100	100	0	0	100	100	100	0	100	100	100	100	100	100	100	100	100	0	100	100
Desulfurella_multipotens_(T)	0	0	0	0	0	0	0	0	0	0	0	0	0	0	0	0	0	0	0	0	0	0	0	0	0	0	0	0	0	0	0	0	0	0	0	0
Desulfurella_propionica_(T)	0	100	100	100	100	100	0	100	100	100	100	100	100	0	100	0	100	100	100	0	100	100	100	100	100	100	100	100	100	100	100	100	100	0	100	0
Desulfurispirillum_alkaliphilum_(T)	100	100	100	100	100	100	100	100	100	100	100	100	100	100	100	100	100	100	100	100	100	100	100	100	100	100	100	100	100	100	100	100	100	100	100	100
Desulfurispirillum_indicum_(T)	0	0	0	0	0	25	100	0	0	0	0	0	25	75	0	0	0	0	25	100	0	0	0	25	75	0	0	25	100	0	25	100	75	100	100	0
Desulfurivibrio_alkaliphilus_(T)	100	100	100	100	100	100	100	100	100	100	100	100	100	100	100	100	100	100	100	100	100	100	100	100	100	100	100	100	100	100	100	100	100	100	100	0
Desulfurobacterium_atlanticum_(T)	100	100	100	100	100	100	100	100	100	100	100	100	100	100	100	100	100	100	100	100	100	100	100	100	100	100	100	100	100	100	100	100	100	100	100	100
Desulfurobacterium_thermolithotrophum_(T)	0	0	100	100	100	100	100	100	0	100	100	100	100	100	100	0	0	100	100	100	0	100	100	100	100	100	100	100	100	100	100	100	100	100	100	50
Desulfuromonas_chloroethenica_(T)	100	100	100	100	100	100	100	100	100	100	100	100	100	100	100	100	100	100	100	100	100	100	100	100	100	100	100	100	100	100	100	100	100	100	100	100
Desulfuromonas_michiganensis_(T)	100	100	100	100	100	100	100	100	100	100	100	100	100	100	100	100	100	100	100	100	100	100	100	100	100	100	100	100	100	100	100	100	100	100	100	100
Desulfuromonas_palmitatis_(T)	100	100	100	100	100	100	100	100	100	100	100	100	100	100	100	100	100	100	100	100	100	100	100	100	100	100	100	100	100	100	100	100	100	100	100	100
Desulfuromonas_svalbardensis_(T)	100	100	100	100	100	100	100	100	100	100	100	100	100	100	100	100	100	100	100	100	100	66.6667	100	100	100	66.6667	66.6667	66.6667	66.6667	66.6667	100	66.6667	66.6667	66.6667	66.6667	66.6667
Desulfuromonas_thiophila_(T)	100	100	100	100	100	100	100	100	100	100	100	100	100	100	100	100	100	100	100	100	100	100	100	100	100	100	100	100	100	100	100	100	100	100	100	100
Desulfuromusa_bakii_(T)	100	100	100	100	100	100	100	100	100	100	100	100	100	100	100	100	100	100	100	100	100	100	100	100	100	100	100	100	100	100	100	100	100	100	100	100
Desulfuromusa_ferrireducens_(T)	100	100	100	100	100	100	100	100	100	100	100	100	100	100	100	100	100	100	100	100	100	100	100	100	100	100	100	100	100	100	100	100	100	100	100	100
Desulfuromusa_kysingii_(T)	100	100	100	100	100	100	100	100	100	100	100	100	100	100	100	100	0	100	100	100	100	100	100	100	100	100	100	100	100	100	100	100	100	100	100	100
Desulfuromusa_succinoxidans_(T)	100	100	100	100	100	100	100	100	100	100	100	100	100	100	100	100	0	0	100	100	100	100	100	100	100	100	0	0	100	100	0	100	100	100	100	100
Dethiobacter_alkaliphilus_(T)	100	100	100	100	100	100	100	100	100	100	100	100	100	100	100	100	100	100	100	100	100	100	100	100	100	100	100	100	100	100	100	100	100	100	100	100
Dethiosulfatibacter_aminovorans_(T)	100	100	100	100	100	100	100	100	100	100	100	100	100	100	100	100	100	100	100	100	100	100	100	100	100	100	100	100	100	100	100	100	100	100	100	100
Dethiosulfovibrio_acidaminovorans_(T)	100	100	100	100	100	100	100	100	0	0	0	0	0	0	0	0	0	0	0	0	0	0	0	0	0	0	0	0	0	0	0	0	0	0	0	0
Dethiosulfovibrio_peptidovorans_(T)	100	100	100	100	100	100	100	100	100	100	100	100	100	100	100	100	100	100	100	100	100	100	100	100	100	100	100	100	100	100	100	100	100	100	100	100
Dethiosulfovibrio_russensis_(T)	100	100	100	100	100	100	100	100	100	100	100	100	100	100	100	100	100	100	100	100	100	100	100	100	100	100	100	100	100	100	100	100	100	100	100	100
Devosia_chinhatensis_(T)	50	50	100	50	50	50	50	50	50	100	50	50	50	50	50	100	100	50	100	50	50	50	50	100	50	50	50	50	50	50	50	50	50	50	50	0
Devosia_geojensis_(T)	100	100	100	100	100	100	100	100	100	100	100	100	100	100	100	100	100	100	100	100	100	0	100	100	100	100	100	100	100	100	100	100	100	100	100	100
Devosia_glacialis	0	0	100	100	100	100	100	100	0	100	100	100	100	100	100	100	100	100	100	100	100	100	100	100	100	100	100	100	100	100	100	100	100	0	100	100
Devosia_insulae_(T)	20	20	60	60	40	60	60	60	20	60	60	40	40	60	60	100	80	80	80	100	100	100	80	100	100	100	60	80	80	80	80	80	80	80	100	80
Devosia_limi_(T)	100	100	100	100	100	100	100	100	100	100	100	100	100	100	50	100	100	100	100	100	100	100	100	100	100	100	100	100	100	100	100	100	100	100	100	50
Devosia_neptuniae_(T)	100	100	100	100	100	100	100	100	50	100	100	100	100	50	50	100	100	100	100	100	100	100	100	100	100	100	100	100	100	100	50	100	100	0	0	0
Devosia_psychrophila_(T)	50	75	75	50	75	75	100	100	0	75	25	25	75	75	75	50	50	25	75	100	100	75	25	75	75	100	50	50	75	75	0	100	100	100	100	100
Devosia_riboflavina_(T)	0	50	50	50	100	100	100	75	75	75	75	100	100	75	25	100	100	100	100	100	50	75	100	100	100	50	100	100	100	75	100	100	100	100	75	25
Devosia_soli_(T)	100	100	100	100	100	100	100	100	0	0	0	100	100	100	50	0	0	100	100	100	50	0	100	100	100	0	50	50	50	100	100	100	100	100	100	100
Devosia_sp._NH131	100	100	100	100	100	100	100	100	100	100	100	100	100	100	100	100	100	100	100	100	100	100	100	100	100	100	50	100	100	100	50	100	100	100	100	100
Devosia_subaequoris_(T)	50	50	50	50	100	100	50	50	100	100	100	100	100	50	50	100	100	100	100	50	50	50	100	100	50	50	100	100	50	50	100	50	50	50	50	50
Devosia_submarina	100	100	100	100	100	100	100	100	100	100	100	100	100	100	100	100	100	100	100	100	100	100	100	100	100	100	100	100	100	100	100	100	100	100	100	100
Devosia_yakushimensis_(T)	50	50	100	100	100	100	100	50	100	100	100	100	100	100	100	100	100	100	100	100	100	100	100	100	100	100	100	100	100	100	100	100	50	100	50	50
Devriesea_agamarum_(T)	100	100	100	100	100	100	100	100	100	100	100	100	100	100	100	100	100	100	100	100	100	100	100	100	100	100	100	100	100	100	100	100	100	0	100	100
Dialister_invisus_(T)	100	100	100	100	100	100	100	100	100	100	100	100	100	100	100	100	100	100	100	100	100	100	100	100	100	100	87.5	100	100	100	100	100	100	100	100	100
Dialister_micraerophilus_(T)	100	100	100	100	100	100	100	100	100	100	100	100	100	100	100	100	100	100	100	100	100	100	100	100	100	100	100	100	100	100	100	100	100	100	100	100
Dialister_pneumosintes_(T)	100	100	100	100	100	100	100	100	100	100	100	100	100	100	100	100	100	100	100	100	100	100	100	100	100	100	100	100	100	100	100	100	100	100	100	100
Dialister_succinatiphilus_(T)	100	100	100	100	100	100	100	100	100	100	100	100	100	100	100	100	100	100	100	100	100	100	100	100	100	100	100	100	100	100	100	100	100	100	100	100
Dickeya_chrysanthemi_(T)	0	60	0	20	40	100	100	100	20	0	0	0	100	80	0	20	40	60	80	80	60	0	0	80	0	0	0	80	60	0	80	80	100	0	100	0
Dickeya_dadantii_(T)	60	20	60	70	100	100	100	0	20	60	50	60	100	60	0	10	10	10	50	10	0	0	20	70	60	0	0	40	60	0	10	50	0	60	0	0
Dickeya_dianthicola_(T)	0	0	100	0	100	100	0	0	0	0	0	0	100	0	0	0	0	0	0	0	0	0	100	0	0	0	0	0	0	0	0	0	0	0	0	0
Dickeya_paradisiaca_(T)	100	100	100	100	100	100	100	100	100	100	100	100	100	100	90	70	100	100	100	90	100	0	80	90	60	50	100	100	100	100	30	90	100	0	60	10
Dickeya_sp._174/2	0	0	0	0	100	100	0	0	0	0	0	100	100	0	0	0	100	100	100	100	0	0	100	100	0	0	0	100	100	0	100	100	0	0	0	0
Dickeya_zeae_(T)	0	50	50	0	0	50	50	0	50	0	0	0	50	0	0	50	0	0	50	100	0	0	0	50	50	0	0	0	0	0	50	0	50	0	0	0
Dictyoglomus_thermophilum_(T)	100	100	100	100	100	100	100	100	100	100	100	100	100	100	100	100	100	100	100	100	100	100	100	100	100	100	100	100	100	100	100	100	100	100	100	100
Dietzia_cercidiphylli_(T)	0	0	0	0	0	0	0	0	0	100	100	100	0	0	100	0	0	0	0	100	100	0	0	0	100	100	0	0	0	0	0	0	0	0	0	0
Dietzia_schimae_(T)	0	100	100	100	100	100	100	100	100	100	100	100	100	100	100	100	100	100	100	100	100	100	100	100	100	100	100	100	100	100	0	100	100	0	100	100
Dinoroseobacter_shibae_(T)	71.4286	100	100	100	100	100	100	42.8571	100	100	100	100	100	100	71.4286	100	100	100	100	100	0	100	100	100	100	0	100	100	100	0	100	100	0	0	0	0
Diplorickettsia_massiliensis_(T)	100	100	100	100	100	100	100	100	100	100	100	100	100	100	100	100	100	100	100	100	100	100	100	100	100	100	100	100	100	100	100	100	100	100	100	100
Dokdonella_fugitiva_(T)	100	100	100	100	100	100	100	100	100	100	100	100	100	100	100	100	100	100	100	100	100	100	100	100	100	100	0	0	100	100	0	100	100	100	100	100
Dokdonella_ginsengisoli_(T)	100	100	100	100	100	100	100	100	100	100	100	100	100	100	100	100	100	100	100	100	100	100	100	100	100	100	100	100	100	100	0	100	100	100	100	100
Dokdonella_immobilis_(T)	100	100	100	100	100	100	100	100	100	100	100	100	100	100	100	100	100	100	100	100	100	100	100	100	100	100	0	100	100	100	0	100	100	100	100	100
Dokdonella_koreensis_(T)	50	100	100	100	100	100	100	100	100	100	100	100	100	100	100	100	100	100	100	100	100	100	100	100	100	100	100	100	100	100	100	100	100	0	100	100
Dokdonella_kunshanensis	100	100	100	100	100	100	100	100	100	100	100	100	100	100	100	100	100	100	100	100	100	100	100	100	100	100	0	0	100	100	0	100	100	100	100	100
Dokdonella_soli_(T)	100	100	100	100	100	100	100	100	100	100	100	100	100	100	100	100	100	100	100	100	100	100	100	100	100	100	0	0	100	100	0	100	100	0	100	100
Dokdonella_sp._CC-YHH031	100	100	100	100	100	100	100	100	100	100	100	100	100	100	100	100	100	100	100	100	100	100	100	100	100	100	100	100	100	100	0	100	100	100	100	100
Dokdonella_sp._PYM5-11	75	100	100	75	100	100	75	75	100	100	100	100	100	100	50	100	100	100	100	100	50	100	100	100	100	50	100	100	100	50	100	100	50	100	50	50
Dokdonia_donghaensis_(T)	0	66.6667	33.3333	83.3333	0	0	33.3333	16.6667	83.3333	16.6667	83.3333	0	0	16.6667	33.3333	0	83.3333	100	100	0	33.3333	83.3333	83.3333	0	0	16.6667	100	83.3333	33.3333	33.3333	0	33.3333	33.3333	0	0	0
Dokdonia_eikasta_(T)	100	100	100	100	100	100	100	100	100	100	100	100	100	100	100	100	100	100	100	100	100	100	100	100	100	100	100	100	100	100	100	100	100	100	100	100
Dokdonia_genika_(T)	100	50	50	100	100	100	100	100	50	50	100	100	100	100	100	50	50	50	50	100	50	75	50	50	75	50	100	100	100	100	100	100	100	100	100	100
Dolosicoccus_paucivorans_(T)	100	100	100	100	100	100	100	100	100	100	100	100	100	100	100	100	100	100	100	100	100	100	100	100	100	100	100	100	100	100	100	100	100	100	100	100
Dolosigranulum_pigrum_(T)	100	100	100	100	100	100	100	100	100	100	100	100	100	100	100	100	100	100	100	100	100	100	100	100	100	100	100	100	100	100	100	100	100	100	100	100
Domibacillus_robiginosus_(T)	100	100	100	100	100	100	100	100	100	100	100	100	100	100	100	100	100	33.3333	33.3333	33.3333	100	100	33.3333	33.3333	33.3333	100	33.3333	33.3333	33.3333	33.3333	33.3333	33.3333	33.3333	0	33.3333	100
Domibacillus_sp._NIO-1016	100	100	100	100	100	100	100	100	100	50	100	100	100	50	50	100	100	100	100	50	50	0	100	100	50	50	100	100	50	50	0	50	50	0	50	50
Domibacillus_sp._SD111	0	0	0	0	0	0	0	0	0	0	100	0	0	0	100	0	0	0	0	0	0	0	0	0	0	0	0	0	0	0	0	0	0	0	0	0
Donghicola_eburneus_(T)	100	100	100	100	100	100	100	100	100	100	100	100	100	100	100	100	100	100	100	100	100	100	100	100	100	100	100	100	100	100	100	100	100	0	100	100
Donghicola_sp._ZH114	0	0	0	0	100	100	100	0	0	0	0	100	100	0	0	0	0	100	100	0	0	0	100	100	0	0	0	100	0	0	100	100	100	0	0	0
Donghicola_xiamenensis_(T)	100	100	100	100	100	100	100	100	100	100	100	100	100	100	100	100	100	100	100	100	100	100	100	100	100	100	100	100	100	100	100	100	100	100	100	100
Dongia_mobilis_(T)	50	50	100	50	50	50	50	50	50	100	50	50	50	50	50	100	50	100	100	50	100	100	100	100	100	100	50	50	50	100	50	100	100	50	50	50
Dorea_longicatena_(T)	0	50	50	50	100	50	50	0	50	50	50	100	100	50	50	50	50	100	100	50	50	50	100	50	50	50	100	100	100	50	100	100	50	50	0	0
Duganella_violaceinigra_(T)	0	20	60	20	40	40	40	40	60	80	80	80	100	80	80	60	40	40	60	40	80	100	100	100	100	100	0	0	0	0	0	0	0	0	80	0
Duganella_zoogloeoides_(T)	40	50	90	40	60	60	50	80	20	40	40	20	20	50	70	50	50	50	50	50	50	70	50	50	80	90	50	50	40	40	40	40	40	0	0	0
Dyella_ginsengisoli_(T)	80	100	70	80	80	80	100	100	100	70	90	90	90	100	100	50	50	50	50	50	90	20	40	50	20	40	10	0	90	90	0	90	90	20	90	90
Dyella_japonica_(T)	19.0476	19.0476	33.3333	19.0476	14.2857	14.2857	14.2857	28.5714	38.0952	80.9524	33.3333	33.3333	33.3333	38.0952	76.1905	42.8571	42.8571	47.619	47.619	42.8571	66.6667	90.4762	90.4762	90.4762	90.4762	90.4762	100	100	100	95.2381	95.2381	100	95.2381	85.7143	95.2381	95.2381
Dyella_jiangningensis	0	100	100	0	0	0	100	0	100	100	0	50	50	100	0	100	100	100	100	100	0	100	100	100	100	0	0	0	0	0	0	0	0	0	0	0
Dyella_koreensis_(T)	83.3333	100	100	83.3333	83.3333	83.3333	83.3333	66.6667	100	100	0	0	0	0	33.3333	33.3333	33.3333	83.3333	83.3333	33.3333	33.3333	0	33.3333	33.3333	33.3333	33.3333	0	0	0	33.3333	0	0	33.3333	0	16.6667	33.3333
Dyella_marensis_(T)	100	100	100	100	100	100	100	0	100	100	100	100	100	100	0	100	100	100	100	100	100	100	100	100	100	100	0	0	0	0	0	0	0	0	0	0
Dyella_soli_(T)	0	0	100	0	100	100	0	0	0	100	100	100	100	100	0	0	0	0	0	0	0	0	0	0	0	0	0	0	0	0	0	0	0	0	0	0
Dyella_terrae_(T)	100	100	100	100	100	100	100	100	100	100	100	100	100	100	100	100	100	100	100	100	100	100	100	100	100	100	0	0	0	0	0	0	100	0	100	0
Dyella_thiooxydans_(T)	100	0	100	100	100	100	100	0	0	100	100	100	100	100	0	100	0	50	100	100	0	100	100	100	100	0	0	0	0	0	0	0	0	0	0	0
Ectothiorhodosinus_mongolicus_(T)	100	100	100	100	100	100	100	100	100	100	100	100	100	100	100	100	100	100	100	100	100	100	100	100	100	100	100	100	100	100	100	100	100	100	100	100
Ectothiorhodospira_haloalkaliphila_(T)	100	100	100	100	100	100	100	100	100	100	100	100	100	100	100	100	100	100	100	100	100	100	100	100	0	100	100	100	100	100	100	100	100	0	100	100
Ectothiorhodospira_magna_(T)	100	100	100	100	100	100	100	100	100	100	100	100	100	100	100	100	100	100	100	100	100	100	100	100	100	100	0	100	100	100	0	100	100	0	100	100
Ectothiorhodospira_marina_(T)	100	100	100	100	100	100	100	100	100	100	100	100	100	100	100	100	100	100	100	100	100	100	100	100	100	100	100	100	100	100	100	100	100	100	100	100
Ectothiorhodospira_mobilis_(T)	100	100	100	100	100	100	100	100	100	100	100	100	100	100	100	100	100	100	100	100	100	100	100	100	100	100	100	100	100	100	100	100	100	100	100	100
Ectothiorhodospira_shaposhnikovii	83.3333	83.3333	100	100	66.6667	66.6667	100	66.6667	83.3333	100	100	66.6667	66.6667	100	66.6667	66.6667	100	66.6667	66.6667	100	66.6667	100	66.6667	66.6667	100	66.6667	66.6667	66.6667	83.3333	66.6667	66.6667	66.6667	66.6667	100	66.6667	66.6667
Ectothiorhodospira_variabilis_(T)	0	0	50	50	25	100	50	0	75	100	100	50	100	100	0	100	100	100	100	100	100	100	100	100	100	25	100	100	100	75	100	100	0	100	0	0
Edwardsiella_hoshinae_(T)	100	100	100	100	100	100	100	100	25	25	25	25	25	0	0	25	25	25	25	25	25	100	100	25	25	100	100	25	25	100	25	25	25	0	0	0
Edwardsiella_ictaluri_(T)	0	87.234	0	0	0	0	0	0	87.234	0	0	0	0	0	0	97.8723	95.7447	93.617	82.9787	78.7234	97.8723	0	0	0	0	0	0	0	0	0	0	0	0	0	0	0
Eggerthella_lenta_(T)	100	100	100	100	100	100	100	100	100	100	100	100	100	100	100	100	100	100	100	100	100	100	100	100	100	100	100	100	100	100	100	100	100	100	100	10
Eggerthella_sinensis_(T)	100	100	100	100	100	100	100	100	100	100	100	100	100	100	100	100	100	100	100	100	100	100	100	100	100	100	100	100	100	100	100	100	100	100	100	100
Eggerthia_catenaformis__(T)	100	100	100	100	100	100	100	100	100	100	100	100	100	100	100	100	100	100	100	100	100	100	100	100	100	100	100	100	100	100	100	100	100	100	100	100
Ehrlichia_ruminantium_(T)	100	100	100	100	100	100	100	100	100	100	100	100	100	100	100	100	100	100	100	100	100	100	100	100	100	100	100	100	100	100	100	100	100	100	100	100
Eikenella_corrodens_(T)	87.5	87.5	100	100	100	87.5	100	87.5	87.5	87.5	87.5	87.5	87.5	87.5	87.5	87.5	87.5	87.5	87.5	87.5	87.5	100	100	100	100	100	75	87.5	87.5	87.5	50	75	100	87.5	100	100
Ekhidna_lutea_(T)	0	0	100	100	0	0	100	0	0	100	100	100	100	100	0	100	100	100	100	100	100	100	100	100	100	100	0	100	100	0	0	100	0	100	0	0
Elizabethkingia_anophelis	100	100	100	100	100	100	100	100	100	100	90.4762	100	100	100	100	4.7619	57.1429	9.52381	0	90.4762	100	4.7619	4.7619	4.7619	0	100	0	0	33.3333	38.0952	0	0	0	0	0	0
Elizabethkingia_meningoseptica_(T)	100	100	100	100	100	100	83.3333	83.3333	100	100	100	100	100	83.3333	83.3333	100	100	100	100	83.3333	83.3333	100	100	100	83.3333	83.3333	100	100	83.3333	83.3333	0	83.3333	83.3333	83.3333	83.3333	83.3333
Elusimicrobium_minutum_(T)	100	100	100	100	100	100	100	100	100	100	100	100	100	100	100	100	100	100	100	100	100	100	100	100	100	100	100	100	100	100	100	100	100	100	100	100
Empedobacter_brevis_(T)	100	100	100	100	100	100	100	100	100	100	100	100	100	83.3333	100	100	100	100	100	83.3333	100	100	100	100	100	100	100	100	100	100	100	100	100	0	83.3333	66.6667
Endobacter_medicaginis_(T)	100	100	100	100	100	100	100	100	100	100	100	100	100	100	100	100	100	100	100	100	100	100	100	100	100	100	100	100	100	100	100	100	100	100	100	100
Endozoicomonas_euniceicola	100	100	100	100	100	100	100	100	100	100	100	100	100	100	100	100	100	100	100	100	100	100	100	100	100	100	100	100	100	100	100	100	100	0	100	100
Endozoicomonas_numazuensis_(T)	100	100	100	100	100	100	100	100	100	100	100	100	100	100	100	100	100	100	100	100	100	100	100	100	100	100	100	100	100	100	50	50	100	50	100	100
Endozoicomonas_sp._WP70	0	100	100	100	100	0	0	100	100	100	100	100	0	0	100	100	100	100	100	100	100	100	100	100	100	100	100	100	100	100	0	0	100	0	100	100
Enhydrobacter_aerosaccus_(T)	100	100	100	100	100	100	100	100	100	100	100	100	100	100	100	100	100	100	100	100	100	100	100	100	100	100	100	100	100	100	100	100	100	100	100	100
Enhygromyxa_salina_(T)	100	100	100	100	100	100	100	100	100	100	100	100	100	100	100	100	100	100	100	100	100	100	100	100	100	100	100	100	100	100	100	100	100	100	100	100
Ensifer_adhaerens	6.25	18.75	100	100	100	100	31.25	50	68.75	100	100	100	100	31.25	62.5	6.25	81.25	100	100	31.25	100	6.25	100	100	31.25	81.25	62.5	31.25	31.25	25	31.25	31.25	31.25	0	0	0
Ensifer_adhaerens_(T)	0	0	72.7273	51.5152	75.7576	69.697	0	0	0	72.7273	75.7576	78.7879	75.7576	0	0	0	0	93.9394	81.8182	0	0	93.9394	93.9394	81.8182	78.7879	93.9394	100	87.8788	84.8485	100	87.8788	87.8788	87.8788	0	0	0
Ensifer_arboris_(T)	0	0	0	0	80	80	0	0	0	0	0	0	80	0	0	0	0	60	100	0	0	0	80	100	0	0	0	20	0	0	20	20	0	0	0	0
Ensifer_garamanticus_(T)	100	100	100	100	100	100	100	100	0	100	100	100	100	100	100	0	0	100	100	0	0	0	100	100	0	0	100	100	100	100	0	0	0	0	0	0
Ensifer_kostiensis_(T)	0	0	20	80	100	100	100	80	0	40	100	80	80	100	100	0	0	80	80	100	0	0	80	80	100	60	80	80	80	80	80	80	80	0	0	0
Ensifer_kummerowiae_(T)	100	100	100	100	100	100	100	100	0	0	100	100	100	100	100	0	0	100	100	0	0	0	100	100	100	100	100	100	100	0	100	100	100	0	100	0
Ensifer_medicae	100	100	100	100	100	100	60	100	100	100	100	100	100	60	100	100	100	100	100	40	100	100	100	100	60	100	100	80	60	100	80	40	100	0	60	100
Ensifer_meliloti_(T)	0	0	0	0	2.32558	2.32558	0	0	0	0	0	0	2.32558	0	0	0	0	2.32558	2.32558	0	0	0	2.32558	2.32558	0	0	2.32558	2.32558	2.32558	2.32558	0	0	0	0	0	0
Ensifer_mexicanus_(T)	80	80	80	80	80	20	20	80	0	0	0	80	20	0	0	0	0	100	40	0	0	0	100	40	0	0	60	20	0	0	20	40	40	0	0	0
Ensifer_numidicus_(T)	0	0	0	0	25	75	0	0	0	0	0	25	75	0	0	0	0	25	75	0	0	0	25	75	0	0	0	25	25	25	25	0	75	0	0	0
Ensifer_saheli_(T)	0	0	0	75	100	100	50	0	0	0	0	100	100	0	0	0	0	100	100	0	0	0	100	100	0	0	75	100	100	0	100	100	100	0	0	0
Ensifer_sp._MSSRFBL1	0	22.2222	100	88.8889	22.2222	22.2222	55.5556	55.5556	33.3333	100	100	22.2222	22.2222	66.6667	100	88.8889	88.8889	22.2222	22.2222	66.6667	88.8889	100	22.2222	22.2222	100	100	22.2222	22.2222	11.1111	22.2222	11.1111	22.2222	22.2222	0	11.1111	11.1111
Ensifer_terangae_(T)	0	0	90	20	50	100	0	0	0	0	0	30	100	0	0	0	0	0	0	0	0	0	0	10	0	0	0	0	0	0	0	0	0	0	0	0
Enteractinococcus_coprophilus_(T)	100	100	100	100	100	100	100	100	50	50	100	50	50	100	50	50	50	50	50	50	50	50	50	50	50	50	50	50	50	50	50	50	50	50	50	50
Enterobacter_aerogenes_(T)	0	0	0	0	0	0	0	0	100	0	0	0	0	0	0	100	100	100	100	100	0	0	0	0	0	0	0	0	0	0	0	0	0	0	0	0
Enterobacter_cloacae_(T)	84.375	85.1562	92.1875	71.0938	68.75	66.4062	95.3125	93.75	0.78125	0.78125	1.5625	32.0312	1.5625	0	63.2812	0	3.125	11.7188	0.78125	0	12.5	0	1.5625	1.5625	0	3.125	11.7188	2.34375	41.4062	64.0625	0.78125	0	60.9375	0	5.46875	39.8438
Enterobacter_kobei_(T)	0	0	0	0	100	100	0	100	0	0	0	100	100	0	100	0	0	100	0	0	100	0	0	0	0	100	0	100	100	100	0	100	100	0	100	100
Enterobacter_ludwigii_(T)	0	0	0	0	0	0	0	0	0	0	0	0	0	0	0	0	0	12.5	12.5	0	0	0	0	0	0	0	0	0	87.5	37.5	0	0	0	0	0	0
Enterobacter_massiliensis_JC163	50	100	100	100	100	100	0	0	100	100	0	100	100	0	0	100	50	100	100	0	50	0	100	100	0	0	0	0	0	0	0	0	0	0	0	0
Enterobacter_soli_(T)	0	59.0909	0	54.5455	0	0	0	0	0	0	0	0	0	0	0	0	63.6364	50	0	0	0	0	0	0	0	0	0	0	0	0	0	0	0	0	0	0
Enterobacter_sp._10-17	0	0	0	0	0	12.5	0	0	0	0	0	0	0	0	0	0	0	0	0	0	0	0	0	0	0	0	0	0	0	0	0	0	0	0	0	0
Enterobacter_sp._C2361	0	0	100	0	100	100	100	100	0	100	0	100	100	100	100	100	100	100	100	100	100	100	100	100	100	100	100	100	100	100	100	100	100	100	100	100
Enterobacteriaceae_bacterium_HS	0	69.2308	84.6154	92.3077	84.6154	53.8462	84.6154	84.6154	69.2308	84.6154	92.3077	53.8462	53.8462	84.6154	84.6154	69.2308	92.3077	69.2308	69.2308	84.6154	84.6154	92.3077	84.6154	61.5385	84.6154	84.6154	53.8462	53.8462	84.6154	84.6154	0	53.8462	61.5385	38.4615	84.6154	76.9231
Enterococcus_aquimarinus_(T)	100	100	100	100	100	100	100	100	100	100	100	100	100	100	100	20	100	100	20	100	100	100	100	0	100	100	40	20	100	100	0	100	100	100	100	100
Enterococcus_asini_(T)	100	100	100	100	100	100	100	100	100	100	100	100	100	100	100	100	33.3333	100	100	100	100	33.3333	33.3333	33.3333	33.3333	33.3333	33.3333	33.3333	33.3333	33.3333	33.3333	33.3333	33.3333	0	33.3333	0
Enterococcus_avium_(T)	100	100	87.5	87.5	25	50	87.5	87.5	100	87.5	87.5	12.5	12.5	87.5	87.5	87.5	100	12.5	12.5	100	50	0	0	0	0	0	0	0	0	0	0	0	0	0	0	0
Enterococcus_camelliae_(T)	100	100	100	100	100	100	100	100	57.1429	100	100	85.7143	100	100	100	100	0	0	0	100	100	71.4286	100	100	100	100	0	0	100	100	0	71.4286	100	71.4286	100	100
Enterococcus_canintestini_(T)	100	100	100	100	100	100	100	100	100	100	100	100	100	100	100	0	0	0	0	0	0	0	0	0	0	0	0	0	0	0	0	0	0	0	0	0
Enterococcus_casseliflavus_(T)	81.5789	100	71.0526	68.4211	71.0526	68.4211	68.4211	71.0526	94.7368	0	0	0	0	0	0	7.89474	0	2.63158	5.26316	0	0	0	0	0	0	0	0	0	0	0	0	0	0	0	0	0
Enterococcus_cecorum_(T)	100	100	100	100	100	100	100	100	100	100	100	100	100	100	100	100	100	87.5	87.5	87.5	87.5	87.5	62.5	75	100	100	0	0	87.5	87.5	0	87.5	87.5	87.5	87.5	87.5
Enterococcus_columbae_(T)	100	100	100	100	100	100	100	100	100	100	100	100	100	100	100	100	100	100	100	100	100	100	100	100	100	100	75	100	100	100	100	100	100	100	100	100
Enterococcus_dispar_(T)	100	100	100	100	100	100	100	100	100	100	100	100	100	100	100	0	0	0	0	0	0	0	0	0	0	0	0	0	0	0	0	0	0	0	0	0
Enterococcus_durans_(T)	99.3631	98.0892	98.0892	98.0892	98.7261	97.4522	61.1465	75.7962	92.3567	98.7261	98.7261	99.3631	39.4904	45.8599	57.3248	0	0	0	0	0	0	0	0	0	0	0	0	0	0	0	0	0	0	0	0	0
Enterococcus_eurekensis	100	80	80	100	100	100	100	100	20	40	60	60	60	60	100	20	60	20	20	40	40	60	80	0	40	40	0	60	80	100	0	20	40	20	20	20
Enterococcus_faecalis_(T)	100	100	100	100	99.5918	99.5918	99.5918	99.5918	100	99.1837	99.5918	99.1837	99.1837	99.5918	99.5918	99.5918	99.5918	99.1837	99.1837	99.5918	99.5918	96.7347	1.22449	1.22449	98.7755	98.7755	1.22449	1.22449	96.7347	97.9592	1.22449	95.5102	95.9184	97.9592	97.9592	98.7755
Enterococcus_faecium_(T)	60	80	80	40	80	80	80	80	80	80	80	80	80	80	80	0	0	40	80	60	60	0	20	80	60	80	0	80	80	100	80	80	100	80	80	80
Enterococcus_gallinarum_(T)	51.6129	70.9677	48.3871	51.6129	51.6129	51.6129	51.6129	51.6129	96.7742	100	100	100	100	100	100	93.5484	83.871	96.7742	96.7742	93.5484	96.7742	0	90.3226	90.3226	87.0968	80.6452	61.2903	93.5484	0	0	83.871	100	93.5484	0	0	0
Enterococcus_gilvus_(T)	100	60	40	100	100	100	100	100	40	40	100	100	80	60	100	0	0	0	0	0	0	0	0	0	0	0	0	0	0	0	0	0	0	0	0	0
Enterococcus_haemoperoxidus_(T)	0	100	100	100	100	100	100	100	0	100	100	0	100	100	0	100	100	100	100	100	100	100	100	100	100	100	0	100	100	100	100	100	100	100	100	0
Enterococcus_hirae_(T)	100	97.8261	39.1304	21.7391	43.4783	50	100	100	0	0	0	0	0	82.6087	93.4783	0	0	0	0	0	0	0	0	0	0	0	0	0	0	0	0	0	0	0	0	0
Enterococcus_lemanii	100	100	100	100	100	100	100	100	100	100	100	100	100	100	100	50	100	100	75	100	100	100	100	50	100	25	0	100	100	25	0	0	25	0	50	25
Enterococcus_malodoratus_(T)	100	100	100	100	100	100	100	100	100	100	100	100	100	100	100	100	100	100	0	100	100	0	0	0	0	100	0	0	0	0	0	0	0	0	0	0
Enterococcus_moraviensis_(T)	100	100	100	100	100	100	100	100	100	100	100	100	100	100	100	100	100	100	100	100	100	0	100	100	100	100	0	0	100	100	0	100	100	100	100	100
Enterococcus_mundtii_(T)	100	100	100	100	100	100	100	100	100	100	100	100	100	100	100	100	96.6667	100	100	100	96.6667	0	0	0	20	0	0	0	0	0	0	0	0	0	3.33333	0
Enterococcus_pallens_(T)	100	100	100	100	100	100	100	100	100	100	100	100	100	100	100	100	0	0	100	100	50	0	0	0	0	0	0	0	0	0	0	0	0	0	0	0
[truncated: 5,004 more rows]
