# Supplementary material for: Can Targeting Non-Contiguous V-Regions With Paired-End Sequencing Improve 16S rRNA-Based Taxonomic Resolution of Microbiomes?: An In Silico Evaluation
Source: Front Genet. 2019 Jul 12;10:653. doi: 10.3389/fgene.2019.00653 (PMC6640118; doi:10.3389/fgene.2019.00653)
Supplement: Supplementary file 6 [file Table_6.xlsx]

## Sheet: Supplementary Table S6
Supplementary Table S6.Taxonomic classification efficiency of different combinations of V-regions evaluated on 9 simulated microbiome datasets mimicking different environmental and host associated niches . Percentages of correct assignments at species level are indicated. [ Note : * indicates contiguous combination of V-regions ]
Combination of V-regions	Gut1	Gut2	Vaginal	Subgingival (Oral)	Sputum (Oral)	Skin	Nematode Gut	Soil	Aquatic
V1V2*	75.432	83.39	77.338	65.716	66.802	55.178	48.74	49.234	69.46
V1+V3	78.066	83.988	78.364	71.646	71.312	59.216	53.964	52.692	72.33
V1+V4	79.962	85.972	78.326	73.516	71.932	60.244	52.808	51.66	73.2
V1+V5	82.554	84.926	82.474	78.034	72.058	58.61	53.062	54.288	71.71
V1+V6	74.246	80.206	77.182	72.314	70.138	59.672	56.412	55.092	72.57
V1+V7	74.438	80.012	77.306	73.79	71.146	60.082	58.042	54.302	73.5
V1+V8	75.82	82.178	78.646	72.792	68.404	58.74	53.908	53.502	73.69
V1+V9	81.694	82.212	83.272	78.572	69.77	59.004	51.478	53.792	71.94
V2V3*	72.136	78.888	76.59	69.766	67.022	55.76	46.642	47.828	71.49
V2+V4	78.54	85.93	78.782	72.234	68.57	57.448	50.108	50.052	69.2
V2+V5	74.808	83.722	77.072	71.14	64.368	55.826	44.434	47.6	69.14
V2+V6	70.768	77.656	75.824	71.538	66.532	57.226	52.294	54.434	71.59
V2+V7	65.822	70.912	76.666	71.68	67.038	57.916	53.804	53.82	72.84
V2+V8	67.39	73.386	79.492	72.606	66.67	55.872	47.206	51.44	72.44
V2+V9	73.27	79.462	77.168	68.896	61.088	55.456	41.74	53.898	70.71
V3V4*	68.532	74.17	72.32	69.198	64.594	50.396	44.718	42.256	65.87
V3+V5	67.162	72.61	72.212	69.504	64.058	50.332	45.148	42.928	65.5
V3+V6	68.702	73.16	71.354	71.574	65.376	53.96	48.708	44.212	65.11
V3+V7	68.838	73.232	72.526	71.928	67.478	55.238	49.832	44.172	64.76
V3+V8	70.472	75.864	73.96	69.558	63.646	52.616	45.614	43.748	66.38
V3+V9	60.466	63.602	73.15	67.914	57.416	51.376	45.544	45.59	66.68
V4V5*	69.404	69.648	72.176	69.816	54.694	37.32	36.116	37.74	62.54
V4+V6	73.328	79.484	70.66	67.224	56.842	47.506	44.904	43.318	64.23
V4+V7	66.404	70.798	71.072	67.172	58.304	51.136	46.218	43.88	65.32
V4+V8	68.136	73.342	72.674	64.044	51.898	42.954	40.564	41.872	65.75
V4+V9	65.712	62.814	78.474	70.09	54.152	44.548	42.054	45.146	66.45
V5V6*	59.644	64.208	60.544	62.668	51.276	37.08	35.546	44.612	58.8
V5+V7	65.44	70.432	62.308	64.052	53.34	41.334	37.466	47.926	64.99
V5+V8	65.122	69.082	71.776	61.992	50.626	46.042	39.574	48.874	57.78
V5+V9	69.442	67.024	77.398	69.4	53.678	47.646	42.324	53.214	65.07
V6V7*	64.718	70.084	59.564	57.738	46.96	34.976	32.48	38.462	52.1
V6+V8	66.672	71.318	71.28	63.092	53.948	46.012	42.482	45.408	57.23
V6+V9	57.714	60.02	73.928	64.63	52.73	49.956	46.134	48.388	63.62
V7V8*	62.44	66.178	66.358	55.522	39.086	30.512	28.428	35.132	47.67
V7+V9	56.302	58.928	71.714	58.404	41.138	34.804	36.724	42.866	54.29
V8V9	60.586	56.59	72.954	62.136	43.504	30.19	28.872	38.77	48.86
