# Supplementary material for: Can Targeting Non-Contiguous V-Regions With Paired-End Sequencing Improve 16S rRNA-Based Taxonomic Resolution of Microbiomes?: An In Silico Evaluation
Source: Front Genet. 2019 Jul 12;10:653. doi: 10.3389/fgene.2019.00653 (PMC6640118; doi:10.3389/fgene.2019.00653)
Supplement: Supplementary file 7 [file Table_7.xlsx]

## Sheet: Supplementary Table S7
Supplementary Table S7. Comparison of taxonomic abundances (%) obtained with V1+V5 paired-end reads generated in (HMM based) in silico experiments and those obtained with simulated amplicon reads generated using 68F-908R primer set. Taxonomic classifications attributed at species level for six simulated microbiome datasets mimicking different host (human) associated niches have been compared.
Taxon	GUT1			GUT2			Sputum			Sub-Gingival			Skin			Vaginal
	HMM	Primer	Deviation	HMM	Primer	Deviation	HMM	Primer	Deviation	HMM	Primer	Deviation	HMM	Primer	Deviation	HMM	Primer	Deviation
Abiotrophia_defectiva_(T)	0	0	0	0	0	0	0.136038	0.144312	0.0082743	0.186007	0.195571	0.00956382	0.0900522	0.0986712	0.008619	0	0	0
Acetobacter_pasteurianus	0	0	0	0	0	0	0	0	0	0	0	0	0.00200116	0.00219269	0.000191533	0	0	0
Acetobacterium_wieringae_(T)	0	0	0	0	0	0	0	0	0	0	0	0	0.00200116	0.00219269	0.000191533	0	0	0
Acholeplasma_oculi_(T)	0	0	0	0	0	0	0	0	0	0	0	0	0.00200116	0.00219269	0.000191533	0	0	0
Achromobacter_insolitus_(T)	0	0	0	0	0	0	0	0	0	0	0	0	0.00600348	0.0131562	0.00715268	0	0	0
Achromobacter_pulmonis	0	0	0	0	0	0	0	0	0	0	0	0	0.0260151	0.0197342	0.00628084	0	0	0
Achromobacter_ruhlandii_(T)	0	0	0	0	0	0	0	0	0	0	0	0	0.00200116	0.00219269	0.000191533	0	0	0
Achromobacter_spanius_(T)	0	0	0	0	0	0	0	0	0	0	0	0	0.0280162	0.0219269	0.00608931	0	0	0
Acidaminococcus_fermentans_(T)	0.068	0.0632782	0.00472178	0	0	0	0	0	0	0	0	0	0	0	0	0	0	0
Acidaminococcus_intestini_(T)	0.02	0.0204123	0.000412329	0	0	0	0	0	0	0	0	0	0	0	0	0	0	0
Acidovorax_anthurii_(T)	0	0	0	0	0	0	0.00600168	0.00636672	0.000365043	0	0	0	0.00600348	0.00657808	0.0005746	0	0	0
Acidovorax_caeni_(T)	0	0	0	0	0	0	0.0100028	0.00848896	0.00151384	0.00200008	0	0.00200008	0.012007	0.0109635	0.00104349	0	0	0
Acidovorax_cattleyae_(T)	0	0	0	0	0	0	0.0460129	0.0466893	0.00067642	0.0200008	0.0210292	0.00102837	0.130075	0.142525	0.0124497	0.00200036	0.00215031	0.000149946
Acidovorax_delafieldii_(T)	0	0	0	0	0	0	0.00200056	0.00212224	0.000121681	0.00200008	0.00210292	0.000102837	0.00600348	0.00657808	0.0005746	0	0	0
Acidovorax_konjaci_(T)	0	0	0	0	0	0	0	0	0	0	0	0	0.00800464	0.00877078	0.000766133	0	0	0
Acidovorax_temperans_(T)	0	0	0	0	0	0	0.00200056	0.00636672	0.00436616	0	0	0	0.0100058	0.028505	0.0184992	0.00200036	0.00215031	0.000149946
Acinetobacter_baumannii_(T)	0	0	0	0	0	0	0.386108	0.320458	0.0656497	0.75603	0.658213	0.0978173	0.0940546	0.0855151	0.00853949	0.00200036	0	0.00200036
Acinetobacter_bereziniae_(T)	0	0	0	0	0	0	0	0	0	0.00600024	0	0.00600024	0	0	0	0	0	0
Acinetobacter_boissieri	0	0	0	0	0	0	0.00800224	0.00848896	0.000486724	0.0140006	0.0147204	0.000719857	0.00200116	0.00219269	0.000191533	0	0	0
Acinetobacter_brisouii_(T)	0	0	0	0	0	0	0	0	0	0.00200008	0.00210292	0.000102837	0	0	0	0	0	0
Acinetobacter_calcoaceticus_(T)	0	0	0	0	0	0	0.130036	0.120968	0.00906867	0.276011	0.264968	0.0110435	0.0540313	0.0548173	0.00078601	0	0	0
Acinetobacter_guillouiae_(T)	0	0	0	0	0	0	0.0260073	0.0318336	0.00582633	0.0600024	0.0693963	0.00939385	0.0100058	0.0131562	0.00315036	0	0	0
Acinetobacter_gyllenbergii_(T)	0	0	0	0	0	0	0.0220062	0.0233447	0.00133849	0.0400016	0.0420583	0.00205673	0.0100058	0.0109635	0.000957666	0	0	0
Acinetobacter_haemolyticus_(T)	0	0	0	0	0	0	0.00400112	0.00424448	0.000243362	0.00400016	0.00420583	0.000205673	0	0	0	0	0	0
Acinetobacter_johnsonii_(T)	0	0	0	0	0	0	0.00400112	0.00424448	0.000243362	0	0	0	0	0	0	0	0	0
Acinetobacter_junii_(T)	0	0	0	0	0	0	0.0620174	0.061545	0.000472373	0.114005	0.117763	0.00375878	0.0260151	0.0241196	0.00189546	0	0	0
Acinetobacter_lwoffii_(T)	0	0	0	0	0	0	0.114032	0.108234	0.00579763	0.232009	0.231321	0.000688438	0.0320186	0.0350831	0.00306453	0	0	0
Acinetobacter_nectaris_(T)	0.002	0.00204123	4.12329e-05	0	0	0	0.0260073	0.0275891	0.00158185	0.0640026	0.0672933	0.00329078	0.00600348	0.00657808	0.0005746	0	0	0
Acinetobacter_parvus_(T)	0	0	0	0	0	0	0.0220062	0.0212224	0.000783751	0.0400016	0.0357496	0.00425202	0.00800464	0.00657808	0.00142656	0	0	0
Acinetobacter_puyangensis	0	0	0	0	0	0	0.00200056	0.00212224	0.000121681	0.00200008	0.00210292	0.000102837	0.00200116	0.00219269	0.000191533	0	0	0
Acinetobacter_radioresistens_(T)	0	0	0	0	0	0	0.0340095	0.0318336	0.00217591	0.0820033	0.0820138	1.04729e-05	0.0220128	0.0219269	8.5828e-05	0	0	0
Acinetobacter_rudis_(T)	0	0	0	0	0	0	0.00800224	0.00848896	0.000486724	0.0140006	0.0147204	0.000719857	0	0	0	0	0	0
Acinetobacter_schindleri_(T)	0	0	0	0	0	0	0.0200056	0.0212224	0.00121681	0.0140006	0.0147204	0.000719857	0.00600348	0.00657808	0.0005746	0	0	0
Acinetobacter_soli_(T)	0	0	0	0	0	0	0.0140039	0.0191002	0.00509625	0.0400016	0.025235	0.0147666	0.00600348	0.00657808	0.0005746	0	0	0
Acinetobacter_sp._1NM-4	0	0	0	0	0	0	0.018005	0.0191002	0.00109513	0.0120005	0.0126175	0.00061702	0.00800464	0.00877078	0.000766133	0	0	0
Acinetobacter_sp._HYN18	0	0	0	0	0	0	0	0	0	0.00600024	0.00630875	0.00030851	0	0	0	0	0	0
Acinetobacter_sp._LUH_1472	0	0	0	0	0	0	0.0220062	0.0212224	0.000783751	0.026001	0.0294408	0.00343979	0.00200116	0.00438539	0.00238423	0	0	0
Acinetobacter_sp._NCCP-644	0	0	0	0	0	0	0.00200056	0.00848896	0.0064884	0.0100004	0.0294408	0.0194404	0	0	0	0	0	0
Acinetobacter_ursingii_(T)	0	0	0	0	0	0	0.00600168	0.00848896	0.00248728	0.0160006	0.0168233	0.000822694	0.00200116	0.00438539	0.00238423	0	0	0
Acinetobacter_venetianus_(T)	0	0	0	0	0	0	0.0340095	0.0339559	5.36653e-05	0.0640026	0.0672933	0.00329078	0.0140081	0.0153489	0.00134073	0	0	0
Actinobacillus_anseriformium_(T)	0	0	0	0	0	0	0.0140039	0.0148557	0.000851767	0	0	0	0	0	0	0	0	0
Actinobacillus_arthritidis_(T)	0	0	0	0	0	0	0.00800224	0.00848896	0.000486724	0	0	0	0	0	0	0	0	0
Actinobacillus_capsulatus_(T)	0	0	0	0	0	0	0.0220062	0.0233447	0.00133849	0	0	0	0	0	0	0	0	0
Actinobacillus_equuli_(T)	0	0	0	0	0	0	0.206058	0.22708	0.0210221	0.00200008	0.00210292	0.000102837	0	0	0	0.00200036	0.00215031	0.000149946
Actinobacillus_indolicus_(T)	0	0	0	0	0	0	0.00400112	0	0.00400112	0	0	0	0	0	0	0	0	0
Actinobacillus_lignieresii_(T)	0	0	0	0	0	0	0.174049	0.184635	0.0105862	0.00200008	0.00210292	0.000102837	0	0	0	0	0	0
Actinobacillus_minor_(T)	0	0	0	0	0	0	0.0160045	0.0169779	0.000973447	0	0	0	0	0	0	0	0	0
Actinobacillus_muris_(T)	0	0	0	0	0	0	0.0120034	0.00848896	0.0035144	0	0	0	0	0	0	0	0	0
Actinobacillus_porcinus_(T)	0	0	0	0	0	0	0.00800224	0.00848896	0.000486724	0	0	0	0	0	0	0	0	0
Actinobacillus_rossii_(T)	0	0	0	0	0	0	0.018005	0.0191002	0.00109513	0	0	0	0	0	0	0	0	0
Actinobacillus_scotiae_(T)	0	0	0	0	0	0	0.0160045	0.0169779	0.000973447	0	0	0	0	0	0	0	0	0
Actinobacillus_seminis_(T)	0	0	0	0	0	0	0.00400112	0.00424448	0.000243362	0	0	0	0	0	0	0	0	0
Actinobacillus_succinogenes_(T)	0	0	0	0	0	0	0.0480134	0.0509338	0.00292034	0	0	0	0	0	0	0	0	0
Actinobacillus_ureae_(T)	0	0	0	0	0	0	0.00400112	0	0.00400112	0.00200008	0	0.00200008	0	0	0	0	0	0
Actinobaculum_schaalii_(T)	0	0	0	0	0	0	0	0	0	0	0	0	0.00400232	0.00438539	0.000383067	0.00600108	0.00645092	0.000449839
Actinobaculum_urinale_(T)	0	0	0	0	0	0	0	0	0	0	0	0	0	0	0	0.00200036	0.00215031	0.000149946
Actinomyces_coleocanis_(T)	0	0	0	0	0	0	0.406114	0.430815	0.0247012	0.332013	0.349084	0.0170709	0.0740429	0.0811297	0.00708673	0.00800144	0.00860123	0.000599785
Actinomyces_neuii_(T)	0.002	0.00204123	4.12329e-05	0	0	0	0.836234	0.887097	0.0508626	0.686027	0.7213	0.035273	0.118068	0.129369	0.0113005	0.0340061	0.0365552	0.00254909
Actinomyces_vaccimaxillae_(T)	0	0	0	0	0	0	0.172048	0.182513	0.0104646	0.174007	0.182954	0.0089468	0.0340197	0.0372758	0.00325607	0.00200036	0.00215031	0.000149946
Actinoplanes_durhamensis_(T)	0	0	0	0	0	0	0	0	0	0	0	0	0.00200116	0.00219269	0.000191533	0	0	0
Aeribacillus_pallidus_(T)	0	0	0	0	0	0	0	0	0	0	0	0	0.0340197	0.0219269	0.0120928	0	0	0
Aerococcus_christensenii_(T)	0	0	0	0	0	0	0	0	0	0	0	0	0.0100058	0.0109635	0.000957666	0.0180032	0.0193528	0.00134952
Aerococcus_sanguinicola_(T)	0	0	0	0	0	0	0	0	0	0.00200008	0.00210292	0.000102837	0.0240139	0.0263123	0.0022984	0.0560101	0.0602086	0.0041985
Aerococcus_vaginalis	0	0	0	0	0	0	0	0	0	0	0	0	0.00200116	0.00219269	0.000191533	0.0100018	0.0107515	0.000749732
Aerococcus_viridans	0	0	0	0	0	0	0.00200056	0.00212224	0.000121681	0.00200008	0.00210292	0.000102837	0.0100058	0.0109635	0.000957666	0.0200036	0.0215031	0.00149946
Aeromicrobium_erythreum_(T)	0	0	0	0	0	0	0	0	0	0	0	0	0.00200116	0.00219269	0.000191533	0	0	0
Aeromonas_hydrophila_(T)	0	0	0	0	0	0	0.00200056	0.00212224	0.000121681	0.00600024	0.00630875	0.00030851	0	0	0	0	0	0
Aeromonas_salmonicida_(T)	0	0	0	0	0	0	0.0100028	0.0106112	0.000608405	0	0	0	0	0	0	0.00400072	0.00430061	0.000299893
Aestuariibacter_litoralis_(T)	0	0	0	0	0	0	0	0	0	0	0	0	0	0	0	0	0	0
Afifella_marina_(T)	0	0	0	0	0	0	0	0	0	0	0	0	0	0	0	0	0	0
Afipia_birgiae_(T)	0	0	0	0	0	0	0	0	0	0	0	0	0	0	0	0	0	0
Aggregatibacter_aphrophilus_(T)	0.002	0.00204123	4.12329e-05	0	0	0	0.0440123	0.0466893	0.00267698	0.360014	0.40376	0.0437456	0.00400232	0.00438539	0.000383067	0	0	0
Agrococcus_baldri_(T)	0	0	0	0	0	0	0	0	0	0	0	0	0.00400232	0.00438539	0.000383067	0	0	0
Agrococcus_carbonis	0	0	0	0	0	0	0	0	0	0	0	0	0.00200116	0.00219269	0.000191533	0	0	0
Agrococcus_casei_(T)	0	0	0	0	0	0	0	0	0	0	0	0	0	0	0	0	0	0
Agrococcus_citreus_(T)	0	0	0	0	0	0	0	0	0	0	0	0	0.00200116	0.00219269	0.000191533	0	0	0
Agrococcus_jenensis_(T)	0	0	0	0	0	0	0	0	0	0	0	0	0.012007	0.0131562	0.0011492	0.00200036	0.00215031	0.000149946
Agrococcus_terreus_(T)	0	0	0	0	0	0	0	0	0	0	0	0	0.00400232	0.00438539	0.000383067	0	0	0
Agromyces_albus_(T)	0	0	0	0	0	0	0	0	0	0	0	0	0.00200116	0.00219269	0.000191533	0	0	0
Agromyces_allii_(T)	0	0	0	0	0	0	0	0	0	0	0	0	0.00200116	0.00219269	0.000191533	0	0	0
Akkermansia_muciniphila_(T)	0.054	0.0551133	0.00111329	0	0	0	0	0	0	0	0	0	0.00800464	0.00877078	0.000766133	0	0	0
Albimonas_donghaensis_(T)	0	0	0	0	0	0	0	0	0	0	0	0	0	0	0	0	0	0
Albimonas_pacifica	0	0	0	0	0	0	0	0	0	0	0	0	0	0	0	0	0	0
Alcaligenes_faecalis_(T)	0	0	0	0	0	0	0	0	0	0	0	0	0.0100058	0.0109635	0.000957666	0	0	0
Alicyclobacillus_acidiphilus_(T)	0	0	0	0	0	0	0	0	0	0	0	0	0.00800464	0.00877078	0.000766133	0	0	0
Alicyclobacillus_acidocaldarius_(T)	0	0	0	0	0	0	0	0	0	0	0	0	0.13808	0.144718	0.00663771	0	0	0
Alicyclobacillus_acidoterrestris_(T)	0	0	0	0	0	0	0	0	0	0	0	0	0.0680395	0.0723589	0.00431944	0	0	0
Alicyclobacillus_aeris_(T)	0	0	0	0	0	0	0	0	0	0	0	0	0.00200116	0.00219269	0.000191533	0	0	0
Alicyclobacillus_contaminans_(T)	0	0	0	0	0	0	0	0	0	0	0	0	0.0100058	0.0109635	0.000957666	0	0	0
Alicyclobacillus_cycloheptanicus_(T)	0	0	0	0	0	0	0	0	0	0	0	0	0.0240139	0.0263123	0.0022984	0	0	0
Alicyclobacillus_disulfidooxidans_(T)	0	0	0	0	0	0	0	0	0	0	0	0	0.00600348	0.00657808	0.0005746	0	0	0
Alicyclobacillus_fastidiosus_(T)	0	0	0	0	0	0	0	0	0	0	0	0	0.00800464	0.00877078	0.000766133	0	0	0
Alicyclobacillus_ferrooxydans_(T)	0	0	0	0	0	0	0	0	0	0	0	0	0.00600348	0.00657808	0.0005746	0	0	0
Alicyclobacillus_herbarius_(T)	0	0	0	0	0	0	0	0	0	0	0	0	0.00800464	0.00438539	0.00361925	0	0	0
Alicyclobacillus_hesperidum_(T)	0	0	0	0	0	0	0.0140039	0.0148557	0.000851767	0	0	0	0.00600348	0.00657808	0.0005746	0	0	0
Alicyclobacillus_kakegawensis_(T)	0	0	0	0	0	0	0	0	0	0	0	0	0.0160093	0.0175416	0.00153227	0	0	0
Alicyclobacillus_macrosporangiidus_(T)	0	0	0	0	0	0	0	0	0	0	0	0	0.00200116	0.00219269	0.000191533	0	0	0
Alicyclobacillus_pomorum_(T)	0	0	0	0	0	0	0	0	0	0	0	0	0.00600348	0.00657808	0.0005746	0	0	0
Alicyclobacillus_sacchari_(T)	0	0	0	0	0	0	0	0	0	0	0	0	0.00400232	0.00438539	0.000383067	0	0	0
Alicyclobacillus_sendaiensis_(T)	0	0	0	0	0	0	0	0	0	0	0	0	0.00200116	0.00219269	0.000191533	0	0	0
Alicyclobacillus_shizuokensis_(T)	0	0	0	0	0	0	0	0	0	0	0	0	0.00400232	0.00438539	0.000383067	0	0	0
Alicyclobacillus_sp._'Sueoka'	0	0	0	0	0	0	0	0	0	0	0	0	0.00600348	0.00657808	0.0005746	0	0	0
Alicyclobacillus_sp._CCUG_53762	0	0	0	0	0	0	0	0	0	0	0	0	0.00200116	0.00219269	0.000191533	0	0	0
Alicyclobacillus_tolerans_(T)	0	0	0	0	0	0	0	0	0	0	0	0	0.00400232	0.00438539	0.000383067	0	0	0
Alicyclobacillus_vulcanalis_(T)	0	0	0	0	0	0	0	0	0	0	0	0	0.00400232	0.00438539	0.000383067	0	0	0
Aliivibrio_finisterrensis_(T)	0	0	0	0	0	0	0	0	0	0	0	0	0	0	0	0	0	0
Aliivibrio_fischeri_(T)	0	0	0	0	0	0	0	0	0	0	0	0	0	0	0	0	0	0
Aliivibrio_logei_(T)	0	0	0	0	0	0	0	0	0	0	0	0	0	0	0	0	0	0
Aliivibrio_salmonicida_(T)	0	0	0	0	0	0	0	0	0	0	0	0	0	0	0	0	0	0
Aliivibrio_sifiae_(T)	0	0	0	0	0	0	0	0	0	0	0	0	0	0	0	0	0	0
Aliivibrio_wodanis_(T)	0	0	0	0	0	0	0	0	0	0	0	0	0	0	0	0	0	0
Alistipes_putredinis_(T)	3.256	3.32313	0.0671272	9.058	9.14617	0.0881691	0	0	0	0	0	0	0.00600348	0.00657808	0.0005746	0.0100018	0.0107515	0.000749732
Alkalibacterium_gilvum_(T)	0	0	0	0	0	0	0	0	0	0	0	0	0	0	0	0	0	0
Alkalibacterium_kapii_(T)	0	0	0	0	0	0	0	0	0	0	0	0	0	0	0	0	0	0
Alkalibacterium_olivapovliticus_(T)	0	0	0	0	0	0	0	0	0	0	0	0	0	0	0	0	0	0
Alkalibacterium_pelagium_(T)	0	0	0	0	0	0	0	0	0	0	0	0	0	0	0	0	0	0
Alkalibacterium_psychrotolerans_(T)	0	0	0	0	0	0	0	0	0	0	0	0	0	0	0	0	0	0
Alkalibacterium_putridalgicola_(T)	0	0	0	0	0	0	0	0	0	0	0	0	0	0	0	0	0	0
Alkalibacterium_subtropicum	0	0	0	0	0	0	0	0	0	0	0	0	0	0	0	0	0	0
Alkalibacterium_thalassium_(T)	0	0	0	0	0	0	0	0	0	0	0	0	0	0	0	0	0	0
Alkanibacter_difficilis_(T)	0	0	0	0	0	0	0	0	0	0	0	0	0	0	0	0	0	0
Alkanindiges_illinoisensis_(T)	0	0	0	0	0	0	0	0	0	0	0	0	0.0140081	0.0153489	0.00134073	0	0	0
Allisonella_histaminiformans_(T)	0.156	0.159216	0.00321617	0	0	0	0	0	0	0	0	0	0	0	0	0.00400072	0.00430061	0.000299893
Allobaculum_stercoricanis_(T)	0	0	0	0	0	0	0	0	0	0	0	0	0.00200116	0	0.00200116	0	0	0
Alloiococcus_otitis_(T)	0	0	0	0	0	0	0	0	0	0	0	0	0.142082	0.155681	0.0135989	0	0	0
Allomonas_enterica_(T)	0	0	0	0	0	0	0	0	0	0	0	0	0.00400232	0.00438539	0.000383067	0	0	0
Alloscardovia_omnicolens_(T)	0	0	0	0	0	0	0	0	0	0	0	0	0	0	0	0.00800144	0.00645092	0.00155052
Altererythrobacter_indicus_(T)	0	0	0	0	0	0	0	0	0	0	0	0	0.00400232	0.00438539	0.000383067	0	0	0
Altererythrobacter_sp._HDW-31	0	0	0	0	0	0	0	0	0	0	0	0	0.00200116	0.00219269	0.000191533	0	0	0
Alteromonas_addita_(T)	0	0	0	0	0	0	0	0	0	0	0	0	0	0	0	0	0	0
Alteromonas_hispanica_(T)	0	0	0	0	0	0	0	0	0	0	0	0	0	0	0	0	0	0
Alteromonas_litorea_(T)	0	0	0	0	0	0	0	0	0	0	0	0	0	0	0	0	0	0
Alteromonas_macleodii_(T)	0	0	0	0	0	0	0	0	0	0	0	0	0	0	0	0	0	0
Alteromonas_macleodii_str._'Deep_ecotype'	0	0	0	0	0	0	0	0	0	0	0	0	0	0	0	0	0	0
Alysiella_crassa_(T)	0	0	0	0	0	0	0	0	0	0	0	0	0.00400232	0.00438539	0.000383067	0	0	0
Alysiella_filiformis_(T)	0	0	0	0	0	0	0	0	0	0	0	0	0.00400232	0.00438539	0.000383067	0	0	0
Amaricoccus_kaplicensis_(T)	0	0	0	0	0	0	0	0	0	0	0	0	0.00400232	0.00438539	0.000383067	0	0	0
Amaricoccus_macauensis_(T)	0	0	0	0	0	0	0	0	0	0	0	0	0.00200116	0.00219269	0.000191533	0	0	0
Amphritea_balenae_(T)	0	0	0	0	0	0	0	0	0	0	0	0	0	0	0	0	0	0
Amphritea_japonica_(T)	0	0	0	0	0	0	0	0	0	0	0	0	0	0	0	0	0	0
Amphritea_sp._RA1	0	0	0	0	0	0	0	0	0	0	0	0	0	0	0	0	0	0
Anaerobacter_polyendosporus_(T)	0.132	0.134721	0.00272137	0	0	0	0	0	0	0	0	0	0	0	0	0	0	0
Anaerococcus_lactolyticus_(T)	0	0	0	0	0	0	0.00600168	0.00424448	0.0017572	0	0	0	0.0880511	0.0460466	0.0420045	0.0820148	0.0516074	0.0304074
Anaerococcus_murdochii_(T)	0	0	0	0	0	0	0.0380106	0.0403226	0.00231194	0	0	0	0.202117	0.221462	0.0193449	0.216039	0.232233	0.0161942
Anaerococcus_octavius_(T)	0	0	0	0	0	0	0.018005	0	0.018005	0	0	0	0.102059	0	0.102059	0.11002	0	0.11002
Anaerococcus_prevotii_(T)	0	0	0	0	0	0	0.0280078	0.0297114	0.00170353	0.00200008	0.00210292	0.000102837	0.212123	0.232426	0.0203025	0.16603	0.178475	0.0124455
Anaerococcus_tetradius_(T)	0	0	0	0	0	0	0.0160045	0.0169779	0.000973447	0	0	0	0.106062	0.116213	0.0101513	0.106019	0.113966	0.00794716
Anaerococcus_vaginalis_(T)	0	0	0	0	0	0	0.0440123	0.0424448	0.0015675	0	0	0	0.252146	0.236811	0.0153353	0.296053	0.273089	0.0229644
Anaeroglobus_geminatus_(T)	0.002	0.00204123	4.12329e-05	0	0	0	0.0260073	0.0275891	0.00158185	0.188008	0.197674	0.00966665	0.00200116	0.00219269	0.000191533	0.0180032	0.0193528	0.00134952
Anaeroplasma_abactoclasticum_(T)	0.002	0.00204123	4.12329e-05	0	0	0	0	0	0	0	0	0	0	0	0	0	0	0
Anaerosphaera_aminiphila_(T)	0	0	0	0	0	0	0	0	0	0	0	0	0.00200116	0.00219269	0.000191533	0	0	0
Anaerostipes_butyraticus_(T)	0	0	0	0.016	0.0161557	0.000155741	0	0	0	0	0	0	0	0	0	0	0	0
Anaerostipes_caccae_(T)	0.014	0	0.014	0.106	0.030292	0.075708	0	0	0	0	0	0	0	0	0	0	0	0
Anaerostipes_hadrus	0	0	0	0.11	0.0181752	0.0918248	0	0	0	0	0	0	0	0	0	0	0	0
Anaerotruncus_colihominis_(T)	0.006	0.0061237	0.000123699	0	0	0	0	0	0	0	0	0	0.00200116	0.00219269	0.000191533	0	0	0
Anaerovorax_odorimutans_(T)	0	0	0	0	0	0	0	0	0	0.0100004	0.0105146	0.000514184	0.00200116	0.00219269	0.000191533	0	0	0
Anoxybacillus_amylolyticus_(T)	0	0	0	0	0	0	0.00800224	0	0.00800224	0	0	0	0	0	0	0	0	0
Anoxybacillus_caldiproteolyticus_(T)	0	0	0	0	0	0	0.00800224	0.00848896	0.000486724	0	0	0	0.00400232	0.00438539	0.000383067	0	0	0
Anoxybacillus_calidus	0	0	0	0	0	0	0.0160045	0.0169779	0.000973447	0	0	0	0	0	0	0	0	0
Anoxybacillus_contaminans_(T)	0	0	0	0	0	0	0.0340095	0.0127334	0.0212761	0	0	0	0	0	0	0	0	0
Anoxybacillus_eryuanensis_(T)	0	0	0	0	0	0	0.0120034	0	0.0120034	0	0	0	0	0	0	0	0	0
Anoxybacillus_flavithermus_(T)	0	0	0	0	0	0	0.0200056	0.0212224	0.00121681	0	0	0	0	0	0	0	0	0
Anoxybacillus_kamchatkensis_(T)	0	0	0	0	0	0	0.0340095	0.0360781	0.00206858	0	0	0	0	0	0	0	0	0
Anoxybacillus_mongoliensis_(T)	0	0	0	0	0	0	0.114032	0.0976231	0.0164088	0	0	0	0.00200116	0.00219269	0.000191533	0	0	0
Anoxybacillus_rupiensis_(T)	0	0	0	0	0	0	0.310087	0.30348	0.00660635	0	0	0	0	0	0	0	0	0
Anoxybacillus_tengchongensis_(T)	0	0	0	0	0	0	0.0160045	0.0169779	0.000973447	0	0	0	0	0	0	0	0	0
Anoxybacillus_tepidamans	0	0	0	0	0	0	0.0240067	0.0254669	0.00146017	0	0	0	0	0	0	0	0	0
Anoxybacillus_vitaminiphilus	0	0	0	0	0	0	0.0160045	0.0169779	0.000973447	0	0	0	0	0	0	0	0	0
Anoxybacillus_voinovskiensis_(T)	0	0	0	0	0	0	0.0200056	0.0212224	0.00121681	0	0	0	0	0	0	0	0	0
Antarctobacter_heliothermus_(T)	0	0	0	0	0	0	0	0	0	0	0	0	0	0	0	0	0	0
Aquabacterium_citratiphilum_(T)	0	0	0	0	0	0	0	0	0	0	0	0	0	0.0306977	0.0306977	0	0	0
Aquabacterium_fontiphilum_(T)	0	0	0	0	0	0	0	0	0	0	0	0	0.0320186	0.0811297	0.0491111	0	0	0
Aquincola_tertiaricarbonis_(T)	0	0	0	0	0	0	0	0	0	0.0140006	0.0147204	0.000719857	0.00200116	0.00219269	0.000191533	0	0	0
Arcanobacterium_bialowiezense_(T)	0	0	0	0	0	0	0	0	0	0	0	0	0	0	0	0	0	0
Arcanobacterium_haemolyticum_(T)	0	0	0	0	0	0	0	0	0	0	0	0	0	0	0	0	0	0
Arcobacter_bivalviorum_(T)	0	0	0	0	0	0	0	0	0	0	0	0	0	0	0	0	0	0
Arcobacter_butzleri_(T)	0	0	0	0	0	0	0	0	0	0	0	0	0.00200116	0.00219269	0.000191533	0	0	0
Arcobacter_cibarius_(T)	0	0	0	0	0	0	0	0	0	0	0	0	0	0	0	0	0	0
Arcobacter_cryaerophilus_(T)	0	0	0	0	0	0	0	0	0	0	0	0	0	0	0	0	0	0
Arcobacter_defluvii	0	0	0	0	0	0	0	0	0	0	0	0	0	0	0	0	0	0
Arcobacter_marinus_(T)	0	0	0	0	0	0	0	0	0	0	0	0	0	0	0	0	0	0
Arcobacter_mytili_(T)	0	0	0	0	0	0	0	0	0	0	0	0	0	0	0	0	0	0
Arcobacter_nitrofigilis_(T)	0	0	0	0	0	0	0	0	0	0	0	0	0.00400232	0.00438539	0.000383067	0	0	0
Arcobacter_thereius_(T)	0	0	0	0	0	0	0	0	0	0	0	0	0	0	0	0	0	0
Arcobacter_trophiarum_(T)	0	0	0	0	0	0	0	0	0	0	0	0	0	0	0	0	0	0
Arcobacter_venerupis_(T)	0	0	0	0	0	0	0	0	0	0	0	0	0	0	0	0	0	0
Arenimonas_composti_(T)	0	0	0	0	0	0	0	0	0	0	0	0	0	0	0	0	0	0
Arsenicicoccus_bolidensis_(T)	0	0	0	0	0	0	0	0	0	0	0	0	0.00400232	0.00438539	0.000383067	0	0	0
Arthrobacter_agilis_(T)	0	0	0	0	0	0	0	0	0	0.0160006	0.0168233	0.000822694	0	0	0	0	0	0
Arthrobacter_albus_(T)	0	0	0	0	0	0	0	0	0	0.00400016	0.00420583	0.000205673	0	0	0	0	0	0
Arthrobacter_alkaliphilus_(T)	0	0	0	0	0	0	0	0	0	0.00400016	0	0.00400016	0	0	0	0	0	0
Arthrobacter_antarcticus_(T)	0	0	0	0	0	0	0	0	0	0.00600024	0.00420583	0.00179441	0	0	0	0	0	0
Arthrobacter_ardleyensis_(T)	0	0	0	0	0	0	0	0	0	0.00200008	0.00841167	0.00641159	0	0	0	0	0	0
Arthrobacter_arilaitensis_(T)	0	0	0	0	0	0	0	0	0	0.0220009	0.025235	0.00323412	0.00200116	0.00219269	0.000191533	0	0	0
Arthrobacter_chlorophenolicus_(T)	0	0	0	0	0	0	0	0	0	0.00600024	0.00630875	0.00030851	0	0	0	0	0	0
Arthrobacter_citreus_(T)	0	0	0	0	0	0	0	0	0	0.00800032	0.00841167	0.000411347	0.00200116	0.00219269	0.000191533	0	0	0
Arthrobacter_creatinolyticus_(T)	0	0	0	0	0	0	0	0	0	0.00600024	0.00630875	0.00030851	0	0	0	0	0	0
Arthrobacter_cryoconiti_(T)	0	0	0	0	0	0	0	0	0	0.00400016	0.00420583	0.000205673	0	0	0	0	0	0
Arthrobacter_crystallopoietes_(T)	0	0	0	0	0	0	0	0	0	0.0100004	0.0105146	0.000514184	0	0	0	0	0	0
Arthrobacter_cumminsii_(T)	0	0	0	0	0	0	0	0	0	0.00200008	0	0.00200008	0	0	0	0	0	0
Arthrobacter_equi_(T)	0	0	0	0	0	0	0	0	0	0.00200008	0.00210292	0.000102837	0	0	0	0	0	0
Arthrobacter_flavus_(T)	0	0	0	0	0	0	0	0	0	0.0200008	0.0210292	0.00102837	0.00200116	0.00219269	0.000191533	0	0	0
Arthrobacter_gandavensis_(T)	0	0	0	0	0	0	0	0	0	0.0160006	0.0126175	0.00338314	0	0	0	0	0	0
Arthrobacter_globiformis_(T)	0	0	0	0	0	0	0	0	0	0.00400016	0.00630875	0.00230859	0	0.00219269	0.00219269	0	0	0
Arthrobacter_halodurans_(T)	0	0	0	0	0	0	0	0	0	0.00200008	0.00210292	0.000102837	0	0	0	0	0	0
Arthrobacter_humicola_(T)	0	0	0	0	0	0	0	0	0	0.0140006	0.00841167	0.00558889	0	0	0	0	0	0
Arthrobacter_ilicis_(T)	0	0	0	0	0	0	0	0	0	0.00200008	0.00210292	0.000102837	0.00200116	0.00219269	0.000191533	0	0	0
Arthrobacter_kerguelensis_(T)	0	0	0	0	0	0	0	0	0	0.00400016	0.00420583	0.000205673	0	0	0	0	0	0
Arthrobacter_methylotrophus_(T)	0	0	0	0	0	0	0	0	0	0.00600024	0.00630875	0.00030851	0	0	0	0	0	0
Arthrobacter_monumenti_(T)	0	0	0	0	0	0	0	0	0	0.00200008	0	0.00200008	0	0	0	0	0	0
Arthrobacter_mysorens_(T)	0	0	0	0	0	0	0	0	0	0.0140006	0.00841167	0.00558889	0.00400232	0.00219269	0.00180963	0	0	0
Arthrobacter_nicotianae_(T)	0	0	0	0	0	0	0	0	0	0.0220009	0.0189263	0.00307463	0.00200116	0.00219269	0.000191533	0	0	0
Arthrobacter_nicotinovorans_(T)	0	0	0	0	0	0	0	0	0	0.0180007	0.0189263	0.000925531	0.00200116	0.00219269	0.000191533	0	0	0
Arthrobacter_niigatensis_(T)	0	0	0	0	0	0	0	0	0	0.00200008	0.0378525	0.0358524	0	0.00219269	0.00219269	0	0	0
Arthrobacter_nitroguajacolicus_(T)	0	0	0	0	0	0	0	0	0	0.0820033	0.0672933	0.0147099	0.00400232	0.00438539	0.000383067	0	0	0
Arthrobacter_oryzae_(T)	0	0	0	0	0	0	0	0	0	0.0880035	0.0820138	0.00598977	0.00200116	0.00219269	0.000191533	0	0	0
Arthrobacter_oxydans_(T)	0	0	0	0	0	0	0	0	0	0.00200008	0	0.00200008	0	0	0	0	0	0
Arthrobacter_pascens_(T)	0	0	0	0	0	0	0	0	0	0.00400016	0.00210292	0.00189724	0	0	0	0	0	0
Arthrobacter_phenanthrenivorans_(T)	0	0	0	0	0	0	0	0	0	0.00800032	0.00841167	0.000411347	0.00400232	0.00219269	0.00180963	0	0	0
Arthrobacter_pigmenti_(T)	0	0	0	0	0	0	0	0	0	0.00200008	0	0.00200008	0	0	0	0	0	0
Arthrobacter_polychromogenes_(T)	0	0	0	0	0	0	0	0	0	0.00400016	0.00420583	0.000205673	0	0	0	0	0	0
Arthrobacter_protophormiae_(T)	0	0	0	0	0	0	0	0	0	0.00400016	0.00420583	0.000205673	0.00200116	0.00219269	0.000191533	0	0	0
Arthrobacter_psychrochitiniphilus_(T)	0	0	0	0	0	0	0	0	0	0.00200008	0.00210292	0.000102837	0.00200116	0.00219269	0.000191533	0	0	0
Arthrobacter_psychrophenolicus_(T)	0	0	0	0	0	0	0	0	0	0.00200008	0	0.00200008	0	0	0	0	0	0
Arthrobacter_rhombi_(T)	0	0	0	0	0	0	0	0	0	0.00800032	0.00841167	0.000411347	0	0	0	0	0	0
Arthrobacter_roseus_(T)	0	0	0	0	0	0	0	0	0	0.00400016	0.00420583	0.000205673	0	0	0	0	0	0
Arthrobacter_russicus_(T)	0	0	0	0	0	0	0	0	0	0.00600024	0.00630875	0.00030851	0	0	0	0	0	0
Arthrobacter_sanguinis_(T)	0	0	0	0	0	0	0	0	0	0.00200008	0.00210292	0.000102837	0	0	0	0	0	0
Arthrobacter_scleromae_(T)	0	0	0	0	0	0	0	0	0	0.00200008	0.00210292	0.000102837	0	0	0	0	0	0
Arthrobacter_siccitolerans	0	0	0	0	0	0	0	0	0	0.00400016	0.00420583	0.000205673	0	0	0	0	0	0
Arthrobacter_soli	0	0	0	0	0	0	0	0	0	0.00600024	0.00630875	0.00030851	0	0	0	0	0	0
Arthrobacter_soli_(T)	0	0	0	0	0	0	0	0	0	0.0180007	0.0168233	0.00117739	0.00400232	0.00438539	0.000383067	0	0	0
Arthrobacter_sp._DSXY973	0	0	0	0	0	0	0	0	0	0.00600024	0.00630875	0.00030851	0	0	0	0	0	0
Arthrobacter_stackebrandtii_(T)	0	0	0	0	0	0	0	0	0	0.00200008	0	0.00200008	0	0	0	0	0	0
Arthrobacter_subterraneus_(T)	0	0	0	0	0	0	0	0	0	0.00800032	0.00841167	0.000411347	0	0	0	0	0	0
Arthrobacter_sulfonivorans_(T)	0	0	0	0	0	0	0	0	0	0.00400016	0.00420583	0.000205673	0	0	0	0	0	0
Arthrobacter_sulfureus_(T)	0	0	0	0	0	0	0	0	0	0.00800032	0.00420583	0.00379449	0	0	0	0	0	0
Arthrobacter_tumbae_(T)	0	0	0	0	0	0	0	0	0	0.00200008	0	0.00200008	0	0	0	0	0	0
Arthrobacter_uratoxydans_(T)	0	0	0	0	0	0	0	0	0	0.00200008	0.00210292	0.000102837	0	0	0	0	0	0
Arthrobacter_woluwensis_(T)	0	0	0	0	0	0	0	0	0	0.0160006	0.0168233	0.000822694	0.00200116	0.00219269	0.000191533	0	0	0
Asaia_bogorensis_(T)	0	0	0	0	0	0	0	0	0	0	0	0	0	0	0	0	0	0
Asticcacaulis_excentricus	0	0	0	0	0	0	0.00200056	0.00212224	0.000121681	0	0	0	0	0	0	0	0	0
Asticcacaulis_excentricus_(T)	0	0	0	0	0	0	0	0	0	0.00200008	0	0.00200008	0	0	0	0	0	0
Atopobium_minutum_(T)	0	0	0	0	0	0	0.0700196	0.061545	0.00847461	0.0320013	0.0294408	0.00256045	0.0140081	0.0131562	0.000851961	0.794143	0.673046	0.121097
Atopobium_rimae_(T)	0	0	0	0	0	0	0.0600168	0.0636672	0.00365043	0.0100004	0.0105146	0.000514184	0.0280162	0.0306977	0.00268147	0.766138	0.823567	0.0574295
Atopobium_vaginae_(T)	0	0	0	0	0	0	0.00600168	0.00636672	0.000365043	0.00400016	0.00420583	0.000205673	0	0	0	0.152027	0.163423	0.0113959
Atopostipes_suicloacalis_(T)	0	0	0	0	0	0	0.00400112	0.00424448	0.000243362	0	0	0	0.0440255	0.0482393	0.00421373	0	0	0
Aurantimonas_altamirensis_(T)	0	0	0	0	0	0	0	0	0	0	0	0	0	0	0	0	0	0
Aurantimonas_coralicida_(T)	0	0	0	0	0	0	0	0	0	0	0	0	0.00800464	0.00657808	0.00142656	0	0	0
Aurantimonas_frigidaquae_(T)	0	0	0	0	0	0	0	0	0	0	0	0	0	0	0	0	0	0
Aurantimonas_ureilytica_(T)	0	0	0	0	0	0	0	0	0	0	0	0	0.00200116	0.00219269	0.000191533	0	0	0
Auraticoccus_monumenti_(T)	0	0	0	0	0	0	0	0	0	0	0	0	0.00200116	0.00219269	0.000191533	0	0	0
Aureimonas_jatrophae_(T)	0	0	0	0	0	0	0	0	0	0	0	0	0.00200116	0.00219269	0.000191533	0	0	0
Aureimonas_phyllosphaerae_(T)	0	0	0	0	0	0	0	0	0	0	0	0	0.00200116	0.00219269	0.000191533	0	0	0
Aureimonas_rubiginis	0	0	0	0	0	0	0	0	0	0	0	0	0	0	0	0	0	0
Aureispira_marina_(T)	0	0	0	0	0	0	0	0	0	0	0	0	0	0	0	0	0	0
Aureispira_maritima_(T)	0	0	0	0	0	0	0	0	0	0	0	0	0	0	0	0	0	0
Auritidibacter_ignavus_(T)	0	0	0	0	0	0	0	0	0	0	0	0	0	0	0	0	0	0
Azohydromonas_lata_(T)	0	0	0	0	0	0	0	0	0	0	0	0	0.00400232	0.00438539	0.000383067	0	0	0
Azonexus_caeni_(T)	0	0	0	0	0	0	0	0	0	0	0	0	0.00400232	0.00438539	0.000383067	0	0	0
Azonexus_hydrophilus_(T)	0	0	0	0	0	0	0	0	0	0	0	0	0.00400232	0.00438539	0.000383067	0	0	0
Azospira_oryzae_(T)	0	0	0	0	0	0	0	0	0	0	0	0	0.00200116	0	0.00200116	0	0	0
Azotobacter_chroococcum_(T)	0	0	0	0	0	0	0	0	0	0	0	0	0.00200116	0.00219269	0.000191533	0	0	0
Bacillus_agaradhaerens_(T)	0	0	0	0	0	0	0	0	0	0	0	0	0.00200116	0.00219269	0.000191533	0	0	0
Bacillus_alcalophilus_(T)	0	0	0	0	0	0	0	0	0	0	0	0	0.00200116	0.00219269	0.000191533	0	0	0
Bacillus_amyloliquefaciens_(T)	0	0	0	0	0	0	0.00400112	0.00424448	0.000243362	0	0	0	0.00800464	0.00657808	0.00142656	0	0	0
Bacillus_arsenicus_(T)	0	0	0	0	0	0	0	0	0	0	0	0	0.00200116	0	0.00200116	0	0	0
Bacillus_aryabhattai	0	0	0	0	0	0	0	0	0	0	0	0	0.00400232	0	0.00400232	0	0	0
Bacillus_barbaricus_(T)	0	0	0	0	0	0	0	0	0	0	0	0	0.00400232	0.00438539	0.000383067	0	0	0
Bacillus_bataviensis_(T)	0	0	0	0	0	0	0.00200056	0.00212224	0.000121681	0	0	0	0	0	0	0	0	0
Bacillus_berkeleyi_(T)	0	0	0	0	0	0	0	0	0	0	0	0	0.00200116	0.00219269	0.000191533	0	0	0
Bacillus_boroniphilus_(T)	0	0	0	0	0	0	0.00200056	0.00212224	0.000121681	0	0	0	0.00200116	0	0.00200116	0	0	0
Bacillus_cereus	0	0	0	0	0	0	0.00400112	0.00424448	0.000243362	0	0	0	0	0	0	0	0	0
Bacillus_cereus_(T)	0	0	0	0	0	0	0.0340095	0.0339559	5.36653e-05	0.00200008	0.00210292	0.000102837	0.0840487	0.0855151	0.00146632	0	0	0
Bacillus_cibi_(T)	0	0	0	0	0	0	0	0	0	0	0	0	0.00200116	0.00219269	0.000191533	0	0	0
Bacillus_coagulans_(T)	0	0	0	0	0	0	0.00200056	0.00212224	0.000121681	0	0	0	0.00200116	0.00219269	0.000191533	0.0240043	0.0258037	0.00179936
Bacillus_endophyticus_(T)	0	0	0	0	0	0	0	0	0	0	0	0	0.00400232	0.00438539	0.000383067	0	0	0
Bacillus_flexus_(T)	0	0	0	0	0	0	0.00400112	0.00424448	0.000243362	0	0	0	0.0260151	0.028505	0.00248993	0	0	0
Bacillus_fordii_(T)	0	0	0	0	0	0	0	0	0	0	0	0	0.00400232	0.00438539	0.000383067	0	0	0
Bacillus_fortis_(T)	0	0	0	0	0	0	0	0	0	0	0	0	0.00200116	0.00219269	0.000191533	0	0	0
Bacillus_gibsonii_(T)	0	0	0	0	0	0	0.00200056	0.00212224	0.000121681	0	0	0	0	0.00219269	0.00219269	0	0	0
Bacillus_ginsengihumi_(T)	0	0	0	0	0	0	0	0	0	0	0	0	0.0160093	0.00219269	0.0138166	0	0	0
Bacillus_halodurans_(T)	0	0	0	0	0	0	0	0	0	0	0	0	0.00200116	0	0.00200116	0	0	0
Bacillus_horikoshii_(T)	0	0	0	0	0	0	0	0	0	0	0	0	0.00200116	0.00219269	0.000191533	0	0	0
Bacillus_humi_(T)	0	0	0	0	0	0	0	0	0	0	0	0	0.00200116	0.00219269	0.000191533	0	0	0
Bacillus_hwajinpoensis_(T)	0	0	0	0	0	0	0	0	0	0	0	0	0.00200116	0.00219269	0.000191533	0	0	0
Bacillus_idriensis_(T)	0	0	0	0	0	0	0	0	0	0	0	0	0.00200116	0	0.00200116	0	0	0
Bacillus_indicus_(T)	0	0	0	0	0	0	0	0	0	0	0	0	0.00600348	0.00657808	0.0005746	0	0	0
Bacillus_infantis_(T)	0	0	0	0	0	0	0	0	0	0	0	0	0.00200116	0.00219269	0.000191533	0	0	0
Bacillus_kochii_(T)	0	0	0	0	0	0	0	0	0	0	0	0	0.00200116	0.00219269	0.000191533	0	0	0
Bacillus_koreensis_(T)	0	0	0	0	0	0	0	0	0	0	0	0	0.00200116	0.00219269	0.000191533	0	0	0
Bacillus_lehensis_(T)	0	0	0	0	0	0	0	0	0	0	0	0	0.00400232	0.00438539	0.000383067	0	0	0
Bacillus_licheniformis_(T)	0	0	0	0	0	0	0.00200056	0.00212224	0.000121681	0	0	0	0.0300174	0.028505	0.00151239	0	0	0
Bacillus_luteolus	0	0	0	0	0	0	0.00200056	0.00212224	0.000121681	0	0	0	0	0	0	0	0	0
Bacillus_niacini_(T)	0	0	0	0	0	0	0.00200056	0.00212224	0.000121681	0	0	0	0	0	0	0	0	0
Bacillus_panaciterrae_(T)	0	0	0	0	0	0	0.00200056	0.00212224	0.000121681	0	0	0	0	0	0	0	0	0
Bacillus_pervagus	0	0	0	0	0	0	0	0	0	0	0	0	0.00200116	0.00219269	0.000191533	0	0	0
Bacillus_pocheonensis_(T)	0	0	0	0	0	0	0	0	0	0	0	0	0.00200116	0.00219269	0.000191533	0	0	0
Bacillus_simplex_(T)	0	0	0	0	0	0	0.00600168	0.00636672	0.000365043	0.00400016	0.00420583	0.000205673	0.062036	0.0679735	0.00593753	0.00600108	0.00645092	0.000449839
Bacillus_stratosphericus_(T)	0	0	0	0	0	0	0.00400112	0.00424448	0.000243362	0	0	0	0.0160093	0.0175416	0.00153227	0	0	0
Bacillus_subtilis_(T)	0	0	0	0	0	0	0.0120034	0.0127334	0.000730086	0	0	0	0.0460267	0.0416612	0.00436551	0.00200036	0	0.00200036
Bacillus_vietnamensis_(T)	0	0	0	0	0	0	0	0	0	0	0	0	0.00200116	0	0.00200116	0	0	0
Bacteriovorax_litoralis_(T)	0	0	0	0	0	0	0	0	0	0	0	0	0.00400232	0.00438539	0.000383067	0	0	0
Bacteriovorax_marinus_(T)	0	0	0	0	0	0	0	0	0	0	0	0	0	0.00219269	0.00219269	0	0	0
Bacteriovorax_stolpii_(T)	0	0	0	0	0	0	0	0	0	0	0	0	0	0	0	0	0	0
Bacteroides_acidifaciens_(T)	1.716	1.75138	0.0353778	2.122	2.14266	0.0206552	0	0	0	0	0	0	0.00400232	0.00438539	0.000383067	0.0100018	0.0107515	0.000749732
Bacteroides_caccae_(T)	1.694	1.72892	0.0349243	2.12	2.14064	0.0206357	0	0	0	0.00200008	0.00210292	0.000102837	0.00200116	0.00219269	0.000191533	0.00600108	0.00645092	0.000449839
Bacteroides_coprocola_(T)	1.546	1.57787	0.031873	2.226	2.24767	0.0216675	0	0	0	0	0	0	0.00400232	0.00438539	0.000383067	0.00600108	0.00645092	0.000449839
Bacteroides_eggerthii_(T)	1.602	1.63503	0.0330276	2.174	2.19516	0.0211614	0	0	0	0	0	0	0.00800464	0.00877078	0.000766133	0.00800144	0.00860123	0.000599785
Bacteroides_faecis_(T)	8.438	8.61196	0.173962	10.734	10.8385	0.104483	0	0	0	0.00200008	0.00210292	0.000102837	0.0180104	0.0197342	0.0017238	0.0440079	0.0473067	0.00329882
Bacteroides_finegoldii_(T)	3.31	3.37824	0.0682405	4.368	4.41052	0.0425174	0.00200056	0.00212224	0.000121681	0	0	0	0.012007	0.0131562	0.0011492	0.00800144	0.00860123	0.000599785
Bacteroides_helcogenes_(T)	1.616	1.64932	0.0333162	2.186	2.20728	0.0212782	0	0	0	0	0	0	0.00600348	0.00657808	0.0005746	0.00400072	0.00430061	0.000299893
Bacteroides_intestinalis_(T)	1.666	1.70035	0.034347	2.254	2.27594	0.0219401	0	0	0	0	0	0	0.00400232	0.00438539	0.000383067	0.0100018	0.0107515	0.000749732
Bacteroides_massiliensis_(T)	1.728	1.76363	0.0356252	2.234	2.25575	0.0217454	0.00200056	0.00212224	0.000121681	0	0	0	0.00600348	0.00657808	0.0005746	0.0200036	0.0215031	0.00149946
Bacteroides_nordii_(T)	1.544	1.57583	0.0318318	2.182	2.20324	0.0212392	0	0	0	0.00400016	0.00420583	0.000205673	0.0100058	0.0109635	0.000957666	0.00200036	0.00215031	0.000149946
Bacteroides_pyogenes_(T)	3.378	3.44764	0.0696424	4.3	4.34186	0.0418555	0	0	0	0.00400016	0.00420583	0.000205673	0.0140081	0.0153489	0.00134073	0.0140025	0.0150521	0.00104962
Bacteroides_salyersiae_(T)	1.696	1.73097	0.0349655	2.166	2.18708	0.0210835	0	0	0	0	0	0	0.00600348	0.00657808	0.0005746	0.00800144	0.00860123	0.000599785
Bacteroides_stercoris_(T)	1.616	1.64932	0.0333162	2.116	2.1366	0.0205968	0	0	0	0	0	0	0.00800464	0.00877078	0.000766133	0.00400072	0.00430061	0.000299893
Bacteroides_uniformis_(T)	1.58	1.61257	0.032574	2.142	2.16285	0.0208499	0	0	0	0	0	0	0.0160093	0.0175416	0.00153227	0.00600108	0.00645092	0.000449839
Bdellovibrio_bacteriovorus_(T)	0	0	0	0	0	0	0	0	0	0	0	0	0.012007	0.0109635	0.00104349	0	0	0
Bdellovibrio_exovorus_JSS	0	0	0	0	0	0	0	0	0	0	0	0	0.012007	0.0131562	0.0011492	0	0	0
Beijerinckia_derxii_(T)	0	0	0	0	0	0	0	0	0	0	0	0	0	0	0	0	0	0
Beijerinckia_doebereinerae_(T)	0	0	0	0	0	0	0	0	0	0	0	0	0	0	0	0	0	0
Beijerinckia_indica_(T)	0	0	0	0	0	0	0	0	0	0	0	0	0	0	0	0	0	0
Beijerinckia_mobilis_(T)	0	0	0	0	0	0	0	0	0	0.00200008	0.00210292	0.000102837	0	0	0	0	0	0
Belnapia_moabensis_(T)	0	0	0	0	0	0	0	0	0	0	0	0	0.00400232	0	0.00400232	0	0	0
Bermanella_marisrubri_(T)	0	0	0	0	0	0	0	0	0	0	0	0	0	0	0	0	0	0
Bifidobacterium_angulatum_(T)	0.008	0.00816493	0.000164932	0	0	0	0.00200056	0.00212224	0.000121681	0	0	0	0	0	0	0	0	0
Bifidobacterium_animalis_(T)	0.254	0.253113	0.00088712	0	0	0	0.00200056	0.00212224	0.000121681	0	0	0	0	0	0	0.00400072	0.00430061	0.000299893
Bifidobacterium_asteroides_(T)	0.03	0.0306185	0.000618494	0	0	0	0	0	0	0	0	0	0	0	0	0	0	0
Bifidobacterium_bifidum_(T)	0.088	0.087773	0.000226985	0.004	0.00403894	3.89353e-05	0.00200056	0.00212224	0.000121681	0	0	0	0	0	0	0	0	0
Bifidobacterium_boum_(T)	0.014	0.0142886	0.00028863	0	0	0	0	0	0	0	0	0	0	0	0	0	0	0
Bifidobacterium_breve_(T)	0.14	0.134721	0.00527863	0.004	0.00403894	3.89353e-05	0	0	0	0	0	0	0	0	0	0.00400072	0.00430061	0.000299893
Bifidobacterium_callitrichos_(T)	0.004	0.00408247	8.24658e-05	0	0	0	0	0	0	0	0	0	0	0	0	0	0	0
Bifidobacterium_catenulatum_(T)	0.022	0.0224536	0.000453562	0.002	0.00201947	1.94677e-05	0	0	0	0	0	0	0	0	0	0	0	0
Bifidobacterium_choerinum_(T)	0.008	0.00816493	0.000164932	0	0	0	0	0	0	0	0	0	0	0	0	0	0	0
Bifidobacterium_cuniculi	0.018	0.0183711	0.000371096	0	0	0	0	0	0	0	0	0	0	0	0	0	0	0
Bifidobacterium_dentium_(T)	0.028	0.0285773	0.000577261	0	0	0	0	0	0	0	0	0	0	0	0	0	0	0
Bifidobacterium_gallicum_(T)	0.004	0.00408247	8.24658e-05	0	0	0	0	0	0	0	0	0	0	0	0	0	0	0
Bifidobacterium_gallinarum_(T)	0.044	0.0449071	0.000907124	0	0	0	0	0	0	0	0	0	0	0	0	0.00200036	0.00215031	0.000149946
Bifidobacterium_indicum_(T)	0.006	0.00408247	0.00191753	0	0	0	0.00200056	0	0.00200056	0	0	0	0	0	0	0	0	0
Bifidobacterium_kashiwanohense_(T)	0.004	0.00408247	8.24658e-05	0	0	0	0	0	0	0	0	0	0	0	0	0	0	0
Bifidobacterium_longum_(T)	0.304	0.302102	0.00189753	0.002	0.00201947	1.94677e-05	0.00200056	0.00212224	0.000121681	0	0	0	0	0	0	0.0200036	0.0193528	0.000650843
Bifidobacterium_magnum_(T)	0.018	0.0183711	0.000371096	0	0	0	0	0	0	0.00200008	0.00210292	0.000102837	0	0	0	0.00200036	0.00215031	0.000149946
Bifidobacterium_mongoliense_(T)	0.014	0.0102062	0.00379384	0	0	0	0	0	0	0.00200008	0.00210292	0.000102837	0	0	0	0	0	0
Bifidobacterium_pseudocatenulatum_(T)	0.116	0.118392	0.00239151	0	0	0	0.00400112	0.00424448	0.000243362	0	0	0	0	0	0	0	0	0
Bifidobacterium_pseudolongum_(T)	0.034	0.034701	0.000700959	0	0	0	0	0	0	0	0	0	0	0	0	0.00200036	0.00215031	0.000149946
Bifidobacterium_psychraerophilum_(T)	0.018	0.0183711	0.000371096	0	0	0	0	0	0	0	0	0	0	0	0	0	0	0
Bifidobacterium_ruminantium_(T)	0.004	0.00408247	8.24658e-05	0	0	0	0	0	0	0	0	0	0	0	0	0	0	0
Bifidobacterium_scardovii_(T)	0.008	0.00816493	0.000164932	0	0	0	0	0	0	0	0	0	0	0	0	0	0	0
Bifidobacterium_sp._CU3-7	0.014	0.0142886	0.00028863	0	0	0	0	0	0	0	0	0	0	0	0	0.00200036	0.00215031	0.000149946
Bifidobacterium_sp._MRM_3/1	0.002	0	0.002	0	0	0	0	0	0	0	0	0	0	0	0	0	0	0
Bifidobacterium_stercoris_(T)	0.008	0.00408247	0.00391753	0	0	0	0	0	0	0	0	0	0	0	0	0	0	0
Bifidobacterium_subtile_(T)	0.016	0.0163299	0.000329863	0	0	0	0	0	0	0	0	0	0	0	0	0	0	0
Bifidobacterium_thermacidophilum_(T)	0.016	0.0163299	0.000329863	0	0	0	0.00200056	0.00212224	0.000121681	0	0	0	0	0	0	0.00200036	0.00215031	0.000149946
Bifidobacterium_thermophilum	0.026	0.026536	0.000536028	0	0	0	0	0	0	0	0	0	0	0	0	0	0	0
Bifidobacterium_tsurumiense_(T)	0.01	0.0102062	0.000206165	0	0	0	0	0	0	0	0	0	0	0	0	0	0	0
Bilophila_wadsworthia_(T)	0.132	0.0571545	0.0748455	0	0	0	0	0	0	0	0	0	0	0	0	0	0	0
Bizionia_argentinensis_(T)	0	0	0	0	0	0	0	0	0	0	0	0	0	0	0	0	0	0
Bizionia_echini_(T)	0	0	0	0	0	0	0	0	0	0	0	0	0	0	0	0	0	0
Bizionia_hallyeonensis_(T)	0	0	0	0	0	0	0	0	0	0	0	0	0	0	0	0	0	0
Bizionia_paragorgiae_(T)	0	0	0	0	0	0	0	0	0	0	0	0	0	0	0	0	0	0
Bizionia_saleffrena_(T)	0	0	0	0	0	0	0	0	0	0	0	0	0	0	0	0	0	0
Bizionia_sp._CC-PY-50	0	0	0	0	0	0	0	0	0	0	0	0	0	0	0	0	0	0
Bizionia_sp._PB-M7	0	0	0	0	0	0	0	0	0	0	0	0	0	0	0	0	0	0
Bizionia_sp._Th6	0	0	0	0	0	0	0	0	0	0	0	0	0	0	0	0	0	0
Blastomonas_natatoria_(T)	0	0	0	0	0	0	0	0	0	0	0	0	0.0140081	0.0131562	0.000851961	0	0	0
Blautia_glucerasea_(T)	0.31	0.218412	0.0915881	0.178	0.143382	0.0346178	0	0	0	0	0	0	0.012007	0.00657808	0.00542888	0.00200036	0.00215031	0.000149946
Blautia_hansenii_(T)	0.226	0.230659	0.00465932	0.136	0.137324	0.0013238	0	0	0	0	0	0	0.012007	0.0131562	0.0011492	0	0	0
Blautia_hydrogenotrophica_(T)	0.332	0.338845	0.00684466	0.192	0.193869	0.0018689	0.00200056	0.00212224	0.000121681	0	0	0	0.0180104	0.0197342	0.0017238	0.00200036	0.00215031	0.000149946
Blautia_producta_(T)	0.484	0.493978	0.00997836	0.32	0.323115	0.00311483	0	0	0	0	0	0	0.0260151	0.028505	0.00248993	0.00200036	0.00215031	0.000149946
Blautia_schinkii_(T)	0.304	0.310267	0.0062674	0.17	0.171655	0.00165475	0	0	0	0	0	0	0.0160093	0.0175416	0.00153227	0.00200036	0.00215031	0.000149946
Blautia_wexlerae_(T)	0.126	0.128598	0.00259767	0.19	0.191849	0.00184943	0	0	0	0	0	0	0.00600348	0.00657808	0.0005746	0	0	0
Bosea_eneae_(T)	0	0	0	0	0	0	0	0	0	0.00200008	0.00210292	0.000102837	0.0180104	0.0197342	0.0017238	0	0	0
Bosea_massiliensis_(T)	0	0	0	0	0	0	0	0	0	0	0	0	0	0	0	0	0	0
Bosea_minatitlanensis_(T)	0	0	0	0	0	0	0.00200056	0.00212224	0.000121681	0.00200008	0.00210292	0.000102837	0.00200116	0.00219269	0.000191533	0	0	0
Bosea_sp._R-46060	0	0	0	0	0	0	0.00200056	0.00212224	0.000121681	0	0	0	0.00400232	0.00438539	0.000383067	0	0	0
Bosea_sp._R-46070	0	0	0	0	0	0	0.00200056	0.00212224	0.000121681	0.00200008	0.00210292	0.000102837	0.00600348	0.00438539	0.00161809	0	0	0
Bosea_thiooxidans_(T)	0	0	0	0	0	0	0	0	0	0	0	0	0	0	0	0	0	0
Brachybacterium_alimentarium_(T)	0	0	0	0	0	0	0	0	0	0.00800032	0.00841167	0.000411347	0	0	0	0	0	0
Brachybacterium_conglomeratum_(T)	0	0	0	0	0	0	0.00400112	0.00212224	0.00187888	0.25001	0.233424	0.0165862	0.0260151	0.0241196	0.00189546	0	0	0
Brachybacterium_faecium_(T)	0	0	0	0	0	0	0.00200056	0.00212224	0.000121681	0.0400016	0.0420583	0.00205673	0.00600348	0.00657808	0.0005746	0	0	0
Brachybacterium_fresconis_(T)	0	0	0	0	0	0	0	0	0	0.0280011	0.0210292	0.00697195	0	0	0	0	0	0
Brachybacterium_muris_(T)	0	0	0	0	0	0	0	0	0	0.00600024	0.00630875	0.00030851	0	0	0	0	0	0
Brachybacterium_nesterenkovii	0	0	0	0	0	0	0	0	0	0.0180007	0.0189263	0.000925531	0.00200116	0.00219269	0.000191533	0	0	0
Brachybacterium_nesterenkovii_(T)	0	0	0	0	0	0	0	0	0	0.0400016	0.0357496	0.00425202	0.00600348	0.00657808	0.0005746	0	0	0
Brachybacterium_phenoliresistens_(T)	0	0	0	0	0	0	0	0	0	0.050002	0.0420583	0.00794367	0.00400232	0.00438539	0.000383067	0	0	0
Brachybacterium_rhamnosum_(T)	0	0	0	0	0	0	0	0	0	0.0360014	0.0273379	0.00866352	0.00600348	0.00657808	0.0005746	0	0	0
Brachybacterium_sacelli_(T)	0	0	0	0	0	0	0	0	0	0.0140006	0.0147204	0.000719857	0.00200116	0.00219269	0.000191533	0	0	0
Brachybacterium_saurashtrense_(T)	0	0	0	0	0	0	0	0	0	0.00600024	0.00630875	0.00030851	0	0	0	0	0	0
Brachybacterium_squillarum_(T)	0	0	0	0	0	0	0	0	0	0.0720029	0.075705	0.00370212	0.00400232	0.00438539	0.000383067	0	0	0
Brachybacterium_tyrofermentans_(T)	0	0	0	0	0	0	0	0	0	0.0180007	0.0189263	0.000925531	0.00200116	0.00219269	0.000191533	0	0	0
Brachymonas_chironomi_(T)	0	0	0	0	0	0	0	0	0	0	0	0	0	0	0	0	0	0
Brachymonas_denitrificans_(T)	0	0	0	0	0	0	0	0	0	0	0	0	0.00200116	0	0.00200116	0	0	0
Bradyrhizobium_betae_(T)	0	0	0	0	0	0	0	0	0	0	0	0	0.00400232	0.00219269	0.00180963	0	0	0
Bradyrhizobium_canariense_(T)	0	0	0	0	0	0	0	0	0	0	0	0	0.0340197	0.0219269	0.0120928	0	0	0
Bradyrhizobium_denitrificans_(T)	0	0	0	0	0	0	0	0	0	0	0	0	0.0100058	0.0109635	0.000957666	0	0	0
Bradyrhizobium_diazoefficiens_USDA_110	0	0	0	0	0	0	0.00200056	0	0.00200056	0	0	0	0.0380221	0.0109635	0.0270586	0	0	0
Bradyrhizobium_iriomotense_(T)	0	0	0	0	0	0	0	0	0	0	0	0	0.00600348	0.00657808	0.0005746	0	0	0
Bradyrhizobium_jicamae_(T)	0	0	0	0	0	0	0	0	0	0	0	0	0	0	0	0	0	0
Bradyrhizobium_pachyrhizi_(T)	0	0	0	0	0	0	0.00200056	0.00212224	0.000121681	0	0	0	0.108063	0.100864	0.00719875	0	0	0
Bradyrhizobium_sp._LMTR_21	0	0	0	0	0	0	0	0	0	0	0	0	0.00600348	0.00877078	0.00276729	0	0	0
Bradyrhizobium_yuanmingense_(T)	0	0	0	0	0	0	0.0120034	0.0106112	0.00139216	0.00200008	0.00210292	0.000102837	0.102059	0.107442	0.00538281	0	0	0
Brevibacillus_agri_(T)	0	0	0	0	0	0	0.0260073	0.0254669	0.000540389	0	0	0	0	0	0	0	0	0
Brevibacillus_aydinogluensis_(T)	0	0	0	0	0	0	0.00200056	0	0.00200056	0	0	0	0	0	0	0	0	0
Brevibacillus_borstelensis_(T)	0	0	0	0	0	0	0.0240067	0.0233447	0.00066207	0	0	0	0	0	0	0	0	0
Brevibacillus_fluminis_(T)	0	0	0	0	0	0	0.00200056	0	0.00200056	0	0	0	0	0	0	0	0	0
Brevibacillus_formosus_(T)	0	0	0	0	0	0	0.00800224	0.00848896	0.000486724	0	0	0	0	0	0	0	0	0
Brevibacillus_laterosporus_(T)	0	0	0	0	0	0	0.0300084	0.0318336	0.00182521	0	0	0	0	0	0	0	0	0
Brevibacillus_nitrificans	0	0	0	0	0	0	0.00400112	0.00424448	0.000243362	0	0	0	0	0	0	0	0	0
Brevibacillus_panacihumi_(T)	0	0	0	0	0	0	0.0100028	0.0106112	0.000608405	0	0	0	0.00200116	0	0.00200116	0	0	0
Brevibacillus_parabrevis_(T)	0	0	0	0	0	0	0.0340095	0.0297114	0.00429815	0	0	0	0	0	0	0	0	0
Brevibacillus_reuszeri_(T)	0	0	0	0	0	0	0.00600168	0.00636672	0.000365043	0	0	0	0	0	0	0	0	0
Brevibacillus_thermoruber_(T)	0	0	0	0	0	0	0.0120034	0.0127334	0.000730086	0	0	0	0	0	0	0	0	0
Brevibacterium_epidermidis_(T)	0	0	0	0	0	0	0	0	0	0	0	0	0.012007	0.0131562	0.0011492	0	0	0
Brevundimonas_abyssalis_(T)	0	0	0	0	0	0	0	0	0	0.00400016	0	0.00400016	0.00200116	0	0.00200116	0	0	0
Brevundimonas_aurantiaca_(T)	0	0	0	0	0	0	0	0	0	0.0140006	0.0105146	0.00348598	0.0220128	0.0197342	0.00227852	0	0	0
Brevundimonas_bacteroides_(T)	0	0	0	0	0	0	0	0	0	0.0100004	0.0105146	0.000514184	0.00200116	0.00219269	0.000191533	0	0	0
Brevundimonas_bullata_(T)	0	0	0	0	0	0	0	0	0	0.00400016	0.00841167	0.00441151	0.00800464	0.00877078	0.000766133	0	0	0
Brevundimonas_diminuta_(T)	0	0	0	0	0	0	0	0	0	0.00600024	0.00630875	0.00030851	0.00400232	0.00877078	0.00476845	0	0	0
Brevundimonas_halotolerans_(T)	0	0	0	0	0	0	0	0	0	0.00400016	0.00420583	0.000205673	0.012007	0.0131562	0.0011492	0	0	0
Brevundimonas_intermedia_(T)	0	0	0	0	0	0	0.00200056	0	0.00200056	0.0160006	0	0.0160006	0.0220128	0	0.0220128	0	0	0
Brevundimonas_naejangsanensis_(T)	0	0	0	0	0	0	0	0	0	0.0120005	0.0105146	0.0014859	0.0160093	0.0175416	0.00153227	0	0	0
Brevundimonas_nasdae_(T)	0	0	0	0	0	0	0	0	0	0.0540022	0.0525729	0.00142924	0.0540313	0.05701	0.0029787	0	0	0
Brevundimonas_poindexterae_(T)	0	0	0	0	0	0	0	0	0	0	0	0	0.00200116	0.00219269	0.000191533	0	0	0
Brevundimonas_staleyi_(T)	0	0	0	0	0	0	0	0	0	0	0	0	0	0	0	0	0	0
Brevundimonas_subvibrioides_(T)	0	0	0	0	0	0	0	0	0	0.0160006	0.0147204	0.00128022	0.0160093	0.00877078	0.00723851	0	0	0
Brevundimonas_terrae_(T)	0	0	0	0	0	0	0.00200056	0.00212224	0.000121681	0.00400016	0.00420583	0.000205673	0.00200116	0.00219269	0.000191533	0	0	0
Brevundimonas_vancanneytii_(T)	0	0	0	0	0	0	0	0	0	0	0	0	0.00200116	0	0.00200116	0	0	0
Brevundimonas_variabilis_(T)	0	0	0	0	0	0	0	0	0	0	0	0	0.00200116	0.00219269	0.000191533	0	0	0
Brochothrix_campestris_(T)	0	0	0	0	0	0	0	0	0	0	0	0	0.0140081	0.0153489	0.00134073	0	0	0
Brochothrix_thermosphacta_(T)	0	0	0	0	0	0	0	0	0	0	0	0	0.0780453	0.0855151	0.0074698	0	0	0
Brooklawnia_cerclae_(T)	0	0	0	0	0	0	0	0	0	0	0	0	0.00200116	0.00219269	0.000191533	0	0	0
Brucella_abortus_(T)	0	0	0	0	0	0	0	0	0	0	0	0	0.00200116	0.00219269	0.000191533	0	0	0
Bulleidia_extructa_(T)	0	0	0	0	0	0	0.00400112	0.00424448	0.000243362	0.00600024	0.00630875	0.00030851	0.00200116	0.00219269	0.000191533	0.00800144	0.00860123	0.000599785
Burkholderia_andropogonis	0	0	0	0	0	0	0	0	0	0.00200008	0.00210292	0.000102837	0	0	0	0	0	0
Burkholderia_contaminans	0	0	0	0	0	0	0	0	0	0	0	0	0.00200116	0.00219269	0.000191533	0	0	0
Burkholderia_fungorum_(T)	0	0	0	0	0	0	0	0	0	0	0	0	0.00800464	0.00438539	0.00361925	0	0	0
Burkholderia_heleia_(T)	0	0	0	0	0	0	0	0	0	0	0	0	0.00400232	0.00438539	0.000383067	0	0	0
Burkholderia_kururiensis_(T)	0	0	0	0	0	0	0	0	0	0	0	0	0.00200116	0.00219269	0.000191533	0	0	0
Burkholderia_phenoliruptrix_(T)	0	0	0	0	0	0	0.00200056	0.00212224	0.000121681	0	0	0	0	0	0	0	0	0
Burkholderia_sediminicola_(T)	0	0	0	0	0	0	0	0	0	0.00200008	0.00210292	0.000102837	0.00200116	0	0.00200116	0	0	0
Burkholderia_tuberum_(T)	0	0	0	0	0	0	0	0	0	0	0	0	0.00400232	0.00438539	0.000383067	0	0	0
Burkholderia_xenovorans_(T)	0	0	0	0	0	0	0	0	0	0	0	0	0.00400232	0.00438539	0.000383067	0	0	0
Buttiauxella_agrestis_(T)	0.004	0.00408247	8.24658e-05	0	0	0	0	0	0	0	0	0	0	0	0	0	0	0
Butyricicoccus_pullicaecorum_(T)	0.21	0.214329	0.00432945	0.184	0.185791	0.00179103	0	0	0	0.00800032	0.00841167	0.000411347	0.00400232	0.00438539	0.000383067	0	0	0
Butyricimonas_synergistica_(T)	0.172	0.175546	0.00354603	0.148	0.149441	0.00144061	0	0	0	0	0	0	0.00400232	0.00438539	0.000383067	0	0	0
Butyrivibrio_hungatei_(T)	0	0	0	0	0	0	0	0	0	0.0140006	0.0147204	0.000719857	0	0	0	0	0	0
Byssovorax_cruenta_(T)	0	0	0	0	0	0	0	0	0	0	0	0	0.00200116	0	0.00200116	0	0	0
Caenimonas_terrae_(T)	0	0	0	0	0	0	0	0	0	0	0	0	0.00400232	0.00219269	0.00180963	0	0	0
Caldimonas_manganoxidans_(T)	0	0	0	0	0	0	0	0	0	0	0	0	0.00600348	0.00657808	0.0005746	0	0	0
Campylobacter_coli_(T)	0	0	0	0	0	0	0.00400112	0.00424448	0.000243362	0.026001	0.0273379	0.00133688	0	0	0	0	0	0
Campylobacter_concisus_(T)	0	0	0	0	0	0	0.00400112	0.00424448	0.000243362	0.0440018	0.0462642	0.00226241	0	0	0	0	0	0
Campylobacter_curvus_(T)	0	0	0	0	0	0	0.00200056	0.00212224	0.000121681	0.0160006	0.0168233	0.000822694	0	0	0	0	0	0
Campylobacter_fetus_(T)	0	0	0	0	0	0	0.0380106	0.0403226	0.00231194	0.270011	0.260762	0.00924912	0.00400232	0.00438539	0.000383067	0.00600108	0.00430061	0.00170047
Campylobacter_gracilis_(T)	0	0	0	0	0	0	0.00400112	0.00424448	0.000243362	0.026001	0.0273379	0.00133688	0	0	0	0.00200036	0.00215031	0.000149946
Campylobacter_helveticus_(T)	0	0	0	0	0	0	0	0	0	0.0120005	0.0126175	0.00061702	0	0	0	0	0	0
Campylobacter_hominis_(T)	0	0	0	0	0	0	0.00600168	0.00636672	0.000365043	0.0300012	0.0315438	0.00154255	0	0	0	0	0	0
Campylobacter_hyointestinalis_(T)	0	0	0	0	0	0	0.0140039	0.0191002	0.00509625	0.0540022	0.0609846	0.00698243	0.00200116	0.00219269	0.000191533	0.00200036	0.00215031	0.000149946
Campylobacter_insulaenigrae_(T)	0	0	0	0	0	0	0.00200056	0	0.00200056	0.0120005	0.00630875	0.00569173	0	0	0	0	0	0
Campylobacter_jejuni_(T)	0	0	0	0	0	0	0.128036	0.133701	0.00566534	0.99804	1.02202	0.0239776	0.0180104	0.0175416	0.000468895	0.0360065	0.0408558	0.00484934
Campylobacter_lanienae_(T)	0	0	0	0	0	0	0.00200056	0.00212224	0.000121681	0.0300012	0.0315438	0.00154255	0	0	0	0	0	0
Campylobacter_lari_(T)	0	0	0	0	0	0	0.0300084	0.0297114	0.000297027	0.216009	0.218703	0.0026947	0.00400232	0.00438539	0.000383067	0.0140025	0.0150521	0.00104962
Campylobacter_mucosalis_(T)	0	0	0	0	0	0	0.00600168	0.00636672	0.000365043	0.0480019	0.05047	0.00246808	0.00200116	0.00219269	0.000191533	0.00400072	0.00430061	0.000299893
Campylobacter_peloridis_(T)	0	0	0	0	0	0	0	0	0	0.00400016	0	0.00400016	0	0	0	0	0	0
Campylobacter_rectus_(T)	0	0	0	0	0	0	0.00400112	0.00424448	0.000243362	0.050002	0.0525729	0.00257092	0	0	0	0.00400072	0.00430061	0.000299893
Campylobacter_showae_(T)	0	0	0	0	0	0	0.00600168	0.00636672	0.000365043	0.0700028	0.0736021	0.00359929	0.00200116	0.00219269	0.000191533	0.00200036	0.00215031	0.000149946
Campylobacter_sp._CIT045	0	0	0	0	0	0	0	0	0	0.0120005	0.00630875	0.00569173	0	0	0	0	0	0
Campylobacter_sputorum_(T)	0	0	0	0	0	0	0	0	0	0.00800032	0.00841167	0.000411347	0	0	0	0	0	0
Campylobacter_upsaliensis_(T)	0	0	0	0	0	0	0	0	0	0.024001	0.0315438	0.00754279	0	0	0	0	0	0
Campylobacter_volucris_(T)	0	0	0	0	0	0	0	0	0	0.00600024	0.0105146	0.00451434	0	0	0	0	0	0
Capnocytophaga_canimorsus_(T)	0	0	0	0	0	0	0.278078	0.294992	0.0169136	1.30405	1.3711	0.0670496	0.0440255	0.0482393	0.00421373	0.00200036	0.00215031	0.000149946
Capnocytophaga_cynodegmi_(T)	0	0	0	0	0	0	0.0720202	0.0764007	0.00438051	0.442018	0.464745	0.0227269	0.0240139	0.0263123	0.0022984	0	0	0
Capnocytophaga_haemolytica_(T)	0	0	0	0	0	0	0.0340095	0.0360781	0.00206858	0.196008	0.206086	0.010078	0.00400232	0.00438539	0.000383067	0	0	0
Capnocytophaga_ochracea_(T)	0	0	0	0	0	0	0.0200056	0.0212224	0.00121681	0.074003	0.0778079	0.00380496	0.00600348	0.00657808	0.0005746	0	0	0
Cardiobacterium_valvarum_(T)	0	0	0	0	0	0	0.0100028	0.0106112	0.000608405	0.00400016	0.00420583	0.000205673	0.00600348	0.00657808	0.0005746	0	0	0
Carnobacterium_alterfunditum	0	0	0	0	0	0	0	0	0	0	0	0	0.012007	0.0131562	0.0011492	0	0	0
Carnobacterium_gallinarum_(T)	0	0	0	0	0	0	0	0	0	0	0	0	0.062036	0.0657808	0.00374484	0	0	0
Carnobacterium_iners_(T)	0	0	0	0	0	0	0	0	0	0	0	0	0.00800464	0.00877078	0.000766133	0	0	0
Carnobacterium_inhibens_(T)	0	0	0	0	0	0	0	0	0	0	0	0	0.0160093	0.0175416	0.00153227	0	0	0
Carnobacterium_jeotgali_(T)	0	0	0	0	0	0	0	0	0	0	0	0	0.00200116	0	0.00200116	0	0	0
Carnobacterium_mobile_(T)	0	0	0	0	0	0	0	0	0	0	0	0	0.0100058	0.0109635	0.000957666	0	0	0
Carnobacterium_viridans_(T)	0	0	0	0	0	0	0	0	0	0	0	0	0.0300174	0.0306977	0.000680305	0	0	0
Catenibacterium_mitsuokai_(T)	0.016	0.0163299	0.000329863	0	0	0	0	0	0	0	0	0	0.00800464	0.00877078	0.000766133	0	0	0
Catenococcus_thiocycli_(T)	0	0	0	0	0	0	0	0	0	0	0	0	0.00400232	0.00438539	0.000383067	0	0	0
Catonella_morbi_(T)	0	0	0	0	0	0	0.0360101	0.0382003	0.00219026	0.424017	0.445818	0.0218014	0.00600348	0.00657808	0.0005746	0	0	0
Caulobacter_fusiformis_(T)	0	0	0	0	0	0	0	0	0	0.00400016	0.00210292	0.00189724	0.0100058	0.00877078	0.00123503	0	0	0
Caulobacter_henricii_(T)	0	0	0	0	0	0	0	0	0	0.0540022	0.0357496	0.0182526	0.0140081	0.0131562	0.000851961	0	0	0
Caulobacter_mirabilis_(T)	0	0	0	0	0	0	0	0	0	0.00800032	0	0.00800032	0.00600348	0	0.00600348	0	0	0
Caulobacter_segnis_(T)	0	0	0	0	0	0	0	0	0	0.0220009	0.10094	0.0789391	0.0140081	0.0701662	0.0561581	0	0	0
Caulobacter_sp._DS48-5-2	0	0	0	0	0	0	0	0	0	0.00600024	0.00630875	0.00030851	0.00200116	0.00219269	0.000191533	0	0	0
Cellulosilyticum_lentocellum_(T)	0.004	0.00204123	0.00195877	0	0	0	0	0	0	0	0	0	0	0	0	0	0	0
Cellvibrio_fibrivorans_(T)	0	0	0	0	0	0	0	0	0	0	0	0	0	0	0	0	0	0
Cellvibrio_fulvus_(T)	0	0	0	0	0	0	0	0	0	0	0	0	0	0	0	0	0	0
Cellvibrio_gandavensis_(T)	0	0	0	0	0	0	0	0	0	0	0	0	0	0	0	0	0	0
Cellvibrio_japonicus_(T)	0	0	0	0	0	0	0	0	0	0	0	0	0	0	0	0	0	0
Cellvibrio_mixtus_(T)	0	0	0	0	0	0	0	0	0	0	0	0	0	0	0	0	0	0
Cellvibrio_ostraviensis_(T)	0	0	0	0	0	0	0	0	0	0	0	0	0	0	0	0	0	0
Cellvibrio_vulgaris_(T)	0	0	0	0	0	0	0	0	0	0	0	0	0	0	0	0	0	0
Centipeda_periodontii_(T)	0	0	0	0	0	0	0	0	0	0.0180007	0.0189263	0.000925531	0	0	0	0	0	0
Chryseobacterium_antarcticum_(T)	0	0	0	0	0	0	0.00200056	0.00212224	0.000121681	0	0	0	0.00200116	0.00219269	0.000191533	0	0	0
Chryseobacterium_aquaticum_(T)	0	0	0	0	0	0	0.00200056	0.00212224	0.000121681	0	0	0	0.012007	0.00877078	0.00323619	0	0	0
Chryseobacterium_bovis_(T)	0	0	0	0	0	0	0.00200056	0.00212224	0.000121681	0	0	0	0.00800464	0.00877078	0.000766133	0	0	0
Chryseobacterium_caeni_(T)	0	0	0	0	0	0	0	0	0	0	0	0	0.00200116	0.00219269	0.000191533	0	0	0
Chryseobacterium_daecheongense_(T)	0	0	0	0	0	0	0.00200056	0	0.00200056	0.00200008	0	0.00200008	0.012007	0.00657808	0.00542888	0	0	0
Chryseobacterium_daeguense_(T)	0	0	0	0	0	0	0	0	0	0.00200008	0.00210292	0.000102837	0.00200116	0.00219269	0.000191533	0	0	0
Chryseobacterium_formosense_(T)	0	0	0	0	0	0	0	0	0	0.00200008	0	0.00200008	0.00200116	0.00219269	0.000191533	0	0	0
Chryseobacterium_gambrini_(T)	0	0	0	0	0	0	0	0	0	0.00200008	0.00210292	0.000102837	0.0100058	0.0109635	0.000957666	0	0	0
Chryseobacterium_gregarium_(T)	0	0	0	0	0	0	0	0	0	0	0	0	0.00200116	0	0.00200116	0	0	0
Chryseobacterium_haifense_(T)	0	0	0	0	0	0	0.00400112	0	0.00400112	0	0	0	0.0240139	0.0175416	0.00647238	0	0	0
Chryseobacterium_hispalense_DSM_25574	0	0	0	0	0	0	0	0.00212224	0.00212224	0	0	0	0	0	0	0	0	0
Chryseobacterium_hominis_(T)	0	0	0	0	0	0	0	0	0	0.00200008	0	0.00200008	0.0340197	0.0175416	0.0164782	0	0	0
Chryseobacterium_indoltheticum_(T)	0	0	0	0	0	0	0.00200056	0.00212224	0.000121681	0	0	0	0.012007	0.0131562	0.0011492	0	0	0
Chryseobacterium_jeonii_(T)	0	0	0	0	0	0	0	0	0	0.00200008	0.00210292	0.000102837	0.00400232	0.00877078	0.00476845	0	0	0
Chryseobacterium_koreense_(T)	0	0	0	0	0	0	0.00200056	0.00212224	0.000121681	0.00200008	0.00210292	0.000102837	0.012007	0.0131562	0.0011492	0	0	0
Chryseobacterium_marinum_(T)	0	0	0	0	0	0	0	0	0	0.00200008	0.00210292	0.000102837	0.0160093	0.0175416	0.00153227	0	0	0
Chryseobacterium_pallidum_(T)	0	0	0	0	0	0	0.00200056	0.00212224	0.000121681	0	0	0	0.00400232	0.00219269	0.00180963	0	0	0
Chryseobacterium_palustre_(T)	0	0	0	0	0	0	0	0	0	0	0	0	0.00400232	0.00438539	0.000383067	0	0	0
Chryseobacterium_piscium_(T)	0	0	0	0	0	0	0	0	0	0	0	0	0.0160093	0.00877078	0.00723851	0	0	0
Chryseobacterium_rigui_(T)	0	0	0	0	0	0	0.00200056	0.00212224	0.000121681	0	0	0	0	0	0	0	0	0
Chryseobacterium_scophthalmum_(T)	0	0	0	0	0	0	0.00200056	0.00212224	0.000121681	0	0	0	0.0160093	0.0175416	0.00153227	0	0	0
Chryseobacterium_soldanellicola_(T)	0	0	0	0	0	0	0	0	0	0.00200008	0.00210292	0.000102837	0.00600348	0.00657808	0.0005746	0	0	0
Chryseobacterium_soli_(T)	0	0	0	0	0	0	0.00200056	0.00212224	0.000121681	0.00200008	0.00210292	0.000102837	0.0140081	0.0153489	0.00134073	0	0	0
Chryseobacterium_solincola_(T)	0	0	0	0	0	0	0	0	0	0	0	0	0	0	0	0	0	0
Chryseobacterium_sp._AG1-2	0	0	0	0	0	0	0	0	0	0.00200008	0.00210292	0.000102837	0.00200116	0.00219269	0.000191533	0	0	0
Chryseobacterium_sp._NCTC_13525	0	0	0	0	0	0	0	0	0	0	0	0	0.00400232	0.00438539	0.000383067	0	0	0
Chryseobacterium_sp._T68F.09.P.LAT.MA.H.Kidney.D	0	0	0	0	0	0	0	0	0	0	0	0	0	0.00657808	0.00657808	0	0	0
Chryseobacterium_sp._YG4-6	0	0	0	0	0	0	0	0	0	0	0	0	0.00400232	0.00438539	0.000383067	0	0	0
Chryseobacterium_taeanense_(T)	0	0	0	0	0	0	0.00200056	0.00212224	0.000121681	0.00200008	0.00210292	0.000102837	0.0160093	0.0175416	0.00153227	0	0	0
Chryseobacterium_taihuense	0	0	0	0	0	0	0	0	0	0	0	0	0.00200116	0.00219269	0.000191533	0	0	0
Chryseobacterium_taiwanense_(T)	0	0	0	0	0	0	0.00200056	0.00212224	0.000121681	0	0	0	0.012007	0.0131562	0.0011492	0	0	0
Chryseobacterium_taklimakanense	0	0	0	0	0	0	0	0	0	0	0	0	0.00600348	0.00657808	0.0005746	0	0	0
Chryseobacterium_treverense_(T)	0	0	0	0	0	0	0	0	0	0	0	0	0.00400232	0	0.00400232	0	0	0
Chryseobacterium_wanjuense_(T)	0	0	0	0	0	0	0.00200056	0.00212224	0.000121681	0	0	0	0.00800464	0.00877078	0.000766133	0	0	0
Chryseobacterium_xinjiangense_(T)	0	0	0	0	0	0	0	0	0	0	0	0	0.00400232	0.00438539	0.000383067	0	0	0
Chryseomicrobium_imtechense__(T)	0	0	0	0	0	0	0	0	0	0	0	0	0	0	0	0	0	0
Citreicella_aestuarii	0	0	0	0	0	0	0	0	0	0	0	0	0	0	0	0	0	0
Citreicella_marina_(T)	0	0	0	0	0	0	0	0	0	0	0	0	0	0	0	0	0	0
Citreicella_thiooxidans_(T)	0	0	0	0	0	0	0	0	0	0	0	0	0	0	0	0	0	0
Citrobacter_koseri	0	0	0	0	0	0	0	0	0	0	0	0	0	0	0	0	0	0
Citrobacter_youngae_(T)	0	0	0	0	0	0	0	0	0	0	0	0	0.00600348	0.00657808	0.0005746	0.00600108	0.00645092	0.000449839
Clostridiales_bacterium_20-2a	0	0	0	0	0	0	0.0140039	0.0148557	0.000851767	0.0180007	0.0189263	0.000925531	0.00200116	0.00219269	0.000191533	0.00200036	0.00215031	0.000149946
Clostridium_leptum_(T)	0.018	0.0102062	0.00779384	0.086	0.0403894	0.0456106	0	0	0	0	0	0	0	0	0	0	0	0
Clostridium_purinilyticum_(T)	0	0	0	0	0	0	0.00200056	0.00212224	0.000121681	0.0160006	0.0168233	0.000822694	0	0	0	0	0	0
Clostridium_sordellii_(T)	0	0	0	0	0	0	0	0	0	0.00800032	0	0.00800032	0	0	0	0	0	0
Cobetia_litoralis_(T)	0	0	0	0	0	0	0	0	0	0	0	0	0	0	0	0	0	0
Cobetia_pacifica	0	0	0	0	0	0	0	0	0	0	0	0	0	0	0	0	0	0
Cohaesibacter_marisflavi_(T)	0	0	0	0	0	0	0	0	0	0	0	0	0	0	0	0	0	0
Cohaesibacter_sp._JC131	0	0	0	0	0	0	0	0	0	0	0	0	0	0	0	0	0	0
Cohnella_panacarvi	0	0	0	0	0	0	0	0	0	0	0	0	0.00200116	0.00219269	0.000191533	0	0	0
Cohnella_sp._CSE-5610	0	0	0	0	0	0	0	0	0	0	0	0	0	0	0	0	0	0
Collimonas_fungivorans_(T)	0	0	0	0	0	0	0	0	0	0	0	0	0.00200116	0.00219269	0.000191533	0	0	0
Collimonas_pratensis_(T)	0	0	0	0	0	0	0	0	0	0	0	0	0	0	0	0	0	0
Collinsella_aerofaciens_(T)	0.324	0.33068	0.00667973	0.088	0.0888566	0.000856577	0	0	0	0	0	0	0.0180104	0.0197342	0.0017238	0.00200036	0.00215031	0.000149946
Colwellia_aestuarii_(T)	0	0	0	0	0	0	0	0	0	0	0	0	0	0	0	0	0	0
Colwellia_chukchiensis_(T)	0	0	0	0	0	0	0	0	0	0	0	0	0	0	0	0	0	0
Colwellia_hornerae	0	0	0	0	0	0	0	0	0	0	0	0	0	0	0	0	0	0
Colwellia_maris_(T)	0	0	0	0	0	0	0	0	0	0	0	0	0	0	0	0	0	0
Colwellia_piezophila_(T)	0	0	0	0	0	0	0	0	0	0	0	0	0	0	0	0	0	0
Colwellia_polaris_(T)	0	0	0	0	0	0	0	0	0	0	0	0	0	0	0	0	0	0
Colwellia_psychrerythraea_(T)	0	0	0	0	0	0	0	0	0	0	0	0	0	0	0	0	0	0
Colwellia_psychrotropica_(T)	0	0	0	0	0	0	0	0	0	0	0	0	0	0	0	0	0	0
Colwellia_rossensis_(T)	0	0	0	0	0	0	0	0	0	0	0	0	0	0	0	0	0	0
Comamonas_badia_(T)	0	0	0	0	0	0	0.00200056	0.00212224	0.000121681	0	0	0	0	0	0	0	0	0
Comamonas_composti_(T)	0	0	0	0	0	0	0.00400112	0.00424448	0.000243362	0.00200008	0.00210292	0.000102837	0	0	0	0	0	0
Comamonas_denitrificans_(T)	0	0	0	0	0	0	0.0400112	0.0488115	0.00880034	0.0220009	0.0231321	0.0011312	0.00200116	0.00219269	0.000191533	0	0	0
Comamonas_granuli	0	0	0	0	0	0	0.00600168	0.00848896	0.00248728	0.00400016	0.00841167	0.00441151	0	0	0	0	0	0
Comamonas_jiangduensis_(T)	0	0	0	0	0	0	0.00800224	0.00424448	0.00375776	0.00400016	0	0.00400016	0	0	0	0	0	0
Comamonas_kerstersii_(T)	0	0	0	0	0	0	0.00200056	0.00212224	0.000121681	0.00200008	0.00210292	0.000102837	0.00200116	0.00219269	0.000191533	0	0	0
Comamonas_koreensis_(T)	0	0	0	0	0	0	0.0120034	0.0127334	0.000730086	0.0140006	0.0105146	0.00348598	0.00600348	0.00438539	0.00161809	0	0	0
Comamonas_nitrativorans_(T)	0	0	0	0	0	0	0.00200056	0.00212224	0.000121681	0.00600024	0.00630875	0.00030851	0.00200116	0.00219269	0.000191533	0	0	0
Comamonas_odontotermitis_(T)	0	0	0	0	0	0	0.00400112	0	0.00400112	0.00600024	0	0.00600024	0	0	0	0	0	0
Comamonas_sp._GAU11	0	0	0	0	0	0	0.00800224	0.00848896	0.000486724	0.00400016	0.00420583	0.000205673	0	0	0	0	0	0
Comamonas_terrae_(T)	0	0	0	0	0	0	0.0120034	0.00636672	0.00563664	0.00400016	0.00210292	0.00189724	0.00200116	0	0.00200116	0	0	0
Comamonas_terrigena_(T)	0	0	0	0	0	0	0.0160045	0.0148557	0.00114879	0.00600024	0.00420583	0.00179441	0.00200116	0	0.00200116	0	0	0
Comamonas_testosteroni_(T)	0	0	0	0	0	0	0.128036	0	0.128036	0.0900036	0	0.0900036	0.0160093	0	0.0160093	0	0	0
Comamonas_thiooxydans_(T)	0	0	0	0	0	0	0.0160045	0	0.0160045	0.0140006	0.00630875	0.00769181	0.00200116	0	0.00200116	0	0	0
Comamonas_zonglianii_(T)	0	0	0	0	0	0	0.00200056	0.00212224	0.000121681	0	0	0	0	0	0	0	0	0
Conchiformibius_steedae_(T)	0	0	0	0	0	0	0	0	0	0	0	0	0.00600348	0.00657808	0.0005746	0	0	0
Coprobacillus_cateniformis_(T)	0.006	0.0061237	0.000123699	0	0	0	0	0	0	0	0	0	0.00400232	0.00438539	0.000383067	0	0	0
Coprococcus_catus_(T)	0.012	0.0122474	0.000247397	0.438	0.442263	0.00426342	0	0	0	0	0	0	0.012007	0.0131562	0.0011492	0.00200036	0.00215031	0.000149946
Coprococcus_eutactus_(T)	0	0	0	0.222	0.224161	0.00216091	0	0	0	0	0	0	0.00600348	0.00657808	0.0005746	0	0	0
Coraliomargarita_akajimensis_(T)	0	0	0	0	0	0	0	0	0	0	0	0	0	0	0	0	0	0
Corynebacterium_accolens_(T)	0	0	0	0	0	0	0.0120034	0.0127334	0.000730086	0.0120005	0.0126175	0.00061702	0.100058	0.109635	0.00957666	0.00400072	0.00430061	0.000299893
Corynebacterium_afermentans_(T)	0	0	0	0	0	0	0	0	0	0.00200008	0.00210292	0.000102837	0.0700406	0.0767443	0.00670366	0.00400072	0.00430061	0.000299893
Corynebacterium_ammoniagenes_(T)	0	0	0	0	0	0	0.00200056	0	0.00200056	0.0100004	0.00420583	0.00579457	0.0340197	0.0153489	0.0186709	0.00200036	0	0.00200036
Corynebacterium_appendicis_(T)	0	0	0	0	0	0	0.00400112	0.00424448	0.000243362	0.00200008	0.00210292	0.000102837	0.00800464	0.00877078	0.000766133	0	0	0
Corynebacterium_aquatimens_(T)	0	0	0	0	0	0	0	0	0	0	0	0	0.0100058	0.0109635	0.000957666	0	0	0
Corynebacterium_argentoratense	0	0	0	0	0	0	0.00400112	0.00424448	0.000243362	0.0100004	0.0105146	0.000514184	0.0840487	0.0920931	0.0080444	0	0	0
Corynebacterium_atypicum_(T)	0	0	0	0	0	0	0.0100028	0.0106112	0.000608405	0.00200008	0.00210292	0.000102837	0.062036	0.0679735	0.00593753	0.00800144	0.00860123	0.000599785
Corynebacterium_aurimucosum_(T)	0	0	0	0	0	0	0.00800224	0.0106112	0.00260896	0.00400016	0.00630875	0.00230859	0.0420244	0.0394685	0.00255588	0	0.00215031	0.00215031
Corynebacterium_auriscanis_(T)	0	0	0	0	0	0	0.00200056	0.00212224	0.000121681	0.00200008	0.00210292	0.000102837	0.0380221	0.0416612	0.00363913	0.00200036	0.00215031	0.000149946
Corynebacterium_bovis_(T)	0	0	0	0	0	0	0.0620174	0.0488115	0.0132058	0.0600024	0.0525729	0.00742948	0.682396	0.629303	0.0530926	0.0300054	0.0301043	9.88889e-05
Corynebacterium_callunae_(T)	0	0	0	0	0	0	0.0100028	0.0106112	0.000608405	0.0160006	0.0168233	0.000822694	0.156091	0.17103	0.0149396	0.0100018	0.0107515	0.000749732
Corynebacterium_camporealensis_(T)	0	0	0	0	0	0	0.00400112	0.00424448	0.000243362	0	0	0	0.0140081	0.0153489	0.00134073	0.00200036	0.00215031	0.000149946
Corynebacterium_canis_(T)	0	0	0	0	0	0	0	0	0	0.00200008	0.00210292	0.000102837	0.0340197	0.0372758	0.00325607	0.00200036	0.00215031	0.000149946
Corynebacterium_confusum_(T)	0	0	0	0	0	0	0.00200056	0.00212224	0.000121681	0.00400016	0.00420583	0.000205673	0.0140081	0.0153489	0.00134073	0	0	0
Corynebacterium_coyleae_(T)	0	0	0	0	0	0	0.00200056	0	0.00200056	0.00200008	0	0.00200008	0.0200116	0	0.0200116	0	0	0
Corynebacterium_cystitidis_(T)	0	0	0	0	0	0	0.00200056	0.00212224	0.000121681	0	0	0	0.0360209	0.0394685	0.0034476	0.00200036	0.00215031	0.000149946
Corynebacterium_diphtheriae_(T)	0	0	0	0	0	0	0.0860241	0.0912564	0.00523228	0.118005	0.124072	0.00606737	0.964559	1.05688	0.092319	0.0360065	0.0387055	0.00269903
Corynebacterium_doosanense_(T)	0	0	0	0	0	0	0.00200056	0.00212224	0.000121681	0.00200008	0.00210292	0.000102837	0.0140081	0.0153489	0.00134073	0	0	0
Corynebacterium_durum_(T)	0	0	0	0	0	0	0	0	0	0.00400016	0.00420583	0.000205673	0.0180104	0.0197342	0.0017238	0	0	0
Corynebacterium_efficiens_(T)	0	0	0	0	0	0	0.0200056	0.0212224	0.00121681	0.0180007	0.0189263	0.000925531	0.174101	0.190764	0.0166634	0.00600108	0.00645092	0.000449839
Corynebacterium_falsenii_(T)	0	0	0	0	0	0	0.00600168	0.00636672	0.000365043	0	0	0	0.0960557	0.0855151	0.0105406	0.00600108	0.00645092	0.000449839
Corynebacterium_flavescens_(T)	0	0	0	0	0	0	0.00200056	0.00212224	0.000121681	0.00200008	0.00210292	0.000102837	0.0140081	0.0153489	0.00134073	0	0	0
Corynebacterium_frankenforstense	0	0	0	0	0	0	0.00200056	0	0.00200056	0.00200008	0	0.00200008	0.0180104	0	0.0180104	0	0	0
Corynebacterium_freiburgense_(T)	0	0	0	0	0	0	0.00400112	0.00424448	0.000243362	0.00400016	0.00420583	0.000205673	0.0300174	0.0328904	0.002873	0	0	0
Corynebacterium_glucuronolyticum_(T)	0	0	0	0	0	0	0.0120034	0.0127334	0.000730086	0.0100004	0.0105146	0.000514184	0.0780453	0.0855151	0.0074698	0	0	0
Corynebacterium_glutamicum_(T)	0	0	0	0	0	0	0.082023	0.0827674	0.000744436	0.0980039	0.0946313	0.00337267	0.886514	0.934088	0.0475734	0.0340061	0.0365552	0.00254909
Corynebacterium_halotolerans_(T)	0	0	0	0	0	0	0.0120034	0.0127334	0.000730086	0.0120005	0.0126175	0.00061702	0.0640371	0.0701662	0.00612906	0.00200036	0.00215031	0.000149946
Corynebacterium_imitans_(T)	0	0	0	0	0	0	0.00400112	0.00424448	0.000243362	0.00800032	0.00841167	0.000411347	0.0860499	0.0942858	0.00823593	0.00600108	0.00645092	0.000449839
Corynebacterium_jeikeium_(T)	0	0	0	0	0	0	0.0100028	0.0106112	0.000608405	0.0140006	0.0147204	0.000719857	0.0940546	0.103057	0.00900206	0.00200036	0.00215031	0.000149946
Corynebacterium_lipophiloflavum_(T)	0	0	0	0	0	0	0.00200056	0.00212224	0.000121681	0.0100004	0.0168233	0.00682293	0.0720418	0.118405	0.0463637	0.00200036	0.00430061	0.00230025
Corynebacterium_lubricantis_(T)	0	0	0	0	0	0	0.0120034	0.0106112	0.00139216	0.0120005	0.0105146	0.0014859	0.100058	0.0964785	0.0035795	0.00600108	0.00645092	0.000449839
Corynebacterium_macginleyi_(T)	0	0	0	0	0	0	0.0160045	0.0169779	0.000973447	0.0340014	0.0336467	0.000354692	0.232135	0.245582	0.0134471	0.0160029	0.0150521	0.000950736
Corynebacterium_marinum_(T)	0	0	0	0	0	0	0.00200056	0.00212224	0.000121681	0	0	0	0.0200116	0.0219269	0.00191533	0	0	0
Corynebacterium_maris_(T)	0	0	0	0	0	0	0.00400112	0.00424448	0.000243362	0.00200008	0.00210292	0.000102837	0.0720418	0.078937	0.0068952	0.00200036	0.00215031	0.000149946
Corynebacterium_massiliense_(T)	0	0	0	0	0	0	0	0	0	0	0	0	0.0180104	0.0197342	0.0017238	0	0	0
Corynebacterium_mastitidis_(T)	0	0	0	0	0	0	0.00800224	0.00848896	0.000486724	0.0100004	0.0105146	0.000514184	0.0980569	0.107442	0.00938513	0.00400072	0.00430061	0.000299893
Corynebacterium_matruchotii_(T)	0	0	0	0	0	0	0	0	0	0.0120005	0.0126175	0.00061702	0.0360209	0.0394685	0.0034476	0.00200036	0.00215031	0.000149946
Corynebacterium_mucifaciens_(T)	0	0	0	0	0	0	0	0.00848896	0.00848896	0	0.00210292	0.00210292	0.0460267	0.0942858	0.0482591	0	0.00215031	0.00215031
Corynebacterium_mustelae_(T)	0	0	0	0	0	0	0.00200056	0.00212224	0.000121681	0.00400016	0.00420583	0.000205673	0.0320186	0.0350831	0.00306453	0.00200036	0.00215031	0.000149946
Corynebacterium_mycetoides_(T)	0	0	0	0	0	0	0.00200056	0.00212224	0.000121681	0.00200008	0.00210292	0.000102837	0.0200116	0.0219269	0.00191533	0	0	0
Corynebacterium_nuruki_S6-4	0	0	0	0	0	0	0.00200056	0.00212224	0.000121681	0	0	0	0.0160093	0.0175416	0.00153227	0.00200036	0.00215031	0.000149946
Corynebacterium_propinquum_(T)	0	0	0	0	0	0	0.0160045	0	0.0160045	0.0160006	0.00420583	0.0117948	0.170099	0.0482393	0.121859	0.0120022	0.00215031	0.00985185
Corynebacterium_pseudodiphtheriticum_(T)	0	0	0	0	0	0	0.00600168	0.00212224	0.00387944	0.0140006	0.00420583	0.00979473	0.110064	0.0526247	0.0574392	0.00400072	0.00430061	0.000299893
Corynebacterium_pseudotuberculosis_(T)	0	0	0	0	0	0	0.104029	0.10399	3.93149e-05	0.110004	0.109352	0.000652729	0.986572	1.03714	0.050572	0.0480086	0.0516074	0.00359871
Corynebacterium_pyruviciproducens_(T)	0	0	0	0	0	0	0.0100028	0.0106112	0.000608405	0.0160006	0.0168233	0.000822694	0.110064	0.120598	0.0105343	0.00400072	0.00430061	0.000299893
Corynebacterium_renale_(T)	0	0	0	0	0	0	0.00400112	0.00424448	0.000243362	0.0100004	0.0105146	0.000514184	0.0600348	0.0657808	0.005746	0.00600108	0.00645092	0.000449839
Corynebacterium_riegelii_(T)	0	0	0	0	0	0	0.00400112	0.00424448	0.000243362	0.00200008	0.00210292	0.000102837	0.0220128	0.0241196	0.00210687	0	0	0
Corynebacterium_simulans_(T)	0	0	0	0	0	0	0.00600168	0.00636672	0.000365043	0.00800032	0.00841167	0.000411347	0.0680395	0.0745516	0.00651213	0.00200036	0.00215031	0.000149946
Corynebacterium_sp._DSM_45586	0	0	0	0	0	0	0.00400112	0.00424448	0.000243362	0.00800032	0.00630875	0.00169157	0.0700406	0.0592027	0.0108379	0.00800144	0.00860123	0.000599785
Corynebacterium_sp._PSPT56	0	0	0	0	0	0	0	0	0	0	0	0	0.0180104	0	0.0180104	0	0	0
Corynebacterium_sputi_(T)	0	0	0	0	0	0	0.00400112	0	0.00400112	0.00200008	0	0.00200008	0.0180104	0	0.0180104	0	0	0
Corynebacterium_stationis_(T)	0	0	0	0	0	0	0	0	0	0.0140006	0.00630875	0.00769181	0.0660383	0.0548173	0.011221	0.0100018	0.0107515	0.000749732
Corynebacterium_striatum_(T)	0	0	0	0	0	0	0	0	0	0.00200008	0.00210292	0.000102837	0.0100058	0.0109635	0.000957666	0	0	0
Corynebacterium_sundsvallense_(T)	0	0	0	0	0	0	0.00400112	0.00424448	0.000243362	0	0	0	0.0360209	0.0394685	0.0034476	0	0	0
Corynebacterium_terpenotabidum_(T)	0	0	0	0	0	0	0.00200056	0.00212224	0.000121681	0.00200008	0.00210292	0.000102837	0.012007	0.0131562	0.0011492	0.00200036	0.00215031	0.000149946
Corynebacterium_testudinoris_(T)	0	0	0	0	0	0	0	0	0	0.00400016	0.00420583	0.000205673	0.0140081	0.0153489	0.00134073	0	0	0
Corynebacterium_thomssenii_(T)	0	0	0	0	0	0	0.00200056	0.00212224	0.000121681	0.00400016	0.00420583	0.000205673	0.0400232	0.0438539	0.00383067	0	0	0
Corynebacterium_timonense_(T)	0	0	0	0	0	0	0	0	0	0.00200008	0.00210292	0.000102837	0.0140081	0.0153489	0.00134073	0	0	0
Corynebacterium_tuberculostearicum_(T)	0	0	0	0	0	0	0.00400112	0.00424448	0.000243362	0.0160006	0.0168233	0.000822694	0.174101	0.190764	0.0166634	0.00400072	0.00430061	0.000299893
Corynebacterium_tuscaniense_(T)	0	0	0	0	0	0	0	0	0	0	0	0	0.00600348	0.00657808	0.0005746	0	0	0
Corynebacterium_ulcerans_(T)	0	0	0	0	0	0	0.018005	0.0191002	0.00109513	0.0420017	0.0441613	0.00215957	0.188109	0.206113	0.0180041	0.0120022	0.0129018	0.000899678
Corynebacterium_ulceribovis_(T)	0	0	0	0	0	0	0	0	0	0.00400016	0	0.00400016	0.0200116	0	0.0200116	0	0	0
Corynebacterium_urealyticum_(T)	0	0	0	0	0	0	0.0120034	0.0127334	0.000730086	0.0120005	0.0126175	0.00061702	0.114066	0.124984	0.0109174	0.00800144	0.00860123	0.000599785
Corynebacterium_ureicelerivorans_(T)	0	0	0	0	0	0	0.00200056	0	0.00200056	0.00200008	0	0.00200008	0.012007	0	0.012007	0	0	0
Corynebacterium_variabile_(T)	0	0	0	0	0	0	0.0300084	0.0318336	0.00182521	0.0300012	0.0315438	0.00154255	0.262152	0.287243	0.0250909	0.0140025	0.0150521	0.00104962
Corynebacterium_vitaeruminis	0	0	0	0	0	0	0.00800224	0.00848896	0.000486724	0.0140006	0.0147204	0.000719857	0.0840487	0.0920931	0.0080444	0.00200036	0.00215031	0.000149946
Craurococcus_roseus_(T)	0	0	0	0	0	0	0	0	0	0	0	0	0.00600348	0.00657808	0.0005746	0	0	0
Croceicoccus_marinus_(T)	0	0	0	0	0	0	0.00200056	0.00212224	0.000121681	0	0	0	0.00800464	0.00877078	0.000766133	0	0	0
Crocinitomix_catalasitica_(T)	0	0	0	0	0	0	0	0	0	0	0	0	0	0	0	0	0	0
Cryobacterium_arcticum	0	0	0	0	0	0	0	0	0	0	0	0	0	0.00219269	0.00219269	0	0	0
Cryptobacterium_curtum_(T)	0	0	0	0	0	0	0.00200056	0.00212224	0.000121681	0.0220009	0.0231321	0.0011312	0	0	0	0	0	0
Cupriavidus_alkaliphilus_(T)	0	0	0	0	0	0	0.00400112	0.00424448	0.000243362	0	0	0	0.0300174	0.0328904	0.002873	0	0	0
Cupriavidus_basilensis_(T)	0	0	0	0	0	0	0.0800224	0.0742784	0.00574397	0.00800032	0.00841167	0.000411347	0.646375	0.587642	0.0587329	0	0	0
Cupriavidus_campinensis_(T)	0	0	0	0	0	0	0.0200056	0.0212224	0.00121681	0.00200008	0.00210292	0.000102837	0.244142	0.267509	0.0233671	0	0	0
Cupriavidus_metallidurans_(T)	0	0	0	0	0	0	0.00200056	0.00212224	0.000121681	0	0	0	0.0420244	0.0460466	0.0040222	0	0	0
Cupriavidus_necator_(T)	0	0	0	0	0	0	0.162045	0.146435	0.0156107	0.00200008	0.00210292	0.000102837	1.10264	1.1117	0.0090563	0	0	0
Cupriavidus_pampae_(T)	0	0	0	0	0	0	0.00400112	0.00424448	0.000243362	0	0	0	0.0360209	0.0394685	0.0034476	0	0	0
Cupriavidus_pauculus_(T)	0	0	0	0	0	0	0.0440123	0.0445671	0.000554739	0.00400016	0.00420583	0.000205673	0.364211	0.361795	0.00241674	0	0	0
Cupriavidus_pinatubonensis_(T)	0	0	0	0	0	0	0.0200056	0.0382003	0.0181947	0	0	0	0.164095	0.214884	0.0507888	0	0	0
Cupriavidus_respiraculi_(T)	0	0	0	0	0	0	0.068019	0.0573005	0.0107185	0.00600024	0.00630875	0.00030851	0.590342	0.499934	0.0904082	0	0	0
Cupriavidus_sp._ASC-64	0	0	0	0	0	0	0.0240067	0.0254669	0.00146017	0.00400016	0.00420583	0.000205673	0.136079	0.149103	0.0130243	0	0	0
Cupriavidus_taiwanensis_(T)	0	0	0	0	0	0	0.102029	0.12309	0.0210614	0.00200008	0.00420583	0.00220575	0.750435	0.890234	0.139798	0	0	0
Curtobacterium_ammoniigenes_(T)	0	0	0	0	0	0	0	0	0	0	0	0	0	0	0	0	0	0
Curtobacterium_flaccumfaciens_(T)	0	0	0	0	0	0	0.00200056	0.00212224	0.000121681	0	0	0	0	0	0	0	0	0
Curtobacterium_luteum_(T)	0	0	0	0	0	0	0.00200056	0.00424448	0.00224392	0	0	0	0.00200116	0	0.00200116	0	0	0
Curvibacter_delicatus_(T)	0	0	0	0	0	0	0	0	0	0	0	0	0.0820476	0.0899005	0.00785286	0	0	0
Curvibacter_fontanus_(T)	0	0	0	0	0	0	0	0	0	0	0	0	0.260151	0.28505	0.0248993	0	0	0
Curvibacter_lanceolatus_(T)	0	0	0	0	0	0	0	0	0	0	0	0	0.0360209	0.0394685	0.0034476	0	0	0
Dechloromonas_agitata_(T)	0	0	0	0	0	0	0	0	0	0	0	0	0.0100058	0.00657808	0.00342772	0	0	0
Dechloromonas_hortensis_(T)	0	0	0	0	0	0	0	0	0	0	0	0	0	0.00219269	0.00219269	0	0	0
Defluviicoccus_vanus_(T)	0	0	0	0	0	0	0	0	0	0	0	0	0	0	0	0	0	0
Deinococcus_aerius_(T)	0	0	0	0	0	0	0	0	0	0	0	0	0.012007	0.0131562	0.0011492	0	0	0
Deinococcus_aerolatus_(T)	0	0	0	0	0	0	0	0	0	0	0	0	0.00200116	0.00219269	0.000191533	0	0	0
Deinococcus_aetherius_(T)	0	0	0	0	0	0	0	0	0	0	0	0	0.0100058	0.0109635	0.000957666	0	0	0
Deinococcus_alpinitundrae_(T)	0	0	0	0	0	0	0	0	0	0.00200008	0.00210292	0.000102837	0.012007	0.0131562	0.0011492	0	0	0
Deinococcus_altitudinis_(T)	0	0	0	0	0	0	0	0	0	0	0	0	0.012007	0.0131562	0.0011492	0	0	0
Deinococcus_apachensis_(T)	0	0	0	0	0	0	0.00600168	0.00636672	0.000365043	0.00200008	0.00210292	0.000102837	0.0740429	0.0811297	0.00708673	0	0	0
Deinococcus_aquaticus_(T)	0	0	0	0	0	0	0	0	0	0	0	0	0.0200116	0.0219269	0.00191533	0	0	0
Deinococcus_aquatilis_(T)	0	0	0	0	0	0	0.00400112	0.00424448	0.000243362	0.00200008	0.00210292	0.000102837	0.0440255	0.0482393	0.00421373	0	0	0
Deinococcus_aquiradiocola_(T)	0	0	0	0	0	0	0	0	0	0	0	0	0.00400232	0.00438539	0.000383067	0	0	0
Deinococcus_caeni_(T)	0	0	0	0	0	0	0	0	0	0	0	0	0.00800464	0.00877078	0.000766133	0	0	0
Deinococcus_claudionis_(T)	0	0	0	0	0	0	0	0	0	0.00200008	0.00210292	0.000102837	0.00400232	0.00438539	0.000383067	0	0	0
Deinococcus_daejeonensis_(T)	0	0	0	0	0	0	0	0	0	0.00200008	0.00210292	0.000102837	0.0180104	0.0197342	0.0017238	0	0	0
Deinococcus_deserti_(T)	0	0	0	0	0	0	0.00600168	0.00636672	0.000365043	0.00400016	0.00420583	0.000205673	0.0600348	0.0328904	0.0271444	0	0	0
Deinococcus_frigens_(T)	0	0	0	0	0	0	0	0	0	0	0	0	0.0240139	0.0263123	0.0022984	0	0	0
Deinococcus_gobiensis_(T)	0	0	0	0	0	0	0.00600168	0.00636672	0.000365043	0	0	0	0.0440255	0.0482393	0.00421373	0	0	0
Deinococcus_grandis_(T)	0	0	0	0	0	0	0	0	0	0	0	0	0.0140081	0.0153489	0.00134073	0	0	0
Deinococcus_hohokamensis_(T)	0	0	0	0	0	0	0	0	0	0	0	0	0.0400232	0.0438539	0.00383067	0	0	0
Deinococcus_hopiensis_(T)	0	0	0	0	0	0	0	0	0	0	0	0	0.0200116	0.0219269	0.00191533	0	0	0
Deinococcus_humi_(T)	0	0	0	0	0	0	0.0100028	0.0106112	0.000608405	0.00200008	0.00210292	0.000102837	0.0520302	0.05701	0.00497987	0	0	0
Deinococcus_indicus_(T)	0	0	0	0	0	0	0	0	0	0	0	0	0.0140081	0	0.0140081	0	0	0
Deinococcus_marmoris_(T)	0	0	0	0	0	0	0.00800224	0.00848896	0.000486724	0.00400016	0.00420583	0.000205673	0.0660383	0.0723589	0.0063206	0	0	0
Deinococcus_murrayi_(T)	0	0	0	0	0	0	0	0	0	0	0	0	0.0240139	0.0263123	0.0022984	0	0	0
Deinococcus_navajonensis_(T)	0	0	0	0	0	0	0.00200056	0.00212224	0.000121681	0	0	0	0.0260151	0.028505	0.00248993	0	0	0
Deinococcus_peraridilitoris_(T)	0	0	0	0	0	0	0.00600168	0.00636672	0.000365043	0.00600024	0.00630875	0.00030851	0.0420244	0.0460466	0.0040222	0	0	0
Deinococcus_pimensis_(T)	0	0	0	0	0	0	0	0	0	0.00200008	0.00210292	0.000102837	0.0100058	0.0109635	0.000957666	0	0	0
Deinococcus_piscis_(T)	0	0	0	0	0	0	0	0	0	0	0	0	0.0160093	0.0175416	0.00153227	0	0	0
Deinococcus_proteolyticus_(T)	0	0	0	0	0	0	0.00400112	0.00212224	0.00187888	0.00200008	0.00210292	0.000102837	0.0440255	0.0372758	0.00674974	0	0	0
Deinococcus_radiodurans_(T)	0	0	0	0	0	0	0	0	0	0	0	0	0.0680395	0.0635881	0.00445134	0	0	0
Deinococcus_radiomollis_(T)	0	0	0	0	0	0	0.00200056	0.00212224	0.000121681	0	0	0	0.0180104	0.0197342	0.0017238	0	0	0
Deinococcus_radiophilus_(T)	0	0	0	0	0	0	0	0	0	0.00200008	0.00210292	0.000102837	0.00600348	0.00657808	0.0005746	0	0	0
Deinococcus_radiopugnans_(T)	0	0	0	0	0	0	0.00400112	0.00424448	0.000243362	0	0	0	0.0140081	0.0153489	0.00134073	0	0	0
Deinococcus_reticulitermitis	0	0	0	0	0	0	0	0	0	0	0	0	0.00600348	0.00657808	0.0005746	0	0	0
Deinococcus_saxicola_(T)	0	0	0	0	0	0	0.00400112	0.00424448	0.000243362	0	0	0	0.0340197	0.0372758	0.00325607	0	0	0
Deinococcus_sonorensis_(T)	0	0	0	0	0	0	0.00200056	0.00212224	0.000121681	0.00400016	0.00420583	0.000205673	0.0280162	0.0306977	0.00268147	0	0	0
Deinococcus_sp._C1	0	0	0	0	0	0	0	0	0	0.00200008	0.00210292	0.000102837	0.0220128	0.0241196	0.00210687	0	0	0
Deinococcus_sp._G3-6-20	0	0	0	0	0	0	0.00200056	0.00212224	0.000121681	0	0	0	0.0100058	0.0109635	0.000957666	0	0	0
Deinococcus_sp._NCCP-154	0	0	0	0	0	0	0.00200056	0.00212224	0.000121681	0	0	0	0.0140081	0.0153489	0.00134073	0	0	0
Deinococcus_wulumuqiensis_(T)	0	0	0	0	0	0	0.00200056	0.00212224	0.000121681	0	0	0	0.0260151	0.0175416	0.00847354	0	0	0
Deinococcus_yavapaiensis_(T)	0	0	0	0	0	0	0	0	0	0.00200008	0.00210292	0.000102837	0.00800464	0.00877078	0.000766133	0	0	0
Deinococcus_yunweiensis_(T)	0	0	0	0	0	0	0	0	0	0	0	0	0.0240139	0.0263123	0.0022984	0	0	0
Delftia_acidovorans_(T)	0	0	0	0	0	0	0	0	0	0	0	0	0	0	0	0	0	0
Delftia_tsuruhatensis_(T)	0	0	0	0	0	0	0	0	0	0	0	0	0	0	0	0	0	0
Demequina_aestuarii_(T)	0	0	0	0	0	0	0	0	0	0	0	0	0	0	0	0	0	0
Demequina_flava_(T)	0	0	0	0	0	0	0	0	0	0	0	0	0	0	0	0	0	0
Demequina_globuliformis	0	0	0	0	0	0	0	0	0	0	0	0	0	0	0	0	0	0
Demequina_oxidasica	0	0	0	0	0	0	0	0	0	0	0	0	0	0	0	0	0	0
Demequina_salsinemoris_(T)	0	0	0	0	0	0	0	0	0	0	0	0	0	0	0	0	0	0
Demequina_sediminicola_(T)	0	0	0	0	0	0	0	0	0	0	0	0	0	0	0	0	0	0
Denitratisoma_oestradiolicum_(T)	0	0	0	0	0	0	0	0	0	0.0720029	0	0.0720029	0.0300174	0	0.0300174	0	0	0
Dermabacter_hominis_(T)	0	0	0	0	0	0	0	0	0	0	0	0	0.0360209	0.0328904	0.00313048	0.00200036	0.00215031	0.000149946
Dermacoccus_abyssi_(T)	0	0	0	0	0	0	0	0	0	0	0	0	0.0900522	0.0986712	0.008619	0	0	0
Dermacoccus_nishinomiyaensis_(T)	0	0	0	0	0	0	0	0	0	0.00800032	0.00841167	0.000411347	0.504292	0.552559	0.0482664	0	0	0
Dermacoccus_profundi_(T)	0	0	0	0	0	0	0	0	0	0.00400016	0	0.00400016	0.146085	0	0.146085	0	0	0
Desemzia_incerta_(T)	0	0	0	0	0	0	0.0100028	0	0.0100028	0	0	0	0.0200116	0.00219269	0.0178189	0	0	0
Desulfobulbus_alkaliphilus	0	0	0	0	0	0	0	0	0	0.0140006	0.0147204	0.000719857	0	0	0	0	0	0
Desulfobulbus_japonicus_(T)	0	0	0	0	0	0	0	0	0	0.0180007	0	0.0180007	0	0	0	0	0	0
Desulfobulbus_mediterraneus_(T)	0	0	0	0	0	0	0	0	0	0.00600024	0.00630875	0.00030851	0	0	0	0	0	0
Desulfobulbus_propionicus_(T)	0	0	0	0	0	0	0	0	0	0.0280011	0.0294408	0.00143971	0	0	0	0	0	0
Desulfobulbus_rhabdoformis_(T)	0	0	0	0	0	0	0	0	0	0.0380015	0.0399554	0.0019539	0	0	0	0	0	0
Desulfosporosinus_acidophilus_SJ4	0	0	0	0	0	0	0	0	0	0	0	0	0.00200116	0.00219269	0.000191533	0	0	0
Desulfovibrio_aespoeensis_(T)	0.002	0.00204123	4.12329e-05	0	0	0	0	0	0	0	0	0	0	0	0	0	0	0
Desulfovibrio_aminophilus_(T)	0	0	0	0	0	0	0	0	0	0	0	0	0	0	0	0	0	0
Desulfovibrio_butyratiphilus_(T)	0.002	0.00204123	4.12329e-05	0	0	0	0	0	0	0	0	0	0	0	0	0	0	0
Desulfovibrio_carbinoliphilus_(T)	0.002	0.00204123	4.12329e-05	0	0	0	0	0	0	0	0	0	0	0	0	0	0	0
Desulfovibrio_cuneatus_(T)	0	0	0	0	0	0	0	0	0	0	0	0	0	0	0	0	0	0
Desulfovibrio_desulfuricans_(T)	0.002	0.00204123	4.12329e-05	0	0	0	0	0	0	0	0	0	0	0	0	0	0	0
Desulfovibrio_fructosivorans_(T)	0.002	0.00204123	4.12329e-05	0	0	0	0	0	0	0	0	0	0	0	0	0	0	0
Desulfovibrio_giganteus	0.002	0.00204123	4.12329e-05	0	0	0	0	0	0	0	0	0	0	0	0	0	0	0
Desulfovibrio_marinus_(T)	0.002	0.00204123	4.12329e-05	0	0	0	0	0	0	0	0	0	0	0	0	0	0	0
Desulfovibrio_piezophilus	0.002	0.00204123	4.12329e-05	0	0	0	0	0	0	0	0	0	0	0	0	0	0	0
Desulfovibrio_portus_(T)	0.002	0.00204123	4.12329e-05	0	0	0	0	0	0	0	0	0	0	0	0	0	0	0
Desulfovibrio_simplex_(T)	0.002	0	0.002	0	0	0	0	0	0	0	0	0	0	0	0	0	0	0
Desulfovibrio_sulfodismutans_(T)	0.002	0.00204123	4.12329e-05	0	0	0	0	0	0	0	0	0	0	0	0	0	0	0
Desulfovibrio_vulgaris_(T)	0.002	0.00204123	4.12329e-05	0	0	0	0	0	0	0	0	0	0	0	0	0	0	0
Devosia_psychrophila_(T)	0	0	0	0	0	0	0	0	0	0	0.00210292	0.00210292	0	0.00219269	0.00219269	0	0	0
Devosia_sp._NH131	0	0	0	0	0	0	0	0	0	0	0	0	0.00200116	0.00219269	0.000191533	0	0	0
Devosia_submarina	0	0	0	0	0	0	0	0	0	0	0	0	0	0	0	0	0	0
Dialister_invisus_(T)	0.424	0.432741	0.00874138	0.634	0.640171	0.00617125	0.0760213	0.0806452	0.00462388	0.300012	0.315438	0.0154255	0.0220128	0.0241196	0.00210687	0.452081	0.485969	0.0338879
Dialister_micraerophilus_(T)	0.066	0.0673607	0.00136069	0.066	0.0666424	0.000642433	0.0100028	0.0106112	0.000608405	0.0360014	0.0378525	0.00185106	0	0	0	0.0700126	0.0752607	0.00524812
Dialister_pneumosintes_(T)	0.248	0.253113	0.00511288	0.404	0.407932	0.00393247	0.032009	0.0339559	0.00194689	0.166007	0.174542	0.00853545	0.0220128	0.0241196	0.00210687	0.296053	0.318245	0.0221921
Dialister_succinatiphilus_(T)	0.052	0.0530721	0.00107206	0.086	0.0868371	0.00083711	0.0100028	0.0106112	0.000608405	0.0300012	0.0315438	0.00154255	0.012007	0.0131562	0.0011492	0.0480086	0.0516074	0.00359871
Dietzia_natronolimnaea_(T)	0	0	0	0	0	0	0	0	0	0	0	0	0.0180104	0.0197342	0.0017238	0	0	0
Dietzia_schimae_(T)	0	0	0	0	0	0	0	0	0	0	0	0	0.0360209	0.0394685	0.0034476	0	0	0
Dokdonella_kunshanensis	0	0	0	0	0	0	0	0	0	0	0	0	0	0.00219269	0.00219269	0	0	0
Doklla_kunshanensis	0	0	0	0	0	0	0	0	0	0	0	0	0.00200116	0	0.00200116	0	0	0
Dolosigranulum_pigrum_(T)	0	0	0	0	0	0	1.00028	1.06112	0.0608405	0	0	0	0.0140081	0.0153489	0.00134073	0	0	0
Dorea_longicatena_(T)	0.392	0.400082	0.00808165	0.178	0.179733	0.00173262	0	0	0	0	0	0	0.00800464	0.00877078	0.000766133	0.00200036	0.00215031	0.000149946
Duganella_violaceinigra_(T)	0	0	0	0	0	0	0	0	0	0	0	0	0	0	0	0	0	0
Duganella_zoogloeoides_(T)	0	0	0	0	0	0	0	0	0	0	0	0	0.00600348	0.00657808	0.0005746	0	0	0
Dyella_ginsengisoli_(T)	0	0	0	0	0	0	0	0	0	0	0	0	0.0100058	0.0109635	0.000957666	0	0	0
Dyella_japonica_(T)	0	0	0	0	0	0	0	0	0	0	0	0	0.00600348	0.00657808	0.0005746	0	0	0
Dyella_jiangningensis	0	0	0	0	0	0	0	0	0	0	0	0	0	0.0131562	0.0131562	0	0	0
Dyella_koreensis_(T)	0	0	0	0	0	0	0	0	0	0	0	0	0.0100058	0	0.0100058	0	0	0
Dyella_kyungheensis	0	0	0	0	0	0	0	0	0	0	0	0	0.00800464	0.00877078	0.000766133	0	0	0
Dyella_marensis_(T)	0	0	0	0	0	0	0	0	0	0	0	0	0.00400232	0.0109635	0.00696115	0	0	0
Dyella_soli_(T)	0	0	0	0	0	0	0	0	0	0	0	0	0	0.00219269	0.00219269	0	0	0
Dyella_thiooxydans_(T)	0	0	0	0	0	0	0	0	0	0	0	0	0.00200116	0.00219269	0.000191533	0	0	0
Eggerthella_lenta_(T)	0.006	0.00408247	0.00191753	0	0	0	0	0	0	0	0	0	0.00400232	0.00438539	0.000383067	0	0	0
Eikenella_corrodens_(T)	0	0	0	0	0	0	0.00400112	0.00424448	0.000243362	0.228009	0.208189	0.0198204	0.00400232	0.00438539	0.000383067	0	0	0
Elizabethkingia_anophelis	0	0	0	0	0	0	0	0	0	0	0	0	0.00400232	0.00438539	0.000383067	0	0	0
Elizabethkingia_miricola_(T)	0	0	0	0	0	0	0	0	0	0	0	0	0	0	0	0	0	0
Empedobacter_brevis_(T)	0	0	0	0	0	0	0	0	0	0	0	0	0	0	0	0	0	0
Enhydrobacter_aerosaccus_(T)	0	0	0	0	0	0	0.00200056	0	0.00200056	0.196008	0	0.196008	0.118068	0	0.118068	0	0	0
Enterobacter_cloacae_(T)	0	0	0	0	0	0	0	0	0	0	0	0	0.00200116	0.00219269	0.000191533	0	0	0
Enterococcus_avium_(T)	0	0	0	0	0	0	0	0	0	0	0	0	0.00400232	0.00438539	0.000383067	0	0	0
Enterococcus_camelliae_(T)	0	0	0	0	0	0	0	0	0	0.00400016	0.00420583	0.000205673	0	0	0	0	0	0
Enterococcus_casseliflavus_(T)	0.002	0	0.002	0	0	0	0.00600168	0	0.00600168	0.0220009	0	0.0220009	0.012007	0	0.012007	0	0	0
Enterococcus_columbae_(T)	0	0	0	0	0	0	0	0	0	0	0	0	0	0	0	0	0	0
Enterococcus_durans_(T)	0.004	0.00408247	8.24658e-05	0	0	0	0.0140039	0.0127334	0.00127047	0.050002	0.0462642	0.00373783	0.0280162	0.0306977	0.00268147	0.0240043	0.0258037	0.00179936
Enterococcus_eurekensis	0	0	0	0	0	0	0	0	0	0.00200008	0.00210292	0.000102837	0	0	0	0	0	0
Enterococcus_faecalis_(T)	0.004	0.00408247	8.24658e-05	0	0	0	0.0220062	0.0191002	0.00290599	0.0520021	0.0546758	0.00267376	0.0240139	0.0241196	0.000105705	0.00800144	0.00430061	0.00370083
Enterococcus_gallinarum_(T)	0	0	0	0	0	0	0.00200056	0	0.00200056	0.00200008	0	0.00200008	0.00200116	0	0.00200116	0	0	0
Enterococcus_gilvus_(T)	0	0	0	0	0	0	0	0	0	0.00200008	0	0.00200008	0	0	0	0	0	0
Enterococcus_hirae_(T)	0	0	0	0	0	0	0	0	0	0.00200008	0.00210292	0.000102837	0	0.00438539	0.00438539	0	0	0
Enterococcus_italicus_(T)	0	0	0	0	0	0	0	0	0	0.00400016	0.00420583	0.000205673	0	0	0	0	0	0
Enterococcus_lemanii	0.002	0.00204123	4.12329e-05	0	0	0	0	0	0	0	0	0	0	0	0	0	0	0
Enterococcus_malodoratus_(T)	0	0	0	0	0	0	0	0	0	0	0	0	0.00200116	0.00219269	0.000191533	0	0	0
Enterococcus_mundtii_(T)	0	0	0	0	0	0	0	0	0	0.00200008	0.00210292	0.000102837	0.00200116	0.00219269	0.000191533	0	0	0
Enterococcus_pallens_(T)	0	0	0	0	0	0	0	0	0	0	0	0	0.00200116	0.00219269	0.000191533	0	0	0
Enterococcus_phoeniculicola_(T)	0	0	0	0	0	0	0	0	0	0.00200008	0.00210292	0.000102837	0	0	0	0	0	0
Enterococcus_pseudoavium_(T)	0	0	0	0	0	0	0	0	0	0.00200008	0.00210292	0.000102837	0.00400232	0.00438539	0.000383067	0	0	0
Enterococcus_ratti_(T)	0	0	0	0	0	0	0	0	0	0.00200008	0.00210292	0.000102837	0.00200116	0.00219269	0.000191533	0	0	0
Enterococcus_rivorum_(T)	0	0	0	0	0	0	0.00200056	0.00212224	0.000121681	0.00200008	0	0.00200008	0.00400232	0.00219269	0.00180963	0	0	0
Enterococcus_rotai	0	0	0	0	0	0	0	0	0	0	0	0	0.00200116	0.00219269	0.000191533	0	0	0
Enterococcus_sulfureus_(T)	0	0	0	0	0	0	0	0	0	0.00200008	0.00210292	0.000102837	0.00400232	0.00438539	0.000383067	0	0	0
Enterococcus_termitis_(T)	0	0	0	0	0	0	0	0	0	0.00200008	0.00210292	0.000102837	0	0	0	0	0	0
Enterococcus_thailandicus_(T)	0	0	0	0	0	0	0	0	0	0.00400016	0.00210292	0.00189724	0.00200116	0.00219269	0.000191533	0	0	0
Enterovibrio_calviensis_(T)	0	0	0	0	0	0	0	0	0	0	0	0	0	0	0	0	0	0
Enterovibrio_norvegicus_(T)	0	0	0	0	0	0	0	0	0	0	0	0	0	0	0	0	0	0
Erwinia_amylovora_(T)	0	0	0	0	0	0	0	0	0	0	0	0	0.156091	0.160067	0.00397613	0	0	0
Erwinia_aphidicola	0	0	0	0	0	0	0	0	0	0	0	0	0.012007	0.0109635	0.00104349	0	0	0
Erwinia_aroideae	0	0	0	0	0	0	0	0	0	0	0	0	0.00600348	0.00657808	0.0005746	0	0	0
Erwinia_billingiae	0	0	0	0	0	0	0	0	0	0	0	0	0.0180104	0.00877078	0.00923967	0	0	0
Erwinia_oleae	0	0	0	0	0	0	0	0	0	0	0	0	0.00600348	0.00657808	0.0005746	0	0	0
Erwinia_psidii	0	0	0	0	0	0	0	0	0	0	0	0	0.00400232	0.00438539	0.000383067	0	0	0
Erwinia_rhapontici_(T)	0	0	0	0	0	0	0	0	0	0	0	0	0.0100058	0.00877078	0.00123503	0	0	0
Erwinia_tasmaniensis_(T)	0	0	0	0	0	0	0	0	0	0	0	0	0.0280162	0.0306977	0.00268147	0	0	0
Erwinia_toletana_(T)	0	0	0	0	0	0	0	0	0	0	0	0	0.0280162	0.028505	0.000488772	0	0	0
Erwinia_tracheiphila_(T)	0	0	0	0	0	0	0	0	0	0	0	0	0.00200116	0.00219269	0.000191533	0	0	0
Erwinia_uzenensis	0	0	0	0	0	0	0	0	0	0	0	0	0.0280162	0.0350831	0.00706685	0	0	0
Erysipelothrix_rhusiopathiae_(T)	0.004	0.00408247	8.24658e-05	0	0	0	0	0	0	0	0	0	0	0	0	0	0	0
Erythrobacter_aquimaris_(T)	0	0	0	0	0	0	0	0	0	0	0	0	0	0	0	0	0	0
Erythrobacter_flavus_(T)	0	0	0	0	0	0	0.00200056	0.00212224	0.000121681	0	0	0	0.00400232	0.00438539	0.000383067	0	0	0
Erythrobacter_longus_(T)	0	0	0	0	0	0	0	0	0	0	0	0	0	0	0	0	0	0
Erythrobacter_sp._JA747	0	0	0	0	0	0	0	0	0	0	0	0	0.00600348	0.00657808	0.0005746	0	0	0
Escherichia/Shigella_albertii_(T)	0.496	0	0.496	0	0	0	0.0140039	0	0.0140039	0	0	0	0.0400232	0	0.0400232	0	0	0
Escherichia/Shigella_dysenteriae_(T)	0.436	0.444989	0.00898877	0	0	0	0.0100028	0.0106112	0.000608405	0	0	0	0.0480279	0.0526247	0.0045968	0	0	0
Eubacterium_acidaminophilum_(T)	0	0	0	0	0	0	0.018005	0.0191002	0.00109513	0.116005	0.121969	0.00596453	0	0	0	0	0	0
Eubacterium_aggregans_(T)	0	0	0	0	0	0	0.00200056	0.00212224	0.000121681	0.0800032	0.0841167	0.00411347	0	0	0	0	0	0
Eubacterium_budayi_(T)	0	0	0	0	0	0	0.00200056	0.00212224	0.000121681	0.0180007	0.0189263	0.000925531	0	0	0	0	0	0
Eubacterium_callanderi_(T)	0	0	0	0	0	0	0.0260073	0.0254669	0.000540389	0.184007	0.180851	0.00315652	0.00600348	0.00657808	0.0005746	0	0	0
Eubacterium_cellulosolvens_(T)	0	0	0	0	0	0	0.00800224	0.00848896	0.000486724	0.108004	0.113558	0.00555318	0.00200116	0.00219269	0.000191533	0	0	0
Eubacterium_combesii_(T)	0	0	0	0	0	0	0	0	0	0.0140006	0.0147204	0.000719857	0	0	0	0	0	0
Eubacterium_coprostanoligenes_(T)	0	0	0	0	0	0	0	0	0	0.00800032	0.00841167	0.000411347	0	0	0	0	0	0
Eubacterium_cylindroides_(T)	0	0	0	0	0	0	0.00200056	0.00212224	0.000121681	0.0340014	0.0357496	0.00174822	0	0	0	0	0	0
Eubacterium_eligens_(T)	0	0	0	0	0	0	0.00400112	0.00424448	0.000243362	0.076003	0.0799108	0.0039078	0	0	0	0	0	0
Eubacterium_infirmum_(T)	0	0	0	0	0	0	0	0	0	0.0360014	0.0378525	0.00185106	0	0	0	0	0	0
Eubacterium_minutum	0	0	0	0	0	0	0	0	0	0.0180007	0.0189263	0.000925531	0	0	0	0	0	0
Eubacterium_moniliforme_(T)	0	0	0	0	0	0	0.00800224	0.00848896	0.000486724	0.0520021	0.0546758	0.00267376	0	0	0	0	0	0
Eubacterium_multiforme_(T)	0	0	0	0	0	0	0	0	0	0.0100004	0.0105146	0.000514184	0	0	0	0	0	0
Eubacterium_nitritogenes_(T)	0	0	0	0	0	0	0	0	0	0.00800032	0.00841167	0.000411347	0	0	0	0	0	0
Eubacterium_rectale_(T)	0	0	0	0	0	0	0.0280078	0.0297114	0.00170353	0.160006	0.168233	0.00822694	0	0	0	0	0	0
Eubacterium_ruminantium_(T)	0	0	0	0	0	0	0.00400112	0.00424448	0.000243362	0.0380015	0.0399554	0.0019539	0	0	0	0	0	0
Eubacterium_saburreum_(T)	0	0	0	0	0	0	0	0	0	0.0160006	0.0168233	0.000822694	0	0	0	0	0	0
Eubacterium_sulci_(T)	0	0	0	0	0	0	0	0	0	0.0100004	0.0105146	0.000514184	0	0	0	0	0	0
Eubacterium_tarantellae	0	0	0	0	0	0	0.00200056	0	0.00200056	0.0180007	0	0.0180007	0	0	0	0	0	0
Eubacterium_uniforme_(T)	0	0	0	0	0	0	0	0	0	0.0100004	0.0105146	0.000514184	0	0	0	0	0	0
Exiguobacterium_acetylicum_(T)	0	0	0	0	0	0	0	0	0	0.0100004	0.00841167	0.00158873	0	0	0	0	0	0
Exiguobacterium_aestuarii_(T)	0	0	0	0	0	0	0	0	0	0.00400016	0.00420583	0.000205673	0.00200116	0.00219269	0.000191533	0.00600108	0.00645092	0.000449839
Exiguobacterium_alkaliphilum_12/1	0	0	0	0	0	0	0	0	0	0.00200008	0.00210292	0.000102837	0	0	0	0	0	0
Exiguobacterium_aurantiacum_(T)	0	0	0	0	0	0	0	0	0	0	0	0	0	0	0	0	0	0
Exiguobacterium_indicum_(T)	0	0	0	0	0	0	0	0	0	0	0	0	0	0	0	0	0	0
Exiguobacterium_marinum_(T)	0	0	0	0	0	0	0	0	0	0.00200008	0	0.00200008	0	0	0	0	0	0
Exiguobacterium_mexicanum_(T)	0	0	0	0	0	0	0	0	0	0.0120005	0.00630875	0.00569173	0.00200116	0.00219269	0.000191533	0.0120022	0.0129018	0.000899678
Exiguobacterium_oxidotolerans_(T)	0	0	0	0	0	0	0	0	0	0	0	0	0	0	0	0	0	0
Exiguobacterium_sibiricum_(T)	0	0	0	0	0	0	0.00200056	0.00212224	0.000121681	0.0280011	0.0210292	0.00697195	0	0	0	0.0120022	0.0107515	0.00125063
Facklamia_hominis_(T)	0	0	0	0	0	0	0	0	0	0	0	0	0.0100058	0.0109635	0.000957666	0.00600108	0.00645092	0.000449839
Facklamia_languida_(T)	0	0	0	0	0	0	0	0	0	0	0	0	0.0160093	0.0175416	0.00153227	0.00200036	0.00215031	0.000149946
Facklamia_sourekii_(T)	0	0	0	0	0	0	0	0	0	0	0	0	0.0360209	0.0306977	0.00532318	0.0180032	0.0107515	0.00725171
Facklamia_tabacinasalis_(T)	0	0	0	0	0	0	0	0	0	0	0	0	0.00600348	0.00657808	0.0005746	0.00800144	0.00860123	0.000599785
Faecalibacterium_prausnitzii_(T)	7.676	7.83425	0.158252	6.068	6.12706	0.0590649	0	0	0	0	0	0	0.0300174	0.0328904	0.002873	0.0140025	0.0150521	0.00104962
Fictibacillus_phosphorivorans	0	0	0	0	0	0	0	0	0	0	0	0	0.00600348	0	0.00600348	0	0	0
Filifactor_villosus_(T)	0	0	0	0	0	0	0.0400112	0.0424448	0.00243362	0.832033	0.874813	0.0427801	0.00200116	0.00219269	0.000191533	0	0	0
Finegoldia_magna_(T)	0	0	0	0	0	0	0.0280078	0.0254669	0.00254095	0	0	0	0.592344	0.609569	0.0172254	0.622112	0.627889	0.00577749
Flavobacterium_aciduliphilum	0	0	0	0	0	0	0	0	0	0	0	0	0.00200116	0.00219269	0.000191533	0	0	0
Flavobacterium_algicola_(T)	0	0	0	0	0	0	0	0	0	0	0	0	0.00200116	0.00219269	0.000191533	0	0	0
Flavobacterium_anhuiense_(T)	0	0	0	0	0	0	0	0	0	0	0	0	0	0	0	0	0	0
Flavobacterium_antarcticum_(T)	0	0	0	0	0	0	0	0	0	0	0	0	0	0	0	0	0	0
Flavobacterium_aquatile_(T)	0	0	0	0	0	0	0	0	0	0	0	0	0	0	0	0	0	0
Flavobacterium_aquidurense_(T)	0	0	0	0	0	0	0	0	0	0	0	0	0	0	0	0	0	0
Flavobacterium_banpakuense	0	0	0	0	0	0	0	0	0	0	0	0	0	0	0	0	0	0
Flavobacterium_branchiophilum	0	0	0	0	0	0	0	0	0	0.00200008	0.00210292	0.000102837	0	0	0	0	0	0
Flavobacterium_caeni_(T)	0	0	0	0	0	0	0	0	0	0	0	0	0	0	0	0	0	0
Flavobacterium_cauense_(T)	0	0	0	0	0	0	0	0	0	0	0	0	0	0	0	0	0	0
Flavobacterium_cheonhonense	0	0	0	0	0	0	0	0	0	0	0	0	0	0	0	0	0	0
Flavobacterium_chungbukense	0	0	0	0	0	0	0	0	0	0	0	0	0.00400232	0.00438539	0.000383067	0	0	0
Flavobacterium_columnare_(T)	0	0	0	0	0	0	0	0	0	0	0	0	0.00600348	0.00657808	0.0005746	0	0	0
Flavobacterium_compostarboris_(T)	0	0	0	0	0	0	0	0	0	0	0	0	0.00200116	0.00219269	0.000191533	0	0	0
Flavobacterium_croceum_(T)	0	0	0	0	0	0	0	0	0	0	0	0	0	0	0	0	0	0
Flavobacterium_dankookense_(T)	0	0	0	0	0	0	0	0	0	0	0	0	0	0	0	0	0	0
Flavobacterium_defluvii_(T)	0	0	0	0	0	0	0	0	0	0	0	0	0.00200116	0.00219269	0.000191533	0	0	0
Flavobacterium_degerlachei_(T)	0	0	0	0	0	0	0	0	0	0	0	0	0.0140081	0.0175416	0.00353343	0	0	0
Flavobacterium_denitrificans_(T)	0	0	0	0	0	0	0	0	0	0	0	0	0	0	0	0	0	0
Flavobacterium_flevense	0	0	0	0	0	0	0	0	0	0	0	0	0.00200116	0.00219269	0.000191533	0	0	0
Flavobacterium_frigidarium_(T)	0	0	0	0	0	0	0	0	0	0	0	0	0	0	0	0	0	0
Flavobacterium_frigidimaris_(T)	0	0	0	0	0	0	0	0	0	0	0	0	0.00800464	0.00438539	0.00361925	0	0	0
Flavobacterium_frigoris_(T)	0	0	0	0	0	0	0	0	0	0	0	0	0.00200116	0.00219269	0.000191533	0	0	0
Flavobacterium_fryxellicola_(T)	0	0	0	0	0	0	0	0	0	0	0	0	0.00200116	0.00219269	0.000191533	0	0	0
Flavobacterium_gelidilacus_(T)	0	0	0	0	0	0	0	0	0	0	0	0	0	0	0	0	0	0
Flavobacterium_gillisiae_(T)	0	0	0	0	0	0	0	0	0	0	0	0	0	0	0	0	0	0
Flavobacterium_glaciei_(T)	0	0	0	0	0	0	0	0	0	0	0	0	0	0	0	0	0	0
Flavobacterium_glycines_(T)	0	0	0	0	0	0	0	0	0	0	0	0	0	0	0	0	0	0
Flavobacterium_granuli_(T)	0	0	0	0	0	0	0	0	0	0	0	0	0	0	0	0	0	0
Flavobacterium_haoranii_(T)	0	0	0	0	0	0	0	0	0	0	0	0	0	0	0	0	0	0
Flavobacterium_hercynium_(T)	0	0	0	0	0	0	0	0	0	0	0	0	0.00200116	0.00219269	0.000191533	0	0	0
Flavobacterium_hibernum_(T)	0	0	0	0	0	0	0	0	0	0	0	0	0	0	0	0	0	0
Flavobacterium_hydatis_(T)	0	0	0	0	0	0	0	0	0	0	0	0	0	0	0	0	0	0
Flavobacterium_indicum_(T)	0	0	0	0	0	0	0	0	0	0	0	0	0.00200116	0.00219269	0.000191533	0	0	0
Flavobacterium_johnsoniae_(T)	0	0	0	0	0	0	0.00200056	0.00212224	0.000121681	0.00200008	0.00210292	0.000102837	0.00200116	0.00219269	0.000191533	0	0	0
Flavobacterium_jumunjinense	0	0	0	0	0	0	0	0	0	0	0	0	0	0	0	0	0	0
Flavobacterium_limicola_(T)	0	0	0	0	0	0	0	0	0	0	0	0	0.00200116	0.00219269	0.000191533	0	0	0
Flavobacterium_lindanitolerans_(T)	0	0	0	0	0	0	0	0	0	0	0	0	0	0	0	0	0	0
Flavobacterium_longum	0	0	0	0	0	0	0	0	0	0	0	0	0.00200116	0.00219269	0.000191533	0	0	0
Flavobacterium_marinum	0	0	0	0	0	0	0	0	0	0	0	0	0	0	0	0	0	0
Flavobacterium_micromati_(T)	0	0	0	0	0	0	0	0	0	0	0	0	0.00200116	0	0.00200116	0	0	0
Flavobacterium_mizutaii_(T)	0	0	0	0	0	0	0	0	0	0.0540022	0.0567788	0.00277659	0.0200116	0.0219269	0.00191533	0	0	0
Flavobacterium_omnivorum_(T)	0	0	0	0	0	0	0	0	0	0	0	0	0	0	0	0	0	0
Flavobacterium_pectinovorum	0	0	0	0	0	0	0	0	0	0	0	0	0.00400232	0.00438539	0.000383067	0	0	0
Flavobacterium_phragmitis	0	0	0	0	0	0	0	0	0	0	0	0	0	0	0	0	0	0
Flavobacterium_ponti_(T)	0	0	0	0	0	0	0	0	0	0	0	0	0	0	0	0	0	0
Flavobacterium_psychrolimnae_(T)	0	0	0	0	0	0	0	0	0	0	0	0	0.00400232	0.00219269	0.00180963	0	0	0
Flavobacterium_psychrophilum_(T)	0	0	0	0	0	0	0	0	0	0	0	0	0.00200116	0.00219269	0.000191533	0	0	0
Flavobacterium_rakeshii	0	0	0	0	0	0	0	0	0	0	0	0	0	0	0	0	0	0
Flavobacterium_resistens_(T)	0	0	0	0	0	0	0	0	0	0	0	0	0.00200116	0.00219269	0.000191533	0	0	0
Flavobacterium_rivuli_(T)	0	0	0	0	0	0	0	0	0	0	0	0	0	0	0	0	0	0
Flavobacterium_segetis_(T)	0	0	0	0	0	0	0	0	0	0	0	0	0	0	0	0	0	0
Flavobacterium_sp._1126-1H-08	0	0	0	0	0	0	0	0	0	0	0	0	0	0	0	0	0	0
Flavobacterium_sp._412R-09	0	0	0	0	0	0	0	0	0	0	0	0	0.00200116	0.00219269	0.000191533	0	0	0
Flavobacterium_sp._435-08	0	0	0	0	0	0	0	0	0	0	0	0	0	0	0	0	0	0
Flavobacterium_sp._F3	0	0	0	0	0	0	0	0	0	0	0	0	0	0	0	0	0	0
Flavobacterium_sp._KMM_6686	0	0	0	0	0	0	0	0	0	0	0	0	0.00200116	0.00219269	0.000191533	0	0	0
Flavobacterium_sp._NP180	0	0	0	0	0	0	0	0	0	0	0	0	0	0	0	0	0	0
Flavobacterium_sp._S44	0	0	0	0	0	0	0	0	0	0	0	0	0	0	0	0	0	0
Flavobacterium_sp._Sr22	0	0	0	0	0	0	0	0	0	0	0	0	0.00200116	0	0.00200116	0	0	0
Flavobacterium_sp._WV33	0	0	0	0	0	0	0	0	0	0	0	0	0	0	0	0	0	0
Flavobacterium_sp._XIN-1	0	0	0	0	0	0	0	0	0	0	0	0	0.00200116	0.00219269	0.000191533	0	0	0
Flavobacterium_subsaxonicum_(T)	0	0	0	0	0	0	0	0	0	0	0	0	0.00200116	0	0.00200116	0	0	0
Flavobacterium_succinicans_(T)	0	0	0	0	0	0	0	0	0	0	0	0	0	0	0	0	0	0
Flavobacterium_suncheonense_(T)	0	0	0	0	0	0	0	0	0	0	0	0	0	0	0	0	0	0
Flavobacterium_swingsii_(T)	0	0	0	0	0	0	0	0	0	0	0	0	0	0	0	0	0	0
Flavobacterium_tegetincola_(T)	0	0	0	0	0	0	0	0	0	0	0	0	0.00400232	0.00438539	0.000383067	0	0	0
Flavobacterium_terrae_(T)	0	0	0	0	0	0	0	0	0	0	0	0	0	0	0	0	0	0
Flavobacterium_terrigena_(T)	0	0	0	0	0	0	0	0	0	0	0	0	0	0	0	0	0	0
Flavobacterium_tiangeerense_(T)	0	0	0	0	0	0	0	0	0	0	0	0	0.00400232	0.00438539	0.000383067	0	0	0
Flavobacterium_ummariense_(T)	0	0	0	0	0	0	0	0	0	0	0	0	0	0	0	0	0	0
Flavobacterium_urocaniciphilum	0	0	0	0	0	0	0	0	0	0	0	0	0	0	0	0	0	0
Flavobacterium_urumqiense_(T)	0	0	0	0	0	0	0	0	0	0	0	0	0	0	0	0	0	0
Flavobacterium_weaverense_(T)	0	0	0	0	0	0	0	0	0	0	0	0	0.00200116	0	0.00200116	0	0	0
Flavobacterium_xanthum_(T)	0	0	0	0	0	0	0	0	0	0	0	0	0	0	0	0	0	0
Flavobacterium_xinjiangense_(T)	0	0	0	0	0	0	0	0	0	0	0	0	0	0	0	0	0	0
Flavonifractor_plautii_(T)	0.116	0.118392	0.00239151	0.46	0.464478	0.00447756	0	0	0	0	0	0	0.00200116	0.00219269	0.000191533	0	0	0
Fluviicola_taffensis	0	0	0	0	0	0	0	0	0	0	0	0	0.00400232	0.00438539	0.000383067	0	0	0
Formosa_agariphila_(T)	0	0	0	0	0	0	0	0	0	0	0	0	0	0	0	0	0	0
Formosa_algae_(T)	0	0	0	0	0	0	0	0	0	0	0	0	0	0	0	0	0	0
Formosa_sp._IMCC9485	0	0	0	0	0	0	0	0	0	0	0	0	0	0	0	0	0	0
Formosa_undariae	0	0	0	0	0	0	0	0	0	0	0	0	0	0	0	0	0	0
Francisella_noatunensis_(T)	0	0	0	0	0	0	0	0	0	0	0	0	0	0	0	0	0	0
Francisella_philomiragia_(T)	0	0	0	0	0	0	0	0	0	0	0	0	0	0	0	0	0	0
Francisella_tularensis_(T)	0	0	0	0	0	0	0	0	0	0	0	0	0	0	0	0	0	0
Friedmanniella_capsulata_(T)	0	0	0	0	0	0	0	0	0	0	0	0	0.00400232	0.00438539	0.000383067	0	0	0
Friedmanniella_flava_(T)	0	0	0	0	0	0	0	0	0	0	0	0	0.00200116	0	0.00200116	0	0	0
Friedmanniella_lacustris_(T)	0	0	0	0	0	0	0.00200056	0	0.00200056	0	0	0	0.00200116	0	0.00200116	0	0	0
Friedmanniella_luteola_(T)	0	0	0	0	0	0	0.00200056	0.00212224	0.000121681	0	0	0	0.00200116	0.00219269	0.000191533	0	0	0
Friedmanniella_spumicola_(T)	0	0	0	0	0	0	0.00200056	0.00212224	0.000121681	0	0	0	0	0	0	0	0	0
Fusibacter_paucivorans_(T)	0	0	0	0	0	0	0	0	0	0	0	0	0.00200116	0.00219269	0.000191533	0	0	0
Fusibacter_sp._BELH1	0	0	0	0	0	0	0	0	0	0	0	0	0	0	0	0	0	0
Fusibacter_sp._LTF_Kr01	0	0	0	0	0	0	0	0	0	0	0	0	0	0	0	0	0	0
Fusobacterium_equinum_(T)	0.002	0.00204123	4.12329e-05	0	0	0	0.0620174	0.0657895	0.00377211	0.25201	0.264968	0.0129574	0.00200116	0.00219269	0.000191533	0	0	0
Fusobacterium_mortiferum_(T)	0	0	0	0	0	0	0.0400112	0.12309	0.0830788	0.154006	0.45423	0.300224	0	0.00219269	0.00219269	0	0.00215031	0.00215031
Fusobacterium_necrogenes_(T)	0	0	0	0	0	0	0.0340095	0.0360781	0.00206858	0.132005	0.138793	0.00678722	0.00200116	0.00219269	0.000191533	0	0	0
Fusobacterium_necrophorum_(T)	0.002	0.00204123	4.12329e-05	0	0	0	0.25007	0.222835	0.0272347	0.952038	0.84327	0.108768	0.0160093	0.0131562	0.00285312	0.00400072	0.00430061	0.000299893
Fusobacterium_nucleatum_(T)	0.018	0.0183711	0.000371096	0	0	0	3.08286	3.33192	0.249055	13.0005	13.9171	0.916583	0.114066	0.127176	0.0131101	0.0660119	0.0752607	0.00924884
Fusobacterium_varium_(T)	0.002	0.00204123	4.12329e-05	0	0	0	0.184052	0.195246	0.0111946	0.668027	0.702374	0.0343475	0.00200116	0.00219269	0.000191533	0.00200036	0.00215031	0.000149946
Gaiella_occulta_(T)	0	0	0	0	0	0	0	0	0	0	0	0	0	0	0	0	0	0
Gallibacterium_anatis_(T)	0	0	0	0	0	0	0.0220062	0.0233447	0.00133849	0.00200008	0.00210292	0.000102837	0	0	0	0	0	0
Gemella_bergeri_(T)	0.002	0.00204123	4.12329e-05	0	0	0	1.00228	1.06324	0.0609621	0.26201	0.275482	0.0134716	0.0660383	0.0723589	0.0063206	0.0440079	0.0473067	0.00329882
Gemella_haemolysans_(T)	0.002	0.00204123	4.12329e-05	0	0	0	1.03229	0.749151	0.283138	0.298012	0.210292	0.0877202	0.0780453	0.0613954	0.0166498	0.0360065	0.0258037	0.0102028
Gemella_morbillorum_(T)	0	0	0	0	0	0	0.726203	0.35017	0.376034	0.188008	0.109352	0.0786558	0.0240139	0.00877078	0.0152432	0.0240043	0.00860123	0.0154031
Gemella_palaticanis_(T)	0	0	0	0	0	0	0.3581	0.379881	0.0217809	0.0720029	0.075705	0.00370212	0.00800464	0.00877078	0.000766133	0.0140025	0.0150521	0.00104962
Gemella_sanguinis_(T)	0.002	0	0.002	0	0	0	1.0723	0.785229	0.287071	0.278011	0.214498	0.0635136	0.0560325	0.0350831	0.0209494	0.0620112	0.0451564	0.0168547
Gemmata_obscuriglobus_(T)	0	0	0	0	0	0	0	0	0	0	0	0	0.0160093	0.0175416	0.00153227	0	0	0
Gemmatimonas_aurantiaca_(T)	0	0	0	0	0	0	0.00600168	0.00636672	0.000365043	0	0	0	0.374217	0.410034	0.0358167	0	0	0
Geobacillus_caldoxylosilyticus_(T)	0	0	0	0	0	0	0	0	0	0	0	0	0.0660383	0.0723589	0.0063206	0	0	0
Geobacillus_debilis_(T)	0	0	0	0	0	0	0	0	0	0	0	0	0.012007	0.0131562	0.0011492	0	0	0
Geobacillus_jurassicus_(T)	0	0	0	0	0	0	0	0	0	0	0	0	0.0180104	0.0131562	0.00485428	0	0	0
Geobacillus_lituanicus_(T)	0	0	0	0	0	0	0	0	0	0	0	0	0.0160093	0.0109635	0.00504582	0	0	0
Geobacillus_sp._Ge1	0	0	0	0	0	0	0	0	0	0	0	0	0.00800464	0.00877078	0.000766133	0	0	0
Geobacillus_stearothermophilus_(T)	0	0	0	0	0	0	0	0	0	0	0	0	0.336195	0.361795	0.0255995	0	0	0
Geobacillus_thermantarcticus	0	0	0	0	0	0	0	0	0	0	0	0	0.0160093	0.00438539	0.0116239	0	0	0
Geobacillus_thermocatenulatus	0	0	0	0	0	0	0	0	0	0	0	0	0.00600348	0	0.00600348	0	0	0
Geobacillus_thermocatenulatus_(T)	0	0	0	0	0	0	0	0	0	0	0	0	0.00800464	0.00877078	0.000766133	0	0	0
Geobacillus_thermodenitrificans_(T)	0	0	0	0	0	0	0	0	0	0	0	0	0.186108	0.166645	0.0194632	0	0	0
Geobacillus_thermoglucosidasius_(T)	0	0	0	0	0	0	0.00200056	0.00212224	0.000121681	0	0	0	0.222129	0.241196	0.0190675	0	0	0
Geobacillus_thermoleovorans_(T)	0	0	0	0	0	0	0	0	0	0	0	0	0.012007	0.0131562	0.0011492	0	0	0
Geobacillus_toebii_(T)	0	0	0	0	0	0	0	0	0	0	0	0	0.19011	0.19515	0.0050395	0	0	0
Geobacillus_uzenensis_(T)	0	0	0	0	0	0	0	0	0	0	0	0	0.00400232	0.00438539	0.000383067	0	0	0
Geobacillus_vulcani_(T)	0	0	0	0	0	0	0	0	0	0	0	0	0.00800464	0.0109635	0.00295883	0	0	0
Geobacter_psychrophilus_(T)	0	0	0	0	0	0	0	0	0	0	0	0	0.00200116	0.00219269	0.000191533	0	0	0
Glaciecola_agarilytica_(T)	0	0	0	0	0	0	0	0	0	0	0	0	0	0	0	0	0	0
Glaciecola_arctica_(T)	0	0	0	0	0	0	0	0	0	0	0	0	0	0	0	0	0	0
Glaciecola_chathamensis_(T)	0	0	0	0	0	0	0	0	0	0	0	0	0	0	0	0	0	0
Glaciecola_mesophila_(T)	0	0	0	0	0	0	0	0	0	0	0	0	0	0	0	0	0	0
Glaciecola_nitratireducens_(T)	0	0	0	0	0	0	0	0	0	0	0	0	0	0	0	0	0	0
Glaciecola_pallidula_(T)	0	0	0	0	0	0	0	0	0	0	0	0	0	0	0	0	0	0
Glaciecola_polaris_(T)	0	0	0	0	0	0	0	0	0	0	0	0	0	0	0	0	0	0
Glaciecola_psychrophila_(T)	0	0	0	0	0	0	0	0	0	0	0	0	0	0	0	0	0	0
Glaciecola_punicea_(T)	0	0	0	0	0	0	0	0	0	0	0	0	0	0	0	0	0	0
Glaciecola_sp._GGW-M5	0	0	0	0	0	0	0	0	0	0	0	0	0	0	0	0	0	0
Globicatella_sanguinis	0	0	0	0	0	0	0	0	0	0	0	0	0.00200116	0.00219269	0.000191533	0	0	0
Globicatella_sulfidifaciens_(T)	0	0	0	0	0	0	0	0	0	0	0	0	0.00800464	0.00877078	0.000766133	0	0	0
Glycocaulis_abyssi	0	0	0	0	0	0	0	0	0	0	0.00420583	0.00420583	0	0.00219269	0.00219269	0	0	0
Gordonia_amicalis_(T)	0	0	0	0	0	0	0	0	0	0	0	0	0.0440255	0.0482393	0.00421373	0	0	0
Gordonia_defluvii_(T)	0	0	0	0	0	0	0	0	0	0	0	0	0.0420244	0.0460466	0.0040222	0	0	0
Gordonibacter_pamelaeae_(T)	0.002	0	0.002	0	0	0	0	0	0	0	0	0	0	0	0	0	0	0
Granulicatella_adiacens_(T)	0.002	0.00204123	4.12329e-05	0	0	0	1.10831	0.82343	0.284881	0.342014	0.229218	0.112796	0.050029	0.028505	0.021524	0.00400072	0	0.00400072
Granulicatella_elegans_(T)	0	0	0	0	0	0	0.39411	0.418081	0.0239711	0.0960038	0.10094	0.00493616	0.0200116	0.0219269	0.00191533	0	0	0
Grimontia_marina	0	0	0	0	0	0	0	0	0	0	0	0	0	0	0	0	0	0
Haematobacter_massiliensis_(T)	0	0	0	0	0	0	0	0	0	0	0	0	0.00200116	0.00219269	0.000191533	0	0	0
Haematobacter_missouriensis_(T)	0	0	0	0	0	0	0	0	0	0	0	0	0.00600348	0.00657808	0.0005746	0	0	0
Haemophilus_aegyptius_(T)	0.108	0.112268	0.00426781	0	0	0	1.09231	1.17572	0.0834157	0.178007	0.189263	0.0112554	0.0340197	0.0372758	0.00325607	0	0	0
Haemophilus_felis_(T)	0	0	0	0	0	0	0.00200056	0.00212224	0.000121681	0	0	0	0	0	0	0	0	0
Haemophilus_haemoglobinophilus_(T)	0	0	0	0	0	0	0.00600168	0.00636672	0.000365043	0	0	0	0.00200116	0.00219269	0.000191533	0	0	0
Haemophilus_haemolyticus	0.01	0.0122474	0.0022474	0	0	0	0.0840235	0.0721562	0.0118673	0.0100004	0.0105146	0.000514184	0.00200116	0.00219269	0.000191533	0	0	0
Haemophilus_parainfluenzae_(T)	0.004	0.0061237	0.0021237	0	0	0	0.0220062	0.0191002	0.00290599	0.024001	0.025235	0.00123404	0	0	0	0	0	0
Haemophilus_parasuis_(T)	0.004	0.0061237	0.0021237	0	0	0	0.0760213	0.0827674	0.00674612	0.0120005	0.0126175	0.00061702	0.00200116	0.00219269	0.000191533	0	0	0
Haemophilus_pittmaniae_(T)	0.002	0.00204123	4.12329e-05	0	0	0	0.00400112	0.00212224	0.00187888	0	0	0	0	0	0	0	0	0
Hafnia_sp._DJC1-1	0	0	0	0	0	0	0	0	0	0	0	0	0	0	0	0	0	0
Haliea_salexigens_(T)	0	0	0	0	0	0	0	0	0	0	0	0	0.00200116	0.00219269	0.000191533	0	0	0
Haliscomenobacter_hydrossis_(T)	0	0	0	0	0	0	0	0	0	0.00200008	0.00210292	0.000102837	0.0280162	0.0306977	0.00268147	0	0	0
Haloferula_chungangensis	0	0	0	0	0	0	0	0	0	0	0	0	0	0	0	0	0	0
Haloferula_harenae_(T)	0	0	0	0	0	0	0	0	0	0	0	0	0	0	0	0	0	0
Haloferula_helveola_(T)	0	0	0	0	0	0	0	0	0	0	0	0	0	0	0	0	0	0
Haloferula_phyci_(T)	0	0	0	0	0	0	0	0	0	0	0	0	0	0	0	0	0	0
Haloferula_rosea_(T)	0	0	0	0	0	0	0	0	0	0	0	0	0	0	0	0	0	0
Haloferula_sargassicola_(T)	0	0	0	0	0	0	0	0	0	0	0	0	0	0	0	0	0	0
Halomonas_alkaliphila_(T)	0	0	0	0	0	0	0	0	0	0	0	0	0	0	0	0	0	0
Halomonas_almeriensis_(T)	0	0	0	0	0	0	0	0	0	0	0	0	0	0	0	0	0	0
Halomonas_aquamarina_(T)	0	0	0	0	0	0	0	0	0	0	0	0	0	0	0	0	0	0
Halomonas_arcis_(T)	0	0	0	0	0	0	0	0	0	0	0	0	0	0	0	0	0	0
Halomonas_axialensis_(T)	0	0	0	0	0	0	0	0	0	0	0	0	0	0	0	0	0	0
Halomonas_cerina_(T)	0	0	0	0	0	0	0	0	0	0	0	0	0	0	0	0	0	0
Halomonas_cibimaris	0	0	0	0	0	0	0	0	0	0	0	0	0	0	0	0	0	0
Halomonas_cupida	0	0	0	0	0	0	0	0	0	0	0	0	0	0	0	0	0	0
Halomonas_desiderata_(T)	0	0	0	0	0	0	0	0	0	0	0	0	0	0	0	0	0	0
Halomonas_elongata	0	0	0	0	0	0	0	0	0	0	0	0	0.00200116	0	0.00200116	0	0	0
Halomonas_flava	0	0	0	0	0	0	0	0	0	0	0	0	0.00200116	0	0.00200116	0	0	0
Halomonas_fontilapidosi_(T)	0	0	0	0	0	0	0	0	0	0	0	0	0	0	0	0	0	0
Halomonas_halodenitrificans_(T)	0	0	0	0	0	0	0	0	0	0	0	0	0	0	0	0	0	0
Halomonas_janggokensis_(T)	0	0	0	0	0	0	0	0	0	0	0	0	0	0	0	0	0	0
Halomonas_koreensis_(T)	0	0	0	0	0	0	0	0	0	0	0	0	0	0	0	0	0	0
Halomonas_magadiensis_(T)	0	0	0	0	0	0	0	0	0	0	0	0	0	0	0	0	0	0
Halomonas_muralis_(T)	0	0	0	0	0	0	0	0	0	0	0	0	0	0	0	0	0	0
Halomonas_neptunia_(T)	0	0	0	0	0	0	0	0	0	0	0	0	0	0	0	0	0	0
Halomonas_pacifica_(T)	0	0	0	0	0	0	0	0	0	0	0	0	0	0	0	0	0	0
Halomonas_salifodinae_(T)	0	0	0	0	0	0	0	0	0	0	0	0	0	0	0	0	0	0
Halomonas_salina_(T)	0	0	0	0	0	0	0	0	0	0	0	0	0	0	0	0	0	0
Halomonas_shengliensis_(T)	0	0	0	0	0	0	0	0	0	0	0	0	0	0	0	0	0	0
Halomonas_sinaiensis	0	0	0	0	0	0	0	0	0	0	0	0	0	0	0	0	0	0
Halomonas_sp._C17	0	0	0	0	0	0	0.00200056	0.00212224	0.000121681	0	0	0	0	0	0	0	0	0
Halomonas_stevensii_(T)	0	0	0	0	0	0	0	0	0	0	0	0	0	0	0	0	0	0
Halomonas_subglaciescola_(T)	0	0	0	0	0	0	0	0	0	0	0	0	0	0	0	0	0	0
Halomonas_sulfidaeris_(T)	0	0	0	0	0	0	0	0	0	0	0	0	0	0	0	0	0	0
Halomonas_taeanensis_(T)	0	0	0	0	0	0	0	0	0	0	0	0	0	0	0	0	0	0
Halomonas_titanicae_(T)	0	0	0	0	0	0	0.00200056	0	0.00200056	0	0	0	0	0	0	0	0	0
Halomonas_ventosae_(T)	0	0	0	0	0	0	0	0	0	0	0	0	0	0	0	0	0	0
Halomonas_venusta_(T)	0	0	0	0	0	0	0	0	0	0	0	0	0	0	0	0	0	0
Halomonas_xianhensis	0	0	0	0	0	0	0	0	0	0	0	0	0	0	0	0	0	0
Halovibrio_denitrificans_(T)	0	0	0	0	0	0	0	0	0	0	0	0	0	0	0	0	0	0
Hansschlegelia_plantiphila_(T)	0	0	0	0	0	0	0	0	0	0	0	0	0.00200116	0.00219269	0.000191533	0	0	0
Helcobacillus_massiliensis_(T)	0	0	0	0	0	0	0	0	0	0	0	0	0.00400232	0.00438539	0.000383067	0	0	0
Helcococcus_kunzii_(T)	0	0	0	0	0	0	0	0	0	0	0	0	0	0	0	0.00200036	0.00215031	0.000149946
Helicobacter_brantae_(T)	0	0	0	0	0	0	0	0	0	0	0	0	0.00200116	0.00219269	0.000191533	0	0	0
Helicobacter_canadensis_(T)	0	0	0	0	0	0	0	0	0	0	0	0	0.00600348	0.00657808	0.0005746	0	0	0
Helicobacter_cetorum_(T)	0	0	0	0	0	0	0	0	0	0	0	0	0.00400232	0.00438539	0.000383067	0	0	0
Helicobacter_cinaedi_(T)	0	0	0	0	0	0	0	0	0	0	0	0	0	0.00219269	0.00219269	0	0	0
Helicobacter_ganmani_(T)	0	0	0	0	0	0	0	0	0	0	0	0	0.00200116	0.00219269	0.000191533	0	0	0
Helicobacter_hepaticus_(T)	0	0	0	0	0	0	0.00200056	0.00212224	0.000121681	0	0	0	0.00200116	0.00219269	0.000191533	0	0	0
Helicobacter_pametensis_(T)	0	0	0	0	0	0	0	0	0	0	0	0	0.00200116	0.00219269	0.000191533	0	0	0
Helicobacter_pylori_(T)	0	0	0	0	0	0	0	0	0	0	0	0	0.00800464	0.00657808	0.00142656	0	0	0
Henriciella_aquimarina_(T)	0	0	0	0	0	0	0	0	0	0.00400016	0.00420583	0.000205673	0	0	0	0	0	0
Henriciella_litoralis_(T)	0	0	0	0	0	0	0	0	0	0.0120005	0.0126175	0.00061702	0.00200116	0.00219269	0.000191533	0	0	0
Henriciella_marina_(T)	0	0	0	0	0	0	0	0	0	0.00400016	0.00420583	0.000205673	0.00200116	0.00219269	0.000191533	0	0	0
Herbaspirillum_huttiense_(T)	0	0	0	0	0	0	0	0	0	0	0	0	0.00800464	0.00438539	0.00361925	0	0	0
Herbaspirillum_rhizosphaerae_(T)	0	0	0	0	0	0	0	0	0	0	0	0	0	0	0	0	0	0
Herminiimonas_fonticola_(T)	0	0	0	0	0	0	0	0	0	0	0	0	0.0140081	0.0153489	0.00134073	0	0	0
Herminiimonas_glaciei_(T)	0	0	0	0	0	0	0	0	0	0	0	0	0	0	0	0	0	0
Herminiimonas_saxobsidens_(T)	0	0	0	0	0	0	0	0	0	0	0	0	0.00600348	0.00438539	0.00161809	0	0	0
Hoeflea_anabaenae_(T)	0	0	0	0	0	0	0	0	0	0	0	0	0	0	0	0	0	0
Hoeflea_marina_(T)	0	0	0	0	0	0	0	0	0	0	0	0	0	0	0	0	0	0
Holdemania_filiformis_(T)	0.014	0.0142886	0.00028863	0	0	0	0	0	0	0	0	0	0	0	0	0	0	0
Howardella_ureilytica_(T)	0.004	0.00408247	8.24658e-05	0	0	0	0	0	0	0.00200008	0.00210292	0.000102837	0	0	0	0	0	0
Hydrogenophaga_flava_(T)	0	0	0	0	0	0	0	0	0	0	0	0	0.00200116	0	0.00200116	0	0	0
Hydrogenophilus_hirschii_(T)	0	0	0	0	0	0	0.00400112	0.00424448	0.000243362	0	0	0	0.00200116	0	0.00200116	0	0	0
Hydrogenophilus_islandicus_(T)	0	0	0	0	0	0	0	0	0	0	0	0	0.00200116	0.00219269	0.000191533	0	0	0
Hydrogenophilus_thermoluteolus_(T)	0	0	0	0	0	0	0.00200056	0	0.00200056	0	0	0	0	0	0	0	0	0
Hylemonella_gracilis_(T)	0	0	0	0	0	0	0	0	0	0	0	0	0	0	0	0	0	0
Hyphomicrobium_denitrificans_(T)	0	0	0	0	0	0	0	0	0	0	0	0	0.0320186	0.00219269	0.0298259	0	0	0
Hyphomicrobium_facile_(T)	0	0	0	0	0	0	0	0	0	0	0	0	0.0180104	0	0.0180104	0	0	0
Hyphomicrobium_hollandicum_(T)	0	0	0	0	0	0	0	0	0	0	0	0	0.00600348	0.00657808	0.0005746	0	0	0
Hyphomicrobium_methylovorum_(T)	0	0	0	0	0	0	0	0	0	0	0	0	0.00200116	0.00219269	0.000191533	0	0	0
Hyphomicrobium_nitrativorans_NL23	0	0	0	0	0	0	0	0	0	0	0	0	0.00400232	0.00438539	0.000383067	0	0	0
Hyphomicrobium_sulfonivorans_(T)	0	0	0	0	0	0	0	0	0	0	0	0	0.0260151	0.0241196	0.00189546	0	0	0
Hyphomicrobium_vulgare_(T)	0	0	0	0	0	0	0	0	0	0	0	0	0.0220128	0.0131562	0.0088566	0	0	0
Ilumatobacter_coccineus_YM16-304	0	0	0	0	0	0	0	0	0	0	0	0	0	0	0	0	0	0
Ilumatobacter_fluminis_(T)	0	0	0	0	0	0	0	0	0	0	0	0	0	0	0	0	0	0
Ilumatobacter_nonamiensis_YM16-303	0	0	0	0	0	0	0	0	0	0	0	0	0.00200116	0.00219269	0.000191533	0	0	0
Janibacter_anophelis_(T)	0	0	0	0	0	0	0	0	0	0	0	0	0.00600348	0.00657808	0.0005746	0	0	0
Janibacter_corallicola_(T)	0	0	0	0	0	0	0	0	0	0	0	0	0.00600348	0	0.00600348	0	0	0
Janibacter_hoylei	0	0	0	0	0	0	0.00200056	0.00212224	0.000121681	0	0	0	0.00400232	0.00438539	0.000383067	0	0	0
Janibacter_limosus_(T)	0	0	0	0	0	0	0	0	0	0	0	0	0.00600348	0.00657808	0.0005746	0	0	0
Janibacter_melonis_(T)	0	0	0	0	0	0	0.00200056	0	0.00200056	0	0	0	0.0400232	0.0394685	0.000554722	0	0	0
Janibacter_sp._0704P10-1	0	0	0	0	0	0	0	0	0	0	0	0	0.00600348	0.00657808	0.0005746	0	0	0
Janibacter_sp._IV-75	0	0	0	0	0	0	0	0	0	0	0	0	0.00200116	0.00219269	0.000191533	0	0	0
Janibacter_terrae_(T)	0	0	0	0	0	0	0.00200056	0.00212224	0.000121681	0	0	0	0.0340197	0.0350831	0.00106337	0	0	0
Jannaschia_aquimarina_(T)	0	0	0	0	0	0	0	0	0	0	0	0	0	0	0	0	0	0
Jannaschia_helgolandensis_(T)	0	0	0	0	0	0	0	0	0	0	0	0	0	0	0	0	0	0
Jannaschia_pohangensis_(T)	0	0	0	0	0	0	0	0	0	0	0	0	0	0	0	0	0	0
Jannaschia_rubra_(T)	0	0	0	0	0	0	0	0	0	0	0	0	0	0	0	0	0	0
Janthinobacterium_agaricidamnosum_(T)	0	0	0	0	0	0	0	0	0	0	0	0	0.00400232	0.00438539	0.000383067	0	0	0
Janthinobacterium_lividum_(T)	0	0	0	0	0	0	0.00200056	0.00212224	0.000121681	0	0	0	0.0140081	0.0153489	0.00134073	0	0	0
Jeotgalibacillus_marinus_(T)	0	0	0	0	0	0	0	0	0	0	0	0	0.00200116	0.00219269	0.000191533	0	0	0
Jeotgalicoccus_halophilus	0	0	0	0	0	0	0.00200056	0.00212224	0.000121681	0	0	0	0	0	0	0	0	0
Jeotgalicoccus_halotolerans_(T)	0	0	0	0	0	0	0	0	0	0	0	0	0.00600348	0.00219269	0.00381079	0	0	0
Jeotgalicoccus_huakuii_(T)	0	0	0	0	0	0	0	0	0	0	0	0	0.00400232	0.00438539	0.000383067	0	0	0
Jeotgalicoccus_marinus_(T)	0	0	0	0	0	0	0	0	0	0	0	0	0.00200116	0	0.00200116	0	0	0
Jeotgalicoccus_nanhaiensis	0	0	0	0	0	0	0	0	0	0	0	0	0.00200116	0.00219269	0.000191533	0	0	0
Jeotgalicoccus_pinnipedialis_(T)	0	0	0	0	0	0	0	0	0	0	0	0	0	0	0	0	0	0
Jeotgalicoccus_psychrophilus_(T)	0	0	0	0	0	0	0	0	0	0	0	0	0.00200116	0.00219269	0.000191533	0	0	0
Jonquetella_anthropi_(T)	0	0	0	0	0	0	0.00800224	0.00848896	0.000486724	0	0	0	0.00200116	0.00219269	0.000191533	0.022004	0.0236534	0.00164941
Joostella_marina_(T)	0	0	0	0	0	0	0	0	0	0	0	0	0	0	0	0	0	0
Kaistia_defluvii_(T)	0	0	0	0	0	0	0	0	0	0	0	0	0.00200116	0	0.00200116	0	0	0
Kaistobacter_terrae	0	0	0	0	0	0	0.00200056	0.00212224	0.000121681	0	0	0	0.00400232	0.00438539	0.000383067	0	0	0
Kiloniella_laminariae_(T)	0	0	0	0	0	0	0	0	0	0	0	0	0	0	0	0	0	0
Kiloniella_sp._MEBiC09566	0	0	0	0	0	0	0	0	0	0	0	0	0	0	0	0	0	0
Kingella_denitrificans_(T)	0	0	0	0	0	0	0.0100028	0.0106112	0.000608405	0.076003	0.0799108	0.0039078	0.00600348	0.00657808	0.0005746	0	0	0
Kingella_kingae_(T)	0	0	0	0	0	0	0.0220062	0.0233447	0.00133849	0.176007	0.185057	0.00904963	0.00600348	0.00657808	0.0005746	0	0	0
Kingella_oralis_(T)	0	0	0	0	0	0	0.00600168	0.00636672	0.000365043	0.0320013	0.0336467	0.00164539	0.00600348	0.00657808	0.0005746	0	0	0
Klebsiella_oxytoca_(T)	0.018	0.0183711	0.000371096	0	0	0	0.00400112	0.00424448	0.000243362	0	0	0	0.00600348	0.00657808	0.0005746	0	0	0
Klebsiella_pneumoniae_(T)	0.164	0.153092	0.0109075	0	0	0	0.0540151	0.0509338	0.00308134	0.00200008	0.00210292	0.000102837	0.0320186	0.0350831	0.00306453	0	0	0
Kluyvera_ascorbata_(T)	0	0	0	0	0	0	0	0	0	0	0	0	0	0	0	0	0	0
Kluyvera_georgiana_(T)	0	0	0	0	0	0	0	0	0	0	0	0	0	0	0	0	0	0
Kluyvera_intermedia_(T)	0	0	0	0	0	0	0	0	0	0	0	0	0	0	0	0	0	0
Knoellia_aerolata_(T)	0	0	0	0	0	0	0	0	0	0	0	0	0.00200116	0.00219269	0.000191533	0	0	0
Kocuria_aegyptia_(T)	0	0	0	0	0	0	0	0	0	0	0	0	0.00600348	0	0.00600348	0	0	0
Kocuria_atrinae_(T)	0	0	0	0	0	0	0	0	0	0	0	0	0.0440255	0.0372758	0.00674974	0	0	0
Kocuria_carniphila_(T)	0	0	0	0	0	0	0	0	0	0	0	0	0.0360209	0.0394685	0.0034476	0	0	0
Kocuria_flava_(T)	0	0	0	0	0	0	0	0	0	0	0	0	0.0460267	0.0394685	0.0065582	0	0	0
Kocuria_gwangalliensis_(T)	0	0	0	0	0	0	0	0	0	0	0	0	0.0200116	0.0175416	0.00247006	0	0	0
Kocuria_halotolerans_(T)	0	0	0	0	0	0	0	0	0	0	0	0	0.012007	0.0131562	0.0011492	0	0	0
Kocuria_himachalensis_(T)	0	0	0	0	0	0	0	0	0	0	0	0	0.00600348	0.00657808	0.0005746	0	0	0
Kocuria_koreensis_(T)	0	0	0	0	0	0	0	0	0	0	0	0	0.0340197	0.0372758	0.00325607	0	0	0
Kocuria_kristinae_(T)	0	0	0	0	0	0	0.00200056	0.00212224	0.000121681	0	0	0	0.0480279	0.0306977	0.0173301	0	0	0
Kocuria_marina_(T)	0	0	0	0	0	0	0	0	0	0	0	0	0.0220128	0.0241196	0.00210687	0	0	0
Kocuria_palustris_(T)	0	0	0	0	0	0	0	0	0	0.00400016	0.00420583	0.000205673	0.232135	0.192957	0.0391776	0.00200036	0	0.00200036
Kocuria_polaris_(T)	0	0	0	0	0	0	0.00200056	0.00212224	0.000121681	0.00200008	0	0.00200008	0.0660383	0.0460466	0.0199917	0	0	0
Kocuria_rhizophila_(T)	0	0	0	0	0	0	0.00200056	0.00212224	0.000121681	0	0	0	0.0800464	0.0877078	0.00766133	0	0	0
Kocuria_rosea_(T)	0	0	0	0	0	0	0	0	0	0	0	0	0.012007	0.0263123	0.0143054	0	0	0
Kocuria_salsicia_(T)	0	0	0	0	0	0	0	0	0	0	0	0	0.00600348	0.00657808	0.0005746	0	0	0
Kocuria_turfanensis_(T)	0	0	0	0	0	0	0	0	0	0	0	0	0.0540313	0.0526247	0.00140668	0	0	0
Kocuria_varians_(T)	0	0	0	0	0	0	0	0	0	0	0	0	0.0140081	0.0153489	0.00134073	0	0	0
Kurthia_sibirica_(T)	0	0	0	0	0	0	0	0	0	0	0	0	0.00200116	0.00219269	0.000191533	0	0	0
Kytococcus_schroeteri_(T)	0	0	0	0	0	0	0	0	0	0	0	0	0.00400232	0.00438539	0.000383067	0	0	0
Kytococcus_sedentarius_(T)	0	0	0	0	0	0	0	0	0	0	0	0	0.00800464	0.00877078	0.000766133	0	0	0
Labrenzia_alba_(T)	0	0	0	0	0	0	0	0	0	0	0	0	0	0	0	0	0	0
Labrys_methylaminiphilus_(T)	0	0	0	0	0	0	0	0	0	0	0	0	0.00400232	0.00438539	0.000383067	0	0	0
Labrys_miyagiensis_(T)	0	0	0	0	0	0	0	0	0	0	0	0	0.012007	0.0131562	0.0011492	0	0	0
Labrys_okinawensis_(T)	0	0	0	0	0	0	0	0	0	0	0	0	0.00600348	0.00657808	0.0005746	0	0	0
Labrys_portucalensis_(T)	0	0	0	0	0	0	0	0	0	0	0	0	0.00400232	0.00438539	0.000383067	0	0	0
Labrys_wisconsinensis_(T)	0	0	0	0	0	0	0	0	0	0	0	0	0.00200116	0.00219269	0.000191533	0	0	0
Lachnobacterium_bovis_(T)	0.008	0.00816493	0.000164932	0	0	0	0	0	0	0	0	0	0	0	0	0	0	0
Lachnospira_multipara_(T)	0.002	0.00204123	4.12329e-05	0	0	0	0	0	0	0	0	0	0	0	0	0	0	0
Lactobacillus_acetotolerans_(T)	0	0	0	0	0	0	0	0	0	0	0	0	0.00400232	0.00438539	0.000383067	0.182033	0.195678	0.0136451
Lactobacillus_algidus_(T)	0	0	0	0	0	0	0	0	0	0	0	0	0.00200116	0.00219269	0.000191533	0.0240043	0.0258037	0.00179936
Lactobacillus_amylolyticus_(T)	0	0	0	0	0	0	0	0	0	0.00200008	0.00210292	0.000102837	0.00400232	0.00438539	0.000383067	0.0620112	0.0666595	0.00464834
Lactobacillus_amylotrophicus_(T)	0	0	0	0	0	0	0	0	0	0.00200008	0	0.00200008	0.00200116	0	0.00200116	0.186033	0.0903129	0.0957206
Lactobacillus_amylovorus_(T)	0.002	0.00408247	0.00208247	0	0	0	0	0	0	0.0100004	0.0105146	0.000514184	0.0160093	0.0153489	0.000660428	0.878158	0.916031	0.0378725
Lactobacillus_animalis_(T)	0.002	0.00204123	4.12329e-05	0	0	0	0	0	0	0.00600024	0.00630875	0.00030851	0.00600348	0.00657808	0.0005746	0.436078	0.468767	0.0326883
Lactobacillus_antri_(T)	0	0	0	0	0	0	0	0	0	0	0	0	0.00200116	0.00219269	0.000191533	0.0100018	0.0107515	0.000749732
Lactobacillus_apis	0	0	0	0	0	0	0	0	0	0	0	0	0	0	0	0.0260047	0.027954	0.0019493
Lactobacillus_apodemi_(T)	0	0	0	0	0	0	0	0	0	0	0	0	0	0	0	0.0420076	0.0258037	0.0162039
Lactobacillus_aviarius_subsp._araffinosus	0	0	0	0	0	0	0	0	0	0	0	0	0.00200116	0.00219269	0.000191533	0.0180032	0.0193528	0.00134952
Lactobacillus_backii	0	0	0	0	0	0	0	0	0	0	0	0	0	0	0	0.0380068	0.0408558	0.00284898
Lactobacillus_bifermentans	0	0	0	0	0	0	0	0	0	0	0	0	0	0	0	0.0140025	0.0150521	0.00104962
Lactobacillus_bobalius_(T)	0	0	0	0	0	0	0	0	0	0	0	0	0.00200116	0.00219269	0.000191533	0.078014	0.077411	0.000603011
Lactobacillus_buchneri_(T)	0.006	0.0061237	0.000123699	0	0	0	0	0	0	0	0	0	0.0180104	0.0197342	0.0017238	0.538097	0.518224	0.019873
Lactobacillus_cacaonum_(T)	0.002	0.00204123	4.12329e-05	0	0	0	0	0	0	0	0	0	0	0	0	0.104019	0.049457	0.0545617
Lactobacillus_capillatus_(T)	0	0	0	0	0	0	0	0	0	0.00200008	0.00210292	0.000102837	0	0	0	0.072013	0.077411	0.00539807
Lactobacillus_casei_(T)	0.004	0.00408247	8.24658e-05	0	0	0	0	0	0	0.00400016	0.00420583	0.000205673	0.00200116	0.00219269	0.000191533	0.27605	0.296742	0.0206926
Lactobacillus_coleohominis_(T)	0.002	0	0.002	0	0	0	0	0	0	0	0	0	0.00200116	0.00219269	0.000191533	0.0900162	0.0795613	0.0104549
Lactobacillus_collinoides_(T)	0	0	0	0	0	0	0	0	0	0	0	0	0	0	0	0.0140025	0.0150521	0.00104962
Lactobacillus_composti_(T)	0.002	0.00204123	4.12329e-05	0	0	0	0	0	0	0	0	0	0	0	0	0.0400072	0.0430061	0.00299893
Lactobacillus_concavus_(T)	0	0	0	0	0	0	0	0	0	0	0	0	0	0	0	0.0660119	0.0709601	0.00494823
Lactobacillus_coryniformis_(T)	0.002	0.00204123	4.12329e-05	0	0	0	0	0	0	0.00200008	0.00210292	0.000102837	0.00800464	0.00877078	0.000766133	0.452081	0.470917	0.0188357
Lactobacillus_crispatus_(T)	0	0	0	0	0	0	0	0	0	0	0	0	0	0	0	0.0260047	0	0.0260047
Lactobacillus_crustorum_(T)	0.004	0.00408247	8.24658e-05	0	0	0	0	0	0	0	0	0	0.00600348	0.00438539	0.00161809	0.226041	0.206429	0.0196113
Lactobacillus_curieae	0.002	0.00204123	4.12329e-05	0	0	0	0	0	0	0	0	0	0	0	0	0.0420076	0.0215031	0.0205045
Lactobacillus_delbrueckii_(T)	0.04	0.0408247	0.000824658	0	0	0	0.00600168	0.00636672	0.000365043	0.0340014	0.0336467	0.000354692	0.118068	0.120598	0.00252969	5.40897	5.55639	0.147418
Lactobacillus_diolivorans_(T)	0.016	0.0142886	0.00171137	0	0	0	0	0	0	0.0140006	0.00841167	0.00558889	0.0320186	0.0328904	0.000871838	1.42426	1.46006	0.0358017
Lactobacillus_equi_(T)	0	0	0	0	0	0	0	0	0	0	0	0	0	0	0	0.124022	0.133319	0.00929667
Lactobacillus_equicursoris_(T)	0	0	0	0	0	0	0	0	0	0	0	0	0	0.00219269	0.00219269	0.0240043	0.0172025	0.00680187
Lactobacillus_equigenerosi_(T)	0	0	0	0	0	0	0	0	0	0	0	0	0	0	0	0.0960173	0.0537577	0.0422596
Lactobacillus_fabifermentans_(T)	0.002	0	0.002	0	0	0	0	0	0	0.00200008	0	0.00200008	0	0	0	0.0420076	0.0258037	0.0162039
Lactobacillus_faecis	0	0	0	0	0	0	0	0	0	0	0	0	0	0	0	0.022004	0.0236534	0.00164941
Lactobacillus_farciminis	0.002	0	0.002	0	0	0	0	0	0	0	0	0	0.00400232	0.00219269	0.00180963	0.0660119	0.0537577	0.0122542
Lactobacillus_farraginis_(T)	0	0	0	0	0	0	0	0	0	0.00400016	0.00420583	0.000205673	0.0160093	0.0175416	0.00153227	1.05219	1.13106	0.0788718
Lactobacillus_fermentum	0.054	0.0469484	0.00705164	0	0	0	0.0100028	0.0106112	0.000608405	0.0460018	0.0483671	0.00236525	0.118068	0.118405	0.000336993	6.6892	6.66165	0.0275548
Lactobacillus_floricola	0	0	0	0	0	0	0	0	0	0	0	0	0.00400232	0.00438539	0.000383067	0.120022	0.129018	0.00899678
Lactobacillus_florum_(T)	0.004	0.00204123	0.00195877	0	0	0	0	0	0	0.00400016	0.00210292	0.00189724	0.00400232	0	0.00400232	0.380068	0.0602086	0.31986
Lactobacillus_fornicalis_(T)	0	0	0	0	0	0	0	0	0	0.00200008	0.00210292	0.000102837	0.00200116	0.00219269	0.000191533	0.180032	0.156972	0.02306
Lactobacillus_fructivorans_(T)	0.002	0.00204123	4.12329e-05	0	0	0	0	0	0	0.00200008	0.00210292	0.000102837	0.00200116	0.00219269	0.000191533	0.170031	0.152672	0.0173588
Lactobacillus_frumenti_(T)	0	0	0	0	0	0	0	0	0	0	0	0	0	0	0	0.0180032	0.0193528	0.00134952
Lactobacillus_fuchuensis_(T)	0	0	0	0	0	0	0	0	0	0	0	0	0.00200116	0.00219269	0.000191533	0.0840151	0.0688098	0.0152053
Lactobacillus_furfuricola	0	0	0	0	0	0	0	0	0	0	0	0	0.00600348	0.00657808	0.0005746	0.0340061	0.027954	0.00605214
Lactobacillus_futsaii	0.002	0.00204123	4.12329e-05	0	0	0	0	0	0	0.00400016	0.00420583	0.000205673	0.00800464	0.00877078	0.000766133	0.598108	0.625739	0.0276315
Lactobacillus_gasseri_(T)	0.008	0.00816493	0.000164932	0	0	0	0.00200056	0.00212224	0.000121681	0.00800032	0.00841167	0.000411347	0.0240139	0.0219269	0.00208699	0.866156	0.881626	0.0154697
Lactobacillus_gastricus_(T)	0	0	0	0	0	0	0	0	0	0	0	0	0.00200116	0.00219269	0.000191533	0.0200036	0.0215031	0.00149946
Lactobacillus_ghanensis_(T)	0	0	0	0	0	0	0	0	0	0	0	0	0.00400232	0.00438539	0.000383067	0.0680122	0.0731104	0.00509818
Lactobacillus_graminis_(T)	0	0	0	0	0	0	0	0	0	0	0	0	0	0	0	0.0160029	0.0365552	0.0205523
Lactobacillus_hammesii_(T)	0.002	0.00204123	4.12329e-05	0	0	0	0	0	0	0	0	0	0.00400232	0.00219269	0.00180963	0.0800144	0.0645092	0.0155052
Lactobacillus_hamsteri_(T)	0	0	0	0	0	0	0	0	0	0	0	0	0	0	0	0.0300054	0.0322546	0.0022492
Lactobacillus_harbinensis_(T)	0	0	0	0	0	0	0	0	0	0.00200008	0.00210292	0.000102837	0.00200116	0.00219269	0.000191533	0.184033	0.197828	0.0137951
Lactobacillus_helveticus_(T)	0.006	0.00408247	0.00191753	0	0	0	0	0	0	0.00200008	0.00210292	0.000102837	0.0100058	0.00877078	0.00123503	0.314057	0.296742	0.0173142
Lactobacillus_hokkaidonensis	0	0	0	0	0	0	0	0	0	0	0.00210292	0.00210292	0	0.00438539	0.00438539	0	0.109666	0.109666
Lactobacillus_hokkainsis	0	0	0	0	0	0	0	0	0	0.00200008	0	0.00200008	0.00400232	0	0.00400232	0.102018	0	0.102018
Lactobacillus_hominis	0.004	0.00408247	8.24658e-05	0	0	0	0	0	0	0.00200008	0.00210292	0.000102837	0.00400232	0.00438539	0.000383067	0.0480086	0.0516074	0.00359871
Lactobacillus_homohiochii_(T)	0	0	0	0	0	0	0	0	0	0	0	0	0	0	0	0.0320058	0	0.0320058
Lactobacillus_iners_(T)	0	0	0	0	0	0	0	0	0	0	0	0	0.00200116	0.00219269	0.000191533	0.0520094	0.027954	0.0240554
Lactobacillus_ingluviei_(T)	0	0	0	0	0	0	0	0	0	0	0	0	0.00800464	0.00877078	0.000766133	0.244044	0.262337	0.0182935
Lactobacillus_iwatensis	0	0	0	0	0	0	0	0	0	0	0	0	0	0	0	0.0580104	0.0623589	0.00434844
Lactobacillus_jensenii_(T)	0	0	0	0	0	0	0	0	0	0	0	0	0	0	0	0.0180032	0.0193528	0.00134952
Lactobacillus_johnsonii_(T)	0.002	0.0163299	0.0143299	0	0	0	0	0.00636672	0.00636672	0.00200008	0.00420583	0.00220575	0	0.0241196	0.0241196	0.132024	1.24288	1.11085
Lactobacillus_kalixensis_(T)	0	0	0	0	0	0	0	0	0	0	0	0	0	0	0	0.0480086	0.0236534	0.0243553
Lactobacillus_kefiranofaciens_(T)	0	0	0	0	0	0	0	0	0	0.00200008	0	0.00200008	0.012007	0.00877078	0.00323619	0.5541	0.509623	0.0444771
Lactobacillus_kefiri_(T)	0	0	0	0	0	0	0.00200056	0.00212224	0.000121681	0.00200008	0.00210292	0.000102837	0.012007	0.0131562	0.0011492	0.816147	0.877325	0.0611781
Lactobacillus_kimchicus_(T)	0	0	0	0	0	0	0	0	0	0.00200008	0.00210292	0.000102837	0	0	0	0.0140025	0.0150521	0.00104962
Lactobacillus_kimchii_(T)	0	0	0	0	0	0	0	0	0	0.00200008	0.00210292	0.000102837	0.00200116	0	0.00200116	0.262047	0.225782	0.036265
Lactobacillus_kisonensis_(T)	0	0	0	0	0	0	0	0	0	0	0	0	0	0	0	0.104019	0.111816	0.00779721
Lactobacillus_kitasatonis_(T)	0	0	0	0	0	0	0	0	0	0	0	0	0	0	0	0.072013	0.077411	0.00539807
Lactobacillus_kullabergensis	0	0	0	0	0	0	0	0	0	0	0	0	0	0	0	0	0.0236534	0.0236534
Lactobacillus_kunkeei_(T)	0	0	0	0	0	0	0.00200056	0.00212224	0.000121681	0.00200008	0.00210292	0.000102837	0.0140081	0.0153489	0.00134073	0.382069	0.393506	0.0114373
Lactobacillus_malefermentans_(T)	0.002	0	0.002	0	0	0	0	0	0	0.00200008	0.00210292	0.000102837	0	0	0	0.0540097	0.0430061	0.0110036
Lactobacillus_manihotivorans_(T)	0	0	0	0	0	0	0	0	0	0	0	0	0	0	0	0.0320058	0.0344049	0.00239914
Lactobacillus_melliventris	0	0	0	0	0	0	0	0	0	0.00200008	0.00210292	0.000102837	0	0	0	0.0260047	0.027954	0.0019493
Lactobacillus_mindensis_(T)	0	0	0	0	0	0	0	0	0	0.00200008	0.00210292	0.000102837	0	0	0	0.138025	0.148371	0.0103463
Lactobacillus_mucosae_(T)	0.002	0.00204123	4.12329e-05	0	0	0	0	0	0	0	0	0	0.0100058	0.0109635	0.000957666	0.482087	0.501021	0.0189346
Lactobacillus_nagelii_(T)	0	0	0	0	0	0	0	0	0	0.00200008	0.00210292	0.000102837	0	0	0	0.0240043	0.0258037	0.00179936
Lactobacillus_namurensis_(T)	0	0	0	0	0	0	0	0	0	0	0	0	0	0	0	0.11202	0.0430061	0.069014
Lactobacillus_nantensis_(T)	0.002	0.00204123	4.12329e-05	0	0	0	0	0	0	0	0	0	0	0	0	0.0440079	0.0473067	0.00329882
Lactobacillus_nasuensis	0	0	0	0	0	0	0	0	0	0	0	0	0	0	0	0.028005	0.0301043	0.00209925
Lactobacillus_nodensis_(T)	0.002	0.00204123	4.12329e-05	0	0	0	0	0	0	0	0	0	0.00200116	0.00219269	0.000191533	0.118021	0.126868	0.00884683
Lactobacillus_oeni_(T)	0	0	0	0	0	0	0	0	0	0	0	0	0.00400232	0.00438539	0.000383067	0.22204	0.238684	0.016644
Lactobacillus_oris_(T)	0	0	0	0	0	0	0	0	0	0	0	0	0	0	0	0.0740133	0.0795613	0.00554802
Lactobacillus_oryzae	0	0	0	0	0	0	0	0	0	0	0	0	0.00200116	0.00219269	0.000191533	0.0900162	0.0967638	0.00674759
Lactobacillus_otakiensis_(T)	0	0	0	0	0	0	0	0	0	0	0	0	0.00200116	0.00219269	0.000191533	0.100018	0.077411	0.022607
Lactobacillus_ozensis	0.002	0.00204123	4.12329e-05	0	0	0	0	0	0	0.00200008	0.00210292	0.000102837	0	0	0	0.108019	0.116117	0.0080971
Lactobacillus_panis_(T)	0	0	0	0	0	0	0	0	0	0	0	0	0	0	0	0.0380068	0.0258037	0.0122032
Lactobacillus_pantheris_(T)	0	0	0	0	0	0	0	0	0	0	0	0	0.00400232	0.00438539	0.000383067	0.120022	0.129018	0.00899678
Lactobacillus_parabuchneri_(T)	0.002	0.00204123	4.12329e-05	0	0	0	0.00200056	0.00212224	0.000121681	0.00600024	0.00630875	0.00030851	0.00800464	0.00877078	0.000766133	0.33206	0.337598	0.00553834
Lactobacillus_paracasei_(T)	0.068	0.0591958	0.00880425	0	0	0	0.00400112	0.00424448	0.000243362	0.0640026	0.0588817	0.00512089	0.176102	0.162259	0.0138428	10.5419	10.1925	0.349445
Lactobacillus_paracollinoides_(T)	0	0	0	0	0	0	0	0	0	0.00200008	0.00420583	0.00220575	0.00600348	0.00657808	0.0005746	0.242044	0.292442	0.0503981
Lactobacillus_parafarraginis_(T)	0	0	0	0	0	0	0	0	0	0	0	0	0	0	0	0.0800144	0.0860123	0.00599785
Lactobacillus_parakefiri_(T)	0	0	0	0	0	0	0	0	0	0	0	0	0	0	0	0	0.0516074	0.0516074
Lactobacillus_paraplantarum_(T)	0	0	0	0	0	0	0	0	0	0	0	0	0	0	0	0	0.0688098	0.0688098
Lactobacillus_paucivorans_(T)	0	0	0	0	0	0	0	0	0	0	0	0	0	0	0	0.0160029	0	0.0160029
Lactobacillus_perolens_(T)	0.002	0.00204123	4.12329e-05	0	0	0	0	0	0	0	0	0	0.00200116	0.00219269	0.000191533	0.0880158	0.0946135	0.00659764
Lactobacillus_plantarum_(T)	0.092	0.0857318	0.00626822	0	0	0	0.0220062	0.0191002	0.00290599	0.130005	0.134587	0.00458147	0.336195	0.331097	0.00509821	17.4771	17.6046	0.127413
Lactobacillus_pontis_(T)	0	0	0	0	0	0	0	0	0	0	0	0	0.00200116	0.00219269	0.000191533	0.138025	0.148371	0.0103463
Lactobacillus_porcinae_(T)	0.002	0.00204123	4.12329e-05	0	0	0	0	0	0	0	0	0	0	0	0	0.0260047	0.027954	0.0019493
Lactobacillus_rapi_(T)	0	0	0	0	0	0	0	0	0	0	0	0	0.00400232	0.00438539	0.000383067	0.0660119	0.0709601	0.00494823
Lactobacillus_rennini_(T)	0	0	0	0	0	0	0	0	0	0	0	0	0.00200116	0.00219269	0.000191533	0.114021	0.122567	0.00854694
Lactobacillus_reuteri_(T)	0.02	0.0204123	0.000412329	0	0	0	0	0	0	0.0200008	0.0210292	0.00102837	0.0220128	0.0241196	0.00210687	1.94035	1.98043	0.0400829
Lactobacillus_rhamnosus_(T)	0.014	0.0122474	0.0017526	0	0	0	0.00400112	0.00424448	0.000243362	0.0120005	0.0126175	0.00061702	0.0360209	0.0372758	0.0012549	2.29441	2.15461	0.139806
Lactobacillus_rossiae_(T)	0.002	0.00204123	4.12329e-05	0	0	0	0.00200056	0.00212224	0.000121681	0.00400016	0.00210292	0.00189724	0.00400232	0.00219269	0.00180963	0.210038	0.187077	0.0229611
Lactobacillus_ruminis_(T)	0.002	0.00204123	4.12329e-05	0	0	0	0	0	0	0	0	0	0	0	0	0.028005	0.0301043	0.00209925
Lactobacillus_saerimneri_(T)	0.002	0.00204123	4.12329e-05	0	0	0	0	0	0	0	0	0	0.00400232	0.00438539	0.000383067	0.11002	0.118267	0.00824705
Lactobacillus_sakei_(T)	0.004	0.00408247	8.24658e-05	0	0	0	0.00200056	0.00212224	0.000121681	0.0120005	0.0126175	0.00061702	0.0260151	0.0263123	0.000297239	1.1242	1.09881	0.0253958
Lactobacillus_sanfranciscensis_(T)	0	0	0	0	0	0	0	0	0	0	0	0	0	0	0	0.0240043	0.0258037	0.00179936
Lactobacillus_saniviri	0.002	0.00204123	4.12329e-05	0	0	0	0	0	0	0	0	0	0	0	0	0.0200036	0.0215031	0.00149946
Lactobacillus_satsumensis_(T)	0	0	0	0	0	0	0	0	0	0.00200008	0.00210292	0.000102837	0.00200116	0.00219269	0.000191533	0.0960173	0.103215	0.00719742
Lactobacillus_secaliphilus_(T)	0	0	0	0	0	0	0	0	0	0	0	0	0	0	0	0.0300054	0	0.0300054
Lactobacillus_senioris_(T)	0	0	0	0	0	0	0	0	0	0.00200008	0.00210292	0.000102837	0	0	0	0.0420076	0.0451564	0.00314887
Lactobacillus_shenzhenensis_LY-73	0	0	0	0	0	0	0	0	0	0	0	0	0	0	0	0.0400072	0.0430061	0.00299893
Lactobacillus_siligionis	0	0	0	0	0	0	0	0	0	0	0	0	0	0	0	0.0660119	0.0709601	0.00494823
Lactobacillus_similis_(T)	0	0	0	0	0	0	0	0	0	0	0	0	0.00200116	0.00219269	0.000191533	0.0980176	0.0903129	0.00770477
Lactobacillus_sp._11102	0	0	0	0	0	0	0	0	0	0	0	0	0	0	0	0.0840151	0.0903129	0.00629775
Lactobacillus_sp._7-19	0.002	0	0.002	0	0	0	0.00200056	0	0.00200056	0	0	0	0.00200116	0	0.00200116	0.0660119	0.055908	0.0101039
Lactobacillus_spicheri_(T)	0.002	0	0.002	0	0	0	0	0	0	0	0	0	0.00200116	0	0.00200116	0.148027	0.0258037	0.122223
Lactobacillus_sucicola_(T)	0	0	0	0	0	0	0.00200056	0.00212224	0.000121681	0	0	0	0.00200116	0.00219269	0.000191533	0.072013	0.077411	0.00539807
Lactobacillus_suebicus_(T)	0	0	0	0	0	0	0	0	0	0.00200008	0.00210292	0.000102837	0.00400232	0.00438539	0.000383067	0.078014	0.0365552	0.0414588
Lactobacillus_sunkii_(T)	0	0	0	0	0	0	0	0	0	0.00600024	0.00630875	0.00030851	0	0	0	0.172031	0.184926	0.0128954
Lactobacillus_thailandensis_(T)	0	0	0	0	0	0	0	0	0	0	0	0	0	0	0	0.0160029	0.0172025	0.00119957
Lactobacillus_tucceti_(T)	0	0	0	0	0	0	0	0	0	0	0	0	0	0	0	0.028005	0.0301043	0.00209925
Lactobacillus_uvarum_(T)	0	0	0	0	0	0	0	0	0	0	0	0	0.00200116	0.00219269	0.000191533	0.0300054	0.0322546	0.0022492
Lactobacillus_vaccinostercus_(T)	0.002	0.00204123	4.12329e-05	0	0	0	0	0	0	0.00200008	0.00210292	0.000102837	0.0140081	0.0131562	0.000851961	0.302054	0.28384	0.0182139
Lactobacillus_vaginalis_(T)	0	0	0	0	0	0	0	0	0	0.00200008	0.00210292	0.000102837	0.00800464	0.00877078	0.000766133	0.216039	0.202129	0.0139101
Lactobacillus_versmoldensis_(T)	0	0	0	0	0	0	0	0	0	0	0	0	0	0	0	0.0480086	0.0193528	0.0286559
Lactobacillus_vini_(T)	0	0	0	0	0	0	0	0	0	0	0	0	0.00200116	0.00219269	0.000191533	0.11202	0.103215	0.00880546
Lactobacillus_zeae_(T)	0	0	0	0	0	0	0	0	0	0.00200008	0.00210292	0.000102837	0	0	0	0.0740133	0.0795613	0.00554802
Lactobacillus_zymae_(T)	0	0	0	0	0	0	0.00200056	0	0.00200056	0	0	0	0.00400232	0.00438539	0.000383067	0.186033	0.133319	0.0527145
Lactococcus_fujiensis	0	0	0	0	0	0	0	0	0	0.00200008	0.00210292	0.000102837	0	0	0	0	0	0
Lactococcus_garvieae	0	0	0	0	0	0	0	0	0	0.00800032	0.00630875	0.00169157	0.0140081	0.0153489	0.00134073	0.00400072	0.00430061	0.000299893
Lactococcus_lactis_(T)	0.006	0.0061237	0.000123699	0	0	0	0.00400112	0.00424448	0.000243362	0.0580023	0.0609846	0.00298227	0.0800464	0.0833224	0.00327594	0.00800144	0.00645092	0.00155052
Lactococcus_piscium_(T)	0	0	0	0	0	0	0	0	0	0	0	0	0.00400232	0.00438539	0.000383067	0	0	0
Lactococcus_raffinolactis_(T)	0	0	0	0	0	0	0	0	0	0.00200008	0.00210292	0.000102837	0.00600348	0.00657808	0.0005746	0	0	0
Leclercia_adecarboxylata_(T)	0	0	0	0	0	0	0	0	0	0	0	0	0	0	0	0	0	0
Leeuwenhoekiella_aequorea_(T)	0	0	0	0	0	0	0	0	0	0	0	0	0	0	0	0	0	0
Leeuwenhoekiella_blandensis_(T)	0	0	0	0	0	0	0	0	0	0	0	0	0	0	0	0	0	0
Leeuwenhoekiella_marinoflava_(T)	0	0	0	0	0	0	0	0	0	0	0	0	0	0	0	0	0	0
Leeuwenhoekiella_palythoae_(T)	0	0	0	0	0	0	0	0	0	0	0	0	0	0	0	0	0	0
Legionella_beliardensis_(T)	0	0	0	0	0	0	0	0	0	0	0	0	0.00200116	0.00219269	0.000191533	0	0	0
Legionella_feeleii_(T)	0	0	0	0	0	0	0	0	0	0	0	0	0.00200116	0.00219269	0.000191533	0	0	0
Legionella_israelensis_(T)	0	0	0	0	0	0	0	0	0	0	0	0	0	0	0	0	0	0
Legionella_londiniensis_(T)	0	0	0	0	0	0	0	0	0	0	0	0	0.00200116	0	0.00200116	0	0	0
Legionella_longbeachae_(T)	0	0	0	0	0	0	0.00200056	0.00212224	0.000121681	0	0	0	0.00200116	0.00219269	0.000191533	0	0	0
Legionella_nagasakiensis_(T)	0	0	0	0	0	0	0	0	0	0	0	0	0.00200116	0.00219269	0.000191533	0	0	0
Legionella_pneumophila_(T)	0	0	0	0	0	0	0.00800224	0.00636672	0.00163552	0	0	0	0.0240139	0.0241196	0.000105705	0	0	0
Legionella_quinlivanii_(T)	0	0	0	0	0	0	0	0	0	0	0	0	0.00200116	0	0.00200116	0	0	0
Legionella_yabuuchiae_(T)	0	0	0	0	0	0	0	0	0	0	0	0	0.00200116	0.00219269	0.000191533	0	0	0
Leifsonia_aquatica_(T)	0	0	0	0	0	0	0	0	0	0	0	0	0	0	0	0	0	0
Leifsonia_poae_(T)	0	0	0	0	0	0	0	0	0	0	0	0	0.00200116	0	0.00200116	0	0	0
Leifsonia_rubra_(T)	0	0	0	0	0	0	0	0	0	0	0	0	0	0	0	0	0	0
Leifsonia_shinshuensis_(T)	0	0	0	0	0	0	0	0	0	0	0	0	0	0.00219269	0.00219269	0	0	0
Leisingera_aquimarina_(T)	0	0	0	0	0	0	0	0	0	0	0	0	0	0	0	0	0	0
Leptospira_kirschneri_(T)	0	0	0	0	0	0	0	0	0	0	0	0	0	0	0	0	0	0
Leptospira_meyeri_(T)	0	0	0	0	0	0	0.00200056	0.00212224	0.000121681	0	0	0	0.00200116	0.00219269	0.000191533	0	0	0
Leptotrichia_buccalis_(T)	0	0	0	0	0	0	0.234066	0.248302	0.0142367	0.772031	0.811726	0.039695	0.0160093	0.0175416	0.00153227	0	0	0
Leptotrichia_goodfellowii_(T)	0	0	0	0	0	0	0.158044	0.167657	0.00961279	0.416017	0.437407	0.02139	0.0100058	0.0109635	0.000957666	0	0	0
Leptotrichia_hofstadii_(T)	0	0	0	0	0	0	0.120034	0.127334	0.00730086	0.374015	0.393245	0.0192305	0.00600348	0.00657808	0.0005746	0	0	0
Leptotrichia_hongkongensis_(T)	0	0	0	0	0	0	0.0360101	0.0382003	0.00219026	0.0680027	0.0714992	0.00349645	0	0	0	0	0	0
Leptotrichia_shahii_(T)	0	0	0	0	0	0	0.0540151	0.0573005	0.00328539	0.164007	0.172439	0.00843261	0.00200116	0.00219269	0.000191533	0	0	0
Leptotrichia_trevisanii_(T)	0	0	0	0	0	0	0.082023	0.0870119	0.00498892	0.284011	0.298614	0.0146028	0.00600348	0.00657808	0.0005746	0	0	0
Leptotrichia_wadei_(T)	0	0	0	0	0	0	0.134038	0.14219	0.00815262	0.50202	0.527832	0.025812	0.0160093	0.0175416	0.00153227	0	0	0
Leucobacter_albus_(T)	0	0	0	0	0	0	0	0	0	0	0	0	0	0	0	0	0	0
Leucobacter_alluvii_(T)	0	0	0	0	0	0	0	0	0	0	0	0	0	0	0	0	0	0
Leucobacter_aridicollis_(T)	0	0	0	0	0	0	0	0	0	0	0	0	0	0	0	0	0	0
Leucobacter_celer	0	0	0	0	0	0	0	0	0	0	0	0	0	0	0	0	0	0
Leucobacter_chironomi_(T)	0	0	0	0	0	0	0	0	0	0	0	0	0	0	0	0	0	0
Leucobacter_chromiireducens_(T)	0	0	0	0	0	0	0	0	0	0	0	0	0	0	0	0	0	0
Leucobacter_exalbidus_(T)	0	0	0	0	0	0	0	0	0	0	0	0	0	0	0	0	0	0
Leucobacter_iarius_(T)	0	0	0	0	0	0	0	0	0	0	0	0	0	0	0	0	0	0
Leucobacter_komagatae_(T)	0	0	0	0	0	0	0	0	0	0	0	0	0	0	0	0	0	0
Leucobacter_luti_(T)	0	0	0	0	0	0	0	0	0	0	0	0	0.00200116	0	0.00200116	0	0	0
Leucobacter_salsicius_(T)	0	0	0	0	0	0	0	0	0	0	0	0	0	0	0	0	0	0
Leucobacter_tardus_(T)	0	0	0	0	0	0	0	0	0	0	0	0	0	0	0	0	0	0
Leuconostoc_citreum_(T)	0	0	0	0	0	0	0	0	0	0	0	0	0.00200116	0.00219269	0.000191533	0.0180032	0.0193528	0.00134952
Leuconostoc_gasicomitatum_(T)	0	0	0	0	0	0	0	0	0	0	0	0	0.00400232	0	0.00400232	0	0	0
Leuconostoc_gelidum_subsp._null	0	0	0	0	0	0	0	0	0	0	0	0	0	0.00219269	0.00219269	0	0	0
Leuconostoc_inhae_(T)	0	0	0	0	0	0	0	0	0	0	0	0	0.00200116	0.00219269	0.000191533	0	0	0
Leuconostoc_kimchii_(T)	0	0	0	0	0	0	0	0	0	0	0	0	0.00400232	0.00438539	0.000383067	0	0	0
Leuconostoc_lactis_(T)	0	0	0	0	0	0	0	0	0	0	0	0	0.0220128	0.0241196	0.00210687	0.0460083	0.049457	0.00344877
Leuconostoc_mesenteroides_(T)	0	0	0	0	0	0	0	0	0	0	0	0	0.00200116	0.00219269	0.000191533	0	0	0
Leuconostoc_pseudomesenteroides_(T)	0	0	0	0	0	0	0	0	0	0	0	0	0.00400232	0.00438539	0.000383067	0	0	0
Lewinella_agarilytica_(T)	0	0	0	0	0	0	0	0	0	0	0	0	0	0	0	0	0	0
Lewinella_antarctica_(T)	0	0	0	0	0	0	0	0	0	0	0	0	0	0	0	0	0	0
Lewinella_cohaerens_(T)	0	0	0	0	0	0	0	0	0	0	0	0	0	0	0	0	0	0
Lewinella_lutea_(T)	0	0	0	0	0	0	0	0	0	0	0	0	0	0	0	0	0	0
Lewinella_persica_(T)	0	0	0	0	0	0	0	0	0	0	0	0	0	0	0	0	0	0
Limnobacter_thiooxidans_(T)	0	0	0	0	0	0	0	0	0	0	0	0	0.00200116	0.00219269	0.000191533	0	0	0
Listonella_anguillarum_(T)	0	0	0	0	0	0	0	0	0	0	0	0	0	0	0	0	0	0
Litoreibacter_sp._GJSW-31	0	0	0	0	0	0	0	0	0	0	0	0	0	0	0	0	0	0
Loktanella_agnita_(T)	0	0	0	0	0	0	0	0	0	0	0	0	0	0	0	0	0	0
Loktanella_atrilutea_(T)	0	0	0	0	0	0	0	0	0	0	0	0	0	0	0	0	0	0
Loktanella_cinnabarina	0	0	0	0	0	0	0	0	0	0	0	0	0	0	0	0	0	0
Loktanella_fryxellensis_(T)	0	0	0	0	0	0	0	0	0	0	0	0	0	0	0	0	0	0
Loktanella_koreensis_(T)	0	0	0	0	0	0	0	0	0	0	0	0	0	0	0	0	0	0
Loktanella_litorea_(T)	0	0	0	0	0	0	0	0	0	0	0	0	0	0	0	0	0	0
Loktanella_pyoseonensis_(T)	0	0	0	0	0	0	0	0	0	0	0	0	0	0	0	0	0	0
Loktanella_rosea_(T)	0	0	0	0	0	0	0	0	0	0	0	0	0	0	0	0	0	0
Loktanella_salsilacus_(T)	0	0	0	0	0	0	0	0	0	0	0	0	0	0	0	0	0	0
Loktanella_soesokkakensis	0	0	0	0	0	0	0	0	0	0	0	0	0	0	0	0	0	0
Loktanella_sp._J-MR2-Y	0	0	0	0	0	0	0	0	0	0	0	0	0	0	0	0	0	0
Loktanella_sp._S3B03	0	0	0	0	0	0	0	0	0	0	0	0	0	0	0	0	0	0
Loktanella_sp._W-SW2	0	0	0	0	0	0	0	0	0	0	0	0	0	0	0	0	0	0
Loktanella_tamlensis	0	0	0	0	0	0	0	0	0	0	0	0	0	0	0	0	0	0
Loktanella_vestfoldensis_(T)	0	0	0	0	0	0	0	0	0	0	0	0	0	0	0	0	0	0
Lonsdalea_quercina_(T)	0	0	0	0	0	0	0	0	0	0	0	0	0.00200116	0.00219269	0.000191533	0	0	0
Luteibacter_anthropi_(T)	0	0	0	0	0	0	0	0	0	0	0	0	0.0100058	0.00219269	0.00781311	0	0	0
Luteibacter_rhizovicinus_(T)	0	0	0	0	0	0	0	0	0	0	0	0	0.00400232	0.00438539	0.000383067	0	0	0
Luteibacter_yeojuensis_(T)	0	0	0	0	0	0	0	0	0	0	0	0	0.0100058	0.0109635	0.000957666	0	0	0
Luteimonas_sp._XH031	0	0	0	0	0	0	0	0	0	0	0	0	0.00200116	0	0.00200116	0	0	0
Luteococcus_japonicus_(T)	0	0	0	0	0	0	0	0	0	0	0	0	0.00400232	0.00438539	0.000383067	0	0	0
Luteolibacter_algae_(T)	0	0	0	0	0	0	0	0	0	0	0	0	0	0	0	0	0	0
Luteolibacter_pohnpeiensis_(T)	0	0	0	0	0	0	0	0	0	0	0	0	0.00200116	0.00219269	0.000191533	0	0	0
Lutibacter_aestuarii_(T)	0	0	0	0	0	0	0	0	0	0	0	0	0	0	0	0	0	0
Lutibacter_agarilyticus	0	0	0	0	0	0	0	0	0	0	0	0	0	0	0	0	0	0
Lutibacter_litoralis_(T)	0	0	0	0	0	0	0	0	0	0	0	0	0	0	0	0	0	0
Lutibacter_maritimus_(T)	0	0	0	0	0	0	0	0	0	0	0	0	0	0	0	0	0	0
Lysobacter_dokdonensis_(T)	0	0	0	0	0	0	0	0	0	0	0	0	0	0.00219269	0.00219269	0	0	0
Lysobacter_doknsis_(T)	0	0	0	0	0	0	0	0	0	0	0	0	0.00800464	0	0.00800464	0	0	0
Lysobacter_enzymogenes_(T)	0	0	0	0	0	0	0	0	0	0	0	0	0.00600348	0.00657808	0.0005746	0	0	0
Lysobacter_niabensis_(T)	0	0	0	0	0	0	0	0	0	0	0	0	0.00200116	0.00219269	0.000191533	0	0	0
Lysobacter_panaciterrae_(T)	0	0	0	0	0	0	0	0	0	0	0	0	0.00200116	0.00219269	0.000191533	0	0	0
Lysobacter_soli_(T)	0	0	0	0	0	0	0	0	0	0	0	0	0.00200116	0.00219269	0.000191533	0	0	0
Lysobacter_sp._9NM-14	0	0	0	0	0	0	0	0	0	0	0	0	0.00200116	0.00219269	0.000191533	0	0	0
Lysobacter_sp._YIM_77520	0	0	0	0	0	0	0	0	0	0	0	0	0.00200116	0.00219269	0.000191533	0	0	0
Lysobacter_yangpyeongensis_(T)	0	0	0	0	0	0	0.00200056	0.00212224	0.000121681	0	0	0	0	0	0	0	0	0
Macrococcus_caseolyticus_(T)	0	0	0	0	0	0	0.00200056	0.00212224	0.000121681	0	0	0	0.0200116	0.0197342	0.000277361	0	0	0
Macrococcus_equipercicus_(T)	0	0	0	0	0	0	0	0	0	0	0	0	0.0160093	0.0175416	0.00153227	0	0	0
Macrococcus_lamae_(T)	0	0	0	0	0	0	0	0	0	0	0	0	0.00400232	0.00438539	0.000383067	0	0	0
Malikia_spinosa_(T)	0	0	0	0	0	0	0	0	0	0	0	0	0.00200116	0.00219269	0.000191533	0	0	0
Maribacter_antarcticus_(T)	0	0	0	0	0	0	0	0	0	0	0	0	0	0	0	0	0	0
Maribacter_dokdonensis_(T)	0	0	0	0	0	0	0	0	0	0	0	0	0	0	0	0	0	0
Maribacter_doknsis_(T)	0	0	0	0	0	0	0	0	0	0	0	0	0	0	0	0	0	0
Maribacter_polysiphoniae_(T)	0	0	0	0	0	0	0	0	0	0	0	0	0	0	0	0	0	0
Maricaulis_virginensis_(T)	0	0	0	0	0	0	0	0	0	0.00200008	0.00210292	0.000102837	0	0	0	0	0	0
Mariniflexile_aquimaris	0	0	0	0	0	0	0	0	0	0	0	0	0	0	0	0	0	0
Mariniflexile_gromovii_(T)	0	0	0	0	0	0	0	0	0	0	0	0	0	0	0	0	0	0
Mariniflexile_jejuense_(T)	0	0	0	0	0	0	0	0	0	0	0	0	0	0	0	0	0	0
Mariniflexile_soesokkakense	0	0	0	0	0	0	0	0	0	0	0	0	0	0	0	0	0	0
Marinobacter_adhaerens_(T)	0	0	0	0	0	0	0	0	0	0	0	0	0	0	0	0	0	0
Marinobacter_antarcticus	0	0	0	0	0	0	0	0	0	0	0	0	0	0	0	0	0	0
Marinobacter_bryozoorum_(T)	0	0	0	0	0	0	0	0	0	0	0	0	0	0	0	0	0	0
Marinobacter_daepoensis_(T)	0	0	0	0	0	0	0	0	0	0	0	0	0	0	0	0	0	0
Marinobacter_excellens_(T)	0	0	0	0	0	0	0	0	0	0	0	0	0	0	0	0	0	0
Marinobacter_flavimaris_(T)	0	0	0	0	0	0	0	0	0	0	0	0	0	0	0	0	0	0
Marinobacter_goseongensis_(T)	0	0	0	0	0	0	0	0	0	0	0	0	0	0	0	0	0	0
Marinobacter_gudaonensis_(T)	0	0	0	0	0	0	0	0	0	0	0	0	0	0	0	0	0	0
Marinobacter_guineae_(T)	0	0	0	0	0	0	0	0	0	0	0	0	0	0	0	0	0	0
Marinobacter_hydrocarbonoclasticus_(T)	0	0	0	0	0	0	0	0	0	0	0	0	0	0	0	0	0	0
Marinobacter_koreensis_(T)	0	0	0	0	0	0	0	0	0	0	0	0	0	0	0	0	0	0
Marinobacter_lipolyticus_(T)	0	0	0	0	0	0	0	0	0	0	0	0	0	0	0	0	0	0
Marinobacter_litoralis_(T)	0	0	0	0	0	0	0	0	0	0	0	0	0	0	0	0	0	0
Marinobacter_maritimus_(T)	0	0	0	0	0	0	0	0	0	0	0	0	0	0	0	0	0	0
Marinobacter_persicus	0	0	0	0	0	0	0	0	0	0	0	0	0	0	0	0	0	0
Marinobacter_psychrophilus_(T)	0	0	0	0	0	0	0	0	0	0	0	0	0	0	0	0	0	0
Marinobacter_salsuginis_(T)	0	0	0	0	0	0	0	0	0	0	0	0	0	0	0	0	0	0
Marinobacter_sediminum_(T)	0	0	0	0	0	0	0	0	0	0	0	0	0	0	0	0	0	0
Marinobacter_segnicrescens_(T)	0	0	0	0	0	0	0	0	0	0	0	0	0	0	0	0	0	0
Marinobacter_sp._A3d10	0	0	0	0	0	0	0	0	0	0	0	0	0	0	0	0	0	0
Marinobacter_szutsaonensis_(T)	0	0	0	0	0	0	0	0	0	0	0	0	0	0	0	0	0	0
Marinobacter_vinifirmus_(T)	0	0	0	0	0	0	0	0	0	0	0	0	0	0	0	0	0	0
Marinobacter_xestospongiae_(T)	0	0	0	0	0	0	0	0	0	0	0	0	0	0	0	0	0	0
Marinobacterium_georgiense_(T)	0	0	0	0	0	0	0	0	0	0	0	0	0	0	0	0	0	0
Marinobacterium_litorale_(T)	0	0	0	0	0	0	0	0	0	0	0	0	0	0	0	0	0	0
Marinobacterium_lutimaris_(T)	0	0	0	0	0	0	0	0	0	0	0	0	0	0	0	0	0	0
Marinobacterium_nitratireducens_(T)	0	0	0	0	0	0	0	0	0	0	0	0	0	0	0	0	0	0
Marinobacterium_rhizophilum_(T)	0	0	0	0	0	0	0	0	0	0	0	0	0	0	0	0	0	0
Marinobacterium_sp._Gal22	0	0	0	0	0	0	0	0	0	0	0	0	0	0	0	0	0	0
Marinobacterium_stanieri_(T)	0	0	0	0	0	0	0	0	0	0	0	0	0	0	0	0	0	0
Marinomonas_aquimarina_(T)	0	0	0	0	0	0	0.00200056	0.00212224	0.000121681	0	0	0	0	0	0	0	0	0
Marinomonas_arctica_(T)	0	0	0	0	0	0	0.00600168	0.00636672	0.000365043	0	0	0	0	0	0	0	0	0
Marinomonas_arenicola_(T)	0	0	0	0	0	0	0	0	0	0	0	0	0	0	0	0	0	0
Marinomonas_communis_(T)	0	0	0	0	0	0	0	0	0	0	0	0	0	0	0	0	0	0
Marinomonas_dokdonensis_(T)	0	0	0	0	0	0	0	0	0	0	0	0	0	0	0	0	0	0
Marinomonas_doknsis_(T)	0	0	0	0	0	0	0	0	0	0	0	0	0	0	0	0	0	0
Marinomonas_mediterranea_(T)	0	0	0	0	0	0	0	0	0	0	0	0	0	0	0	0	0	0
Marinomonas_ostreistagni_(T)	0	0	0	0	0	0	0	0	0	0	0	0	0	0	0	0	0	0
Marinomonas_polaris_(T)	0	0	0	0	0	0	0	0	0	0	0	0	0	0	0	0	0	0
Marinomonas_pontica_(T)	0	0	0	0	0	0	0	0	0	0	0	0	0	0	0	0	0	0
Marinomonas_posidonica_(T)	0	0	0	0	0	0	0	0	0	0	0	0	0.00200116	0.00219269	0.000191533	0	0	0
Marinomonas_rhizomae_(T)	0	0	0	0	0	0	0	0	0	0	0	0	0.00200116	0.00219269	0.000191533	0	0	0
Marinomonas_ushuaiensis	0	0	0	0	0	0	0	0	0	0	0	0	0	0	0	0	0	0
Marinomonas_ushuaiensis_(T)	0	0	0	0	0	0	0	0	0	0	0	0	0	0	0	0	0	0
Marisediminicola_antarctica_(T)	0	0	0	0	0	0	0	0	0	0	0	0	0	0	0	0	0	0
Maritimibacter_alkaliphilus_(T)	0	0	0	0	0	0	0	0	0	0	0	0	0	0	0	0	0	0
Marmoricola_aequoreus_(T)	0	0	0	0	0	0	0	0	0	0	0	0	0.00400232	0.00438539	0.000383067	0	0	0
Marmoricola_aurantiacus_(T)	0	0	0	0	0	0	0	0	0	0	0	0	0.00400232	0.00438539	0.000383067	0	0	0
Marmoricola_scoriae	0	0	0	0	0	0	0	0	0	0	0	0	0.00200116	0	0.00200116	0	0	0
Martelella_mediterranea_(T)	0	0	0	0	0	0	0	0	0	0	0	0	0	0	0	0	0	0
Marvinbryantia_formatexigens_(T)	0	0	0	0	0	0	0	0	0	0	0	0	0.00200116	0.00219269	0.000191533	0	0	0
Massilia_aerilata_(T)	0	0	0	0	0	0	0	0	0	0	0	0	0.0140081	0.0153489	0.00134073	0	0	0
Massilia_albidiflava_(T)	0	0	0	0	0	0	0	0	0	0	0	0	0.00400232	0.00438539	0.000383067	0	0	0
Massilia_aurea_(T)	0	0	0	0	0	0	0	0	0	0	0	0	0.0440255	0.0350831	0.00894243	0	0	0
Massilia_consociata	0	0	0	0	0	0	0	0	0	0	0	0	0	0	0	0	0	0
Massilia_dura_(T)	0	0	0	0	0	0	0	0	0	0	0	0	0.00400232	0.00438539	0.000383067	0	0	0
Massilia_flava_(T)	0	0	0	0	0	0	0	0	0	0	0	0	0.00400232	0	0.00400232	0	0	0
Massilia_haematophila_(T)	0	0	0	0	0	0	0	0	0	0	0	0	0.00800464	0.00219269	0.00581195	0	0	0
Massilia_lurida_(T)	0	0	0	0	0	0	0	0	0	0	0	0	0.00600348	0.00657808	0.0005746	0	0	0
Massilia_namucuonensis	0	0	0	0	0	0	0	0	0	0	0	0	0	0	0	0	0	0
Massilia_oculi	0	0	0	0	0	0	0	0	0	0	0	0	0.0100058	0.0109635	0.000957666	0	0	0
Massilia_plicata_(T)	0	0	0	0	0	0	0	0	0	0	0	0	0.00800464	0.00877078	0.000766133	0	0	0
Massilia_tieshanensis_(T)	0	0	0	0	0	0	0	0	0	0	0	0	0.0100058	0.00657808	0.00342772	0	0	0
Massilia_yuzhufengensis_(T)	0	0	0	0	0	0	0	0	0	0	0	0	0.0140081	0.0153489	0.00134073	0	0	0
Megamonas_hypermegale_(T)	3.186	3.25168	0.065684	0	0	0	0	0	0	0	0	0	0.00200116	0.00219269	0.000191533	0.00400072	0.00430061	0.000299893
Megasphaera_cerevisiae_(T)	0.028	0.0285773	0.000577261	0	0	0	0.00600168	0.00636672	0.000365043	0.00200008	0.00210292	0.000102837	0	0	0	0.00200036	0.00215031	0.000149946
Megasphaera_elsdenii_(T)	0.684	0.77771	0.0937097	0	0	0	0.134038	0.157046	0.0230083	0.0280011	0.0315438	0.00354263	0.012007	0.0131562	0.0011492	0.078014	0.0903129	0.0122988
Megasphaera_micronuciformis_(T)	0.06	0.061237	0.00123699	0	0	0	0.0100028	0.0106112	0.000608405	0.00600024	0.00630875	0.00030851	0.00200116	0.00219269	0.000191533	0.00400072	0.00430061	0.000299893
Megasphaera_paucivorans_(T)	0.03	0.0306185	0.000618494	0	0	0	0.0140039	0.0148557	0.000851767	0	0	0	0	0	0	0.00600108	0.00645092	0.000449839
Megasphaera_sp._NMBHI-10	0.094	0.0959379	0.00193795	0	0	0	0.0240067	0.0254669	0.00146017	0.0100004	0.0126175	0.0026171	0	0	0	0.0180032	0.0430061	0.0250029
Megasphaera_sueciensis_(T)	0.046	0.0469484	0.000948357	0	0	0	0.00800224	0.00848896	0.000486724	0.00200008	0.00210292	0.000102837	0	0	0	0.00200036	0.00215031	0.000149946
Meiothermus_cateniformans_(T)	0	0	0	0	0	0	0.00600168	0.00636672	0.000365043	0	0	0	0.0140081	0.0153489	0.00134073	0	0	0
Meiothermus_cerbereus_(T)	0	0	0	0	0	0	0.00600168	0.00636672	0.000365043	0	0	0	0.0100058	0.0109635	0.000957666	0	0	0
Meiothermus_chliarophilus_(T)	0	0	0	0	0	0	0	0	0	0	0	0	0.00200116	0.00219269	0.000191533	0	0	0
Meiothermus_granaticius_(T)	0	0	0	0	0	0	0	0	0	0	0	0	0.00400232	0.00438539	0.000383067	0	0	0
Meiothermus_hypogaeus	0	0	0	0	0	0	0	0	0	0	0	0	0.00200116	0.00219269	0.000191533	0	0	0
Meiothermus_ruber_(T)	0	0	0	0	0	0	0.0100028	0.0106112	0.000608405	0	0	0	0.0400232	0.0438539	0.00383067	0	0	0
Meiothermus_rufus_(T)	0	0	0	0	0	0	0	0	0	0	0	0	0.00200116	0.00219269	0.000191533	0	0	0
Meiothermus_sp._YIM_77755	0	0	0	0	0	0	0	0	0	0	0	0	0.00200116	0.00219269	0.000191533	0	0	0
Meiothermus_taiwanensis_(T)	0	0	0	0	0	0	0	0	0	0	0	0	0.00200116	0.00219269	0.000191533	0	0	0
Meiothermus_timidus_(T)	0	0	0	0	0	0	0.00200056	0	0.00200056	0	0	0	0.00600348	0.00657808	0.0005746	0	0	0
Mesorhizobium_albiziae_(T)	0	0	0	0	0	0	0.00200056	0.00212224	0.000121681	0	0	0	0	0	0	0	0	0
Methylobacterium_adhaesivum_(T)	0	0	0	0	0	0	0	0	0	0	0	0	0.216125	0.166645	0.0494806	0	0	0
Methylobacterium_aminovorans_(T)	0	0	0	0	0	0	0	0.00212224	0.00212224	0	0	0	0.0560325	0.19515	0.139117	0	0	0
Methylobacterium_aquaticum_(T)	0	0	0	0	0	0	0.00800224	0.00848896	0.000486724	0	0	0	0.168097	0.14691	0.021187	0	0	0
Methylobacterium_bullatum	0	0	0	0	0	0	0.00200056	0.00212224	0.000121681	0	0	0	0.124072	0.135947	0.0118751	0	0	0
Methylobacterium_cerastii_(T)	0	0	0	0	0	0	0	0	0	0	0	0	0.0400232	0.0438539	0.00383067	0	0	0
Methylobacterium_dankookense_(T)	0	0	0	0	0	0	0	0	0	0	0	0	0.0480279	0.0526247	0.0045968	0	0	0
Methylobacterium_fujisawaense_(T)	0	0	0	0	0	0	0.0220062	0.0212224	0.000783751	0	0	0	0.614356	0.653423	0.0390665	0	0	0
Methylobacterium_gnaphalii_(T)	0	0	0	0	0	0	0	0	0	0.00200008	0.00210292	0.000102837	0.0140081	0.0153489	0.00134073	0	0	0
Methylobacterium_goesingense_(T)	0	0	0	0	0	0	0.00800224	0.00848896	0.000486724	0	0	0	0.306178	0.328904	0.0227265	0	0	0
Methylobacterium_gregans_(T)	0	0	0	0	0	0	0.00200056	0	0.00200056	0	0	0	0.0820476	0.0548173	0.0272302	0	0	0
Methylobacterium_isbiliense_(T)	0	0	0	0	0	0	0	0	0	0	0	0	0.0580337	0.0482393	0.00979439	0	0	0
Methylobacterium_jeotgali_(T)	0	0	0	0	0	0	0	0	0	0	0	0	0.0580337	0.0635881	0.00555446	0	0	0
Methylobacterium_komagatae_(T)	0	0	0	0	0	0	0.00400112	0.00636672	0.0023656	0	0	0	0.214124	0.192957	0.0211671	0	0	0
Methylobacterium_marchantiae_(T)	0	0	0	0	0	0	0.00200056	0.00212224	0.000121681	0.00200008	0.00210292	0.000102837	0.114066	0.142525	0.0284589	0	0	0
Methylobacterium_mesophilicum_(T)	0	0	0	0	0	0	0.00600168	0.00636672	0.000365043	0	0	0	0.22413	0.208306	0.0158241	0	0	0
Methylobacterium_nodulans_(T)	0	0	0	0	0	0	0.00400112	0.00424448	0.000243362	0	0	0	0.160093	0.175416	0.0153227	0	0	0
Methylobacterium_organophilum	0	0	0	0	0	0	0	0	0	0	0	0	0.0200116	0.0219269	0.00191533	0	0	0
Methylobacterium_organophilum_(T)	0	0	0	0	0	0	0.00200056	0.00212224	0.000121681	0	0	0	0.144084	0.173223	0.0291393	0	0	0
Methylobacterium_oxalidis_(T)	0	0	0	0	0	0	0	0	0	0	0	0	0.050029	0.0548173	0.00478833	0	0	0
Methylobacterium_persicinum_(T)	0	0	0	0	0	0	0.00400112	0.00424448	0.000243362	0	0	0	0.0600348	0.0657808	0.005746	0	0	0
Methylobacterium_platani_(T)	0	0	0	0	0	0	0	0	0	0	0	0	0.0140081	0.0153489	0.00134073	0	0	0
Methylobacterium_podarium_(T)	0	0	0	0	0	0	0	0	0	0	0	0	0.0160093	0	0.0160093	0	0	0
Methylobacterium_populi_(T)	0	0	0	0	0	0	0.00200056	0.00848896	0.0064884	0	0	0	0.10406	0.122791	0.0187305	0	0	0
Methylobacterium_radiotolerans_(T)	0	0	0	0	0	0	0	0	0	0	0	0	0.0220128	0.0241196	0.00210687	0	0	0
Methylobacterium_rhodesianum_(T)	0	0	0	0	0	0	0.00600168	0.00636672	0.000365043	0	0	0	0.230133	0.239004	0.00887016	0	0	0
Methylobacterium_rhodinum_(T)	0	0	0	0	0	0	0	0	0	0	0	0	0.0220128	0.0153489	0.00666391	0	0	0
Methylobacterium_soli	0	0	0	0	0	0	0.00200056	0.00212224	0.000121681	0	0	0	0.0800464	0.0877078	0.00766133	0	0	0
Methylobacterium_sp._BL36	0	0	0	0	0	0	0	0	0	0	0	0	0.0140081	0.0153489	0.00134073	0	0	0
Methylobacterium_suomiense_(T)	0	0	0	0	0	0	0	0	0	0	0	0	0.0180104	0.0197342	0.0017238	0	0	0
Methylobacterium_tardum_(T)	0	0	0	0	0	0	0	0	0	0	0	0	0.0180104	0.0197342	0.0017238	0	0	0
Methylobacterium_tarhaniae	0	0	0	0	0	0	0	0	0	0	0	0	0.0100058	0	0.0100058	0	0	0
Methylobacterium_thiocyanatum_(T)	0	0	0	0	0	0	0.00200056	0.00212224	0.000121681	0	0	0	0.0180104	0.0197342	0.0017238	0	0	0
Methylobacterium_variabile_(T)	0	0	0	0	0	0	0.00200056	0.00212224	0.000121681	0	0	0	0.0520302	0.0328904	0.0191398	0	0	0
Methylobacterium_zatmanii_(T)	0	0	0	0	0	0	0	0	0	0	0	0	0.0580337	0.0635881	0.00555446	0	0	0
Methylocystis_sp._H2s	0	0	0	0	0	0	0	0	0	0	0	0	0.00200116	0.00219269	0.000191533	0	0	0
Methylophaga_alcalica_(T)	0	0	0	0	0	0	0	0	0	0	0	0	0	0	0	0	0	0
Methylophaga_frappieri	0	0	0	0	0	0	0	0	0	0	0	0	0	0	0	0	0	0
Methylophaga_nitratireducenticrescens_(T)	0	0	0	0	0	0	0	0	0	0	0	0	0	0	0	0	0	0
Methylophaga_thiooxydans_(T)	0	0	0	0	0	0	0	0	0	0	0	0	0	0	0	0	0	0
Methylophilus_leisingeri_(T)	0	0	0	0	0	0	0	0	0	0	0	0	0.0180104	0.0153489	0.00266159	0	0	0
Methylophilus_methylotrophus_(T)	0	0	0	0	0	0	0.00200056	0.00212224	0.000121681	0	0	0	0.00800464	0.00877078	0.000766133	0	0	0
Methylotenera_mobilis_(T)	0	0	0	0	0	0	0	0	0	0	0	0	0.0100058	0.0109635	0.000957666	0	0	0
Methylotenera_versatilis_301	0	0	0	0	0	0	0	0	0	0	0	0	0.0280162	0.0306977	0.00268147	0	0	0
Methyloversatilis_universalis_(T)	0	0	0	0	0	0	0.166046	0.176146	0.0100995	0.00200008	0.00210292	0.000102837	0.0720418	0.078937	0.0068952	0	0	0
Methylovorus_glucosotrophus_(T)	0	0	0	0	0	0	0	0	0	0	0	0	0	0	0	0	0	0
Microbacteriaceae_bacterium_DSM_27064	0	0	0	0	0	0	0	0	0	0	0	0	0	0.00219269	0.00219269	0	0	0
Microbacterium_aerolatum_(T)	0	0	0	0	0	0	0	0	0	0.00200008	0	0.00200008	0	0	0	0	0	0
Microbacterium_aquimaris_(T)	0	0	0	0	0	0	0	0	0	0	0	0	0	0	0	0	0	0
Microbacterium_arborescens_(T)	0	0	0	0	0	0	0	0	0	0	0	0	0	0	0	0	0	0
Microbacterium_aurantiacum_(T)	0	0	0	0	0	0	0	0	0	0	0	0	0	0	0	0	0	0
Microbacterium_aurum_(T)	0	0	0	0	0	0	0	0	0	0	0	0	0	0	0	0	0	0
Microbacterium_azadirachtae_(T)	0	0	0	0	0	0	0	0	0	0	0.00210292	0.00210292	0	0	0	0	0	0
Microbacterium_barkeri_(T)	0	0	0	0	0	0	0	0	0	0	0	0	0	0	0	0	0	0
Microbacterium_deminutum_(T)	0	0	0	0	0	0	0	0	0	0	0	0	0	0	0	0	0	0
Microbacterium_esteraromaticum_(T)	0	0	0	0	0	0	0	0	0	0.00200008	0	0.00200008	0.00200116	0	0.00200116	0	0	0
Microbacterium_fluvii_(T)	0	0	0	0	0	0	0	0	0	0	0	0	0.00200116	0	0.00200116	0	0	0
Microbacterium_foliorum_(T)	0	0	0	0	0	0	0	0	0	0	0	0	0.00200116	0	0.00200116	0	0	0
Microbacterium_ginsengisoli_(T)	0	0	0	0	0	0	0	0	0	0	0	0	0	0	0	0	0	0
Microbacterium_halophilum_(T)	0	0	0	0	0	0	0	0	0	0	0	0	0	0	0	0	0	0
Microbacterium_hatanonis_(T)	0	0	0	0	0	0	0	0	0	0.00200008	0.00210292	0.000102837	0	0	0	0	0	0
Microbacterium_hominis_(T)	0	0	0	0	0	0	0	0	0	0	0	0	0	0	0	0	0	0
Microbacterium_humi_(T)	0	0	0	0	0	0	0	0	0	0	0	0	0	0	0	0	0	0
Microbacterium_hydrocarbonoxydans_(T)	0	0	0	0	0	0	0	0	0	0	0	0	0	0	0	0	0	0
Microbacterium_indicum_(T)	0	0	0	0	0	0	0	0	0	0.00200008	0.00210292	0.000102837	0.00400232	0.00219269	0.00180963	0	0	0
Microbacterium_invictum_(T)	0	0	0	0	0	0	0	0	0	0	0	0	0	0	0	0	0	0
Microbacterium_keratanolyticum_(T)	0	0	0	0	0	0	0	0	0	0	0	0	0	0	0	0	0	0
Microbacterium_kitamiense_(T)	0	0	0	0	0	0	0	0	0	0	0	0	0.00200116	0	0.00200116	0	0	0
Microbacterium_koreense_(T)	0	0	0	0	0	0	0	0	0	0	0	0	0	0	0	0	0	0
Microbacterium_lacticum_(T)	0	0	0	0	0	0	0	0	0	0	0	0	0	0	0	0	0	0
Microbacterium_lemovicicum	0	0	0	0	0	0	0	0	0	0	0	0	0	0	0	0	0	0
Microbacterium_lindanitolerans_(T)	0	0	0	0	0	0	0	0	0	0.00200008	0.00210292	0.000102837	0	0	0	0	0	0
Microbacterium_liquefaciens_(T)	0	0	0	0	0	0	0	0	0	0	0	0	0	0	0	0	0	0
Microbacterium_luticocti_(T)	0	0	0	0	0	0	0	0	0	0	0	0	0	0	0	0	0	0
Microbacterium_marinum	0	0	0	0	0	0	0	0	0	0	0	0	0.00200116	0.00219269	0.000191533	0	0	0
Microbacterium_maritypicum_(T)	0	0	0	0	0	0	0	0	0	0.00800032	0.00210292	0.0058974	0.00800464	0.00877078	0.000766133	0	0	0
Microbacterium_natoriense_(T)	0	0	0	0	0	0	0	0	0	0	0	0	0	0	0	0	0	0
Microbacterium_neimengense	0	0	0	0	0	0	0	0	0	0	0	0	0.00200116	0	0.00200116	0	0	0
Microbacterium_oleivorans_(T)	0	0	0	0	0	0	0	0	0	0	0	0	0.00200116	0.00219269	0.000191533	0	0	0
Microbacterium_oryzae	0	0	0	0	0	0	0	0	0	0	0	0	0	0	0	0	0	0
Microbacterium_paraoxydans_(T)	0	0	0	0	0	0	0.0100028	0	0.0100028	0.00600024	0.00420583	0.00179441	0.0140081	0	0.0140081	0	0	0
Microbacterium_phyllosphaerae_(T)	0	0	0	0	0	0	0	0	0	0	0	0	0.00400232	0.00219269	0.00180963	0	0	0
Microbacterium_profundi_(T)	0	0	0	0	0	0	0	0	0	0	0	0	0	0	0	0	0	0
Microbacterium_pseudoresistens_(T)	0	0	0	0	0	0	0	0	0	0	0	0	0	0	0	0	0	0
Microbacterium_pygmaeum_(T)	0	0	0	0	0	0	0	0	0	0	0	0	0	0	0	0	0	0
Microbacterium_resistens_(T)	0	0	0	0	0	0	0	0	0	0	0	0	0.00400232	0.00438539	0.000383067	0	0	0
Microbacterium_saperdae_(T)	0	0	0	0	0	0	0	0	0	0	0	0	0	0	0	0	0	0
Microbacterium_schleiferi_(T)	0	0	0	0	0	0	0	0	0	0	0	0	0	0	0	0	0	0
Microbacterium_sp._CCNWSP60	0	0	0	0	0	0	0	0	0	0.00200008	0.00210292	0.000102837	0	0	0	0	0	0
Microbacterium_sp._MUSC115	0	0	0	0	0	0	0	0	0	0.00200008	0.00210292	0.000102837	0	0	0	0	0	0
Microbacterium_sp._THG-C26	0	0	0	0	0	0	0	0	0	0	0	0	0	0	0	0	0	0
Microbacterium_sp._THG-C31	0	0	0	0	0	0	0	0	0	0	0	0	0	0	0	0	0	0
Microbacterium_testaceum_(T)	0	0	0	0	0	0	0	0	0	0	0	0	0.00400232	0.00219269	0.00180963	0	0	0
Microbacterium_thalassium_(T)	0	0	0	0	0	0	0	0	0	0	0	0	0	0	0	0	0	0
Microbacterium_xylanilyticum_(T)	0	0	0	0	0	0	0	0	0	0	0	0	0	0	0	0	0	0
Microbacterium_yannicii_(T)	0	0	0	0	0	0	0	0	0	0	0	0	0	0.00219269	0.00219269	0	0	0
Microcella_alkaliphila_(T)	0	0	0	0	0	0	0	0	0	0	0	0	0	0	0	0	0	0
Microcella_putealis_(T)	0	0	0	0	0	0	0	0	0	0	0	0	0	0	0	0	0	0
Micrococcus_antarcticus_(T)	0	0	0	0	0	0	0.00200056	0.00212224	0.000121681	0	0	0	0.0720418	0.0635881	0.00845366	0.00200036	0	0.00200036
Micrococcus_endophyticus_(T)	0	0	0	0	0	0	0.00200056	0.00212224	0.000121681	0	0	0	0.170099	0.151296	0.0188028	0	0	0
Micrococcus_flavus_(T)	0	0	0	0	0	0	0.00200056	0.00212224	0.000121681	0	0	0	0.0580337	0.0306977	0.0273359	0	0	0
Micrococcus_luteus_(T)	0	0	0	0	0	0	0.0120034	0.0106112	0.00139216	0.00600024	0.00630875	0.00030851	1.07863	1.04372	0.0349033	0	0	0
Micrococcus_lylae_(T)	0	0	0	0	0	0	0	0	0	0	0	0	0.0660383	0.0723589	0.0063206	0	0	0
Micrococcus_sp._DW152	0	0	0	0	0	0	0	0	0	0	0	0	0.00200116	0	0.00200116	0	0	0
Micrococcus_terreus_(T)	0	0	0	0	0	0	0	0	0	0	0	0	0.0340197	0.0153489	0.0186709	0	0	0
Microlunatus_aurantiacus_(T)	0	0	0	0	0	0	0	0	0	0	0	0	0.00200116	0.00219269	0.000191533	0	0	0
Microlunatus_ginsengisoli_(T)	0	0	0	0	0	0	0	0	0	0	0	0	0.00200116	0.00219269	0.000191533	0	0	0
Microlunatus_soli_(T)	0	0	0	0	0	0	0	0	0	0	0	0	0.00200116	0.00219269	0.000191533	0	0	0
Micropruina_glycogenica_(T)	0	0	0	0	0	0	0	0	0	0	0	0	0.00200116	0.00219269	0.000191533	0	0	0
Microvirga_aerilata_(T)	0	0	0	0	0	0	0	0	0	0	0	0	0.00200116	0.00219269	0.000191533	0	0	0
Microvirga_flocculans_(T)	0	0	0	0	0	0	0	0	0	0	0	0	0.00200116	0.00438539	0.00238423	0	0	0
Microvirga_guangxiensis_(T)	0	0	0	0	0	0	0	0	0	0	0	0	0	0	0	0	0	0
Microvirga_lotononidis	0	0	0	0	0	0	0.00400112	0.00424448	0.000243362	0	0	0	0.0300174	0.0328904	0.002873	0	0	0
Microvirga_lupini_(T)	0	0	0	0	0	0	0	0	0	0	0	0	0.00600348	0.00657808	0.0005746	0	0	0
Microvirga_sp._BR3299	0	0	0	0	0	0	0	0	0	0	0	0	0.00600348	0.00657808	0.0005746	0	0	0
Microvirga_zambiensis_(T)	0	0	0	0	0	0	0	0	0	0	0	0	0	0	0	0	0	0
Mitsuokella_jalaludinii_(T)	0.234	0.124515	0.109485	0	0	0	0	0	0	0.00200008	0	0.00200008	0.00200116	0.00219269	0.000191533	0	0	0
Mobiluncus_curtisii_(T)	0	0	0	0	0	0	0.00800224	0.00424448	0.00375776	0	0	0	0	0	0	0.236042	0.215031	0.0210118
Mobiluncus_mulieris_(T)	0	0	0	0	0	0	0.00200056	0.00212224	0.000121681	0	0	0	0.00600348	0.00438539	0.00161809	0.0860155	0.0795613	0.00645415
Mogibacterium_diversum_(T)	0	0	0	0	0	0	0.0140039	0.0148557	0.000851767	0.0300012	0.0315438	0.00154255	0	0	0	0	0	0
Mogibacterium_neglectum_(T)	0	0	0	0	0	0	0.00600168	0.00636672	0.000365043	0.0380015	0.0399554	0.0019539	0	0	0	0	0	0
Mogibacterium_pumilum_(T)	0	0	0	0	0	0	0.0100028	0.0106112	0.000608405	0.026001	0.0273379	0.00133688	0.00400232	0.00438539	0.000383067	0	0	0
Mogibacterium_timidum_(T)	0	0	0	0	0	0	0.032009	0.0339559	0.00194689	0.0860034	0.0904254	0.00442198	0.00200116	0.00219269	0.000191533	0	0	0
Mogibacterium_vescum_(T)	0	0	0	0	0	0	0.018005	0.0191002	0.00109513	0.0180007	0.0189263	0.000925531	0.00600348	0.00657808	0.0005746	0	0	0
Moraxella_atlantae	0	0	0	0	0	0	0.102029	0.108234	0.00620573	0	0	0	0.00200116	0.00219269	0.000191533	0	0	0
Moraxella_atlantae_(T)	0	0	0	0	0	0	0.0120034	0	0.0120034	0	0	0	0	0	0	0	0	0
Moraxella_bovis_(T)	0	0	0	0	0	0	0.0440123	0.0466893	0.00267698	0	0	0	0.00200116	0.00219269	0.000191533	0	0	0
Moraxella_bovoculi_(T)	0	0	0	0	0	0	0.0260073	0	0.0260073	0	0	0	0	0	0	0	0	0
Moraxella_canis_(T)	0	0	0	0	0	0	0.0100028	0	0.0100028	0	0	0	0	0	0	0	0	0
Moraxella_catarrhalis_(T)	0	0	0	0	0	0	0.140039	0.148557	0.00851767	0	0	0	0.00800464	0.00877078	0.000766133	0	0	0
Moraxella_caviae_(T)	0	0	0	0	0	0	0.00800224	0.00848896	0.000486724	0	0	0	0	0	0	0	0	0
Moraxella_cuniculi_(T)	0	0	0	0	0	0	0.0200056	0.0212224	0.00121681	0	0	0	0.00200116	0.00219269	0.000191533	0	0	0
Moraxella_equi_(T)	0	0	0	0	0	0	0.0120034	0.0127334	0.000730086	0	0	0	0	0	0	0	0	0
Moraxella_lacunata_(T)	0	0	0	0	0	0	0.0220062	0	0.0220062	0	0	0	0	0	0	0	0	0
Moraxella_lincolnii_(T)	0	0	0	0	0	0	0.032009	0.0148557	0.0171533	0	0	0	0	0	0	0	0	0
Moraxella_nonliquefaciens_(T)	0	0	0	0	0	0	0.194054	0.205857	0.0118031	0	0	0	0.00200116	0.00219269	0.000191533	0	0	0
Moraxella_osloensis	0	0	0	0	0	0	0.112031	0.125212	0.0131809	0	0	0	0.00400232	0.00438539	0.000383067	0	0	0
Moraxella_ovis_(T)	0	0	0	0	0	0	0.0120034	0.0127334	0.000730086	0	0	0	0	0	0	0	0	0
Morganella_morganii_(T)	0	0	0	0	0	0	0.00400112	0.00424448	0.000243362	0	0	0	0	0	0	0	0	0
Moryella_indoligenes_(T)	0	0	0	0	0	0	0.0900252	0.0955008	0.00547564	0.170007	0.178748	0.00874112	0.00800464	0.00877078	0.000766133	0.0700126	0.0752607	0.00524812
Mucilaginibacter_kameinonensis_(T)	0	0	0	0	0	0	0	0	0	0	0	0	0.00200116	0	0.00200116	0	0	0
Mucilaginibacter_paludis_(T)	0	0	0	0	0	0	0	0	0	0	0	0	0.00600348	0.00657808	0.0005746	0	0	0
Muricauda_lutaonensis_(T)	0	0	0	0	0	0	0	0	0	0	0	0	0	0	0	0	0	0
Muricauda_ruestringensis_(T)	0	0	0	0	0	0	0	0	0	0	0	0	0	0	0	0	0	0
Mycetocola_zhadangensis	0	0	0	0	0	0	0	0	0	0	0	0	0	0	0	0	0	0
Mycobacterium_cookii_(T)	0	0	0	0	0	0	0.0140039	0.0148557	0.000851767	0	0	0	0.0160093	0.0175416	0.00153227	0	0	0
Mycobacterium_fortuitum_(T)	0	0	0	0	0	0	0.0100028	0.0106112	0.000608405	0	0	0	0.00800464	0.00877078	0.000766133	0	0	0
Mycobacterium_iranicum_(T)	0	0	0	0	0	0	0.0100028	0.0106112	0.000608405	0	0	0	0.00600348	0.00657808	0.0005746	0	0	0
Mycobacterium_leprae	0	0	0	0	0	0	0.0540151	0.0573005	0.00328539	0	0	0	0.0600348	0.0657808	0.005746	0	0	0
Mycobacterium_microti_(T)	0	0	0	0	0	0	0.00800224	0.00848896	0.000486724	0	0	0	0.00600348	0.00657808	0.0005746	0	0	0
Mycobacterium_novocastrense_(T)	0	0	0	0	0	0	0.0120034	0.0127334	0.000730086	0	0	0	0.0160093	0.0175416	0.00153227	0	0	0
Mycobacterium_ulcerans_(T)	0	0	0	0	0	0	0	0.0127334	0.0127334	0	0	0	0	0.0153489	0.0153489	0	0	0
Mycoplasma_adleri_(T)	0	0	0	0	0	0	0	0	0	0.00200008	0.00210292	0.000102837	0	0	0	0	0	0
Mycoplasma_amphoriforme_(T)	0	0	0	0	0	0	0	0	0	0.00200008	0	0.00200008	0	0	0	0	0	0
Mycoplasma_anseris_(T)	0	0	0	0	0	0	0.00200056	0.00212224	0.000121681	0	0	0	0	0	0	0	0	0
Mycoplasma_arginini_(T)	0	0	0	0	0	0	0.00200056	0.00212224	0.000121681	0	0.00630875	0.00630875	0	0	0	0	0.00215031	0.00215031
Mycoplasma_auris_(T)	0	0	0	0	0	0	0.00200056	0.00212224	0.000121681	0.00200008	0.00210292	0.000102837	0	0	0	0	0	0
Mycoplasma_bovis_(T)	0	0	0	0	0	0	0.00200056	0.00212224	0.000121681	0.0160006	0.0168233	0.000822694	0	0	0	0.00600108	0.00645092	0.000449839
Mycoplasma_buccale_(T)	0	0	0	0	0	0	0.00200056	0.00212224	0.000121681	0.00200008	0.00210292	0.000102837	0	0	0	0	0	0
Mycoplasma_californicum_(T)	0	0	0	0	0	0	0.00400112	0.00424448	0.000243362	0.0180007	0.0189263	0.000925531	0	0	0	0.00400072	0.00430061	0.000299893
Mycoplasma_capricolum_(T)	0	0	0	0	0	0	0.00200056	0.00212224	0.000121681	0.0300012	0.0294408	0.000560366	0	0	0	0.0360065	0.0387055	0.00269903
Mycoplasma_caviae_(T)	0	0	0	0	0	0	0	0	0	0.00200008	0.00210292	0.000102837	0	0	0	0.00800144	0.00860123	0.000599785
Mycoplasma_citelli_(T)	0	0	0	0	0	0	0	0	0	0.00400016	0.00420583	0.000205673	0	0	0	0	0	0
Mycoplasma_cloacale_(T)	0	0	0	0	0	0	0	0	0	0.00200008	0.00210292	0.000102837	0	0	0	0	0	0
Mycoplasma_columborale_(T)	0	0	0	0	0	0	0	0	0	0.00200008	0.00210292	0.000102837	0	0	0	0	0	0
Mycoplasma_cricetuli_(T)	0	0	0	0	0	0	0.00200056	0.00212224	0.000121681	0	0.00210292	0.00210292	0	0	0	0	0	0
Mycoplasma_dispar_(T)	0	0	0	0	0	0	0	0	0	0	0	0	0	0	0	0.00200036	0.00215031	0.000149946
Mycoplasma_elephantis_(T)	0	0	0	0	0	0	0	0	0	0	0	0	0	0	0	0.00200036	0.00215031	0.000149946
Mycoplasma_felifaucium_(T)	0	0	0	0	0	0	0	0	0	0	0	0	0	0	0	0.00200036	0.00215031	0.000149946
Mycoplasma_feliminutum_(T)	0	0	0	0	0	0	0	0	0	0.00200008	0.00210292	0.000102837	0	0	0	0.00200036	0.00215031	0.000149946
Mycoplasma_felis_(T)	0	0	0	0	0	0	0	0	0	0	0	0	0	0	0	0.00200036	0.00215031	0.000149946
Mycoplasma_flocculare_(T)	0	0	0	0	0	0	0	0	0	0	0	0	0	0	0	0.00200036	0	0.00200036
Mycoplasma_gallinarum_(T)	0	0	0	0	0	0	0	0	0	0.00200008	0.00210292	0.000102837	0	0	0	0	0	0
Mycoplasma_gallisepticum	0	0	0	0	0	0	0	0	0	0.00800032	0.00841167	0.000411347	0	0	0	0.0160029	0.0172025	0.00119957
Mycoplasma_gallopavonis_(T)	0	0	0	0	0	0	0	0	0	0.00200008	0.00210292	0.000102837	0	0	0	0	0	0
Mycoplasma_gateae_(T)	0	0	0	0	0	0	0	0	0	0.00200008	0.00210292	0.000102837	0	0	0	0	0	0
Mycoplasma_genitalium_(T)	0	0	0	0	0	0	0	0	0	0.00200008	0.00210292	0.000102837	0	0	0	0	0	0
Mycoplasma_hominis_(T)	0	0	0	0	0	0	0.00200056	0.00212224	0.000121681	0.00600024	0.00630875	0.00030851	0	0	0	0	0	0
Mycoplasma_hyopharyngis_(T)	0	0	0	0	0	0	0.00200056	0.00212224	0.000121681	0	0	0	0	0	0	0	0	0
Mycoplasma_hyorhinis_(T)	0	0	0	0	0	0	0.00400112	0.00212224	0.00187888	0.00600024	0.00630875	0.00030851	0.00200116	0.00219269	0.000191533	0.00200036	0.00215031	0.000149946
Mycoplasma_iners_(T)	0	0	0	0	0	0	0	0	0	0.00200008	0.00210292	0.000102837	0	0	0	0	0	0
Mycoplasma_lipofaciens_(T)	0	0	0	0	0	0	0	0	0	0.00200008	0.00210292	0.000102837	0	0	0	0.00400072	0.00430061	0.000299893
Mycoplasma_maculosum_(T)	0	0	0	0	0	0	0	0	0	0	0	0	0	0	0	0.00400072	0.00430061	0.000299893
Mycoplasma_microti_(T)	0	0	0	0	0	0	0	0	0	0.00600024	0.00210292	0.00389732	0	0	0	0.00400072	0	0.00400072
Mycoplasma_moatsii_(T)	0	0	0	0	0	0	0	0	0	0.00200008	0.00210292	0.000102837	0	0	0	0	0	0
Mycoplasma_molare_(T)	0	0	0	0	0	0	0	0	0	0.00400016	0.00420583	0.000205673	0	0	0	0	0	0
Mycoplasma_mucosicanis_(T)	0	0	0	0	0	0	0.00200056	0.00212224	0.000121681	0.00200008	0.00210292	0.000102837	0	0	0	0	0	0
Mycoplasma_neophronis_(T)	0	0	0	0	0	0	0	0	0	0.00200008	0.00210292	0.000102837	0	0	0	0	0	0
Mycoplasma_opalescens_(T)	0	0	0	0	0	0	0	0	0	0	0	0	0	0	0	0.00200036	0.00215031	0.000149946
Mycoplasma_orale_(T)	0	0	0	0	0	0	0	0	0	0	0	0	0	0	0	0.00200036	0	0.00200036
Mycoplasma_ovipneumoniae_(T)	0	0	0	0	0	0	0	0	0	0.00800032	0.00841167	0.000411347	0	0	0	0	0	0
Mycoplasma_oxoniensis_(T)	0	0	0	0	0	0	0	0	0	0.00200008	0.00210292	0.000102837	0	0	0	0.00200036	0.00215031	0.000149946
Mycoplasma_phocicerebrale_(T)	0	0	0	0	0	0	0	0	0	0.00200008	0.00210292	0.000102837	0	0	0	0	0	0
Mycoplasma_phocidae_(T)	0	0	0	0	0	0	0	0	0	0.00600024	0.00630875	0.00030851	0	0	0	0.00200036	0.00215031	0.000149946
Mycoplasma_pulmonis_(T)	0	0	0	0	0	0	0	0	0	0.00200008	0.00210292	0.000102837	0	0	0	0.00200036	0.00215031	0.000149946
Mycoplasma_putrefaciens_(T)	0	0	0	0	0	0	0	0	0	0.00200008	0.00210292	0.000102837	0	0	0	0.00600108	0.00645092	0.000449839
Mycoplasma_spermatophilum_(T)	0	0	0	0	0	0	0	0	0	0.00200008	0.00210292	0.000102837	0	0	0	0	0	0
Mycoplasma_subdolum_(T)	0	0	0	0	0	0	0	0	0	0.00200008	0.00210292	0.000102837	0	0	0	0	0	0
Mycoplasma_testudineum_(T)	0	0	0	0	0	0	0	0	0	0.00200008	0.00210292	0.000102837	0	0	0	0.00200036	0.00215031	0.000149946
Nautella_italica_(T)	0	0	0	0	0	0	0	0	0	0	0	0	0	0	0	0	0	0
Naxibacter_alkalitolerans_(T)	0	0	0	0	0	0	0	0	0	0	0	0	0.00200116	0.00219269	0.000191533	0	0	0
Naxibacter_suwonensis_(T)	0	0	0	0	0	0	0	0	0	0	0	0	0.00200116	0.00219269	0.000191533	0	0	0
Necropsobacter_rosorum	0	0	0	0	0	0	0.00400112	0.00424448	0.000243362	0	0	0	0	0	0	0	0	0
Negativicoccus_succinicivorans_(T)	0	0	0	0	0	0	0.0300084	0.0318336	0.00182521	0	0	0	0.0140081	0.0153489	0.00134073	0.00400072	0.00430061	0.000299893
Neisseria_animalis_(T)	0	0	0	0	0	0	0.00400112	0.00424448	0.000243362	0	0	0	0	0	0	0	0	0
Neisseria_animaloris_(T)	0	0	0	0	0	0	0.00400112	0.00424448	0.000243362	0.00400016	0.00420583	0.000205673	0.00400232	0.00438539	0.000383067	0	0	0
Neisseria_bacilliformis_(T)	0	0	0	0	0	0	0.00600168	0.00636672	0.000365043	0	0	0	0.00200116	0.00219269	0.000191533	0	0	0
Neisseria_dentiae_(T)	0	0	0	0	0	0	0.00400112	0.00424448	0.000243362	0.00600024	0.00630875	0.00030851	0	0	0	0	0	0
Neisseria_elongata_(T)	0	0	0	0	0	0	0.00400112	0.00424448	0.000243362	0	0	0	0	0	0	0	0	0
Neisseria_gonorrhoeae_(T)	0	0	0	0	0	0	0.0360101	0.0382003	0.00219026	0.0300012	0.0315438	0.00154255	0.00800464	0.00877078	0.000766133	0	0	0
Neisseria_iguanae_(T)	0	0	0	0	0	0	0.00200056	0.00212224	0.000121681	0.00200008	0.00210292	0.000102837	0.00200116	0.00219269	0.000191533	0	0	0
Neisseria_meningitidis	0	0	0	0	0	0	0.690193	1.01655	0.32636	0.284011	0.456333	0.172322	0.0860499	0.14691	0.0608606	0.00400072	0.00645092	0.0024502
Neisseria_mucosa	0	0	0	0	0	0	0.00400112	0.00848896	0.00448784	0.00400016	0.00420583	0.000205673	0	0	0	0	0	0
Neisseria_oralis	0	0	0	0	0	0	0.0120034	0.0127334	0.000730086	0.00600024	0.00630875	0.00030851	0.00200116	0.00219269	0.000191533	0	0	0
Neisseria_perflava	0	0	0	0	0	0	0.0120034	0.0127334	0.000730086	0.00600024	0.00630875	0.00030851	0.00200116	0.00219269	0.000191533	0	0	0
Neisseria_polysaccharea_(T)	0	0	0	0	0	0	0.00400112	0.00424448	0.000243362	0.00200008	0.00210292	0.000102837	0.00200116	0.00219269	0.000191533	0	0	0
Neisseria_shayeganii_(T)	0	0	0	0	0	0	0.0100028	0.0106112	0.000608405	0.00200008	0.00210292	0.000102837	0	0	0	0	0	0
Neisseria_wadsworthii_(T)	0	0	0	0	0	0	0.00400112	0.00424448	0.000243362	0.00400016	0.00420583	0.000205673	0	0	0	0	0	0
Neisseria_weaveri	0	0	0	0	0	0	0.00600168	0.00424448	0.0017572	0.00800032	0.00630875	0.00169157	0.00200116	0.00219269	0.000191533	0.00200036	0	0.00200036
Neisseria_zoodegmatis_(T)	0	0	0	0	0	0	0.00800224	0.00848896	0.000486724	0.00400016	0.00420583	0.000205673	0	0	0	0	0	0
Neptuniibacter_caesariensis_(T)	0	0	0	0	0	0	0	0	0	0	0	0	0	0	0	0	0	0
Neptunomonas_antarctica_(T)	0	0	0	0	0	0	0	0	0	0	0	0	0	0	0	0	0	0
Neptunomonas_concharum_(T)	0	0	0	0	0	0	0	0	0	0	0	0	0	0	0	0	0	0
Neptunomonas_japonica_(T)	0	0	0	0	0	0	0	0	0	0	0	0	0	0	0	0	0	0
Neptunomonas_naphthovorans_(T)	0	0	0	0	0	0	0	0	0	0	0	0	0	0	0	0	0	0
Neptunomonas_qingdaonensis_(T)	0	0	0	0	0	0	0	0	0	0	0	0	0	0	0	0	0	0
Neptunomonas_sp._MEBiC06243	0	0	0	0	0	0	0	0	0	0	0	0	0	0	0	0	0	0
Nesterenkonia_lacusekhoensis_(T)	0	0	0	0	0	0	0	0	0	0	0	0	0.00200116	0.00219269	0.000191533	0	0	0
Nesterenkonia_xinjiangensis_(T)	0	0	0	0	0	0	0	0	0	0	0	0	0.00200116	0.00219269	0.000191533	0	0	0
Nevskia_aquatilis	0	0	0	0	0	0	0	0	0	0	0	0	0	0	0	0	0	0
Nevskia_ramosa_(T)	0	0	0	0	0	0	0	0	0	0	0	0	0.00200116	0.00219269	0.000191533	0	0	0
Nevskia_soli_(T)	0	0	0	0	0	0	0	0	0	0	0	0	0	0	0	0	0	0
Nevskia_terrae_(T)	0	0	0	0	0	0	0	0	0	0	0	0	0.00200116	0.00219269	0.000191533	0	0	0
Nitratireductor_aquibiodomus_(T)	0	0	0	0	0	0	0	0	0	0	0	0	0.00200116	0	0.00200116	0	0	0
Nitrincola_lacisaponensis_(T)	0	0	0	0	0	0	0	0	0	0	0	0	0	0	0	0	0	0
Nitrosospira_sp._APG3	0	0	0	0	0	0	0	0	0	0	0	0	0	0	0	0	0	0
Nitrospira_moscoviensis_(T)	0	0	0	0	0	0	0	0	0	0	0	0	0.00400232	0	0.00400232	0	0	0
Nocardia_coeliaca_(T)	0	0	0	0	0	0	0	0	0	0	0	0	0.0260151	0.028505	0.00248993	0	0	0
Nocardioides_albus_(T)	0	0	0	0	0	0	0	0	0	0	0	0	0.0340197	0.0350831	0.00106337	0	0	0
Nocardioides_alkalitolerans_(T)	0	0	0	0	0	0	0	0	0	0	0	0	0.00200116	0.00219269	0.000191533	0	0	0
Nocardioides_alpinus	0	0	0	0	0	0	0	0	0	0	0	0	0.00200116	0.00219269	0.000191533	0	0	0
Nocardioides_aquaticus_(T)	0	0	0	0	0	0	0	0	0	0	0	0	0.00400232	0.00438539	0.000383067	0	0	0
Nocardioides_aromaticivorans_(T)	0	0	0	0	0	0	0	0	0	0	0	0	0.00600348	0.00657808	0.0005746	0	0	0
Nocardioides_basaltis_(T)	0	0	0	0	0	0	0	0	0	0	0	0	0.00400232	0	0.00400232	0	0	0
Nocardioides_caricicola_(T)	0	0	0	0	0	0	0	0	0	0	0	0	0.00200116	0.00219269	0.000191533	0	0	0
Nocardioides_daedukensis_(T)	0	0	0	0	0	0	0	0	0	0	0	0	0.00200116	0.00219269	0.000191533	0	0	0
Nocardioides_ganghwensis_(T)	0	0	0	0	0	0	0	0	0	0	0	0	0	0	0	0	0	0
Nocardioides_ginsengisegetis	0	0	0	0	0	0	0	0	0	0	0	0	0.00200116	0.00219269	0.000191533	0	0	0
Nocardioides_ginsengisoli_(T)	0	0	0	0	0	0	0	0	0	0	0	0	0	0	0	0	0	0
Nocardioides_humi_(T)	0	0	0	0	0	0	0	0	0	0	0	0	0.00200116	0.00219269	0.000191533	0	0	0
Nocardioides_hungaricus_(T)	0	0	0	0	0	0	0	0	0	0	0	0	0.00200116	0.00219269	0.000191533	0	0	0
Nocardioides_hwasunensis_(T)	0	0	0	0	0	0	0	0	0	0	0	0	0.00200116	0.00438539	0.00238423	0	0	0
Nocardioides_insulae_(T)	0	0	0	0	0	0	0	0	0	0	0	0	0.00200116	0.00219269	0.000191533	0	0	0
Nocardioides_islandensis_(T)	0	0	0	0	0	0	0	0	0	0	0	0	0	0	0	0	0	0
Nocardioides_kribbensis_(T)	0	0	0	0	0	0	0	0	0	0	0	0	0.00200116	0	0.00200116	0	0	0
Nocardioides_lianchengensis_(T)	0	0	0	0	0	0	0	0	0	0	0	0	0	0	0	0	0	0
Nocardioides_nitrophenolicus_(T)	0	0	0	0	0	0	0	0	0	0	0	0	0.00400232	0.00438539	0.000383067	0	0	0
Nocardioides_oleivorans_(T)	0	0	0	0	0	0	0	0	0	0	0	0	0.00200116	0	0.00200116	0	0	0
Nocardioides_plantarum_(T)	0	0	0	0	0	0	0	0	0	0	0	0	0.00600348	0.00219269	0.00381079	0	0	0
Nocardioides_pyridinolyticus_(T)	0	0	0	0	0	0	0	0	0	0	0	0	0.00200116	0.00219269	0.000191533	0	0	0
Nocardioides_salarius_(T)	0	0	0	0	0	0	0	0	0	0	0	0	0.00200116	0.00219269	0.000191533	0	0	0
Nocardioides_sp._JM-1068	0	0	0	0	0	0	0	0	0	0	0	0	0.00400232	0.00438539	0.000383067	0	0	0
Nocardioides_sp._KIS2-16	0	0	0	0	0	0	0	0	0	0	0	0	0	0	0	0	0	0
Nocardioides_sp._XH274	0	0	0	0	0	0	0	0	0	0	0	0	0.00200116	0.00219269	0.000191533	0	0	0
Nocardioides_sp._YIM_M13091	0	0	0	0	0	0	0	0	0	0	0	0	0.00200116	0.00219269	0.000191533	0	0	0
Nocardioides_terrigena_(T)	0	0	0	0	0	0	0	0	0	0	0	0	0.00200116	0.00219269	0.000191533	0	0	0
Nocardioides_ultimimeridianus_(T)	0	0	0	0	0	0	0	0	0	0	0	0	0.00200116	0.00219269	0.000191533	0	0	0
Nonlabens_agnitus	0	0	0	0	0	0	0	0	0	0	0	0	0	0	0	0	0	0
Nosocomiicoccus_ampullae_(T)	0	0	0	0	0	0	0	0	0	0	0	0	0.10406	0.0482393	0.0558211	0.00200036	0.00215031	0.000149946
Noviherbaspirillum_malthae_(T)	0	0	0	0	0	0	0	0	0	0	0	0	0.00200116	0.00219269	0.000191533	0	0	0
Novosphingobium_capsulatum_(T)	0	0	0	0	0	0	0	0	0	0.0160006	0.0126175	0.00338314	0.0380221	0.0350831	0.00293895	0	0	0
Novosphingobium_fuchskuhlense	0	0	0	0	0	0	0	0	0	0.00600024	0.0105146	0.00451434	0.0240139	0.0306977	0.00668379	0	0	0
Novosphingobium_hassiacum_(T)	0	0	0	0	0	0	0	0	0	0	0	0	0.0100058	0.0109635	0.000957666	0	0	0
Novosphingobium_indicum_(T)	0	0	0	0	0	0	0	0	0	0.00200008	0.00210292	0.000102837	0.0280162	0.0306977	0.00268147	0	0	0
Novosphingobium_lentum_(T)	0	0	0	0	0	0	0	0	0	0.00200008	0.00210292	0.000102837	0.0140081	0.0153489	0.00134073	0	0	0
Novosphingobium_naphthalenivorans_(T)	0	0	0	0	0	0	0	0	0	0.00200008	0.00210292	0.000102837	0.00200116	0.00219269	0.000191533	0	0	0
Novosphingobium_nitrogenifigens_(T)	0	0	0	0	0	0	0	0	0	0	0	0	0.00200116	0.00219269	0.000191533	0	0	0
Novosphingobium_pentaromativorans_(T)	0	0	0	0	0	0	0.00200056	0.00212224	0.000121681	0.0120005	0.0126175	0.00061702	0.0380221	0.0416612	0.00363913	0	0	0
Novosphingobium_resinovorum_(T)	0	0	0	0	0	0	0	0	0	0.0320013	0.0336467	0.00164539	0.0680395	0.0657808	0.00225864	0	0	0
Novosphingobium_sediminicola	0	0	0	0	0	0	0.00200056	0.00212224	0.000121681	0.00200008	0	0.00200008	0.00400232	0.00219269	0.00180963	0	0	0
Novosphingobium_soli_(T)	0	0	0	0	0	0	0	0	0	0.00200008	0.00210292	0.000102837	0.00200116	0.00219269	0.000191533	0	0	0
Novosphingobium_sp._18-11HK	0	0	0	0	0	0	0	0	0	0.00200008	0.00210292	0.000102837	0.00800464	0.00877078	0.000766133	0	0	0
Novosphingobium_sp._273	0	0	0	0	0	0	0	0	0	0	0	0	0.00400232	0.00438539	0.000383067	0	0	0
Novosphingobium_sp._BUT-14	0	0	0	0	0	0	0	0	0	0	0	0	0.00600348	0.00657808	0.0005746	0	0	0
Novosphingobium_sp._CC-ALB-2	0	0	0	0	0	0	0	0	0	0.00200008	0.00210292	0.000102837	0.00400232	0.00438539	0.000383067	0	0	0
Novosphingobium_sp._E-II-3	0	0	0	0	0	0	0	0	0	0.00400016	0.00420583	0.000205673	0.00400232	0.00438539	0.000383067	0	0	0
Novosphingobium_sp._HLJ-RS18	0	0	0	0	0	0	0	0	0	0	0	0	0.0100058	0.0109635	0.000957666	0	0	0
Novosphingobium_sp._LA53	0	0	0	0	0	0	0	0	0	0	0	0	0.00800464	0.00877078	0.000766133	0	0	0
Novosphingobium_stygium_(T)	0	0	0	0	0	0	0	0	0	0.00200008	0.00210292	0.000102837	0.00200116	0.00219269	0.000191533	0	0	0
Novosphingobium_subterraneum_(T)	0	0	0	0	0	0	0	0	0	0.0140006	0.0126175	0.00138306	0.0520302	0.0592027	0.00717256	0	0	0
Novosphingobium_taihuense_(T)	0	0	0	0	0	0	0	0	0	0.00200008	0	0.00200008	0.00600348	0	0.00600348	0	0	0
Novosphingobium_tardaugens_(T)	0	0	0	0	0	0	0	0	0	0.00800032	0.00841167	0.000411347	0.00800464	0.00877078	0.000766133	0	0	0
Oceaniserpentilla_haliotis_(T)	0	0	0	0	0	0	0	0	0	0	0	0	0	0	0	0	0	0
Oceanospirillum_beijerinckii_(T)	0	0	0	0	0	0	0	0	0	0	0	0	0	0	0	0	0	0
Oceanospirillum_linum	0	0	0	0	0	0	0	0	0	0	0	0	0	0	0	0	0	0
Oceanospirillum_maris_(T)	0	0	0	0	0	0	0	0	0	0	0	0	0	0	0	0	0	0
Oceanospirillum_multiglobuliferum_(T)	0	0	0	0	0	0	0	0	0	0	0	0	0	0	0	0	0	0
Ochrobactrum_tritici_(T)	0	0	0	0	0	0	0	0	0	0	0	0	0.00200116	0.00219269	0.000191533	0	0	0
Odoribacter_laneus_(T)	0.226	0.230659	0.00465932	0.918	0.926936	0.00893566	0	0	0	0.0900036	0.0946313	0.00462765	0.00200116	0.00219269	0.000191533	0.00800144	0.00860123	0.000599785
Oerskovia_enterophila_(T)	0	0	0	0	0	0	0	0	0	0	0	0	0	0	0	0.00400072	0.00430061	0.000299893
Okibacterium_fritillariae_(T)	0	0	0	0	0	0	0	0	0	0	0	0	0	0	0	0	0	0
Oleispira_antarctica_(T)	0	0	0	0	0	0	0	0	0	0	0	0	0	0	0	0	0	0
Oleispira_lenta	0	0	0	0	0	0	0	0	0	0	0	0	0	0	0	0	0	0
Oligella_ureolytica_(T)	0	0	0	0	0	0	0	0	0	0	0	0	0.00200116	0.00219269	0.000191533	0	0	0
Oligotropha_carboxidovorans_(T)	0	0	0	0	0	0	0	0	0	0	0	0	0	0	0	0	0	0
Olleya_marilimosa	0	0	0	0	0	0	0	0	0	0	0	0	0	0	0	0	0	0
Olleya_namhaensis	0	0	0	0	0	0	0	0	0	0	0	0	0	0	0	0	0	0
Olsenella_profusa_(T)	0	0	0	0	0	0	0	0	0	0.00200008	0	0.00200008	0	0	0	0	0	0
Olsenella_uli_(T)	0	0	0	0	0	0	0.00600168	0.00636672	0.000365043	0.00800032	0.00630875	0.00169157	0	0	0	0	0	0
Olsenella_umbonata_(T)	0	0	0	0	0	0	0.00200056	0.00212224	0.000121681	0	0	0	0.00200116	0.00219269	0.000191533	0	0	0
Opitutus_terrae_(T)	0	0	0	0	0	0	0	0	0	0	0	0	0.00400232	0.00438539	0.000383067	0	0	0
Oribacterium_asaccharolyticum_ACB7	0	0	0	0	0	0	0.00800224	0.00848896	0.000486724	0.00800032	0.00841167	0.000411347	0.00200116	0.00219269	0.000191533	0	0	0
Ornithinimicrobium_humiphilum_(T)	0	0	0	0	0	0	0	0	0	0	0	0	0.00200116	0.00219269	0.000191533	0	0	0
Oscillibacter_valericigenes_(T)	0.208	0.212288	0.00428822	2.922	2.95044	0.0284423	0	0	0	0	0	0	0.0100058	0.0109635	0.000957666	0.00400072	0.00430061	0.000299893
Ottowia_pentelensis	0	0	0	0	0	0	0	0	0	0.0120005	0.0126175	0.00061702	0	0	0	0	0	0
Ottowia_sp._GCS-AN-3	0	0	0	0	0	0	0	0	0	0	0	0	0	0	0	0	0	0
Ottowia_thiooxydans_(T)	0	0	0	0	0	0	0	0	0	0.00200008	0	0.00200008	0	0	0	0	0	0
Pacificibacter_maritimus_(T)	0	0	0	0	0	0	0	0	0	0	0	0	0	0	0	0	0	0
Paenibacillus_agaridevorans_(T)	0	0	0	0	0	0	0	0	0	0	0	0	0.00200116	0.00219269	0.000191533	0	0	0
Paenibacillus_alvei_(T)	0	0	0	0	0	0	0	0	0	0	0	0	0.00400232	0.00438539	0.000383067	0	0	0
Paenibacillus_amylolyticus_(T)	0	0	0	0	0	0	0	0	0	0	0	0	0	0.00219269	0.00219269	0	0	0
Paenibacillus_anaericanus_(T)	0	0	0	0	0	0	0	0	0	0	0	0	0.00200116	0.00219269	0.000191533	0	0	0
Paenibacillus_antarcticus_(T)	0	0	0	0	0	0	0	0	0	0	0	0	0.00200116	0	0.00200116	0	0	0
Paenibacillus_apiarius_(T)	0	0	0	0	0	0	0	0	0	0	0	0	0.00200116	0.00219269	0.000191533	0	0	0
Paenibacillus_borealis_(T)	0	0	0	0	0	0	0	0	0	0	0	0	0.00200116	0	0.00200116	0	0	0
Paenibacillus_camelliae_(T)	0	0	0	0	0	0	0	0	0	0	0	0	0.00200116	0.00219269	0.000191533	0	0	0
Paenibacillus_campinasensis_(T)	0	0	0	0	0	0	0	0	0	0	0	0	0.00200116	0.00219269	0.000191533	0	0	0
Paenibacillus_catalpae_(T)	0	0	0	0	0	0	0	0	0	0	0	0	0.00400232	0.00877078	0.00476845	0	0	0
Paenibacillus_cellulosilyticus_(T)	0	0	0	0	0	0	0	0	0	0	0	0	0.00200116	0.00219269	0.000191533	0	0	0
Paenibacillus_chibensis_(T)	0	0	0	0	0	0	0	0	0	0	0	0	0.00200116	0.00219269	0.000191533	0	0	0
Paenibacillus_ehimensis_(T)	0	0	0	0	0	0	0	0	0	0	0	0	0.00800464	0.00657808	0.00142656	0	0	0
Paenibacillus_fonticola_(T)	0	0	0	0	0	0	0	0	0	0	0	0	0.00400232	0.00438539	0.000383067	0	0	0
Paenibacillus_ginsengisoli_(T)	0	0	0	0	0	0	0	0	0	0	0	0	0.00400232	0.00438539	0.000383067	0	0	0
Paenibacillus_graminis_(T)	0	0	0	0	0	0	0	0	0	0	0	0	0.00200116	0.00219269	0.000191533	0	0	0
Paenibacillus_humicus_(T)	0	0	0	0	0	0	0	0	0	0	0	0	0.00400232	0.00438539	0.000383067	0	0	0
Paenibacillus_kobensis_(T)	0	0	0	0	0	0	0	0	0	0	0	0	0.00200116	0.00219269	0.000191533	0	0	0
Paenibacillus_larvae_(T)	0	0	0	0	0	0	0	0	0	0	0	0	0.00400232	0.00438539	0.000383067	0	0	0
Paenibacillus_lautus_(T)	0	0	0	0	0	0	0	0	0	0	0	0	0.00600348	0.00438539	0.00161809	0	0	0
Paenibacillus_lentimorbus_(T)	0	0	0	0	0	0	0	0	0	0	0	0	0.00200116	0.00219269	0.000191533	0	0	0
Paenibacillus_massiliensis_(T)	0	0	0	0	0	0	0	0	0	0	0	0	0.00600348	0.00657808	0.0005746	0	0	0
Paenibacillus_phyllosphaerae_(T)	0	0	0	0	0	0	0	0	0	0.00200008	0.00210292	0.000102837	0.00200116	0.00219269	0.000191533	0	0	0
Paenibacillus_popilliae_(T)	0	0	0	0	0	0	0	0	0	0	0	0	0.00200116	0.00219269	0.000191533	0	0	0
Paenibacillus_residui_(T)	0	0	0	0	0	0	0	0	0	0	0	0	0.00400232	0.00438539	0.000383067	0	0	0
Paenibacillus_sabinae_(T)	0	0	0	0	0	0	0	0	0	0	0	0	0.00400232	0.00438539	0.000383067	0	0	0
Paenibacillus_sacheonensis	0	0	0	0	0	0	0	0	0	0	0	0	0.00200116	0.00219269	0.000191533	0	0	0
Paenibacillus_shirakamiensis	0	0	0	0	0	0	0	0	0	0	0	0	0.00200116	0.00219269	0.000191533	0	0	0
Paenibacillus_sp._L7-75	0	0	0	0	0	0	0	0	0	0	0	0	0.00200116	0.00219269	0.000191533	0	0	0
Paenibacillus_sp._PECAE04	0	0	0	0	0	0	0	0	0	0	0	0	0.00200116	0.00219269	0.000191533	0	0	0
Paenibacillus_sp._Sl79w	0	0	0	0	0	0	0	0	0	0	0	0	0.00200116	0	0.00200116	0	0	0
Paenibacillus_stellifer_(T)	0	0	0	0	0	0	0	0	0	0	0	0	0.00400232	0.00438539	0.000383067	0	0	0
Paenibacillus_taichungensis_(T)	0	0	0	0	0	0	0	0	0	0	0	0	0.00600348	0.00219269	0.00381079	0	0	0
Paenibacillus_terrigena_(T)	0	0	0	0	0	0	0	0	0	0	0	0	0.00200116	0.00219269	0.000191533	0	0	0
Paenibacillus_timonensis_(T)	0	0	0	0	0	0	0	0	0	0	0	0	0.00800464	0.00877078	0.000766133	0	0	0
Paenibacillus_tundrae_(T)	0	0	0	0	0	0	0	0	0	0	0	0	0.0140081	0.0153489	0.00134073	0	0	0
Paenibacillus_turicensis_(T)	0	0	0	0	0	0	0	0	0	0	0	0	0.00400232	0.00438539	0.000383067	0	0	0
Paenibacillus_uliginis_(T)	0	0	0	0	0	0	0	0	0	0	0	0	0.00200116	0	0.00200116	0	0	0
Paenibacillus_woosongensis_(T)	0	0	0	0	0	0	0	0	0	0	0	0	0.00200116	0.00219269	0.000191533	0	0	0
Paenibacillus_xylanexedens_(T)	0	0	0	0	0	0	0	0	0	0.00200008	0.00210292	0.000102837	0	0	0	0	0	0
Paenibacillus_xylanilyticus_(T)	0	0	0	0	0	0	0	0	0	0	0	0	0.00200116	0.00219269	0.000191533	0	0	0
Paludibacter_propionicigenes_(T)	0	0	0	0	0	0	0	0	0	0.00200008	0.00210292	0.000102837	0.0100058	0.0109635	0.000957666	0	0	0
Panacagrimonas_perspica_(T)	0	0	0	0	0	0	0	0	0	0	0	0	0	0	0	0	0	0
Pannonibacter_phragmitetus_(T)	0	0	0	0	0	0	0	0	0	0	0	0	0.00200116	0.00219269	0.000191533	0	0	0
Pantoea_agglomerans_(T)	0	0	0	0	0	0	0	0	0	0	0	0	0.0480279	0.0723589	0.024331	0	0	0
Pantoea_allii_(T)	0	0	0	0	0	0	0	0	0	0	0	0	0.146085	0.0833224	0.0627624	0	0	0
Pantoea_calida_(T)	0	0	0	0	0	0	0.00200056	0.00212224	0.000121681	0	0	0	0	0	0	0	0	0
Pantoea_cypripedii_(T)	0	0	0	0	0	0	0	0	0	0	0	0	0.00200116	0.00219269	0.000191533	0	0	0
Pantoea_stewartii_subsp._indologenes	0	0	0	0	0	0	0	0	0	0	0	0	0.0160093	0.0109635	0.00504582	0	0	0
Parabacteroides_distasonis_(T)	0.86	0.87773	0.0177301	3.468	3.50176	0.0337569	0	0	0	0.00200008	0.00210292	0.000102837	0.00400232	0.00438539	0.000383067	0.00400072	0.00430061	0.000299893
Parabacteroides_merdae_(T)	0.826	0.843029	0.0170292	3.266	3.29779	0.0317907	0	0	0	0	0	0	0.00200116	0.00219269	0.000191533	0.00200036	0.00215031	0.000149946
Parachlamydia_acanthamoebae_(T)	0	0	0	0	0	0	0	0	0	0	0	0	0	0	0	0	0	0
Paracoccus_alcaliphilus_(T)	0	0	0	0	0	0	0	0	0	0	0	0	0	0	0	0	0	0
Paracoccus_alkenifer_(T)	0	0	0	0	0	0	0	0	0	0	0	0	0	0	0	0	0	0
Paracoccus_aminophilus_(T)	0	0	0	0	0	0	0.00400112	0.00424448	0.000243362	0	0	0	0.00200116	0.00219269	0.000191533	0	0	0
Paracoccus_aminovorans_(T)	0	0	0	0	0	0	0	0	0	0	0	0	0	0	0	0	0	0
Paracoccus_caeni_(T)	0	0	0	0	0	0	0	0	0	0	0	0	0	0	0	0	0	0
Paracoccus_carotinifaciens_(T)	0	0	0	0	0	0	0.00600168	0.00636672	0.000365043	0.00200008	0.00210292	0.000102837	0.0100058	0.0109635	0.000957666	0	0	0
Paracoccus_chinensis_(T)	0	0	0	0	0	0	0	0	0	0	0	0	0	0	0	0	0	0
Paracoccus_denitrificans_(T)	0	0	0	0	0	0	0.0160045	0.0169779	0.000973447	0	0	0	0.012007	0.0131562	0.0011492	0	0	0
Paracoccus_fistulariae_(T)	0	0	0	0	0	0	0	0	0	0	0	0	0.00200116	0.00219269	0.000191533	0	0	0
Paracoccus_halophilus_(T)	0	0	0	0	0	0	0.00200056	0.00212224	0.000121681	0	0	0	0.00200116	0.00219269	0.000191533	0	0	0
Paracoccus_homiensis_(T)	0	0	0	0	0	0	0.00400112	0.00636672	0.0023656	0	0	0	0.00800464	0.00877078	0.000766133	0	0	0
Paracoccus_huijuniae	0	0	0	0	0	0	0.00200056	0.00212224	0.000121681	0	0	0	0.00800464	0.00877078	0.000766133	0	0	0
Paracoccus_isoporae_(T)	0	0	0	0	0	0	0	0	0	0	0	0	0	0	0	0	0	0
Paracoccus_kocurii_(T)	0	0	0	0	0	0	0	0	0	0	0	0	0.00200116	0.00219269	0.000191533	0	0	0
Paracoccus_koreensis_(T)	0	0	0	0	0	0	0	0	0	0	0	0	0	0	0	0	0	0
Paracoccus_limosus_(T)	0	0	0	0	0	0	0.00200056	0.00212224	0.000121681	0	0	0	0	0	0	0	0	0
Paracoccus_marinus_(T)	0	0	0	0	0	0	0	0	0	0.00200008	0.00210292	0.000102837	0.00600348	0.00438539	0.00161809	0	0	0
Paracoccus_niistensis	0	0	0	0	0	0	0	0	0	0	0	0	0.00400232	0	0.00400232	0	0	0
Paracoccus_pantotrophus_(T)	0	0	0	0	0	0	0	0	0	0	0	0	0.00200116	0	0.00200116	0	0	0
Paracoccus_rhizosphaerae	0	0	0	0	0	0	0	0	0	0	0	0	0.00200116	0	0.00200116	0	0	0
Paracoccus_saliphilus_(T)	0	0	0	0	0	0	0	0	0	0	0	0	0	0	0	0	0	0
Paracoccus_seriniphilus_(T)	0	0	0	0	0	0	0	0	0	0	0	0	0.00200116	0.00219269	0.000191533	0	0	0
Paracoccus_solventivorans_(T)	0	0	0	0	0	0	0	0	0	0	0	0	0.00600348	0.00657808	0.0005746	0	0	0
Paracoccus_sp._CMB17	0	0	0	0	0	0	0	0	0	0	0	0	0	0	0	0	0	0
Paracoccus_sp._DCY94	0	0	0	0	0	0	0	0	0	0	0	0	0.00200116	0.00219269	0.000191533	0	0	0
Paracoccus_sp._F14	0	0	0	0	0	0	0	0	0	0	0	0	0	0	0	0	0	0
Paracoccus_sp._HDM-25	0	0	0	0	0	0	0	0	0	0	0	0	0.00400232	0.00438539	0.000383067	0	0	0
Paracoccus_sphaerophysae_(T)	0	0	0	0	0	0	0.00200056	0	0.00200056	0	0	0	0	0	0	0	0	0
Paracoccus_stylophorae_(T)	0	0	0	0	0	0	0	0	0	0	0	0	0	0	0	0	0	0
Paracoccus_sulfuroxidans_(T)	0	0	0	0	0	0	0	0	0	0	0	0	0	0	0	0	0	0
Paracoccus_thiocyanatus_(T)	0	0	0	0	0	0	0	0	0	0	0	0	0	0	0	0	0	0
Paracoccus_tibetensis_(T)	0	0	0	0	0	0	0.00200056	0.00212224	0.000121681	0	0	0	0	0	0	0	0	0
Paracoccus_versutus_(T)	0	0	0	0	0	0	0.00800224	0.00848896	0.000486724	0	0	0	0.0140081	0.0153489	0.00134073	0	0	0
Paracoccus_yeei_(T)	0	0	0	0	0	0	0.00600168	0.00636672	0.000365043	0	0	0	0.00800464	0.00877078	0.000766133	0	0	0
Paracoccus_zeaxanthinifaciens_(T)	0	0	0	0	0	0	0	0	0	0	0	0	0.00400232	0.00438539	0.000383067	0	0	0
Paralactobacillus_selangorensis_(T)	0	0	0	0	0	0	0	0	0	0	0	0	0	0	0	0.022004	0.0236534	0.00164941
Parascardovia_denticolens_(T)	0	0	0	0	0	0	0.0160045	0.0169779	0.000973447	0.00400016	0.00420583	0.000205673	0	0	0	0	0	0
Parasphingopyxis_lamellibrachiae	0	0	0	0	0	0	0	0	0	0	0	0	0	0	0	0	0	0
Parasutterella_excrementihominis_(T)	0.756	0.771586	0.015586	0.432	0.436205	0.00420502	0	0	0	0	0	0	0.00400232	0.00438539	0.000383067	0.00200036	0.00215031	0.000149946
Parasutterella_secunda_(T)	1.432	1.46152	0.0295228	0.81	0.817884	0.00788441	0	0	0	0	0	0	0	0	0	0.00200036	0.00215031	0.000149946
Parvimonas_micra_(T)	0	0	0	0	0	0	0.380106	0.309847	0.0702592	3.32413	2.90833	0.415799	0.0180104	0.0109635	0.00704698	0.640115	0.578432	0.0616828
Pasteurella_aerogenes_(T)	0	0	0	0	0	0	0	0	0	0	0	0	0	0	0	0.00200036	0.00215031	0.000149946
Pasteurella_dagmatis_(T)	0	0	0	0	0	0	0	0	0	0	0	0	0	0	0	0.00400072	0.00430061	0.000299893
Pasteurella_mairii_(T)	0	0	0	0	0	0	0	0	0	0	0	0	0	0	0	0.00200036	0.00215031	0.000149946
Pasteurella_multocida_(T)	0	0	0	0	0	0	0	0	0	0	0	0	0	0	0	0.128023	0.135469	0.00744626
Pasteurella_pneumotropica_(T)	0	0	0	0	0	0	0	0	0	0	0	0	0	0	0	0.00400072	0.00430061	0.000299893
Pasteurella_skyensis_(T)	0	0	0	0	0	0	0	0	0	0	0	0	0	0	0	0.00200036	0.00215031	0.000149946
Pasteurellaceae_bacterium_HIM933_7	0	0	0	0	0	0	0.00600168	0.00636672	0.000365043	0	0	0	0	0	0	0	0	0
Patulibacter_americanus_(T)	0	0	0	0	0	0	0	0	0	0	0	0	0.00400232	0	0.00400232	0	0	0
Patulibacter_ginsengiterrae	0	0	0	0	0	0	0	0	0	0	0	0	0.00400232	0.0197342	0.0157319	0	0	0
Paucimonas_lemoignei_(T)	0	0	0	0	0	0	0	0	0	0	0	0	0	0	0	0	0	0
Pectobacterium_carotovorum_(T)	0	0	0	0	0	0	0	0	0	0	0	0	0.00200116	0	0.00200116	0	0	0
Pediococcus_damnosus_(T)	0	0	0	0	0	0	0	0	0	0	0	0	0	0	0	0	0	0
Pediococcus_pentosaceus_(T)	0	0	0	0	0	0	0.00200056	0.00212224	0.000121681	0	0	0	0.00400232	0.00438539	0.000383067	0	0	0
Pedomicrobium_americanum_(T)	0	0	0	0	0	0	0	0	0	0	0	0	0.00200116	0.00219269	0.000191533	0	0	0
Pedomicrobium_manganicum_(T)	0	0	0	0	0	0	0	0	0	0	0	0	0.00400232	0.00438539	0.000383067	0	0	0
Pelomonas_saccharophila_(T)	0	0	0	0	0	0	0.0600168	0.0636672	0.00365043	0	0	0	0.0100058	0.0109635	0.000957666	0	0	0
Peptococcus_niger_(T)	0	0	0	0	0	0	0	0	0	0	0	0	0.00200116	0	0.00200116	0.00400072	0	0.00400072
Peptoniphilus_asaccharolyticus_(T)	0	0	0	0	0	0	0.0220062	0.0233447	0.00133849	0	0	0	0.0580337	0.0635881	0.00555446	0.0520094	0.055908	0.00389861
Peptoniphilus_coxii	0	0	0	0	0	0	0.0380106	0.0212224	0.0167882	0	0	0	0.126073	0.0767443	0.0493288	0.0680122	0.0387055	0.0293067
Peptoniphilus_gorbachii_(T)	0	0	0	0	0	0	0.0260073	0.0275891	0.00158185	0	0	0	0.050029	0.0548173	0.00478833	0.0320058	0.0344049	0.00239914
Peptoniphilus_harei_(T)	0	0	0	0	0	0	0.0540151	0.0573005	0.00328539	0	0	0	0.142082	0.155681	0.0135989	0.0900162	0.0967638	0.00674759
Peptoniphilus_indolicus_(T)	0	0	0	0	0	0	0.0620174	0.0657895	0.00377211	0.0100004	0.0105146	0.000514184	0.0400232	0.0438539	0.00383067	0.0300054	0.0322546	0.0022492
Peptoniphilus_ivorii_(T)	0	0	0	0	0	0	0.0200056	0.0212224	0.00121681	0	0	0	0.0560325	0.0613954	0.00536293	0.0260047	0.027954	0.0019493
Peptoniphilus_lacrimalis_(T)	0	0	0	0	0	0	0.0380106	0.0403226	0.00231194	0	0	0	0.0920534	0.100864	0.00881053	0.0660119	0.0709601	0.00494823
Peptoniphilus_olsenii_(T)	0	0	0	0	0	0	0.0440123	0.0466893	0.00267698	0	0	0	0.0840487	0.0920931	0.0080444	0.0580104	0.0623589	0.00434844
Peptoniphilus_tyrrelliae	0	0	0	0	0	0	0.0540151	0.0573005	0.00328539	0	0	0	0.10406	0.11402	0.00995973	0.0460083	0.049457	0.00344877
Peptostreptococcus_anaerobius_(T)	0	0	0	0	0	0	0.344096	0.365025	0.0209291	0.106004	0.111455	0.00545035	0.00400232	0.00438539	0.000383067	0.0800144	0.0860123	0.00599785
Peptostreptococcus_canis	0	0	0	0	0	0	0.0400112	0.0424448	0.00243362	0.00800032	0.00841167	0.000411347	0	0	0	0.00400072	0.00430061	0.000299893
Peptostreptococcus_russellii_(T)	0	0	0	0	0	0	0.336094	0.356537	0.0204424	0.0920037	0.0967342	0.00473049	0.00400232	0.00438539	0.000383067	0.0800144	0.0860123	0.00599785
Peptostreptococcus_stomatis_(T)	0	0	0	0	0	0	0.118033	0.125212	0.00717917	0.026001	0.0273379	0.00133688	0.00400232	0.00438539	0.000383067	0.0260047	0.027954	0.0019493
Peredibacter_starrii_(T)	0	0	0	0	0	0	0	0	0	0	0	0	0	0	0	0	0	0
Persicirhabdus_sediminis_(T)	0	0	0	0	0	0	0	0	0	0	0	0	0	0	0	0	0	0
Persicivirga_dokdonensis_(T)	0	0	0	0	0	0	0	0	0	0	0	0	0	0	0	0	0	0
Persicivirga_doknsis_(T)	0	0	0	0	0	0	0	0	0	0	0	0	0	0	0	0	0	0
Petrobacter_succinatimandens_(T)	0	0	0	0	0	0	0	0	0	0	0	0	0.00200116	0.00219269	0.000191533	0	0	0
Phaeobacter_arcticus_(T)	0	0	0	0	0	0	0	0	0	0	0	0	0	0	0	0	0	0
Phaeobacter_caeruleus_(T)	0	0	0	0	0	0	0	0	0	0	0	0	0	0	0	0	0	0
Phaeobacter_daeponensis_(T)	0	0	0	0	0	0	0	0	0	0	0	0	0	0	0	0	0	0
Phaeobacter_gallaeciensis_(T)	0	0	0	0	0	0	0	0	0	0	0	0	0	0	0	0	0	0
Phaeobacter_inhibens_(T)	0	0	0	0	0	0	0	0	0	0	0	0	0	0	0	0	0	0
Phaeobacter_sp._CZ-AM5	0	0	0	0	0	0	0	0	0	0	0	0	0	0	0	0	0	0
Phaeobacter_sp._G4_(T)	0	0	0	0	0	0	0	0	0	0	0	0	0	0	0	0	0	0
Phaeobacter_sp._SM1211	0	0	0	0	0	0	0	0	0	0	0	0	0	0	0	0	0	0
Phaeobacter_sp._SSK6-1	0	0	0	0	0	0	0	0	0	0	0	0	0	0	0	0	0	0
Phascolarctobacterium_faecium_(T)	0.778	0.79404	0.0160396	0.592	0.597762	0.00576243	0	0	0	0	0	0	0	0	0	0	0	0
Phascolarctobacterium_succinatutens_YIT_12067	0.606	0.618494	0.0124936	0.57	0.575548	0.00554829	0	0	0	0	0	0	0.00400232	0.00438539	0.000383067	0	0	0
Phenylobacterium_composti_(T)	0	0	0	0	0	0	0.118033	0.0955008	0.0225322	0	0	0	0.0240139	0.0175416	0.00647238	0	0	0
Phenylobacterium_conjunctum_(T)	0	0	0	0	0	0	0.0400112	0	0.0400112	0	0	0	0.00600348	0	0.00600348	0	0	0
Phenylobacterium_falsum_(T)	0	0	0	0	0	0	0.0360101	0	0.0360101	0	0	0	0.012007	0	0.012007	0	0	0
Phenylobacterium_immobile_(T)	0	0	0	0	0	0	0.0860241	0.0912564	0.00523228	0	0	0	0.00800464	0.00877078	0.000766133	0	0	0
Phenylobacterium_lituiforme_(T)	0	0	0	0	0	0	0.0840235	0	0.0840235	0	0	0	0.0160093	0	0.0160093	0	0	0
Phenylobacterium_muchangponense	0	0	0	0	0	0	0.0660185	0.070034	0.00401547	0	0	0	0.0100058	0.0109635	0.000957666	0	0	0
Photobacterium_damselae_(T)	0	0	0	0	0	0	0	0	0	0	0	0	0	0	0	0	0	0
Photobacterium_frigidiphilum_(T)	0	0	0	0	0	0	0	0	0	0	0	0	0.00800464	0.00877078	0.000766133	0	0	0
Photobacterium_sp._CECT_7614	0	0	0	0	0	0	0	0	0	0	0	0	0	0	0	0	0	0
Photobacterium_swingsii_(T)	0	0	0	0	0	0	0	0	0	0	0	0	0	0	0	0	0	0
Phyllobacterium_brassicacearum_(T)	0	0	0	0	0	0	0	0	0	0	0	0	0	0	0	0	0	0
Pimelobacter_simplex_(T)	0	0	0	0	0	0	0	0	0	0	0	0	0.00600348	0.00657808	0.0005746	0	0	0
Piscinibacter_aquaticus_(T)	0	0	0	0	0	0	0	0	0	0	0	0	0.012007	0.0131562	0.0011492	0	0	0
Planctomyces_limnophilus_(T)	0	0	0	0	0	0	0	0	0	0	0	0	0.00200116	0.00219269	0.000191533	0	0	0
Planifilum_fulgidum_(T)	0	0	0	0	0	0	0	0	0	0	0	0	0.00200116	0.00219269	0.000191533	0	0	0
Planococcus_antarcticus_(T)	0	0	0	0	0	0	0	0	0	0	0	0	0.00200116	0	0.00200116	0	0	0
Planococcus_plakortidis	0	0	0	0	0	0	0	0	0	0	0	0	0	0	0	0	0	0
Planococcus_rifietoensis_(T)	0	0	0	0	0	0	0	0	0	0	0	0	0	0	0	0	0	0
Planomicrobium_chinense_(T)	0	0	0	0	0	0	0	0	0	0	0	0	0	0	0	0	0	0
Planomicrobium_flavidum_(T)	0	0	0	0	0	0	0	0	0	0	0	0	0	0	0	0	0	0
Planomicrobium_glaciei_(T)	0	0	0	0	0	0	0	0	0	0	0	0	0	0	0	0	0	0
Planomicrobium_koreense_(T)	0	0	0	0	0	0	0	0	0	0	0	0	0	0	0	0	0	0
Planomicrobium_mcmeekinii_(T)	0	0	0	0	0	0	0	0	0	0	0	0	0	0	0	0	0	0
Planomicrobium_psychrophilum_(T)	0	0	0	0	0	0	0	0	0	0	0	0	0	0	0	0	0	0
Planomicrobium_sp._XN13	0	0	0	0	0	0	0	0	0	0	0	0	0	0	0	0	0	0
Planomicrobium_stackebrandtii_(T)	0	0	0	0	0	0	0	0	0	0	0	0	0.00200116	0.00219269	0.000191533	0	0	0
Pleomorphomonas_diazotrophica	0	0	0	0	0	0	0	0	0	0	0	0	0	0	0	0	0	0
Pleomorphomonas_koreensis_(T)	0	0	0	0	0	0	0	0	0	0	0	0	0	0	0	0	0	0
Pleomorphomonas_oryzae_(T)	0	0	0	0	0	0	0	0	0	0	0	0	0	0	0	0	0	0
Plesiocystis_pacifica_(T)	0	0	0	0	0	0	0	0	0	0	0	0	0	0	0	0	0	0
Polaribacter_butkevichii_(T)	0	0	0	0	0	0	0	0	0	0	0	0	0	0	0	0	0	0
Polaribacter_dokdonensis_(T)	0	0	0	0	0	0	0	0	0	0	0	0	0	0	0	0	0	0
Polaribacter_doknsis_(T)	0	0	0	0	0	0	0	0	0	0	0	0	0	0	0	0	0	0
Polaribacter_filamentus_(T)	0	0	0	0	0	0	0	0	0	0	0	0	0	0	0	0	0	0
Polaribacter_franzmannii_(T)	0	0	0	0	0	0	0	0	0	0	0	0	0	0	0	0	0	0
Polaribacter_gangjinensis	0	0	0	0	0	0	0	0	0	0	0	0	0	0	0	0	0	0
Polaribacter_irgensii_(T)	0	0	0	0	0	0	0	0	0	0	0	0	0	0	0	0	0	0
Polaribacter_reichenbachii	0	0	0	0	0	0	0	0	0	0	0	0	0	0	0	0	0	0
Polaribacter_sp._GYSW-15	0	0	0	0	0	0	0	0	0	0	0	0	0	0	0	0	0	0
Polaribacter_sp._SM1202	0	0	0	0	0	0	0	0	0	0	0	0	0	0	0	0	0	0
Polaribacter_sp._WP25	0	0	0	0	0	0	0	0	0	0	0	0	0	0	0	0	0	0
Polaromonas_cryoconiti_(T)	0	0	0	0	0	0	0	0	0	0	0	0	0.00200116	0.00219269	0.000191533	0	0	0
Polaromonas_glacialis	0	0	0	0	0	0	0	0	0	0	0	0	0.00400232	0	0.00400232	0	0	0
Polaromonas_jejuensis_(T)	0	0	0	0	0	0	0	0	0	0	0	0	0	0	0	0	0	0
Polaromonas_naphthalenivorans_(T)	0	0	0	0	0	0	0	0	0	0	0	0	0	0	0	0	0	0
Polaromonas_vacuolata_(T)	0	0	0	0	0	0	0	0	0	0	0	0	0	0	0	0	0	0
Polynucleobacter_necessarius_(T)	0	0	0	0	0	0	0	0	0	0	0	0	0.0100058	0.00877078	0.00123503	0	0	0
Pontibacter_sp._SWU8	0	0	0	0	0	0	0	0	0	0	0	0	0.00200116	0.00219269	0.000191533	0	0	0
Porphyrobacter_donghaensis_(T)	0	0	0	0	0	0	0	0	0	0	0	0	0.00200116	0.00219269	0.000191533	0	0	0
Porphyrobacter_sanguineus_(T)	0	0	0	0	0	0	0	0	0	0	0	0	0.00200116	0.00219269	0.000191533	0	0	0
Porphyromonas_asaccharolytica_DSM_20707	0	0	0	0	0	0	0.0560157	0.0594228	0.00340707	0.454018	0.477362	0.0233439	0.0220128	0.0241196	0.00210687	0.0180032	0.0193528	0.00134952
Porphyromonas_cansulci_(T)	0	0	0	0	0	0	0.0920258	0.0976231	0.00559732	0.404016	0.424789	0.020773	0.0200116	0.0219269	0.00191533	0.028005	0.0301043	0.00209925
Porphyromonas_crevioricanis_(T)	0	0	0	0	0	0	0.28608	0.30348	0.0174004	1.16605	1.226	0.0599538	0.0940546	0.103057	0.00900206	0.0480086	0.0516074	0.00359871
Porphyromonas_somerae_(T)	0	0	0	0	0	0	0.164046	0.174024	0.00997784	0.844034	0.887431	0.0433971	0.0600348	0.0657808	0.005746	0.0460083	0.049457	0.00344877
Prevotella_amnii_(T)	6.326	0	6.326	0.536	0	0.536	5.81963	0	5.81963	8.00632	0	8.00632	0.220128	0	0.220128	4.27477	0	4.27477
Prevotella_nigrescens_(T)	6.14	6.26659	0.126585	0.548	0.553334	0.00533414	5.89965	6.25849	0.358837	8.04432	8.45793	0.413609	0.230133	0.25216	0.0220263	4.22276	4.5393	0.316537
Propionibacterium_acidifaciens_(T)	0	0	0	0	0	0	0.0880246	0.0933786	0.00535396	0.00200008	0.00210292	0.000102837	0.350203	0.383721	0.0335183	0	0	0
Propionibacterium_acnes_(T)	0	0	0	0	0	0	1.22034	1.28396	0.0636142	0.0600024	0.0630875	0.0030851	5.25305	5.68785	0.434801	0.0200036	0.0215031	0.00149946
Propionibacterium_australiense_(T)	0	0	0	0	0	0	0.0340095	0.0360781	0.00206858	0.00200008	0.00210292	0.000102837	0.162094	0.177608	0.0155142	0	0	0
Propionibacterium_avidum_(T)	0	0	0	0	0	0	0.0140039	0.0148557	0.000851767	0	0	0	0.0440255	0.0482393	0.00421373	0	0	0
Propionibacterium_cyclohexanicum_(T)	0	0	0	0	0	0	0.0160045	0.0169779	0.000973447	0	0	0	0.100058	0.109635	0.00957666	0.00200036	0.00215031	0.000149946
Propionibacterium_freudenreichii_(T)	0	0	0	0	0	0	0.0860241	0.0912564	0.00523228	0.00200008	0.00210292	0.000102837	0.326189	0.357409	0.0312199	0	0	0
Propionibacterium_granulosum_(T)	0	0	0	0	0	0	0.0440123	0.0466893	0.00267698	0.00800032	0.00841167	0.000411347	0.294171	0.322326	0.0281554	0.00600108	0.00645092	0.000449839
Propionibacterium_microaerophilum_(T)	0	0	0	0	0	0	0.0360101	0.0382003	0.00219026	0	0	0	0.13808	0.151296	0.0132158	0.00200036	0.00215031	0.000149946
Propionibacterium_propionicum_(T)	0	0	0	0	0	0	0.0140039	0.0148557	0.000851767	0.00200008	0.00210292	0.000102837	0.0640371	0.0701662	0.00612906	0	0	0
Propionibacterium_thoenii_(T)	0	0	0	0	0	0	0.0220062	0.0360781	0.0140719	0	0	0	0.114066	0.140332	0.0262663	0	0	0
[truncated: 781 more rows]
