# Supplementary material for: Can Targeting Non-Contiguous V-Regions With Paired-End Sequencing Improve 16S rRNA-Based Taxonomic Resolution of Microbiomes?: An In Silico Evaluation
Source: Front Genet. 2019 Jul 12;10:653. doi: 10.3389/fgene.2019.00653 (PMC6640118; doi:10.3389/fgene.2019.00653)
Supplement: Supplementary file 10 [file DataSheet_1.zip]

Archive with 25 entries (19 files):
- Supplementary Data S1/Combinatorial_Approach/
- Supplementary Data S1/Combinatorial_Approach/for_Experiment/
- Supplementary Data S1/Combinatorial_Approach/for_Experiment/Abundances.txt
- Supplementary Data S1/Combinatorial_Approach/for_Experiment/Abundances.txt_result_combination_V1V4_V1V5.txt
- Supplementary Data S1/Combinatorial_Approach/for_Experiment/Combinatorial_Strategy_score.R
- Supplementary Data S1/Combinatorial_Approach/for_Experiment/Files/
- Supplementary Data S1/Combinatorial_Approach/for_Experiment/Files/Species_Accuracy.txt
- Supplementary Data S1/Combinatorial_Approach/for_Experiment/Files/V-region_Accuracy.txt
- Supplementary Data S1/Combinatorial_Approach/for_Experiment/README.txt
- Supplementary Data S1/Combinatorial_Approach/for_Validation/
- Supplementary Data S1/Combinatorial_Approach/for_Validation/Combinatorial_Strategy_Assessment.R
- Supplementary Data S1/Combinatorial_Approach/for_Validation/Files/
- Supplementary Data S1/Combinatorial_Approach/for_Validation/Files/Species_Accuracy.txt
- Supplementary Data S1/Combinatorial_Approach/for_Validation/Files/V-region_Accuracy.txt
- Supplementary Data S1/Combinatorial_Approach/for_Validation/Gut1_Abundance
- Supplementary Data S1/Combinatorial_Approach/for_Validation/Gut1_Abundance_result_V1V4_V1V5.txt
- Supplementary Data S1/Combinatorial_Approach/for_Validation/README.txt
- Supplementary Data S1/Random_fasta_pick/
- Supplementary Data S1/Random_fasta_pick/Gut_microbiome.txt
- Supplementary Data S1/Random_fasta_pick/pick_random_fasta_with_taxonomic_distribution.cpp
- Supplementary Data S1/Random_fasta_pick/pick_random_seqs1
- Supplementary Data S1/Random_fasta_pick/README.txt
- Supplementary Data S1/Random_fasta_pick/Sequences.fasta
- Supplementary Data S1/Random_fasta_pick/simulated.fasta
- Supplementary Data S1/Random_fasta_pick/test.cpp
