# Supplementary material for: Can Targeting Non-Contiguous V-Regions With Paired-End Sequencing Improve 16S rRNA-Based Taxonomic Resolution of Microbiomes?: An In Silico Evaluation
Source: Front Genet. 2019 Jul 12;10:653. doi: 10.3389/fgene.2019.00653 (PMC6640118; doi:10.3389/fgene.2019.00653)
Supplement: Supplementary file 10 [file DataSheet_1.zip › Supplementary Data S1/Combinatorial_Approach/for_Experiment/Abundances.txt]

Name	V1V4_5000	V1V5_5000
Acidaminococcus_fermentans_(T)	5	0
Acidaminococcus_intestini_(T)	0	3
Akkermansia_muciniphila_(T)	3	2
Alistipes_putredinis_(T)	162	161
Allisonella_histaminiformans_(T)	9	6
Anaerobacter_polyendosporus_(T)	8	8
Anaerostipes_caccae_(T)	1	1
Bacteroides_acidifaciens_(T)	102	89
Bacteroides_caccae_(T)	108	105
Bacteroides_cellulosilyticus_(T)	89	0
Bacteroides_coprocola_(T)	98	106
Bacteroides_eggerthii_(T)	101	97
Bacteroides_faecis_(T)	518	528
Bacteroides_finegoldii_(T)	179	190
Bacteroides_helcogenes_(T)	97	97
Bacteroides_intestinalis_(T)	90	97
Bacteroides_massiliensis_(T)	104	82
Bacteroides_nordii_(T)	101	98
Bacteroides_pyogenes_(T)	199	221
Bacteroides_salyersiae_(T)	102	93
Bacteroides_stercoris_(T)	94	106
Bacteroides_uniformis_(T)	86	92
Bifidobacterium_angulatum_(T)	0	0
Bifidobacterium_animalis_(T)	12	15
Bifidobacterium_asteroides_(T)	2	3
Bifidobacterium_bifidum_(T)	3	8
Bifidobacterium_bombi	0	0
Bifidobacterium_boum_(T)	2	1
Bifidobacterium_breve_(T)	7	10
Bifidobacterium_catenulatum_(T)	0	2
Bifidobacterium_choerinum_(T)	0	0
Bifidobacterium_cuniculi	1	1
Bifidobacterium_dentium_(T)	2	3
Bifidobacterium_gallicum_(T)	1	1
Bifidobacterium_gallinarum_(T)	0	2
Bifidobacterium_indicum_(T)	0	0
Bifidobacterium_kashiwanohense_(T)	1	0
Bifidobacterium_longum_(T)	24	10
Bifidobacterium_magnum_(T)	0	0
Bifidobacterium_mongoliense_(T)	3	1
Bifidobacterium_pseudocatenulatum_(T)	3	8
Bifidobacterium_pseudolongum_(T)	1	0
Bifidobacterium_psychraerophilum_(T)	0	1
Bifidobacterium_pullorum_(T)	0	0
Bifidobacterium_ruminantium_(T)	0	1
Bifidobacterium_saeculare_(T)	0	0
Bifidobacterium_scardovii_(T)	0	0
Bifidobacterium_sp._CU3-7	1	1
Bifidobacterium_stercoris_(T)	0	0
Bifidobacterium_subtile_(T)	0	0
Bifidobacterium_thermacidophilum_(T)	0	0
Bifidobacterium_thermophilum	3	1
Bifidobacterium_tsurumiense_(T)	1	1
Bilophila_wadsworthia_(T)	11	9
Blautia_glucerasea_(T)	27	29
Blautia_hansenii_(T)	18	12
Blautia_hydrogenotrophica_(T)	21	26
Blautia_producta_(T)	19	33
Blautia_schinkii_(T)	18	22
Blautia_wexlerae_(T)	6	6
Buttiauxella_agrestis_(T)	0	0
Buttiauxella_brennerae_(T)	0	0
Buttiauxella_noackiae_(T)	0	0
Butyricicoccus_pullicaecorum_(T)	14	11
Butyricimonas_synergistica_(T)	8	9
Catenibacterium_mitsuokai_(T)	1	0
Clostridium_leptum_(T)	0	0
Collinsella_aerofaciens_(T)	16	17
Coprobacillus_cateniformis_(T)	0	1
Coprococcus_catus_(T)	0	0
Coprococcus_eutactus_(T)	0	1
Desulfovibrio_alaskensis_(T)	0	0
Desulfovibrio_carbinoliphilus_(T)	0	1
Desulfovibrio_gigas_(T)	0	0
Desulfovibrio_marinus_(T)	0	1
Desulfovibrio_mexicanus_(T)	0	0
Desulfovibrio_oceani_(T)	1	0
Desulfovibrio_piezophilus	0	0
Desulfovibrio_vulgaris_(T)	0	1
Dialister_invisus_(T)	24	18
Dialister_micraerophilus_(T)	3	4
Dialister_pneumosintes_(T)	18	8
Dialister_succinatiphilus_(T)	1	4
Dorea_longicatena_(T)	12	18
Enterococcus_casseliflavus_(T)	1	0
Enterococcus_durans_(T)	0	0
Enterococcus_hirae_(T)	0	0
Escherichia/Shigella_albertii_(T)	38	27
Escherichia/Shigella_dysenteriae_(T)	24	29
Escherichia/Shigella_fergusonii_(T)	29	0
Escherichia/Shigella_flexneri_(T)	0	0
Faecalibacterium_prausnitzii_(T)	496	523
Flavonifractor_plautii_(T)	6	9
Fusobacterium_necrophorum_(T)	0	0
Fusobacterium_nucleatum_(T)	1	1
Gemella_bergeri_(T)	0	0
Gemella_morbillorum_(T)	0	0
Granulicatella_adiacens_(T)	1	0
Haemophilus_aegyptius_(T)	5	4
Haemophilus_haemolyticus	2	0
Haemophilus_parainfluenzae_(T)	0	0
Haemophilus_parasuis_(T)	1	0
Holdemania_filiformis_(T)	0	1
Klebsiella_oxytoca_(T)	1	0
Klebsiella_pneumoniae_(T)	12	13
Lachnobacterium_bovis_(T)	0	1
Lactobacillus_acetotolerans_(T)	1	0
Lactobacillus_amylovorus_(T)	1	1
Lactobacillus_apis	1	0
Lactobacillus_capillatus_(T)	1	1
Lactobacillus_coryniformis_(T)	0	0
Lactobacillus_delbrueckii_(T)	1	4
Lactobacillus_diolivorans_(T)	0	1
Lactobacillus_equi_(T)	0	0
Lactobacillus_fabifermentans_(T)	1	0
Lactobacillus_farciminis	0	0
Lactobacillus_farraginis_(T)	0	1
Lactobacillus_fermentum	1	1
Lactobacillus_florum_(T)	0	0
Lactobacillus_futsaii	2	1
Lactobacillus_gasseri_(T)	0	0
Lactobacillus_gastricus_(T)	0	0
Lactobacillus_hammesii_(T)	0	0
Lactobacillus_helveticus_(T)	0	0
Lactobacillus_ingluviei_(T)	1	1
Lactobacillus_kalixensis_(T)	0	0
Lactobacillus_kefiranofaciens_(T)	0	0
Lactobacillus_kefiri_(T)	1	0
Lactobacillus_kimchii_(T)	0	0
Lactobacillus_melliventris	1	0
Lactobacillus_parabrevis_(T)	0	0
Lactobacillus_parabuchneri_(T)	1	0
Lactobacillus_paracasei_(T)	5	1
Lactobacillus_paracollinoides_(T)	0	0
Lactobacillus_plantarum_(T)	7	1
Lactobacillus_reuteri_(T)	0	2
Lactobacillus_rossiae_(T)	0	1
Lactobacillus_sakei_(T)	0	1
Lactobacillus_vini_(T)	0	1
Megamonas_hypermegale_(T)	256	145
Megasphaera_cerevisiae_(T)	3	1
Megasphaera_elsdenii_(T)	24	12
Megasphaera_micronuciformis_(T)	11	5
Megasphaera_paucivorans_(T)	3	3
Megasphaera_sp._NMBHI-10	10	5
Megasphaera_sueciensis_(T)	5	6
Mitsuokella_jalaludinii_(T)	16	16
Odoribacter_laneus_(T)	13	12
Oribacterium_sinus_(T)	0	0
Oscillibacter_valericigenes_(T)	13	7
Parabacteroides_distasonis_(T)	31	37
Parabacteroides_merdae_(T)	48	36
Parasutterella_excrementihominis_(T)	33	36
Parasutterella_secunda_(T)	57	71
Phascolarctobacterium_faecium_(T)	31	33
Phascolarctobacterium_succinatutens_YIT_12067	37	37
Prevotella_amnii_(T)	0	342
Prevotella_nigrescens_(T)	314	327
Proteiniphilum_acetatigenes_(T)	93	98
Pseudobutyrivibrio_ruminis_(T)	2	0
Pseudobutyrivibrio_xylanivorans_(T)	0	0
Raoultella_ornithinolytica_(T)	0	0
Roseburia_faecis_(T)	75	81
Roseburia_hominis_(T)	124	117
Roseburia_intestinalis_(T)	84	87
Roseburia_inulinivorans_(T)	56	46
Ruminococcus_albus_(T)	11	5
Ruminococcus_bromii_(T)	2	1
Ruminococcus_callidus_(T)	1	0
Ruminococcus_champanellensis_18P13	0	0
Ruminococcus_faecis_(T)	0	0
Ruminococcus_flavefaciens_(T)	8	8
Ruminococcus_gauvreauii_(T)	0	0
Ruminococcus_gnavus_(T)	0	1
Salmonella_enterica_(T)	2	2
Sarcina_ventriculi_(T)	0	0
Streptococcus_agalactiae_(T)	1	4
Streptococcus_anginosus_(T)	0	0
Streptococcus_canis_(T)	0	0
Streptococcus_constellatus_(T)	0	0
Streptococcus_dysgalactiae_(T)	1	2
Streptococcus_gallolyticus_(T)	0	0
Streptococcus_gordonii_(T)	0	0
Streptococcus_infantarius_(T)	0	1
Streptococcus_iniae_(T)	0	2
Streptococcus_intermedius_(T)	0	0
Streptococcus_mitis_(T)	0	0
Streptococcus_parasanguinis_(T)	1	0
Streptococcus_phocae_(T)	0	0
Streptococcus_pneumoniae_(T)	0	0
Streptococcus_pseudoporcinus_(T)	0	0
Streptococcus_pyogenes_(T)	0	0
Streptococcus_salivarius_(T)	7	3
Streptococcus_sanguinis_(T)	0	0
Streptococcus_sobrinus_(T)	0	0
Streptococcus_sp._CCMMB831	0	0
Streptococcus_suis_(T)	6	5
Streptococcus_tigurinus	0	1
Streptococcus_urinalis_(T)	0	0
Sutterella_parvirubra_(T)	4	8
Sutterella_stercoricanis_(T)	3	2
Sutterella_wadsworthensis_(T)	9	3
Turicibacter_sanguinis_(T)	3	1
Veillonella_atypica_(T)	0	0
Veillonella_criceti_(T)	2	0
Veillonella_denticariosi_(T)	4	1
Veillonella_magna_(T)	1	2
Veillonella_parvula_(T)	4	8
Veillonella_ratti_(T)	0	0
Veillonella_tobetsuensis_(T)	0	0
Weissella_cibaria_(T)	0	0
Weissella_confusa_(T)	2	1
Weissella_halotolerans_(T)	0	0
Weissella_paramesenteroides_(T)	0	0
Weissella_soli_(T)	1	0
Yokenella_regensburgei	0	0
