# Supplementary material for: Can Targeting Non-Contiguous V-Regions With Paired-End Sequencing Improve 16S rRNA-Based Taxonomic Resolution of Microbiomes?: An In Silico Evaluation
Source: Front Genet. 2019 Jul 12;10:653. doi: 10.3389/fgene.2019.00653 (PMC6640118; doi:10.3389/fgene.2019.00653)
Supplement: Supplementary file 10 [file DataSheet_1.zip › Supplementary Data S1/Combinatorial_Approach/for_Experiment/Abundances.txt_result_combination_V1V4_V1V5.txt]

V1V4_5000	V1V5_5000	Combi_Abundance
Bacteroides_faecis_(T)	11.2731229597388	11.1627906976744	10.6604886253613
Faecalibacterium_prausnitzii_(T)	10.7943416757345	11.0570824524313	10.3875070205771
Prevotella_nigrescens_(T)	6.8335146898803	6.91331923890063	6.53373500348302
Megamonas_hypermegale_(T)	5.57127312295974	3.06553911205074	4.34857525560616
Bacteroides_pyogenes_(T)	4.33079434167573	4.6723044397463	4.28278800572483
Bacteroides_finegoldii_(T)	3.8955386289445	4.0169133192389	3.76167660345838
Alistipes_putredinis_(T)	3.52557127312296	3.40380549682875	3.29139038284021
Roseburia_hominis_(T)	2.69858541893362	2.47357293868922	2.45501033268733
Bacteroides_caccae_(T)	2.35038084874864	2.21987315010571	2.17018595323411
Bacteroides_massiliensis_(T)	2.26332970620239	1.73361522198732	1.89262869843341
Bacteroides_acidifaciens_(T)	2.21980413492927	1.8816067653277	1.94472489397515
Bacteroides_salyersiae_(T)	2.21980413492927	1.9661733615222	1.98599512596263
Bacteroides_eggerthii_(T)	2.19804134929271	2.0507399577167	2.01720200273193
Bacteroides_nordii_(T)	2.19804134929271	2.07188160676533	2.0275195607288
Bacteroides_coprocola_(T)	2.13275299238303	2.24101479915433	2.07986995904924
Bacteroides_helcogenes_(T)	2.11099020674646	2.0507399577167	1.97694858185924
Bacteroides_stercoris_(T)	2.04570184983678	2.24101479915433	2.03961653817654
Proteiniphilum_acetatigenes_(T)	2.02393906420022	2.07188160676533	1.94701271898341
Bacteroides_intestinalis_(T)	1.95865070729053	2.0507399577167	1.90650509533202
Bacteroides_cellulosilyticus_(T)	1.93688792165397	0	1.84087961331677
Bacteroides_uniformis_(T)	1.87159956474429	1.94503171247357	1.81466388447497
Roseburia_intestinalis_(T)	1.82807399347116	1.83932346723044	1.74294938405428
Roseburia_faecis_(T)	1.63220892274211	1.71247357293869	1.59047383910949
Parasutterella_secunda_(T)	1.240478781284	1.50105708245243	1.30615786521366
Roseburia_inulinivorans_(T)	1.21871599564744	0.972515856236786	1.03815556007375
Parabacteroides_merdae_(T)	1.04461371055495	0.761099365750529	0.854473138359662
Escherichia/Shigella_albertii_(T)	0.826985854189336	0.570824524312896	0.660981564206094
Phascolarctobacterium_succinatutens_YIT_12067	0.805223068552775	0.782241014799154	0.754093788956616
Parasutterella_excrementihominis_(T)	0.718171926006529	0.761099365750529	0.70352281008705
Parabacteroides_distasonis_(T)	0.674646354733406	0.782241014799154	0.693713657647572
Phascolarctobacterium_faecium_(T)	0.674646354733406	0.697674418604651	0.652443425660094
Escherichia/Shigella_fergusonii_(T)	0.631120783460283	0	0.599837177372882
Blautia_glucerasea_(T)	0.58759521218716	0.613107822410148	0.570919772799919
Bifidobacterium_longum_(T)	0.522306855277475	0.211416490486258	0.344696105204874
Dialister_invisus_(T)	0.522306855277475	0.380549682875264	0.427236569179831
Escherichia/Shigella_dysenteriae_(T)	0.522306855277475	0.613107822410148	0.540729707145396
Megasphaera_elsdenii_(T)	0.522306855277475	0.25369978858351	0.365331221198613
Blautia_hydrogenotrophica_(T)	0.457018498367791	0.549682875264271	0.479586967500265
Blautia_producta_(T)	0.413492927094668	0.697674418604651	0.576265901894046
Blautia_hansenii_(T)	0.391730141458107	0.25369978858351	0.304951089889569
Blautia_schinkii_(T)	0.391730141458107	0.465116279069767	0.408126669858265
Dialister_pneumosintes_(T)	0.391730141458107	0.169133192389006	0.26368085790209
Collinsella_aerofaciens_(T)	0.348204570184984	0.359408033826638	0.336412169437569
Mitsuokella_jalaludinii_(T)	0.348204570184984	0.338266384778013	0.326094611440699
Butyricicoccus_pullicaecorum_(T)	0.304678998911861	0.232558139534884	0.254380111020003
Odoribacter_laneus_(T)	0.282916213275299	0.25369978858351	0.254634313798698
Oscillibacter_valericigenes_(T)	0.282916213275299	0.147991543340381	0.20304652381435
Bifidobacterium_animalis_(T)	0.261153427638738	0.317124735729387	0.275523632571133
Dorea_longicatena_(T)	0.261153427638738	0.380549682875264	0.306476306561742
Klebsiella_pneumoniae_(T)	0.261153427638738	0.274841437632135	0.254852992022293
Bilophila_wadsworthia_(T)	0.239390642002176	0.190274841437632	0.203554929371741
Megasphaera_micronuciformis_(T)	0.239390642002176	0.105708245243129	0.162284697384263
Ruminococcus_albus_(T)	0.239390642002176	0.105708245243129	0.155252210894951
Megasphaera_sp._NMBHI-10	0.217627856365615	0.105708245243129	0.152221342166089
Allisonella_histaminiformans_(T)	0.195865070729053	0.126849894291755	0.152475544944784
Sutterella_wadsworthensis_(T)	0.195865070729053	0.0634249471458774	0.121522870954176
Anaerobacter_polyendosporus_(T)	0.174102285092492	0.169133192389006	0.16304730572035
Butyricimonas_synergistica_(T)	0.174102285092492	0.190274841437632	0.173364863717219
Ruminococcus_flavefaciens_(T)	0.174102285092492	0.169133192389006	0.162833313803284
Bifidobacterium_breve_(T)	0.15233949945593	0.211416490486258	0.172816907843396
Lactobacillus_plantarum_(T)	0.15233949945593	0.0211416490486258	0.0808779397963744
Streptococcus_salivarius_(T)	0.15233949945593	0.0634249471458774	0.101396160517827
Blautia_wexlerae_(T)	0.130576713819369	0.126849894291755	0.122285479290262
Flavonifractor_plautii_(T)	0.130576713819369	0.190274841437632	0.153238153280871
Streptococcus_suis_(T)	0.130576713819369	0.105708245243129	0.111987313464466
Acidaminococcus_fermentans_(T)	0.108813928182807	0	0.0503167760908704
Haemophilus_aegyptius_(T)	0.108813928182807	0.0845665961945032	0.0921831580803587
Lactobacillus_paracasei_(T)	0.108813928182807	0.0211416490486258	0.06063433408774
Megasphaera_sueciensis_(T)	0.108813928182807	0.126849894291755	0.112222124072088
Sutterella_parvirubra_(T)	0.0870511425462459	0.169133192389006	0.122793884847653
Veillonella_denticariosi_(T)	0.0870511425462459	0.0211416490486258	0.0610983636734978
Veillonella_parvula_(T)	0.0870511425462459	0.169133192389006	0.12632871429424
Akkermansia_muciniphila_(T)	0.0652883569096844	0.0422832980972516	0.0508251816482615
Bifidobacterium_bifidum_(T)	0.0652883569096844	0.169133192389006	0.112730529629479
Bifidobacterium_mongoliense_(T)	0.0652883569096844	0.0211416490486258	0.0405076236513919
Bifidobacterium_pseudocatenulatum_(T)	0.0652883569096844	0.169133192389006	0.11387662265256
Bifidobacterium_thermophilum	0.0652883569096844	0.0211416490486258	0.0405076236513919
Dialister_micraerophilus_(T)	0.0652883569096844	0.0845665961945032	0.0714602976420007
Megasphaera_cerevisiae_(T)	0.0652883569096844	0.0211416490486258	0.0405076236513919
Megasphaera_paucivorans_(T)	0.0652883569096844	0.0634249471458774	0.0611427396451311
Sutterella_stercoricanis_(T)	0.0652883569096844	0.0422832980972516	0.0508251816482615
Turicibacter_sanguinis_(T)	0.0652883569096844	0.0211416490486258	0.0405076236513919
Bifidobacterium_asteroides_(T)	0.043525571273123	0.0634249471458774	0.051079384426957
Bifidobacterium_boum_(T)	0.043525571273123	0.0211416490486258	0.0304442684332178
Bifidobacterium_dentium_(T)	0.043525571273123	0.0634249471458774	0.051079384426957
Haemophilus_haemolyticus	0.043525571273123	0	0.0205168903753514
Lactobacillus_futsaii	0.043525571273123	0.0211416490486258	0.0304442684332178
Pseudobutyrivibrio_ruminis_(T)	0.043525571273123	0	0.0268141952081751
Ruminococcus_bromii_(T)	0.043525571273123	0.0211416490486258	0.0304442684332178
Salmonella_enterica_(T)	0.043525571273123	0.0422832980972516	0.0407615373994711
Veillonella_criceti_(T)	0.043525571273123	0	0.0201267104363482
Weissella_confusa_(T)	0.043525571273123	0.0211416490486258	0.0304442684332178
Anaerostipes_caccae_(T)	0.0217627856365615	0.0211416490486258	0.0203809132150437
Bifidobacterium_cuniculi	0.0217627856365615	0.0211416490486258	0.0203809132150437
Bifidobacterium_gallicum_(T)	0.0217627856365615	0.0211416490486258	0.0203809132150437
Bifidobacterium_kashiwanohense_(T)	0.0217627856365615	0	0.0100633552181741
Bifidobacterium_pseudolongum_(T)	0.0217627856365615	0	0.0100633552181741
Bifidobacterium_sp._CU3-7	0.0217627856365615	0.0211416490486258	0.0203809132150437
Bifidobacterium_tsurumiense_(T)	0.0217627856365615	0.0211416490486258	0.0203809132150437
Catenibacterium_mitsuokai_(T)	0.0217627856365615	0	0.0100633552181741
Desulfovibrio_oceani_(T)	0.0217627856365615	0	0.0206840405990649
Dialister_succinatiphilus_(T)	0.0217627856365615	0.0845665961945032	0.0513335872056525
Enterococcus_casseliflavus_(T)	0.0217627856365615	0	0.0102584451876801
Fusobacterium_nucleatum_(T)	0.0217627856365615	0.0211416490486258	0.0203841202373142
Granulicatella_adiacens_(T)	0.0217627856365615	0	0.0135394131673956
Haemophilus_parasuis_(T)	0.0217627856365615	0	0.010208966981135
Klebsiella_oxytoca_(T)	0.0217627856365615	0	0.00713319558398247
Lactobacillus_acetotolerans_(T)	0.0217627856365615	0	0.0100633552181741
Lactobacillus_amylovorus_(T)	0.0217627856365615	0.0211416490486258	0.0203846481552159
Lactobacillus_apis	0.0217627856365615	0	0.0153011774559346
Lactobacillus_capillatus_(T)	0.0217627856365615	0.0211416490486258	0.0203809132150437
Lactobacillus_delbrueckii_(T)	0.0217627856365615	0.0845665961945032	0.0513335872056525
Lactobacillus_fabifermentans_(T)	0.0217627856365615	0	0.0100633552181741
Lactobacillus_fermentum	0.0217627856365615	0.0211416490486258	0.0203809132150437
Lactobacillus_ingluviei_(T)	0.0217627856365615	0.0211416490486258	0.0203809132150437
Lactobacillus_kefiri_(T)	0.0217627856365615	0	0.0105722843041679
Lactobacillus_melliventris	0.0217627856365615	0	0.0163659561394927
Lactobacillus_parabuchneri_(T)	0.0217627856365615	0	0.0100633552181741
Ruminococcus_callidus_(T)	0.0217627856365615	0	0.0100633552181741
Streptococcus_agalactiae_(T)	0.0217627856365615	0.0845665961945032	0.0513335872056525
Streptococcus_dysgalactiae_(T)	0.0217627856365615	0.0422832980972516	0.0306984712119133
Streptococcus_parasanguinis_(T)	0.0217627856365615	0	0.00978424734897618
Veillonella_magna_(T)	0.0217627856365615	0.0422832980972516	0.0306984712119133
Weissella_soli_(T)	0.0217627856365615	0	0.0100633552181741
Acidaminococcus_intestini_(T)	0	0.0634249471458774	0.0309526739906088
Bifidobacterium_angulatum_(T)	0	0	0
Bifidobacterium_bombi	0	0	0
Bifidobacterium_catenulatum_(T)	0	0.0422832980972516	0.0206351159937392
Bifidobacterium_choerinum_(T)	0	0	0
Bifidobacterium_gallinarum_(T)	0	0.0422832980972516	0.0206351159937392
Bifidobacterium_indicum_(T)	0	0	0
Bifidobacterium_magnum_(T)	0	0	0
Bifidobacterium_psychraerophilum_(T)	0	0.0211416490486258	0.0103175579968696
Bifidobacterium_pullorum_(T)	0	0	0
Bifidobacterium_ruminantium_(T)	0	0.0211416490486258	0.0103175579968696
Bifidobacterium_saeculare_(T)	0	0	0
Bifidobacterium_scardovii_(T)	0	0	0
Bifidobacterium_stercoris_(T)	0	0	0
Bifidobacterium_subtile_(T)	0	0	0
Bifidobacterium_thermacidophilum_(T)	0	0	0
Buttiauxella_agrestis_(T)	0	0	0
Buttiauxella_brennerae_(T)	0	0	0
Buttiauxella_noackiae_(T)	0	0	0
Coprobacillus_cateniformis_(T)	0	0.0211416490486258	0.0103175579968696
Coprococcus_catus_(T)	0	0	0
Coprococcus_eutactus_(T)	0	0.0211416490486258	0.0103175579968696
Desulfovibrio_alaskensis_(T)	0	0	0
Desulfovibrio_carbinoliphilus_(T)	0	0.0211416490486258	0.0103175579968696
Desulfovibrio_gigas_(T)	0	0	0
Desulfovibrio_marinus_(T)	0	0.0211416490486258	0.0103175579968696
Desulfovibrio_mexicanus_(T)	0	0	0
Desulfovibrio_piezophilus	0	0	0
Desulfovibrio_vulgaris_(T)	0	0.0211416490486258	0.0103175579968696
Enterococcus_durans_(T)	0	0	0
Enterococcus_hirae_(T)	0	0	0
Escherichia/Shigella_flexneri_(T)	0	0	0
Fusobacterium_necrophorum_(T)	0	0	0
Gemella_bergeri_(T)	0	0	0
Gemella_morbillorum_(T)	0	0	0
Haemophilus_parainfluenzae_(T)	0	0	0
Holdemania_filiformis_(T)	0	0.0211416490486258	0.0103175579968696
Lachnobacterium_bovis_(T)	0	0.0211416490486258	0.0103175579968696
Lactobacillus_coryniformis_(T)	0	0	0
Lactobacillus_diolivorans_(T)	0	0.0211416490486258	0.0103175579968696
Lactobacillus_equi_(T)	0	0	0
Lactobacillus_farciminis	0	0	0
Lactobacillus_farraginis_(T)	0	0.0211416490486258	0.0103175579968696
Lactobacillus_florum_(T)	0	0	0
Lactobacillus_gasseri_(T)	0	0	0
Lactobacillus_gastricus_(T)	0	0	0
Lactobacillus_hammesii_(T)	0	0	0
Lactobacillus_helveticus_(T)	0	0	0
Lactobacillus_kalixensis_(T)	0	0	0
Lactobacillus_kefiranofaciens_(T)	0	0	0
Lactobacillus_kimchii_(T)	0	0	0
Lactobacillus_parabrevis_(T)	0	0	0
Lactobacillus_paracollinoides_(T)	0	0	0
Lactobacillus_reuteri_(T)	0	0.0422832980972516	0.0204984984071174
Lactobacillus_rossiae_(T)	0	0.0211416490486258	0.0128106519449495
Lactobacillus_sakei_(T)	0	0.0211416490486258	0.0103175579968696
Lactobacillus_vini_(T)	0	0.0211416490486258	0.0103175579968696
Oribacterium_sinus_(T)	0	0	0
Prevotella_amnii_(T)	0	7.23044397463002	6.8720429093075
Raoultella_ornithinolytica_(T)	0	0	0
Ruminococcus_champanellensis_18P13	0	0	0
Ruminococcus_faecis_(T)	0	0	0
Ruminococcus_gauvreauii_(T)	0	0	0
Ruminococcus_gnavus_(T)	0	0.0211416490486258	0.0103175579968696
Sarcina_ventriculi_(T)	0	0	0
Streptococcus_anginosus_(T)	0	0	0
Streptococcus_canis_(T)	0	0	0
Streptococcus_constellatus_(T)	0	0	0
Streptococcus_gallolyticus_(T)	0	0	0
Streptococcus_gordonii_(T)	0	0	0
Streptococcus_infantarius_(T)	0	0.0211416490486258	0.0097484134148665
Streptococcus_iniae_(T)	0	0.0422832980972516	0.0198907025765018
Streptococcus_intermedius_(T)	0	0	0
Streptococcus_mitis_(T)	0	0	0
Streptococcus_phocae_(T)	0	0	0
Streptococcus_pneumoniae_(T)	0	0	0
Streptococcus_pseudoporcinus_(T)	0	0	0
Streptococcus_pyogenes_(T)	0	0	0
Streptococcus_sanguinis_(T)	0	0	0
Streptococcus_sobrinus_(T)	0	0	0
Streptococcus_sp._CCMMB831	0	0	0
Streptococcus_tigurinus	0	0.0211416490486258	0.0103175579968696
Streptococcus_urinalis_(T)	0	0	0
Veillonella_atypica_(T)	0	0	0
Veillonella_ratti_(T)	0	0	0
Veillonella_tobetsuensis_(T)	0	0	0
Weissella_cibaria_(T)	0	0	0
Weissella_halotolerans_(T)	0	0	0
Weissella_paramesenteroides_(T)	0	0	0
Yokenella_regensburgei	0	0	0
