# Supplementary material for: Can Targeting Non-Contiguous V-Regions With Paired-End Sequencing Improve 16S rRNA-Based Taxonomic Resolution of Microbiomes?: An In Silico Evaluation
Source: Front Genet. 2019 Jul 12;10:653. doi: 10.3389/fgene.2019.00653 (PMC6640118; doi:10.3389/fgene.2019.00653)
Supplement: Supplementary file 10 [file DataSheet_1.zip › Supplementary Data S1/Combinatorial_Approach/for_Experiment/Combinatorial_Strategy_score.R]

metadata <-read.table(file="Files/Species_Accuracy.txt",header=T,sep="\t",check.names = F) 
weight_factors <- read.table(file="Files/V-region_Accuracy.txt",header=T,sep="\t",check.names = F)

nrow(data)
head(data)


## Collect arguments
args <- commandArgs(TRUE)


if (length(args)==3) {
  file1<-args[1]	#Abundance File	
  Pair1<-args[2]	# Pair1
  Pair2<-args[3]	# Pair2
  
  
} else {
  
  stop("3 arguments must be supplied 1. input file 2. Pair1 3. Pair2 \n ")
}


data <-read.table(file=file1,header=T,sep="\t",check.names = F) 

#head(metadata)


#colnames(metadata)

required_columns1 <- which(colnames(metadata) == Pair1) 
required_columns2 <- which(colnames(metadata) == Pair2)

filtered_metadata <- metadata[,c(1,required_columns1,required_columns2)]

head(filtered_metadata)

is.data.frame(filtered_metadata)

merged.file =merge(data,filtered_metadata,by.x="Name",by.y="Name")

colnames(data)
colnames(metadata)

nrow(merged.file)


required.matrix <- merged.file[order(merged.file[,2],decreasing = T),]

head(required.matrix)

Actual.matrix <-required.matrix

rownames(Actual.matrix) = Actual.matrix$Name

Actual.matrix <- Actual.matrix[,-1]


Abundance <- Actual.matrix[,1:2]
weights <- Actual.matrix[,3:4]

Actual.weights <- weights

Actual.weights[,1] <- weights[,1]/weight_factors[which(weight_factors$Name == Pair1),2]
Actual.weights[,2] <- weights[,2]/weight_factors[which(weight_factors$Name == Pair2),2]


Normalize <- function(b,sum)
{
  normalized <- t(t(b)/rowSums(t(b)))
  return (normalized*sum)
}

Abundance.percent <- Normalize(Abundance,100)


result <- matrix(0,ncol=2,nrow=nrow(Abundance.percent))


for (f in 1:nrow(Abundance.percent))  
{
    sum_weights <- Actual.weights[f,1]+Actual.weights[f,2]
  
  if(sum_weights > 0)
  {
    result[f,1] <- ((Abundance.percent[f,1]* Actual.weights[f,1]) +(Abundance.percent[f,2]*Actual.weights[f,2]))/(Actual.weights[f,1]+Actual.weights[f,2])
    
    
  }else
  {  
    result[f,1] <- (Abundance.percent[f,1] + Abundance.percent[f,2])/2
  }
}

for (f in 1:nrow(result))  
{
  result[f,2] <- 100*(result[f,1]/sum(result[,1]))
  
}

colnames(result) <- c("improved","Combi_Abundance")

main_matrix <- cbind(Abundance.percent,result)


#final_matrix <- cbind(main_matrix,weights,Actual.weights)


write.table(file=paste(file1,"_result_combination","_",Pair1,"_",Pair2,".txt",sep=""),main_matrix[,c(1,2,4)],sep="\t",quote=FALSE)
