# Supplementary material for: Can Targeting Non-Contiguous V-Regions With Paired-End Sequencing Improve 16S rRNA-Based Taxonomic Resolution of Microbiomes?: An In Silico Evaluation
Source: Front Genet. 2019 Jul 12;10:653. doi: 10.3389/fgene.2019.00653 (PMC6640118; doi:10.3389/fgene.2019.00653)
Supplement: Supplementary file 10 [file DataSheet_1.zip › Supplementary Data S1/Combinatorial_Approach/for_Experiment/Files/Species_Accuracy.txt]

Name	Full	V1V2	V1V3	V1V4	V1V5	V1V6	V1V7	V1V8	V1V9	V2V3	V2V4	V2V5	V2V6	V2V7	V2V8	V2V9	V3V4	V3V5	V3V6	V3V7	V3V8	V3V9	V4V5	V4V6	V4V7	V4V8	V4V9	V5V6	V5V7	V5V8	V5V9	V6V7	V6V8	V6V9	V7V8	V7V9	V8V9
Psychrosinus_fermentans_(T)	100	100	100	100	100	100	100	100	100	100	100	100	100	100	100	100	100	100	100	100	100	100	100	100	100	100	100	100	100	100	100	100	100	100	100	100	100
Abiotrophia_defectiva_(T)	100	75	100	100	75	75	75	100	75	75	100	100	75	75	100	75	100	100	75	100	100	50	100	75	75	100	25	75	75	75	0	75	75	75	100	0	0
Acaricomes_phytoseiuli_(T)	100	100	100	100	100	100	100	100	100	100	100	100	100	100	100	100	100	100	100	100	100	100	100	100	100	100	100	100	100	100	100	100	100	100	0	100	0
Acetanaerobacterium_elongatum_(T)	100	100	100	100	100	100	100	100	100	100	100	100	100	100	100	100	100	100	100	100	100	100	100	100	100	100	100	100	100	100	100	100	100	100	100	100	100
Acetivibrio_cellulolyticus_(T)	100	100	100	100	100	100	100	100	100	66.66666667	66.66666667	66.66666667	66.66666667	66.66666667	100	100	100	100	100	100	100	100	66.66666667	66.66666667	100	100	100	66.66666667	66.66666667	66.66666667	66.66666667	66.66666667	66.66666667	66.66666667	66.66666667	100	100
Acetivibrio_ethanolgignens	100	100	100	100	100	100	100	100	100	100	100	100	100	100	100	100	100	100	100	100	100	100	100	100	100	100	100	100	100	100	100	100	100	100	100	100	100
Acetobacter_aceti_(T)	100	0	18.18181818	36.36363636	18.18181818	18.18181818	18.18181818	45.45454545	45.45454545	18.18181818	36.36363636	27.27272727	36.36363636	27.27272727	54.54545455	63.63636364	0	0	18.18181818	18.18181818	90.90909091	36.36363636	0	18.18181818	18.18181818	100	90.90909091	18.18181818	18.18181818	63.63636364	90.90909091	18.18181818	54.54545455	90.90909091	18.18181818	63.63636364	18.18181818
Acetobacter_cerevisiae_(T)	100	0	0	0	0	0	0	0	0	0	0	0	0	0	0	0	0	0	0	0	0	0	20	100	80	20	80	0	0	0	0	0	0	0	0	0	0
Acetobacter_cibinongensis_(T)	100	13.33333333	13.33333333	13.33333333	20	100	100	93.33333333	86.66666667	13.33333333	20	20	100	100	86.66666667	80	0	13.33333333	100	66.66666667	33.33333333	6.666666667	0	100	93.33333333	86.66666667	20	93.33333333	100	100	100	20	100	93.33333333	60	33.33333333	20
Acetobacter_estunensis_(T)	100	100	100	100	100	100	100	100	100	100	100	100	100	100	100	100	0	80	100	100	100	80	100	100	100	100	100	100	100	100	100	100	100	100	100	100	80
Acetobacter_fabarum_(T)	100	0	0	0	0	0	0	0	0	0	0	0	0	0	0	0	0	0	0	0	0	0	0	0	0	14.28571429	57.14285714	0	0	0	0	0	0	0	0	0	0
Acetobacter_farinalis_(T)	100	0	0	100	0	100	100	0	100	0	0	0	100	100	0	100	0	0	100	100	0	100	0	100	100	0	100	0	33.33333333	100	100	0	100	100	0	100	100
Acetobacter_ghanensis_(T)	100	0	0	0	0	0	0	0	0	0	0	0	0	0	0	0	0	0	0	0	0	0	0	0	0	0	0	0	0	0	0	0	0	0	0	0	0
Acetobacter_indonesiensis_(T)	100	92.85714286	92.85714286	92.85714286	92.85714286	92.85714286	85.71428571	92.85714286	78.57142857	92.85714286	100	92.85714286	92.85714286	78.57142857	92.85714286	78.57142857	0	100	92.85714286	71.42857143	0	42.85714286	100	92.85714286	71.42857143	0	42.85714286	71.42857143	71.42857143	100	64.28571429	71.42857143	71.42857143	57.14285714	0	0	7.142857143
Acetobacter_lambici	100	0	0	0	0	0	0	100	100	0	0	0	0	0	100	0	0	0	0	0	0	0	0	0	0	0	0	0	0	100	0	0	0	0	0	0	0
Acetobacter_lovaniensis_(T)	100	100	100	100	100	100	100	100	66.66666667	100	100	100	100	100	100	66.66666667	0	100	100	100	100	66.66666667	100	100	100	100	66.66666667	100	100	100	66.66666667	100	100	66.66666667	100	66.66666667	66.66666667
Acetobacter_malorum_(T)	100	0	0	0	0	0	0	0	0	0	0	0	0	0	0	0	0	0	0	0	0	0	0	0	0	0	0	0	0	0	0	0	0	0	0	0	0
Acetobacter_nitrogenifigens_(T)	100	100	100	100	14.28571429	100	100	100	100	85.71428571	85.71428571	14.28571429	85.71428571	100	100	14.28571429	14.28571429	14.28571429	14.28571429	14.28571429	100	14.28571429	14.28571429	14.28571429	14.28571429	14.28571429	14.28571429	14.28571429	14.28571429	14.28571429	14.28571429	0	100	14.28571429	71.42857143	14.28571429	14.28571429
Acetobacter_oeni_(T)	100	66.66666667	66.66666667	66.66666667	100	100	100	100	100	66.66666667	66.66666667	66.66666667	100	100	66.66666667	66.66666667	66.66666667	66.66666667	66.66666667	66.66666667	66.66666667	66.66666667	66.66666667	100	100	100	66.66666667	100	100	100	100	100	100	100	0	66.66666667	0
Acetobacter_okinawensis_(T)	100	0	0	100	0	0	0	0	0	0	100	0	0	0	0	0	0	0	0	0	0	0	0	0	57.14285714	42.85714286	57.14285714	0	0	0	0	0	0	0	0	0	0
Acetobacter_orientalis_(T)	100	27.27272727	90.90909091	45.45454545	100	100	36.36363636	100	0	90.90909091	27.27272727	90.90909091	100	36.36363636	100	9.090909091	0	63.63636364	100	100	100	0	81.81818182	100	100	100	0	100	100	100	0	0	100	0	90.90909091	0	0
Acetobacter_orleanensis_(T)	100	100	100	100	100	100	100	100	25	100	100	100	100	100	100	25	100	100	100	100	100	25	100	100	100	100	100	100	100	100	25	100	100	25	100	25	25
Acetobacter_papayae_(T)	100	100	100	100	100	100	100	100	100	50	100	100	100	100	100	100	0	0	0	0	0	100	0	0	0	0	100	0	0	0	100	0	0	100	0	100	0
Acetobacter_pasteurianus	100	50.51546392	100	100	100	98.96907216	100	100	100	100	100	100	98.96907216	100	100	100	100	100	100	100	100	100	100	100	100	100	100	100	100	100	100	100	100	100	100	100	100
Acetobacter_pasteurianus_(T)	100	0	0	0	0	8.333333333	0	0	0	0	0	0	33.33333333	0	0	16.66666667	0	0	0	0	0	0	0	0	0	0	0	91.66666667	16.66666667	100	100	0	0	0	0	8.333333333	75
Acetobacter_persicus	100	0	0	100	0	50	50	0	50	0	100	0	50	50	0	0	100	50	100	50	100	100	100	100	100	100	100	0	0	0	0	0	0	50	0	0	0
Acetobacter_syzygii_(T)	100	0	0	91.66666667	100	0	0	66.66666667	91.66666667	0	83.33333333	100	0	0	66.66666667	91.66666667	0	0	0	0	0	25	0	83.33333333	100	75	91.66666667	100	100	100	100	0	0	50	0	0	0
Acetobacter_tropicalis_(T)	100	100	100	100	100	100	100	100	100	100	100	100	100	100	100	64.70588235	0	100	100	100	100	5.882352941	100	100	100	100	5.882352941	100	100	100	100	100	100	100	29.41176471	5.882352941	5.882352941
Acetobacteraceae_bacterium_TN01LGI	100	100	100	100	100	100	100	100	100	100	100	100	100	100	100	100	100	100	100	100	100	100	100	100	100	100	100	100	100	100	100	100	100	100	0	100	100
Acetobacterium_bakii_(T)	100	100	100	100	100	100	100	100	100	100	100	100	100	66.66666667	100	100	100	100	100	100	100	100	100	100	100	100	100	33.33333333	33.33333333	33.33333333	100	33.33333333	33.33333333	100	100	100	100
Acetobacterium_carbinolicum_(T)	100	100	100	100	100	100	100	100	100	100	100	100	100	100	100	100	14.28571429	0	0	28.57142857	0	0	0	0	0	0	0	0	0	0	0	0	0	0	0	0	0
Acetobacterium_fimetarium_(T)	100	100	100	100	100	100	100	100	100	100	100	100	100	100	100	100	100	100	100	100	100	100	100	100	100	100	100	0	0	100	100	0	100	100	100	100	100
Acetobacterium_malicum_(T)	100	100	100	100	100	100	100	100	100	100	100	100	100	100	100	100	0	0	0	0	0	100	0	0	0	0	100	0	0	0	100	0	0	100	0	0	100
Acetobacterium_paludosum_(T)	100	0	100	0	0	100	100	0	0	100	100	100	100	100	100	0	0	0	100	100	0	0	0	100	100	0	0	100	100	100	100	100	100	100	0	0	0
Acetobacterium_tundrae_(T)	100	100	100	100	100	100	100	100	100	100	100	100	100	100	100	100	100	100	100	100	100	100	100	100	100	100	100	100	100	100	100	100	100	100	100	100	100
Acetobacterium_wieringae_(T)	100	100	100	100	100	100	66.66666667	100	100	66.66666667	66.66666667	33.33333333	66.66666667	66.66666667	33.33333333	66.66666667	0	33.33333333	0	33.33333333	0	0	66.66666667	66.66666667	66.66666667	100	33.33333333	0	33.33333333	33.33333333	0	0	33.33333333	33.33333333	0	0	0
Acetobacterium_woodii_(T)	100	100	100	100	100	100	100	100	100	100	100	100	100	100	100	100	83.33333333	83.33333333	83.33333333	50	50	50	100	100	50	50	83.33333333	100	16.66666667	16.66666667	100	16.66666667	16.66666667	33.33333333	16.66666667	33.33333333	66.66666667
Acetohalobium_arabaticum_(T)	100	0	0	0	0	0	0	0	0	0	0	0	0	0	0	0	0	0	0	100	100	0	0	0	0	0	0	0	0	0	0	0	0	0	0	0	0
Acetohalobium_arabaticum_DSM_5501	100	100	100	100	100	100	100	100	100	100	100	100	100	100	100	100	100	100	100	100	100	100	20	100	100	100	100	100	100	100	100	100	100	100	100	100	100
Acetomicrobium_faecale	100	0	0	0	0	0	0	0	0	0	100	100	0	0	100	0	100	100	100	100	100	100	100	100	100	100	100	100	100	100	100	100	100	100	100	100	0
Acetonema_longum_(T)	100	100	100	100	100	100	100	100	100	100	100	100	100	100	100	100	100	100	100	100	100	100	100	100	100	100	100	100	100	100	100	100	100	100	100	100	100
Acholeplasma_axanthum_(T)	100	100	100	100	100	100	100	100	100	100	100	100	100	100	100	100	100	100	100	100	100	100	100	100	100	100	100	100	100	100	100	100	100	100	100	100	100
Acholeplasma_brassicae_(T)	100	100	100	100	100	100	100	100	100	100	100	100	100	100	100	100	100	100	100	100	100	100	100	100	100	100	100	100	100	100	100	100	100	100	100	100	100
Acholeplasma_equifetale_(T)	100	100	100	100	100	100	100	100	100	100	100	100	100	100	100	100	100	100	100	100	100	100	100	100	100	100	100	100	100	100	100	100	100	100	100	100	100
Acholeplasma_granularum_(T)	100	100	100	100	100	100	100	100	100	100	100	100	100	100	100	100	100	100	100	100	100	100	100	100	100	100	100	0	0	100	100	0	100	100	100	100	100
Acholeplasma_hippikon_(T)	100	100	100	100	100	100	100	100	100	100	100	100	100	100	100	100	100	100	100	100	100	100	100	100	100	100	100	100	100	100	100	100	100	100	100	100	100
Acholeplasma_laidlawii_(T)	100	100	100	100	100	100	100	100	100	100	100	100	100	100	100	100	100	100	100	100	100	100	100	100	100	100	100	100	100	100	100	100	100	100	0	100	100
Acholeplasma_morum_(T)	100	100	100	100	100	100	100	100	100	100	100	100	100	100	100	100	100	100	100	100	100	100	100	100	100	100	100	100	100	100	100	100	100	100	100	100	100
Acholeplasma_multilocale_(T)	100	100	100	100	100	100	100	100	100	100	100	100	100	100	100	100	100	100	100	100	100	100	100	100	100	100	100	100	100	100	100	100	100	100	100	100	100
Acholeplasma_oculi_(T)	100	100	33.33333333	100	100	100	100	33.33333333	100	33.33333333	100	33.33333333	66.66666667	33.33333333	33.33333333	100	100	100	100	33.33333333	33.33333333	100	100	100	100	100	100	100	33.33333333	33.33333333	100	33.33333333	33.33333333	100	33.33333333	33.33333333	100
Acholeplasma_parvum_(T)	100	100	100	100	100	100	100	100	100	100	100	100	100	100	100	100	100	100	100	100	100	100	100	100	100	100	100	100	100	100	100	100	100	100	100	100	100
Acholeplasma_pleciae_(T)	100	66.66666667	66.66666667	66.66666667	66.66666667	66.66666667	66.66666667	66.66666667	66.66666667	66.66666667	66.66666667	66.66666667	66.66666667	66.66666667	100	66.66666667	66.66666667	66.66666667	66.66666667	66.66666667	66.66666667	100	66.66666667	66.66666667	66.66666667	66.66666667	66.66666667	66.66666667	100	100	100	66.66666667	100	100	100	100	100
Acholeplasma_vituli_(T)	100	100	100	100	100	100	100	100	100	100	100	100	100	100	100	100	100	100	100	100	100	100	100	100	100	100	100	100	100	100	100	100	100	100	100	100	100
Achromobacter_aegrifaciens	100	0	0	0	0	0	0	0	0	0	0	0	0	0	0	0	0	0	100	75	0	0	0	0	0	0	0	0	0	0	0	0	0	0	0	0	0
Achromobacter_anxifer	100	0	0	0	0	0	0	0	0	0	0	0	0	0	0	0	0	0	0	0	0	0	0	0	0	0	0	0	0	0	0	0	0	0	0	0	0
Achromobacter_denitrificans_(T)	100	100	100	100	100	100	100	100	100	100	100	100	100	100	100	100	100	100	100	100	100	100	0	0	0	0	0	0	100	0	100	0	0	100	0	0	0
Achromobacter_insolitus_(T)	100	0	100	100	0	0	0	0	0	100	100	0	0	0	0	0	100	100	100	100	100	100	0	0	0	0	0	0	0	0	0	0	0	0	0	0	0
Achromobacter_insuavis	100	0	35.71428571	0	0	0	0	0	0	7.142857143	0	0	0	0	0	0	0	0	71.42857143	21.42857143	0	0	0	0	0	0	0	0	0	0	0	0	0	0	0	0	0
Achromobacter_pulmonis	100	0	20	0	86.66666667	80	80	0	0	6.666666667	0	86.66666667	80	80	0	0	0	73.33333333	80	66.66666667	0	0	93.33333333	80	73.33333333	0	0	80	80	66.66666667	86.66666667	0	0	80	0	0	0
Achromobacter_sp._R-46658	100	0	81.81818182	0	0	45.45454545	45.45454545	0	54.54545455	81.81818182	0	0	45.45454545	45.45454545	0	45.45454545	81.81818182	81.81818182	36.36363636	54.54545455	81.81818182	81.81818182	0	45.45454545	36.36363636	0	9.090909091	0	9.090909091	9.090909091	36.36363636	0	0	36.36363636	0	0	0
Achromobacter_sp._R-46660	100	0	0	0	50	100	50	50	50	0	0	0	100	50	50	50	0	0	100	100	0	50	0	100	50	0	0	100	50	50	100	50	50	50	0	0	0
Achromobacter_sp._R-46662	100	0	50	0	0	0	0	0	0	50	50	0	0	50	0	50	0	0	100	100	0	0	0	0	0	0	0	0	0	0	0	0	0	0	0	0	0
Achromobacter_sp._XH089	100	100	100	100	100	100	100	100	100	100	100	100	100	100	100	100	100	100	100	100	100	100	100	100	100	100	100	100	100	100	100	100	100	100	100	100	100
Achromobacter_spanius_(T)	100	86.20689655	96.55172414	86.20689655	96.55172414	96.55172414	96.55172414	75.86206897	3.448275862	96.55172414	20.68965517	75.86206897	96.55172414	86.20689655	0	3.448275862	0	93.10344828	86.20689655	0	0	6.896551724	0	6.896551724	0	0	0	0	0	0	0	0	0	0	0	0	0
Achromobacter_xylosoxidans_(T)	100	0	100	0	0	0	0	0	0	0	0	0	0	0	0	0	0	33.33333333	66.66666667	33.33333333	0	0	0	0	0	0	0	0	0	0	0	0	0	0	0	0	0
Acidaminobacter_hydrogenoformans_(T)	100	100	100	100	100	100	100	100	100	100	100	100	100	100	100	100	100	100	100	100	100	100	100	100	100	100	100	100	100	100	100	100	100	100	100	100	100
Acidaminococcus_fermentans_(T)	100	100	100	100	100	100	100	100	100	100	100	100	100	100	100	100	100	100	100	100	100	100	60	90	100	100	100	90	100	100	100	90	100	100	100	100	100
Acidaminococcus_intestini_(T)	100	100	100	100	100	100	100	100	100	100	100	100	100	100	100	100	100	100	100	100	100	100	100	100	100	100	100	100	100	100	100	100	100	100	100	100	100
Acidiferrobacter_thiooxydans_(T)	100	100	100	100	100	100	100	100	100	100	100	100	100	100	100	100	100	100	100	100	100	100	100	100	100	100	100	100	100	100	100	100	100	100	100	100	100
Acidiphilium_acidophilum_(T)	100	100	100	100	100	100	100	100	100	100	100	50	100	100	100	100	100	50	0	0	100	100	50	50	100	100	100	0	0	50	100	0	100	100	0	100	100
Acidiphilium_angustum_(T)	100	71.42857143	71.42857143	71.42857143	85.71428571	71.42857143	71.42857143	71.42857143	100	71.42857143	71.42857143	71.42857143	71.42857143	71.42857143	71.42857143	71.42857143	71.42857143	71.42857143	71.42857143	71.42857143	71.42857143	100	71.42857143	71.42857143	71.42857143	71.42857143	100	71.42857143	71.42857143	71.42857143	100	71.42857143	71.42857143	85.71428571	71.42857143	100	85.71428571
Acidiphilium_multivorum_(T)	100	100	100	8.823529412	97.05882353	100	100	100	100	100	8.823529412	97.05882353	100	100	100	100	8.823529412	8.823529412	8.823529412	8.823529412	8.823529412	8.823529412	8.823529412	8.823529412	8.823529412	8.823529412	8.823529412	100	100	100	100	100	100	100	100	100	100
Acidiphilium_sp._MS8	100	100	100	100	100	100	100	100	100	100	100	100	100	100	100	100	100	100	100	100	100	100	100	100	100	100	100	100	100	100	100	100	100	100	100	100	100
Acidisoma_sibiricum_(T)	100	100	100	100	100	100	100	100	100	100	100	100	100	100	100	100	100	100	100	100	100	100	100	100	100	100	100	100	100	100	100	0	100	100	0	100	100
Acidisoma_tundrae_(T)	100	100	100	100	100	100	100	100	100	100	100	100	100	100	100	100	100	100	100	100	100	100	100	100	100	100	100	100	100	100	100	100	100	100	100	100	100
Acidisphaera_rubrifaciens_(T)	100	75	100	100	100	100	100	100	100	50	100	100	100	100	100	100	100	100	100	100	100	100	100	100	100	100	100	100	100	100	100	100	100	100	100	100	50
Aciditerrimonas_ferrireducens_(T)	100	50	50	50	50	50	50	50	50	50	50	50	50	50	50	50	50	50	50	50	50	100	50	50	50	50	50	50	50	50	50	50	50	50	50	50	50
Aciditerrimonas_sp._CH22-21	100	100	100	100	100	100	100	100	100	100	100	100	100	100	100	100	100	100	100	100	100	100	100	100	100	100	100	100	100	100	100	100	100	100	100	100	100
Acidithiobacillus_albertensis_(T)	100	100	91.66666667	100	91.66666667	100	100	100	100	91.66666667	100	100	100	100	100	100	91.66666667	91.66666667	91.66666667	91.66666667	91.66666667	91.66666667	91.66666667	100	100	8.333333333	100	91.66666667	91.66666667	91.66666667	100	100	100	100	0	91.66666667	91.66666667
Acidithiobacillus_caldus_(T)	100	100	100	100	100	100	100	100	92.85714286	85.71428571	100	100	100	100	100	92.85714286	85.71428571	92.85714286	85.71428571	85.71428571	85.71428571	85.71428571	100	92.85714286	92.85714286	100	92.85714286	85.71428571	85.71428571	92.85714286	85.71428571	85.71428571	85.71428571	85.71428571	0	78.57142857	21.42857143
Acidithiobacillus_ferrivorans_(T)	100	75	75	75	75	75	75	75	75	91.66666667	91.66666667	91.66666667	83.33333333	83.33333333	75	75	91.66666667	91.66666667	83.33333333	83.33333333	75	75	91.66666667	83.33333333	83.33333333	75	75	83.33333333	83.33333333	75	83.33333333	75	75	83.33333333	75	83.33333333	83.33333333
Acidithiobacillus_ferrooxidans	100	100	100	100	100	100	100	100	0	100	100	100	100	100	100	0	100	100	100	100	75	0	100	100	100	0	0	87.5	87.5	50	0	0	0	0	0	0	0
Acidithiobacillus_ferrooxidans_(T)	100	100	84.84848485	93.93939394	96.96969697	96.96969697	100	100	100	96.96969697	100	100	100	100	100	100	78.78787879	78.78787879	78.78787879	78.78787879	78.78787879	93.93939394	78.78787879	84.84848485	84.84848485	81.81818182	93.93939394	87.87878788	87.87878788	87.87878788	93.93939394	84.84848485	90.90909091	93.93939394	72.72727273	93.93939394	93.93939394
Acidithiobacillus_thiooxidans_(T)	100	0	100	0	0	0	0	0	0	0	0	0	0	0	0	0	0	0	0	0	0	0	0	0	0	0	0	0	0	0	0	0	0	0	0	0	0
Acidocella_aluminiidurans_(T)	100	100	100	100	100	100	100	100	100	100	100	100	100	100	100	100	100	100	100	100	100	100	100	100	100	100	100	100	100	100	100	100	100	100	100	100	100
Acidocella_aminolytica_(T)	100	100	100	100	100	100	100	100	100	100	100	100	100	100	100	100	100	100	100	100	100	100	100	100	100	100	100	100	100	100	100	100	100	100	100	100	100
Acidocella_facilis_(T)	100	50	50	100	50	50	50	50	50	50	100	50	100	100	100	50	100	100	100	100	100	100	100	50	100	100	100	0	0	0	0	0	0	0	0	0	0
Acidomonas_methanolica_(T)	100	83.33333333	94.44444444	100	100	83.33333333	100	100	100	5.555555556	100	72.22222222	5.555555556	66.66666667	100	100	100	100	100	100	100	100	100	100	100	100	100	5.555555556	5.555555556	100	100	5.555555556	100	100	100	100	100
Acidovorax_anthurii_(T)	100	0	100	100	100	100	100	100	100	100	100	100	100	100	100	100	100	100	100	100	100	100	0	100	100	100	100	0	100	100	100	100	100	100	0	100	0
Acidovorax_avenae_(T)	100	0	0	0	0	0	0	0	0	0	0	0	0	0	0	0	0	0	0	0	0	0	0	0	0	0	0	0	0	0	0	0	0	0	0	0	0
Acidovorax_caeni_(T)	100	100	100	100	100	100	100	100	100	100	87.5	100	100	100	100	100	87.5	87.5	87.5	87.5	87.5	87.5	75	87.5	87.5	0	87.5	0	0	75	87.5	0	0	87.5	0	62.5	0
Acidovorax_cattleyae_(T)	100	100	100	100	100	100	100	100	100	100	100	100	100	100	100	100	100	100	100	100	100	100	100	100	100	100	100	0	0	0	0	0	0	0	0	0	0
Acidovorax_delafieldii_(T)	100	100	64.28571429	21.42857143	14.28571429	50	92.85714286	100	78.57142857	78.57142857	21.42857143	14.28571429	57.14285714	100	100	85.71428571	7.142857143	14.28571429	7.142857143	7.142857143	85.71428571	14.28571429	14.28571429	14.28571429	14.28571429	21.42857143	21.42857143	14.28571429	14.28571429	71.42857143	7.142857143	14.28571429	21.42857143	14.28571429	92.85714286	7.142857143	7.142857143
Acidovorax_konjaci_(T)	100	0	100	33.33333333	33.33333333	100	100	0	33.33333333	100	33.33333333	33.33333333	100	100	0	33.33333333	33.33333333	33.33333333	100	100	66.66666667	33.33333333	33.33333333	33.33333333	33.33333333	33.33333333	33.33333333	0	0	33.33333333	33.33333333	0	33.33333333	33.33333333	0	33.33333333	33.33333333
Acidovorax_radicis_(T)	100	0	0	0	0	0	0	75	50	25	0	0	0	0	75	75	50	50	25	25	100	100	0	0	0	50	50	0	0	100	75	0	75	75	0	50	25
Acidovorax_soli_(T)	100	0	33.33333333	66.66666667	0	100	100	66.66666667	0	33.33333333	33.33333333	33.33333333	100	100	33.33333333	0	33.33333333	33.33333333	33.33333333	33.33333333	33.33333333	0	0	100	100	100	0	0	33.33333333	0	0	0	33.33333333	0	0	0	0
Acidovorax_temperans_(T)	100	27.27272727	9.090909091	27.27272727	27.27272727	27.27272727	90.90909091	90.90909091	27.27272727	9.090909091	27.27272727	27.27272727	27.27272727	90.90909091	90.90909091	36.36363636	9.090909091	9.090909091	9.090909091	63.63636364	36.36363636	100	0	0	90.90909091	90.90909091	90.90909091	36.36363636	90.90909091	90.90909091	54.54545455	90.90909091	90.90909091	90.90909091	0	0	0
Acinetobacter_baumannii_(T)	100	58.58310627	62.94277929	99.72752044	83.37874659	98.91008174	99.72752044	99.45504087	70.29972752	0	99.72752044	41.41689373	99.18256131	99.18256131	89.373297	0	99.45504087	90.46321526	99.45504087	99.72752044	99.72752044	99.45504087	86.10354223	99.45504087	99.72752044	99.72752044	99.72752044	0	0	0	11.98910082	0	58.3106267	99.45504087	0	97.82016349	0
Acinetobacter_boissieri	100	100	100	100	100	100	100	100	100	100	100	100	100	100	100	100	100	100	100	100	100	100	100	100	100	100	100	100	100	100	100	100	100	100	57.14285714	100	0
Acinetobacter_brisouii_(T)	100	100	100	100	100	100	100	100	100	100	100	100	100	100	100	0	100	100	100	100	100	100	100	100	100	100	0	100	100	100	100	0	100	0	0	0	0
Acinetobacter_calcoaceticus_(T)	100	63.92405063	77.84810127	89.87341772	63.92405063	87.34177215	98.73417722	85.44303797	65.82278481	89.24050633	100	100	100	99.36708861	100	74.05063291	89.24050633	89.87341772	89.24050633	89.87341772	89.87341772	75.3164557	100	100	99.36708861	100	75.3164557	0	0	84.17721519	74.05063291	0	91.7721519	74.05063291	0	74.05063291	74.05063291
Acinetobacter_guillouiae_(T)	100	29.41176471	58.82352941	38.23529412	70.58823529	47.05882353	79.41176471	76.47058824	100	97.05882353	97.05882353	100	97.05882353	97.05882353	97.05882353	100	58.82352941	58.82352941	79.41176471	91.17647059	94.11764706	97.05882353	0	0	82.35294118	58.82352941	0	0	61.76470588	55.88235294	0	0	0	79.41176471	0	85.29411765	0
Acinetobacter_gyllenbergii_(T)	100	86.66666667	100	93.33333333	86.66666667	100	73.33333333	73.33333333	100	93.33333333	100	100	100	73.33333333	73.33333333	100	93.33333333	93.33333333	93.33333333	73.33333333	80	93.33333333	100	93.33333333	73.33333333	73.33333333	86.66666667	60	73.33333333	73.33333333	80	46.66666667	60	73.33333333	60	73.33333333	0
Acinetobacter_haemolyticus_(T)	100	13.33333333	53.33333333	66.66666667	13.33333333	40	53.33333333	40	40	53.33333333	66.66666667	0	0	20	13.33333333	33.33333333	53.33333333	53.33333333	53.33333333	46.66666667	46.66666667	53.33333333	0	0	0	0	33.33333333	0	0	0	0	0	0	0	0	0	0
Acinetobacter_indicus_(T)	100	0	0	0	0	25	25	0	25	100	100	100	100	100	100	50	100	100	100	100	100	100	100	100	100	100	100	100	75	100	50	100	100	50	25	50	25
Acinetobacter_johnsonii_(T)	100	0	40	40	0	20	0	20	0	60	20	0	0	0	0	0	80	60	80	80	80	0	0	0	60	60	0	0	0	0	0	0	0	0	0	0	0
Acinetobacter_junii_(T)	100	100	100	100	100	100	100	100	100	100	100	0	4.444444444	4.444444444	64.44444444	100	100	100	100	100	100	100	0	86.66666667	97.77777778	97.77777778	100	0	0	0	73.33333333	0	0	91.11111111	0	4.444444444	4.444444444
Acinetobacter_lwoffii_(T)	100	2.521008403	92.43697479	92.43697479	74.78991597	70.58823529	90.75630252	90.75630252	79.83193277	92.43697479	92.43697479	89.91596639	24.3697479	66.38655462	89.07563025	79.83193277	93.27731092	95.79831933	94.95798319	95.79831933	93.27731092	93.27731092	79.83193277	98.31932773	99.15966387	89.07563025	73.94957983	0	0	8.403361345	0.840336134	0	4.201680672	5.882352941	6.722689076	0.840336134	0.840336134
Acinetobacter_nectaris_(T)	100	92.59259259	96.2962963	100	96.2962963	100	100	100	100	92.59259259	92.59259259	96.2962963	92.59259259	100	100	92.59259259	59.25925926	96.2962963	70.37037037	96.2962963	100	59.25925926	100	100	100	100	96.2962963	100	100	100	100	100	100	100	0	100	100
Acinetobacter_parvus_(T)	100	100	100	100	100	100	100	100	100	58.82352941	94.11764706	94.11764706	100	100	100	100	23.52941176	23.52941176	64.70588235	100	64.70588235	41.17647059	82.35294118	100	100	100	64.70588235	100	100	100	94.11764706	100	100	100	100	58.82352941	58.82352941
Acinetobacter_puyangensis	100	100	100	100	100	100	100	100	100	100	100	100	100	100	100	100	100	100	100	100	100	100	100	100	100	100	100	0	50	100	100	50	100	100	100	100	50
Acinetobacter_radioresistens_(T)	100	89.18918919	100	100	100	100	100	100	100	100	100	89.18918919	97.2972973	94.59459459	83.78378378	97.2972973	100	100	100	100	100	100	100	100	100	100	100	0	100	94.59459459	89.18918919	2.702702703	21.62162162	100	0	2.702702703	0
Acinetobacter_rudis_(T)	100	75	87.5	100	75	100	100	100	100	75	87.5	75	87.5	100	100	100	100	75	75	100	100	100	87.5	100	100	100	100	37.5	75	75	87.5	100	100	100	25	100	100
Acinetobacter_schindleri_(T)	100	18.75	53.125	28.125	28.125	37.5	46.875	40.625	40.625	62.5	28.125	25	25	34.375	43.75	28.125	93.75	96.875	96.875	93.75	96.875	100	90.625	93.75	96.875	96.875	96.875	93.75	78.125	96.875	96.875	56.25	96.875	96.875	84.375	84.375	93.75
Acinetobacter_soli_(T)	100	46.42857143	67.85714286	67.85714286	46.42857143	60.71428571	67.85714286	60.71428571	57.14285714	67.85714286	71.42857143	67.85714286	100	100	100	25	64.28571429	64.28571429	75	96.42857143	67.85714286	64.28571429	57.14285714	100	100	75	21.42857143	0	0	0	0	0	0	28.57142857	0	25	0
Acinetobacter_sp._11-0202	100	0	0	0	0	0	100	0	0	0	0	0	0	100	100	0	100	0	100	100	100	0	0	100	100	100	0	0	100	100	0	100	100	0	100	0	0
Acinetobacter_sp._1NM-4	100	100	14.28571429	71.42857143	100	85.71428571	57.14285714	57.14285714	28.57142857	14.28571429	14.28571429	14.28571429	42.85714286	28.57142857	14.28571429	14.28571429	14.28571429	14.28571429	14.28571429	14.28571429	14.28571429	14.28571429	71.42857143	42.85714286	42.85714286	28.57142857	14.28571429	57.14285714	57.14285714	42.85714286	42.85714286	42.85714286	42.85714286	42.85714286	28.57142857	14.28571429	14.28571429
Acinetobacter_sp._HITLi_7	100	0	0	0	0	0	0	0	0	50	0	0	0	0	0	0	100	100	100	100	100	100	100	100	100	100	100	0	0	0	0	0	0	0	0	0	0
Acinetobacter_sp._HYN18	100	100	100	100	100	100	100	100	100	100	100	100	100	100	100	100	100	100	100	100	100	100	0	0	100	100	0	0	100	100	0	0	100	100	0	100	0
Acinetobacter_sp._LUH_1472	100	46.15384615	69.23076923	46.15384615	61.53846154	38.46153846	69.23076923	69.23076923	69.23076923	84.61538462	69.23076923	0	61.53846154	76.92307692	84.61538462	100	30.76923077	0	38.46153846	38.46153846	76.92307692	84.61538462	0	0	0	92.30769231	100	0	0	84.61538462	92.30769231	0	84.61538462	92.30769231	92.30769231	76.92307692	92.30769231
Acinetobacter_sp._NCCP-644	100	0	70	80	20	60	80	80	30	80	90	40	90	90	90	80	80	80	80	80	80	80	50	100	100	100	100	50	50	50	50	100	100	90	100	90	90
Acinetobacter_ursingii_(T)	100	14.28571429	100	100	71.42857143	57.14285714	85.71428571	100	100	100	100	100	100	100	100	100	100	100	100	100	100	100	100	100	100	100	100	85.71428571	100	100	100	85.71428571	85.71428571	100	85.71428571	100	100
Acinetobacter_venetianus_(T)	100	82.60869565	100	100	82.60869565	100	100	100	100	100	100	100	100	100	100	95.65217391	100	100	100	100	100	100	95.65217391	100	100	100	95.65217391	43.47826087	78.26086957	0	91.30434783	82.60869565	73.91304348	100	0	34.7826087	0
Acrocarpospora_corrugata_(T)	100	100	100	100	100	100	100	100	100	100	100	100	100	100	100	100	0	100	100	100	100	0	100	100	100	100	100	100	100	100	100	100	100	100	0	0	0
Acrocarpospora_macrocephala_(T)	100	100	100	100	100	100	100	100	100	100	100	100	100	100	100	100	0	100	100	0	0	100	0	0	0	0	100	0	0	0	100	0	0	100	0	100	0
Acrocarpospora_pleiomorpha_(T)	100	100	100	100	100	100	100	100	100	100	100	100	100	100	100	100	100	100	100	100	100	100	100	100	100	100	100	100	100	100	100	100	100	100	100	100	100
Acrocarpospora_sp._PS33-18	100	100	100	100	100	100	100	100	100	0	100	100	100	100	100	100	0	0	100	100	100	100	0	100	100	100	100	100	100	100	100	100	100	100	0	0	0
Actibacter_sp._W113	100	100	100	100	100	100	100	100	100	100	100	100	100	100	100	100	100	100	100	100	100	100	100	100	0	0	100	0	0	0	100	0	0	100	0	0	0
Actinoallomurus_acaciae_(T)	100	100	100	100	100	100	100	100	100	100	100	100	100	100	100	100	0	100	50	0	0	0	100	100	0	100	0	0	0	0	50	0	0	50	0	0	0
Actinoallomurus_acanthiterrae_(T)	100	40	60	60	40	40	60	60	60	60	40	40	40	60	40	60	0	0	0	0	20	60	0	0	0	40	40	0	0	20	40	0	0	0	0	0	0
Actinoallomurus_caesius_(T)	100	100	100	100	100	100	100	100	100	100	100	100	100	100	100	100	100	100	0	0	0	0	100	100	100	0	100	0	0	0	0	0	0	0	0	0	0
Actinoallomurus_coprocola_(T)	100	100	100	100	100	100	100	100	100	100	100	100	100	100	100	100	100	100	100	100	100	100	100	100	100	100	100	100	100	100	100	100	100	100	100	100	100
Actinoallomurus_fulvus_(T)	100	100	100	100	100	100	100	100	100	100	100	100	100	100	100	100	100	100	100	100	100	100	100	100	100	50	100	0	0	0	0	0	0	0	0	0	0
Actinoallomurus_iriomotensis_(T)	100	100	100	100	100	100	100	100	100	100	100	100	100	100	100	100	0	66.66666667	33.33333333	0	0	0	0	0	0	0	0	0	0	0	0	0	0	0	0	0	0
Actinoallomurus_luridus_(T)	100	100	100	100	100	100	100	100	100	100	100	100	100	100	100	100	100	100	100	100	100	100	100	100	100	100	100	0	100	100	100	100	100	100	100	100	0
Actinoallomurus_oryzae_(T)	100	100	100	100	100	100	100	100	100	100	100	100	100	100	100	100	0	100	0	100	100	0	100	100	100	100	100	0	0	0	0	0	0	0	0	0	0
Actinoallomurus_purpureus_(T)	100	100	100	100	100	100	100	100	100	100	100	100	100	100	100	100	100	100	100	100	100	100	100	100	100	100	100	100	100	100	100	100	100	100	0	100	0
Actinoallomurus_radicium_(T)	100	100	100	100	100	100	100	100	100	100	100	100	100	100	100	100	33.33333333	100	0	0	0	100	100	100	100	100	100	0	0	0	100	0	0	100	0	100	100
Actinoallomurus_spadix_(T)	100	100	100	100	100	100	100	100	100	100	100	100	100	100	100	100	66.66666667	100	33.33333333	33.33333333	66.66666667	100	100	100	33.33333333	100	100	33.33333333	33.33333333	33.33333333	66.66666667	0	0	33.33333333	0	33.33333333	0
Actinoallomurus_yoronensis_(T)	100	100	100	100	100	100	100	100	100	100	100	100	100	100	100	100	100	100	100	100	100	100	100	100	100	100	100	100	100	100	100	0	0	0	0	0	0
Actinoalloteichus_cyanogriseus_(T)	100	50	100	50	50	100	100	100	100	100	100	100	100	100	100	100	50	50	50	50	50	50	50	50	50	50	50	50	50	50	50	50	50	50	50	50	50
Actinobacillus_anseriformium_(T)	100	100	100	100	100	100	100	100	100	100	100	100	100	100	100	100	50	100	100	100	100	100	50	50	100	50	50	100	100	100	100	100	100	100	0	100	100
Actinobacillus_arthritidis_(T)	100	0	50	0	50	100	100	0	100	0	0	0	100	100	0	0	0	0	100	100	0	100	0	50	50	0	0	100	100	100	100	100	100	100	0	0	0
Actinobacillus_capsulatus_(T)	100	100	100	100	100	66.66666667	66.66666667	100	66.66666667	100	100	100	66.66666667	100	100	66.66666667	100	100	66.66666667	66.66666667	100	66.66666667	66.66666667	66.66666667	66.66666667	100	0	66.66666667	66.66666667	66.66666667	0	66.66666667	66.66666667	0	100	0	0
Actinobacillus_equuli_(T)	100	44.89795918	36.73469388	63.26530612	75.51020408	61.2244898	51.02040816	55.10204082	81.63265306	30.6122449	63.26530612	77.55102041	63.26530612	51.02040816	59.18367347	55.10204082	26.53061224	26.53061224	24.48979592	24.48979592	28.57142857	38.7755102	83.67346939	69.3877551	57.14285714	77.55102041	85.71428571	67.34693878	46.93877551	55.10204082	69.3877551	40.81632653	48.97959184	77.55102041	53.06122449	59.18367347	18.36734694
Actinobacillus_indolicus_(T)	100	100	100	100	100	100	100	100	0	100	100	100	100	100	100	100	100	100	100	100	100	100	100	100	100	100	0	0	100	100	0	0	100	0	100	0	0
Actinobacillus_lignieresii_(T)	100	100	100	100	100	100	100	100	69.23076923	100	100	100	96.15384615	100	100	0	80.76923077	88.46153846	65.38461538	100	100	0	0	0	0	11.53846154	0	0	88.46153846	88.46153846	0	15.38461538	76.92307692	0	96.15384615	0	0
Actinobacillus_minor_(T)	100	66.66666667	33.33333333	100	100	100	100	100	0	33.33333333	100	100	100	100	100	0	33.33333333	33.33333333	33.33333333	33.33333333	100	0	100	33.33333333	33.33333333	100	0	0	33.33333333	100	0	0	100	0	33.33333333	0	0
Actinobacillus_muris_(T)	100	50	50	50	100	100	100	50	50	50	50	50	100	100	50	0	50	50	50	50	50	50	100	100	100	50	0	100	100	100	0	50	50	0	50	0	0
Actinobacillus_porcinus_(T)	100	100	100	100	50	100	100	100	100	100	100	50	50	100	100	100	50	50	100	100	100	100	0	50	100	100	100	0	50	100	100	0	100	100	100	100	50
Actinobacillus_rossii_(T)	100	80	100	80	80	100	100	100	0	100	80	80	80	100	100	0	20	80	80	100	100	0	20	60	60	60	0	60	60	100	0	60	100	0	80	0	0
Actinobacillus_scotiae_(T)	100	100	100	100	100	100	100	100	100	100	100	100	100	100	100	100	100	100	100	100	100	100	100	100	100	100	100	100	100	100	100	100	100	100	100	100	100
Actinobacillus_seminis_(T)	100	100	100	100	100	100	100	100	100	100	100	100	100	100	100	100	100	100	100	100	100	100	100	100	100	100	100	0	100	100	0	100	100	0	0	0	0
Actinobacillus_succinogenes_(T)	100	100	100	100	100	100	100	100	100	100	100	100	100	100	100	100	100	100	100	100	100	100	100	100	100	100	100	100	100	100	100	100	100	100	100	100	100
Actinobaculum_massiliense_(T)	100	100	100	66.66666667	100	100	66.66666667	100	100	100	100	100	100	100	100	100	66.66666667	66.66666667	66.66666667	66.66666667	66.66666667	66.66666667	66.66666667	66.66666667	66.66666667	66.66666667	66.66666667	66.66666667	66.66666667	100	100	66.66666667	66.66666667	100	66.66666667	100	100
Actinobaculum_schaalii_(T)	100	100	100	100	100	100	100	100	100	100	100	100	100	100	100	100	100	100	100	100	100	100	100	100	100	100	100	95	80	100	100	25	70	100	25	100	100
Actinobaculum_urinale_(T)	100	100	100	100	100	100	100	100	100	100	100	100	100	100	100	100	100	100	100	100	100	100	100	100	100	100	100	100	100	100	100	100	100	100	100	100	100
Actinocatenispora_rupis_(T)	100	100	100	100	100	100	100	100	100	100	100	100	100	100	100	100	100	100	100	100	100	100	100	100	100	100	100	100	100	100	100	100	100	100	100	100	100
Actinocatenispora_sera_(T)	100	100	100	100	100	100	100	100	100	100	100	100	100	100	100	100	100	100	100	100	100	50	100	50	50	100	50	0	0	0	50	0	0	0	0	50	50
Actinocatenispora_thailandica_(T)	100	100	100	100	100	100	100	100	100	100	100	100	100	100	100	100	100	100	100	100	100	100	100	100	100	100	100	100	100	100	100	100	100	100	100	100	100
Actinocorallia_aurantiaca_(T)	100	100	100	100	100	100	100	100	100	100	100	100	100	100	100	100	33.33333333	100	100	100	100	100	33.33333333	33.33333333	33.33333333	33.33333333	33.33333333	0	33.33333333	0	0	0	0	0	0	0	0
Actinocorallia_aurea_(T)	100	66.66666667	66.66666667	100	66.66666667	66.66666667	100	100	66.66666667	66.66666667	100	66.66666667	66.66666667	66.66666667	66.66666667	66.66666667	100	100	100	100	100	100	100	100	100	100	100	100	100	100	100	100	100	100	100	100	100
Actinocorallia_cavernae_(T)	100	100	100	100	100	100	100	100	100	100	100	100	100	100	100	100	100	100	100	100	100	100	100	100	100	100	100	100	100	100	100	100	100	100	100	100	100
Actinocorallia_glomerata_(T)	100	100	100	100	100	100	100	100	100	100	100	100	100	100	100	100	100	100	100	100	100	100	100	100	100	100	100	0	100	66.66666667	0	0	100	100	33.33333333	66.66666667	0
Actinocorallia_libanotica_(T)	100	50	100	100	100	50	100	100	50	100	100	100	100	100	100	100	100	0	0	0	50	100	0	0	0	50	100	0	0	0	0	0	0	0	0	0	0
Actinocorallia_longicatena_(T)	100	66.66666667	66.66666667	100	66.66666667	66.66666667	66.66666667	66.66666667	66.66666667	66.66666667	100	66.66666667	66.66666667	66.66666667	66.66666667	66.66666667	100	100	100	100	100	100	100	100	100	100	100	0	0	0	0	0	0	0	0	0	0
Actinokineospora_cibodasensis_(T)	100	100	100	100	100	100	100	100	100	100	100	100	100	100	100	100	0	100	100	100	100	100	100	100	100	100	100	0	100	100	100	0	0	100	0	100	100
Actinokineospora_soli	100	0	0	0	0	0	0	0	0	0	0	0	0	0	0	0	0	0	0	0	0	0	0	0	0	0	0	0	0	0	0	0	0	0	0	0	0
Actinomadura_alba_(T)	100	100	100	100	100	100	100	100	100	100	100	100	100	100	100	100	100	100	100	100	100	100	100	100	100	100	100	100	100	100	100	100	100	100	50	50	50
Actinomadura_apis	100	100	100	100	100	100	100	100	100	100	100	100	100	100	100	100	0	100	100	100	100	100	0	100	100	100	100	100	100	100	100	100	100	100	100	100	100
Actinomadura_atramentaria_(T)	100	0	0	100	100	0	0	0	0	100	100	100	100	100	100	100	100	100	0	0	0	0	100	100	100	100	100	0	0	0	0	0	0	0	0	0	0
Actinomadura_bangladeshensis_(T)	100	50	50	50	50	50	100	100	100	100	100	100	100	100	100	100	0	100	50	100	0	50	0	100	100	0	0	50	100	100	50	50	100	50	0	0	0
Actinomadura_catellatispora_(T)	100	100	100	100	100	100	100	100	100	100	100	100	100	100	100	100	100	100	100	100	100	100	100	100	100	100	100	100	100	100	100	100	100	100	100	100	100
Actinomadura_chibensis_(T)	100	100	50	50	100	100	100	100	50	50	100	100	100	100	100	100	50	50	50	100	50	50	100	100	100	100	50	100	100	100	100	100	100	100	100	50	50
Actinomadura_citrea_(T)	100	100	100	100	100	100	100	100	100	100	100	100	100	100	100	100	0	0	0	0	0	33.33333333	0	33.33333333	0	0	33.33333333	0	0	0	33.33333333	0	0	33.33333333	0	0	0
Actinomadura_cremea_(T)	100	100	100	100	100	100	100	100	100	100	100	100	100	100	100	100	50	50	0	0	100	100	0	0	50	50	50	0	0	100	100	0	100	100	0	50	50
Actinomadura_echinospora_(T)	100	100	100	100	100	100	100	100	100	100	100	100	100	100	100	100	100	100	100	100	100	100	100	100	100	100	100	100	100	100	100	100	100	100	0	100	0
Actinomadura_fibrosa_(T)	100	50	50	100	100	100	100	100	100	50	100	100	100	100	100	100	50	50	50	50	50	50	100	100	50	100	100	50	50	100	100	50	50	50	0	50	50
Actinomadura_formosensis_(T)	100	66.66666667	33.33333333	100	100	66.66666667	100	33.33333333	33.33333333	66.66666667	100	100	100	100	33.33333333	66.66666667	33.33333333	66.66666667	33.33333333	100	33.33333333	33.33333333	100	100	100	33.33333333	33.33333333	33.33333333	33.33333333	33.33333333	33.33333333	0	33.33333333	33.33333333	0	33.33333333	0
Actinomadura_fulvescens_(T)	100	100	100	100	100	100	100	100	100	100	100	100	100	100	100	100	100	100	100	100	100	100	100	100	100	100	100	0	0	100	100	0	100	100	0	100	100
Actinomadura_geliboluensis	100	20	93.33333333	100	100	100	93.33333333	93.33333333	100	93.33333333	100	100	100	93.33333333	93.33333333	100	0	0	0	93.33333333	93.33333333	60	0	0	0	0	0	0	0	0	13.33333333	0	0	93.33333333	0	53.33333333	0
Actinomadura_glauciflava_(T)	100	60	80	80	80	60	60	80	80	60	70	80	60	60	70	80	90	100	60	60	90	100	100	60	60	90	90	60	60	80	80	60	60	60	100	100	90
Actinomadura_hallensis_(T)	100	100	100	100	100	100	100	100	100	100	100	100	100	100	100	100	100	100	100	100	100	100	100	100	100	100	100	0	0	100	100	0	50	100	0	100	100
Actinomadura_hibisca_(T)	100	66.66666667	100	100	66.66666667	100	100	100	66.66666667	100	100	66.66666667	100	100	100	100	100	100	100	100	100	100	66.66666667	100	100	100	66.66666667	0	100	100	66.66666667	0	100	100	100	66.66666667	33.33333333
Actinomadura_keratinilytica_(T)	100	100	100	100	100	100	100	100	100	100	100	100	100	100	100	100	80	100	100	100	100	100	0	80	100	80	80	0	40	20	80	0	80	100	0	0	0
Actinomadura_kijaniata_(T)	100	100	100	100	100	100	100	100	100	100	100	100	100	100	100	100	100	100	100	100	100	100	0	0	0	0	100	0	0	0	100	0	0	100	0	100	0
Actinomadura_livida_(T)	100	80	80	100	60	60	100	100	80	80	100	60	60	100	100	60	60	60	60	60	60	20	0	40	100	60	20	0	60	60	20	20	60	60	60	60	0
Actinomadura_madurae_(T)	100	100	100	100	100	100	100	100	100	100	100	100	100	100	100	100	0	0	100	100	0	0	0	100	0	0	0	0	0	0	0	0	0	0	0	0	0
Actinomadura_meridiana_(T)	100	100	100	100	100	100	100	100	100	100	100	100	100	100	100	100	100	100	100	100	100	100	100	100	100	100	100	100	100	100	100	100	100	100	100	100	0
Actinomadura_mexicana_(T)	100	100	100	100	100	100	100	100	100	100	100	100	100	100	100	100	0	0	100	100	0	100	0	100	0	0	0	100	100	100	100	0	0	100	0	100	0
Actinomadura_meyerae_(T)	100	100	100	100	100	100	100	100	100	100	100	100	100	100	100	100	0	0	100	0	0	100	0	100	0	0	0	100	100	100	100	0	0	100	0	0	50
Actinomadura_miaoliensis_(T)	100	0	100	100	100	100	100	100	100	100	100	100	100	100	100	100	100	100	100	100	100	100	100	100	100	100	100	0	100	100	100	100	100	100	0	100	0
Actinomadura_namibiensis_(T)	100	100	100	100	100	100	100	100	100	100	100	100	100	100	100	100	100	100	100	100	100	100	100	100	100	100	100	100	100	100	100	100	100	100	0	100	0
Actinomadura_nitritigenes_(T)	100	66.66666667	100	100	100	100	100	100	100	100	100	100	100	100	100	100	0	0	33.33333333	100	100	100	0	33.33333333	100	100	100	33.33333333	33.33333333	100	100	0	66.66666667	100	0	100	0
Actinomadura_oligospora_(T)	100	75	75	100	75	75	100	75	75	75	100	100	100	100	75	75	75	100	75	75	100	75	100	75	100	100	75	75	75	75	75	75	75	75	75	75	75
Actinomadura_pelletieri_(T)	100	100	100	100	100	100	100	100	100	100	100	100	100	100	100	100	100	100	100	100	100	100	100	100	100	100	100	100	100	100	100	100	100	100	100	100	0
Actinomadura_rubrobrunea_(T)	100	100	100	100	100	100	100	100	100	100	100	100	100	0	100	100	0	0	100	0	0	0	0	100	0	0	0	100	100	100	100	0	0	0	0	0	0
Actinomadura_scrupuli_(T)	100	100	100	100	100	100	100	100	100	100	100	100	100	100	100	100	100	100	100	100	100	100	100	100	100	100	100	0	100	100	100	0	100	100	0	100	0
Actinomadura_sediminis_(T)	100	100	100	75	100	100	100	100	75	100	75	100	100	100	100	100	50	50	50	50	50	50	50	50	50	50	50	0	50	50	50	0	0	75	0	0	0
Actinomadura_sp._BK147	100	100	100	100	100	100	100	100	100	100	100	100	100	100	100	100	0	50	50	100	100	100	0	0	100	100	100	0	0	0	100	0	0	100	0	50	0
Actinomadura_sp._DLS-70	100	100	100	100	100	100	100	100	100	100	100	100	100	100	100	100	0	0	100	100	100	0	0	100	100	100	0	0	100	100	0	0	50	100	0	0	0
Actinomadura_sputi_(T)	100	100	100	100	100	100	100	100	100	100	100	100	100	100	100	100	100	100	100	100	100	100	0	0	0	0	50	0	0	0	0	0	0	50	0	50	0
Actinomadura_umbrina_(T)	100	100	100	100	100	100	100	100	100	100	100	100	100	100	100	100	100	100	100	100	50	100	100	100	100	50	100	100	50	100	100	50	50	100	50	50	50
Actinomadura_vinacea_(T)	100	100	100	100	100	100	100	100	100	100	100	100	100	100	100	100	100	100	100	100	100	100	100	100	100	100	100	100	100	100	100	100	100	100	0	0	0
Actinomadura_viridilutea_(T)	100	100	100	100	100	100	100	100	100	100	100	100	100	100	100	100	100	100	100	100	100	100	100	100	100	100	100	0	100	100	100	100	100	100	100	100	100
Actinomadura_viridis_(T)	100	50	100	50	100	100	100	100	100	100	100	100	100	100	100	100	50	50	50	50	50	50	0	50	50	0	50	0	0	0	100	0	0	50	0	0	0
Actinomadura_yumaensis_(T)	100	100	100	100	100	100	100	100	100	100	100	100	100	100	100	100	100	100	100	100	100	100	50	100	100	50	50	0	50	50	50	0	50	50	0	50	50
Actinomyces_coleocanis_(T)	100	100	100	100	100	100	100	100	100	100	100	100	100	100	100	100	100	100	100	100	100	100	100	100	100	100	100	100	100	100	100	100	100	100	100	100	100
Actinomyces_neuii_(T)	100	100	100	100	100	100	100	100	100	100	100	100	100	100	100	100	100	100	100	100	100	100	100	100	100	100	100	100	100	100	100	100	100	100	100	100	100
Actinomyces_vaccimaxillae_(T)	100	100	100	100	100	100	100	100	100	100	100	100	100	100	100	100	100	100	100	100	100	100	100	100	100	100	100	100	100	100	100	100	100	100	0	100	100
Actinomycetales_bacterium_AFM10251	100	0	0	100	0	100	100	100	100	0	100	100	100	100	100	100	100	100	100	100	100	100	100	100	100	100	100	100	100	100	100	100	100	100	100	100	100
Actinoplanes_atraurantiacus	100	100	100	100	100	100	100	100	100	100	100	100	100	100	100	100	0	100	100	100	0	0	100	100	100	100	100	0	0	0	0	0	0	0	0	0	0
Actinoplanes_consettensis_(T)	100	100	100	100	100	100	100	100	100	100	100	100	100	100	100	100	0	0	0	0	0	100	0	33.33333333	0	100	100	0	0	0	100	0	0	100	0	0	66.66666667
Actinoplanes_cyaneus_(T)	100	100	100	100	100	100	100	100	100	100	100	100	100	100	100	100	100	100	100	100	100	100	100	100	100	100	100	100	100	100	50	100	100	100	100	100	0
Actinoplanes_digitatis_(T)	100	100	100	100	100	100	100	100	100	100	100	100	100	100	100	100	0	0	0	0	0	66.66666667	0	100	33.33333333	0	100	0	0	0	66.66666667	0	0	66.66666667	0	0	66.66666667
Actinoplanes_durhamensis_(T)	100	100	100	100	100	100	100	100	100	100	100	100	100	100	100	100	33.33333333	100	100	100	100	100	100	100	100	100	100	0	33.33333333	66.66666667	100	33.33333333	100	100	33.33333333	33.33333333	66.66666667
Actinoplanes_friuliensis	100	100	100	100	100	100	100	100	100	100	100	100	100	100	100	100	0	0	0	0	0	25	0	0	0	0	25	0	0	0	25	0	0	25	0	25	25
Actinoplanes_italicus_(T)	100	100	100	100	100	100	100	100	100	100	100	100	100	100	100	100	0	100	100	100	100	100	100	100	100	100	100	100	100	100	100	100	100	100	100	100	0
Actinoplanes_liguriensis_(T)	100	100	100	100	100	100	100	100	100	100	100	100	100	100	100	100	0	66.66666667	66.66666667	66.66666667	66.66666667	33.33333333	0	0	0	0	33.33333333	0	0	0	0	0	0	0	0	0	0
Actinoplanes_nipponensis	100	0	0	0	0	0	0	0	100	0	0	0	0	0	0	100	0	0	0	0	0	100	0	0	0	0	0	0	0	0	100	0	0	100	100	100	100
Actinoplanes_regularis_(T)	100	100	100	100	100	100	100	100	100	100	100	100	100	100	100	100	0	100	100	100	100	50	100	100	100	100	50	0	100	100	50	100	100	75	0	50	0
Actinoplanes_sp._NEAU-GRX6	100	100	100	100	100	100	100	100	100	100	100	100	100	100	100	100	0	100	100	100	100	50	100	100	100	100	100	0	100	100	100	100	100	100	0	50	0
Actinopolymorpha_cephalotaxi_(T)	100	100	100	100	100	100	100	100	100	100	100	100	100	100	100	100	0	100	100	0	0	0	0	0	0	0	0	0	0	0	0	0	0	0	0	0	0
Actinopolymorpha_pittospori	100	100	100	100	100	100	100	100	100	100	100	100	100	100	100	100	0	0	100	0	100	100	0	0	0	100	100	0	0	100	100	0	100	100	0	100	100
Actinopolymorpha_rutila_(T)	100	100	0	100	100	100	100	100	100	100	0	100	100	100	100	100	0	0	0	100	100	0	0	0	100	100	0	100	100	100	100	100	100	100	100	100	0
Actinopolymorpha_singaporensis_(T)	100	100	100	100	100	100	100	100	100	100	100	100	100	100	100	100	100	100	100	100	100	100	100	100	100	100	100	100	100	100	100	100	100	100	100	100	100
Actinopolyspora_algeriensi_(T)	100	100	100	100	100	100	100	100	100	100	100	100	100	100	100	100	100	100	100	100	100	100	100	100	100	100	100	100	100	100	100	0	100	100	100	100	100
Actinopolyspora_erythraea	100	100	100	100	100	100	100	100	100	100	100	100	100	100	100	100	100	100	100	100	100	100	100	100	100	100	100	100	100	100	100	100	100	100	100	100	100
Actinopolyspora_halophila_(T)	100	100	100	100	100	100	100	100	100	100	100	100	100	100	100	100	100	100	100	100	100	100	0	0	0	100	100	0	0	0	100	0	0	100	0	100	0
Actinopolyspora_mortivallis_(T)	100	80	60	100	100	100	100	100	100	100	100	100	100	100	100	100	100	100	100	100	100	100	100	100	100	100	100	100	100	100	100	100	100	100	20	100	80
Actinopolyspora_mzabensis	100	100	100	100	100	100	100	100	100	100	100	100	100	100	100	100	0	100	100	100	0	100	100	100	100	100	100	0	100	100	100	0	100	100	0	100	0
Actinopolyspora_sp._H32	100	100	100	100	100	100	100	100	100	100	100	100	100	50	50	50	50	100	100	100	50	100	50	100	100	50	50	100	100	50	50	50	100	50	0	50	50
Actinopolyspora_sp._YIM_90480	100	100	100	100	100	100	100	100	100	100	100	100	100	100	100	100	100	100	100	100	100	100	100	100	100	100	100	100	100	100	100	100	100	100	100	100	100
Actinopolyspora_xinjiangensis_(T)	100	100	0	100	100	100	100	100	0	100	100	100	100	100	100	100	100	100	0	0	100	0	100	0	0	0	0	0	0	0	0	0	0	0	0	0	0
Actinotalea_fermentans_(T)	100	100	100	100	100	100	100	100	100	100	100	100	100	100	100	100	0	33.33333333	100	100	100	100	0	100	100	100	100	100	100	100	100	100	100	100	33.33333333	100	0
Actinotalea_ferrariae_CF5-4	100	50	50	50	50	50	50	50	50	50	50	50	50	50	50	50	0	100	100	100	50	0	0	100	100	0	0	100	100	100	100	100	100	100	0	0	0
Actinotalea_sp._EGI_60002	100	100	100	100	100	100	100	100	100	100	100	100	100	100	100	100	100	100	100	100	100	100	100	100	100	100	100	100	100	100	100	100	100	100	100	100	100
Adlercreutzia_equolifaciens_(T)	100	0	0	0	0	0	0	0	100	0	0	0	0	0	0	100	0	0	0	0	0	100	0	0	0	0	100	0	0	0	100	0	0	100	0	100	100
Advenella_faeciporci	100	33.33333333	66.66666667	100	66.66666667	66.66666667	33.33333333	100	66.66666667	66.66666667	66.66666667	66.66666667	33.33333333	33.33333333	66.66666667	66.66666667	100	100	66.66666667	66.66666667	100	100	100	100	100	100	100	33.33333333	66.66666667	66.66666667	66.66666667	33.33333333	66.66666667	66.66666667	100	100	66.66666667
Advenella_mimigardefordensis_(T)	100	69.23076923	38.46153846	53.84615385	23.07692308	30.76923077	84.61538462	61.53846154	92.30769231	30.76923077	30.76923077	7.692307692	7.692307692	23.07692308	23.07692308	92.30769231	38.46153846	15.38461538	15.38461538	30.76923077	38.46153846	84.61538462	15.38461538	15.38461538	7.692307692	46.15384615	92.30769231	15.38461538	15.38461538	15.38461538	100	0	46.15384615	100	46.15384615	92.30769231	69.23076923
Aequorivita_antarctica_(T)	100	50	50	50	50	50	50	50	50	50	50	50	50	50	50	50	50	50	50	50	50	0	0	0	100	100	0	0	50	100	0	100	100	0	100	0	0
Aequorivita_sublithincola_(T)	100	100	100	33.33333333	100	100	100	100	100	100	33.33333333	100	100	100	100	100	33.33333333	33.33333333	33.33333333	33.33333333	33.33333333	33.33333333	33.33333333	33.33333333	33.33333333	33.33333333	33.33333333	33.33333333	100	100	66.66666667	33.33333333	100	100	100	100	100
Aequorivita_viscosa	100	100	100	100	100	100	100	100	100	100	100	100	100	100	100	100	100	100	100	100	100	100	100	100	100	100	100	100	100	100	100	100	100	100	100	100	100
Aeribacillus_pallidus_(T)	100	100	100	100	100	100	100	100	100	100	100	100	100	100	100	100	100	100	100	100	100	100	100	100	100	100	100	100	100	100	100	75	100	100	98.07692308	100	100
Aeriscardovia_aeriphila_(T)	100	100	100	100	100	100	100	100	100	100	100	100	100	100	100	100	100	100	100	100	100	100	100	100	100	100	100	100	100	100	100	100	100	100	100	100	100
Aerococcus_christensenii_(T)	100	100	100	100	100	100	100	100	100	100	100	100	100	100	100	100	100	100	100	100	100	100	100	100	100	100	100	0	100	100	100	0	100	100	100	100	100
Aerococcus_sanguinicola_(T)	100	100	100	100	100	100	100	100	100	100	100	100	100	100	100	100	100	100	100	100	100	100	100	100	100	100	100	100	100	100	100	100	100	100	100	100	100
Aerococcus_vaginalis	100	100	100	100	100	100	100	100	100	100	100	100	100	100	100	100	100	100	100	100	100	100	100	100	100	100	100	100	100	100	100	100	100	100	100	100	100
Aerococcus_viridans	100	44.44444444	33.33333333	33.33333333	22.22222222	11.11111111	11.11111111	77.77777778	100	22.22222222	22.22222222	22.22222222	11.11111111	11.11111111	22.22222222	22.22222222	100	100	22.22222222	22.22222222	100	100	100	22.22222222	22.22222222	100	100	22.22222222	22.22222222	33.33333333	100	22.22222222	22.22222222	66.66666667	100	100	100
Aeromicrobium_alkaliterrae_(T)	100	50	50	50	50	50	50	50	100	50	50	50	50	50	50	100	50	50	50	50	50	50	50	50	50	50	50	0	50	0	100	0	0	100	0	100	0
Aeromicrobium_erythreum_(T)	100	100	100	100	100	100	100	100	100	100	100	100	100	100	100	100	0	100	100	100	100	100	0	100	100	50	100	100	100	100	100	100	100	100	100	100	100
Aeromicrobium_flavum_(T)	100	100	100	100	100	100	100	100	100	100	100	0	100	100	100	100	100	0	100	100	100	0	0	100	100	100	0	0	100	0	0	100	100	100	0	0	0
Aeromicrobium_ginsengisoli_(T)	100	0	0	41.66666667	0	25	16.66666667	8.333333333	0	0	33.33333333	0	25	16.66666667	8.333333333	0	66.66666667	66.66666667	41.66666667	33.33333333	50	83.33333333	75	41.66666667	8.333333333	50	83.33333333	33.33333333	8.333333333	8.333333333	33.33333333	8.333333333	8.333333333	41.66666667	0	0	0
Aeromicrobium_panaciterrae_(T)	100	100	100	100	100	100	100	100	100	100	100	100	100	100	100	100	100	100	100	100	100	100	100	100	100	100	100	100	100	100	100	100	100	100	100	100	100
Aeromicrobium_ponti_(T)	100	100	100	100	100	100	100	100	100	100	100	100	100	100	100	100	100	100	100	100	100	100	0	100	100	0	0	0	100	0	100	0	100	100	0	0	0
Aeromicrobium_sp._JC14	100	100	100	100	100	100	100	100	100	100	100	100	100	100	100	100	100	100	100	100	100	100	100	100	100	100	100	100	100	100	100	100	100	100	100	100	100
Aeromicrobium_tamlense_(T)	100	100	100	100	100	100	100	100	100	100	100	100	100	100	100	100	50	0	100	100	0	50	50	100	100	100	100	50	100	50	50	100	100	100	0	50	50
Aeromonas_diversa_(T)	100	66.66666667	66.66666667	66.66666667	66.66666667	66.66666667	66.66666667	66.66666667	66.66666667	100	100	100	100	100	100	100	0	0	0	0	0	0	0	0	0	0	0	0	0	0	0	0	0	0	0	0	0
Aeromonas_hydrophila_(T)	100	92.32804233	83.86243386	92.06349206	92.32804233	91.7989418	92.32804233	92.06349206	89.41798942	79.36507937	92.06349206	92.32804233	91.7989418	92.32804233	92.06349206	89.68253968	64.28571429	70.10582011	69.31216931	68.51851852	65.60846561	72.22222222	0	0	0	36.50793651	52.64550265	0.264550265	0	33.86243386	60.31746032	0.264550265	34.39153439	59.25925926	33.5978836	58.99470899	60.84656085
Aeromonas_salmonicida_(T)	100	97.79411765	73.52941176	98.52941176	98.52941176	98.52941176	98.52941176	98.52941176	94.85294118	68.38235294	97.79411765	98.52941176	98.52941176	97.79411765	98.52941176	89.70588235	69.11764706	69.85294118	69.11764706	69.85294118	69.85294118	71.32352941	96.32352941	88.97058824	96.32352941	100	79.41176471	50	86.02941176	99.26470588	79.41176471	49.26470588	98.52941176	79.41176471	100	79.41176471	79.41176471
Aeromonas_schubertii_(T)	100	11.11111111	100	0	22.22222222	100	100	33.33333333	33.33333333	77.77777778	0	0	0	11.11111111	0	0	0	22.22222222	0	0	0	0	0	0	0	0	0	0	0	0	0	0	0	0	0	0	0
Aeromonas_simiae_(T)	100	100	100	100	100	100	100	100	50	100	100	100	100	100	100	100	100	100	100	100	100	100	100	100	100	50	0	100	100	100	100	50	100	100	0	0	0
Aestuariibacter_aggregatus_(T)	100	0	0	100	66.66666667	100	100	100	0	100	100	100	100	100	100	0	100	100	100	100	100	0	100	100	100	100	0	100	100	100	0	100	100	0	100	0	0
Aestuariibacter_halophilus_(T)	100	100	100	100	100	100	100	100	100	100	100	100	100	100	100	100	100	100	100	100	100	100	100	100	100	100	100	100	100	100	100	0	100	100	100	100	100
Aestuariibacter_litoralis_(T)	100	100	100	100	100	100	100	100	100	100	100	100	100	100	100	100	100	100	100	100	100	100	100	100	100	100	100	100	100	100	100	100	100	100	100	100	100
Aestuariibacter_salexigens_(T)	100	100	100	100	100	100	100	100	100	100	100	100	100	100	100	100	100	100	100	100	100	100	100	100	100	100	100	100	100	100	100	100	100	100	100	100	100
Aestuariibaculum_suncheonense_(T)	100	25	25	25	25	25	25	25	25	25	25	25	50	50	75	50	50	75	75	75	75	75	25	50	50	50	75	0	50	100	100	0	100	100	100	100	100
Aestuariicola_saemankumensis_(T)	100	100	100	100	100	100	100	100	100	100	100	100	100	100	100	100	100	100	100	100	100	100	0	0	100	0	0	100	100	100	100	100	100	100	0	0	0
Aestuariihabitans_beolgyonensis	100	0	0	0	0	0	0	0	0	0	0	0	0	0	0	0	100	0	0	100	100	0	0	0	0	0	0	0	0	0	0	0	0	0	0	0	0
Aestuariimicrobium_kwangyangense_(T)	100	100	100	100	100	100	100	100	100	100	100	100	100	100	100	100	100	100	100	100	100	100	100	100	100	100	100	100	100	100	100	100	100	100	100	100	100
Afifella_marina_(T)	100	100	100	100	100	100	100	100	100	100	100	100	100	100	100	100	100	100	100	100	100	100	100	100	100	100	100	100	100	100	100	96.96969697	100	100	100	100	100
Afifella_pfennigii_(T)	100	100	100	100	100	100	100	100	100	100	100	100	100	100	100	100	100	100	100	100	100	100	100	100	100	100	100	100	100	100	100	0	100	100	0	50	0
Afipia_birgiae_(T)	100	0	100	100	100	100	100	100	100	100	100	100	100	100	100	100	50	100	100	100	100	100	100	100	100	100	100	100	100	100	100	100	100	100	0	100	50
Afipia_broomeae_(T)	100	0	0	0	0	66.66666667	100	0	0	0	0	0	66.66666667	100	0	0	0	66.66666667	100	66.66666667	0	0	66.66666667	66.66666667	66.66666667	0	0	100	66.66666667	33.33333333	0	0	0	0	0	0	0
Afipia_massiliensis_(T)	100	0	0	0	0	0	0	0	100	0	100	100	100	100	100	100	0	100	100	100	0	100	100	100	100	0	100	100	100	100	100	100	100	100	0	100	100
Agaricicola_taiwanensis_(T)	100	100	100	100	100	100	100	100	100	100	100	100	100	100	100	100	100	100	100	100	100	100	100	100	100	100	100	100	100	100	100	100	100	100	100	100	100
Agarivorans_albus_(T)	100	0	100	100	50	0	50	100	0	100	100	100	0	0	100	0	100	100	100	100	100	0	100	100	100	100	0	0	0	100	0	0	100	0	100	0	0
Agarivorans_gilvus_(T)	100	100	100	100	100	100	100	100	100	100	100	100	100	100	100	100	100	100	100	100	100	66.66666667	100	100	100	100	33.33333333	66.66666667	33.33333333	33.33333333	0	33.33333333	33.33333333	33.33333333	33.33333333	0	0
Agarivorans_sp._GJSW-6	100	100	100	100	100	100	100	100	100	20	40	80	60	60	100	100	20	20	20	20	20	20	0	0	0	0	20	0	0	0	80	0	0	100	0	100	100
Aggregatibacter_aphrophilus_(T)	100	93.33333333	93.33333333	93.33333333	86.66666667	80	86.66666667	93.33333333	66.66666667	93.33333333	93.33333333	80	86.66666667	86.66666667	100	26.66666667	80	73.33333333	86.66666667	86.66666667	86.66666667	33.33333333	60	80	73.33333333	80	0	53.33333333	60	80	0	33.33333333	73.33333333	0	53.33333333	0	0
Aggregicoccus_edonensis	100	100	100	100	100	100	100	100	100	100	0	100	100	100	100	100	0	0	0	0	0	0	0	0	0	0	0	100	100	100	0	100	100	0	0	0	0
Agreia_bicolorata_(T)	100	100	100	100	100	100	100	100	100	100	100	100	100	100	100	100	50	0	100	100	100	100	0	100	100	50	100	0	100	50	100	100	50	100	0	100	100
Agreia_pratensis_(T)	100	0	0	71.42857143	0	71.42857143	57.14285714	0	0	0	0	0	0	0	0	0	0	0	0	0	0	0	0	0	0	0	0	0	0	0	0	0	0	0	0	0	0
Agrococcus_carbonis	100	100	100	100	100	100	100	100	100	100	100	100	100	100	100	100	0	0	0	0	0	50	0	0	0	0	50	50	100	100	50	0	50	100	0	50	0
Agrococcus_casei_(T)	100	100	100	100	100	100	100	100	100	100	100	100	100	100	100	100	0	100	100	100	100	100	100	100	100	100	100	100	100	100	100	0	100	100	0	100	100
Agrococcus_citreus_(T)	100	100	100	100	100	100	100	100	100	100	100	100	100	100	100	100	100	100	100	100	100	0	100	100	100	100	0	100	100	100	50	100	100	50	100	0	0
Agrococcus_jejuensis_(T)	100	100	100	100	100	100	100	100	100	100	100	100	100	100	100	100	100	100	100	100	100	100	100	100	100	100	100	100	100	100	100	100	100	100	0	100	0
Agrococcus_jenensis_(T)	100	33.33333333	44.44444444	55.55555556	55.55555556	66.66666667	66.66666667	55.55555556	88.88888889	33.33333333	33.33333333	33.33333333	55.55555556	55.55555556	33.33333333	66.66666667	0	0	33.33333333	22.22222222	0	55.55555556	0	33.33333333	44.44444444	0	55.55555556	0	0	0	55.55555556	0	11.11111111	55.55555556	0	44.44444444	33.33333333
Agrococcus_lahaulensis_(T)	100	0	100	0	0	100	100	100	0	0	100	0	100	100	100	0	0	0	100	100	100	0	0	100	100	100	0	0	0	0	0	0	100	0	100	0	0
Agrococcus_terreus_(T)	100	100	100	100	100	100	100	100	100	100	100	100	100	100	100	100	0	100	100	100	100	100	0	100	100	100	100	0	0	100	100	0	100	100	0	100	100
Agrococcus_versicolor_(T)	100	100	100	100	100	100	100	100	100	100	100	100	100	100	100	100	100	100	0	100	100	100	100	100	100	100	100	0	0	100	100	0	100	100	0	100	0
Agromyces_albus_(T)	100	0	100	100	100	100	100	0	100	100	100	100	100	100	0	100	100	100	100	100	100	100	100	100	100	0	100	100	100	100	100	100	100	100	0	100	100
Agromyces_allii_(T)	100	33.33333333	66.66666667	66.66666667	33.33333333	100	100	33.33333333	33.33333333	66.66666667	100	66.66666667	100	100	66.66666667	66.66666667	0	100	100	100	0	100	100	100	100	0	100	0	0	0	100	0	0	100	0	0	0
Agromyces_atrinae_(T)	100	100	100	100	100	100	100	100	100	100	100	100	100	100	100	100	100	100	100	100	100	100	0	100	100	0	100	100	100	100	100	100	100	100	0	0	0
Agromyces_aurantiacus_(T)	100	100	100	100	100	100	100	100	100	100	100	100	100	100	100	100	100	100	100	100	100	100	100	100	100	100	100	100	100	100	100	100	100	100	0	0	0
Agromyces_bauzanensis_(T)	100	100	100	100	100	100	100	100	100	100	100	100	100	100	100	100	100	100	100	100	100	100	0	100	100	100	100	0	0	100	100	100	100	100	0	100	0
Agromyces_bracchium_(T)	100	100	100	100	100	100	100	100	100	100	100	100	100	100	100	100	100	100	100	100	100	100	100	100	100	100	100	100	100	100	100	0	100	100	100	100	0
Agromyces_cerinus_(T)	100	83.33333333	83.33333333	100	83.33333333	83.33333333	83.33333333	83.33333333	83.33333333	100	100	100	83.33333333	83.33333333	100	100	100	100	100	100	100	100	100	100	100	100	100	16.66666667	100	100	100	100	100	100	100	100	100
Agromyces_flavus_(T)	100	100	100	100	100	100	100	100	100	100	100	100	100	100	100	100	100	100	100	100	100	100	0	0	0	0	0	0	0	0	0	0	0	0	0	0	0
Agromyces_fucosus	100	0	100	100	0	0	0	0	0	0	66.66666667	0	0	0	0	0	100	100	100	100	66.66666667	100	0	0	0	0	0	0	0	0	0	0	0	0	0	0	0
Agromyces_hippuratus_(T)	100	100	100	100	100	100	0	0	0	100	100	100	100	100	0	0	100	100	100	100	100	100	100	100	0	100	100	100	100	100	100	0	0	0	0	0	0
Agromyces_indicus_(T)	100	100	100	100	100	100	100	100	60	100	100	100	100	100	100	0	80	80	100	100	100	80	0	80	100	0	100	0	0	0	0	0	0	0	0	0	0
Agromyces_lapidis_(T)	100	100	100	100	100	100	100	100	100	100	100	100	100	100	100	100	100	100	100	100	100	100	0	100	100	0	100	100	100	100	100	100	100	100	0	100	100
Agromyces_luteolus_(T)	100	100	100	100	100	100	100	100	100	100	100	100	100	100	100	100	100	100	100	100	100	100	100	100	100	100	100	100	100	100	100	100	100	100	100	100	0
Agromyces_mediolanus_(T)	100	0	0	20	0	0	0	20	100	0	20	0	0	0	0	20	0	0	0	0	0	40	0	0	0	0	0	0	0	0	0	0	0	60	0	0	0
Agromyces_neolithicus_(T)	100	100	100	100	100	100	100	100	100	100	100	100	100	100	0	100	100	100	100	100	100	100	0	100	100	0	100	0	100	0	100	0	0	100	0	100	0
Agromyces_ramosus_(T)	100	25	25	25	25	25	25	25	25	0	0	0	0	0	0	0	0	25	25	25	0	0	0	25	25	0	0	0	0	0	0	0	0	25	0	0	0
Agromyces_rhizospherae_(T)	100	50	100	100	50	50	100	100	50	100	100	50	50	100	100	100	100	50	100	100	100	100	50	100	100	100	100	50	50	50	50	100	100	100	100	100	0
Agromyces_sp._IY07-20	100	100	100	100	100	100	100	100	100	100	100	100	100	100	100	0	100	100	100	100	100	100	100	100	100	100	100	100	100	100	0	100	100	100	0	0	0
Agromyces_sp._IY07-56	100	100	100	100	100	100	100	100	100	100	100	100	100	100	100	100	100	100	100	100	100	100	50	50	50	50	50	100	100	100	100	100	100	100	0	0	0
Agromyces_terreus_(T)	100	100	100	100	100	100	100	100	100	100	100	0	100	100	0	0	0	100	100	100	0	100	0	100	100	0	0	0	0	0	0	0	0	100	0	0	0
Agromyces_tropicus_(T)	100	100	100	100	100	100	100	100	100	100	100	100	100	100	100	100	100	100	100	100	100	100	100	100	100	100	100	100	100	100	100	100	100	100	0	0	0
Agromyces_ulmi_(T)	100	100	100	100	100	100	100	100	100	100	100	100	100	100	100	100	100	100	100	100	100	100	100	100	100	100	100	100	100	100	100	50	0	100	0	100	0
Aidingimonas_halophila_(T)	100	50	100	50	100	100	100	100	50	100	100	100	100	100	100	100	100	100	100	100	100	100	100	100	100	100	100	100	100	100	100	100	100	100	100	100	50
Akkermansia_muciniphila_(T)	100	100	100	100	100	100	100	100	100	100	100	100	100	100	100	100	100	100	100	100	100	100	100	100	100	100	100	100	100	100	100	100	100	100	100	100	100
Albidovulum_inexpectatum_(T)	100	100	100	100	100	100	100	100	100	100	100	100	100	100	100	100	100	100	100	100	100	100	100	100	100	100	100	100	100	100	100	100	100	100	100	100	100
Albidovulum_xiamenense_(T)	100	50	50	50	50	50	50	50	50	50	50	50	50	50	50	50	50	100	50	50	50	50	50	50	50	50	50	50	50	50	50	50	50	50	50	50	50
Albimonas_donghaensis_(T)	100	100	100	100	100	100	100	100	100	100	100	100	100	100	100	100	100	100	100	100	100	100	100	100	100	100	100	100	100	100	100	100	100	100	100	100	100
Albimonas_pacifica	100	100	100	100	100	100	100	100	100	100	100	100	100	100	100	100	100	100	100	100	100	100	100	100	100	100	100	100	100	100	100	100	100	100	100	100	100
Alcaligenes_faecalis_(T)	100	85.95041322	98.34710744	100	98.34710744	98.34710744	98.34710744	100	96.69421488	98.34710744	100	98.34710744	96.69421488	97.52066116	100	97.52066116	97.52066116	95.8677686	99.17355372	98.34710744	98.34710744	96.69421488	96.69421488	98.34710744	99.17355372	98.34710744	96.69421488	89.25619835	94.21487603	98.34710744	97.52066116	90.08264463	93.38842975	98.34710744	96.69421488	95.8677686	96.69421488
Alcanivorax_balearicus_(T)	100	0	100	100	0	100	0	0	0	100	100	0	100	100	100	0	100	100	100	100	100	100	100	100	100	100	100	100	100	100	100	50	100	100	0	0	0
Alcanivorax_borkumensis_(T)	100	100	100	100	100	100	97.36842105	100	100	100	100	100	100	100	100	100	100	100	100	100	100	100	89.47368421	81.57894737	71.05263158	73.68421053	100	0	60.52631579	71.05263158	100	60.52631579	68.42105263	100	71.05263158	100	100
Alcanivorax_dieselolei_(T)	100	96.2962963	96.2962963	96.2962963	92.59259259	18.51851852	18.51851852	96.2962963	100	100	100	25.92592593	18.51851852	18.51851852	100	100	100	25.92592593	18.51851852	18.51851852	100	100	0	18.51851852	18.51851852	100	100	18.51851852	18.51851852	18.51851852	22.22222222	18.51851852	18.51851852	22.22222222	100	100	100
Alcanivorax_hongdengensis_(T)	100	100	100	100	100	100	100	100	100	100	100	100	100	100	100	100	100	100	100	100	100	100	0	100	100	100	100	100	100	100	100	100	100	100	100	100	100
Alcanivorax_jadensis_(T)	100	64.28571429	78.57142857	78.57142857	78.57142857	100	85.71428571	42.85714286	78.57142857	71.42857143	100	100	100	78.57142857	64.28571429	78.57142857	71.42857143	78.57142857	85.71428571	35.71428571	28.57142857	50	92.85714286	78.57142857	21.42857143	21.42857143	42.85714286	78.57142857	7.142857143	21.42857143	50	7.142857143	14.28571429	42.85714286	21.42857143	42.85714286	42.85714286
Alcanivorax_pacificus_(T)	100	100	100	100	100	100	100	100	100	100	100	100	100	100	100	100	100	100	100	100	100	100	100	100	100	100	100	100	100	100	100	100	100	100	100	100	100
Alcanivorax_sp._R8-12	100	100	100	100	87.5	100	100	100	100	100	100	100	100	100	100	100	50	87.5	87.5	100	87.5	87.5	87.5	87.5	87.5	87.5	87.5	87.5	87.5	87.5	87.5	87.5	87.5	87.5	87.5	87.5	87.5
Alcanivorax_venustensis_(T)	100	76.19047619	76.19047619	76.19047619	76.19047619	85.71428571	76.19047619	76.19047619	76.19047619	76.19047619	76.19047619	76.19047619	76.19047619	76.19047619	76.19047619	76.19047619	76.19047619	76.19047619	100	100	100	76.19047619	76.19047619	95.23809524	95.23809524	95.23809524	76.19047619	100	100	100	100	95.23809524	100	80.95238095	76.19047619	76.19047619	76.19047619
Algibacter_aestuarii	100	75	100	100	100	75	75	100	100	100	100	100	75	75	100	100	100	100	75	75	100	100	100	75	75	100	100	25	75	75	75	0	0	0	0	0	0
Algibacter_agarivorans	100	100	100	100	100	100	100	100	100	100	100	100	100	100	100	100	100	100	100	100	100	100	100	100	100	100	100	100	100	100	100	0	100	100	0	0	0
Algibacter_agarolyticus	100	100	100	100	100	100	100	100	100	100	100	100	100	100	100	100	100	100	100	100	100	100	100	100	100	100	100	0	100	100	100	0	0	0	0	0	0
Algibacter_aquimarinus_(T)	100	100	100	100	100	100	100	100	100	100	100	100	100	100	100	100	100	100	0	0	0	0	100	100	100	100	100	0	0	0	0	0	0	0	0	0	0
Algibacter_lectus_(T)	100	100	100	100	100	100	100	100	100	100	100	100	100	100	100	100	100	100	100	100	100	100	100	100	100	100	100	100	100	100	100	100	100	100	50	100	100
Algibacter_mikhailovii_(T)	100	100	100	100	100	100	100	100	100	100	100	100	100	100	100	100	100	100	100	100	100	100	100	100	100	100	100	100	100	100	100	100	100	100	100	100	0
Algibacter_miyuki	100	100	100	100	100	100	100	100	100	100	100	100	100	100	100	100	100	100	0	0	100	0	100	100	100	100	100	0	0	0	100	0	0	0	0	0	0
Algibacter_pectinivorans	100	66.66666667	66.66666667	66.66666667	66.66666667	66.66666667	66.66666667	66.66666667	66.66666667	66.66666667	66.66666667	66.66666667	66.66666667	66.66666667	66.66666667	66.66666667	66.66666667	66.66666667	100	66.66666667	66.66666667	100	66.66666667	66.66666667	66.66666667	66.66666667	66.66666667	100	100	100	100	0	0	33.33333333	0	0	0
Algibacter_sp._WS-MY22	100	0	100	0	0	0	0	0	50	100	0	0	0	0	0	50	0	0	0	0	0	50	0	0	0	0	50	0	0	0	0	0	0	0	0	0	0
Algibacter_undariae	100	100	100	100	100	100	100	100	100	100	100	100	100	100	100	100	100	100	0	0	100	100	0	0	0	0	100	0	0	0	100	0	0	100	0	100	100
Algicola_bacteriolytica_(T)	100	100	100	100	100	100	100	100	100	100	100	100	100	100	100	100	100	100	100	100	100	100	100	100	100	100	100	100	100	100	100	100	100	100	100	100	100
Algicola_sagamiensis_(T)	100	100	100	100	100	100	100	100	100	100	100	100	100	100	100	100	100	100	100	100	100	100	100	100	100	100	100	100	100	100	100	100	100	100	100	100	100
Algimonas_porphyrae	100	100	100	100	100	100	100	100	0	100	100	100	100	100	100	0	0	0	50	100	0	0	0	0	0	0	0	100	100	100	0	100	100	0	100	0	0
Algoriphagus_antarcticus_(T)	100	100	100	100	100	100	100	100	100	100	100	100	100	100	100	100	0	0	0	0	0	0	0	0	0	0	0	0	0	0	0	0	0	0	0	0	0
Algoriphagus_halophilus_(T)	100	100	100	100	100	100	100	100	0	100	100	100	100	100	100	0	100	100	100	100	100	0	100	100	100	100	0	100	100	100	0	0	100	0	100	0	0
Algoriphagus_lutimaris_(T)	100	100	100	100	100	100	100	100	100	100	100	100	100	100	100	100	0	0	0	0	0	0	0	0	0	0	0	0	100	100	100	0	0	100	0	100	0
Algoriphagus_namhaensis	100	100	100	100	100	100	100	100	100	100	100	100	100	100	100	100	100	100	100	100	100	100	100	100	100	100	100	50	100	50	50	0	50	100	0	50	50
Aliagarivorans_marinus_(T)	100	100	100	100	100	100	100	100	100	100	100	100	100	100	100	100	100	100	100	100	100	100	100	100	100	100	100	100	100	100	100	100	100	100	100	100	100
Aliagarivorans_taiwanensis_(T)	100	0	100	0	100	0	0	0	0	100	0	100	100	0	0	0	100	100	100	100	100	100	100	100	0	0	100	100	100	100	100	0	0	0	0	0	0
Alicyclobacillus_acidiphilus_(T)	100	100	100	100	100	100	100	100	100	100	100	100	100	100	100	100	100	100	100	100	100	100	100	100	100	100	100	100	100	100	100	100	100	100	100	100	100
Alicyclobacillus_acidocaldarius_(T)	100	98.21428571	98.21428571	100	100	55.35714286	62.5	100	100	96.42857143	100	100	55.35714286	64.28571429	100	100	96.42857143	96.42857143	55.35714286	58.92857143	100	98.21428571	100	53.57142857	53.57142857	100	100	53.57142857	55.35714286	55.35714286	55.35714286	53.57142857	55.35714286	55.35714286	100	100	100
Alicyclobacillus_acidoterrestris_(T)	100	100	100	100	100	100	100	100	100	100	100	100	100	100	100	100	100	100	100	100	100	100	100	100	100	100	100	0	65.38461538	100	100	73.07692308	76.92307692	100	73.07692308	76.92307692	76.92307692
Alicyclobacillus_aeris_(T)	100	100	100	100	100	100	100	100	100	100	100	100	100	100	100	100	100	100	100	100	100	100	100	100	100	100	100	100	100	100	100	100	100	100	100	100	100
Alicyclobacillus_contaminans_(T)	100	100	100	100	100	100	100	100	100	100	100	100	100	100	100	100	100	100	100	100	100	100	100	100	100	100	100	66.66666667	66.66666667	66.66666667	100	66.66666667	100	100	33.33333333	100	100
Alicyclobacillus_cycloheptanicus_(T)	100	100	100	100	100	100	100	100	100	100	100	100	100	100	100	100	100	100	100	100	100	100	100	100	100	100	100	100	100	100	100	100	100	100	100	100	100
Alicyclobacillus_disulfidooxidans_(T)	100	100	100	100	100	100	100	100	100	100	100	100	100	100	100	100	100	100	100	100	100	100	100	100	100	100	100	100	100	100	100	100	100	100	100	100	100
Alicyclobacillus_fastidiosus_(T)	100	100	100	100	100	100	100	100	100	100	100	100	100	100	100	100	0	0	50	100	100	50	0	100	100	100	100	0	100	100	50	100	100	100	100	100	50
Alicyclobacillus_ferrooxydans_(T)	100	100	100	100	100	100	100	100	100	100	100	100	100	100	100	100	100	100	100	100	100	100	100	100	100	100	100	100	100	100	100	100	100	100	100	100	100
Alicyclobacillus_herbarius_(T)	100	100	100	100	100	100	100	100	100	100	100	100	100	100	100	100	100	100	100	100	100	100	100	100	100	100	100	100	100	100	100	100	100	100	100	100	100
Alicyclobacillus_hesperidum_(T)	100	100	100	100	100	100	100	100	100	100	100	100	100	100	100	83.33333333	0	0	33.33333333	16.66666667	0	0	0	33.33333333	33.33333333	0	0	0	16.66666667	33.33333333	33.33333333	0	33.33333333	33.33333333	0	0	0
Alicyclobacillus_kakegawensis_(T)	100	66.66666667	66.66666667	66.66666667	66.66666667	66.66666667	66.66666667	66.66666667	66.66666667	66.66666667	66.66666667	66.66666667	66.66666667	66.66666667	66.66666667	66.66666667	100	100	100	100	100	100	100	100	100	100	100	100	100	100	100	100	100	100	100	100	100
Alicyclobacillus_macrosporangiidus_(T)	100	100	100	100	100	100	100	100	100	100	100	100	100	100	100	100	100	100	100	100	100	100	100	100	100	100	100	100	100	100	100	100	100	100	100	100	100
Alicyclobacillus_pohliae_(T)	100	100	100	100	100	100	100	100	100	100	100	100	100	100	100	100	100	100	100	100	100	100	100	100	100	100	100	100	100	100	100	100	100	100	100	100	100
Alicyclobacillus_pomorum_(T)	100	100	100	100	100	100	100	100	100	100	100	100	100	100	100	100	100	100	100	100	100	100	100	100	100	100	100	0	100	100	100	50	100	100	100	100	100
Alicyclobacillus_sacchari_(T)	100	100	100	100	100	100	100	100	100	100	100	100	100	100	100	100	100	100	100	100	100	100	100	100	100	100	100	0	100	100	100	50	100	100	100	100	100
Alicyclobacillus_sendaiensis_(T)	100	100	100	100	100	100	100	100	100	100	100	100	100	100	100	100	0	0	100	100	0	0	0	0	100	0	0	100	100	100	100	100	0	100	0	0	0
Alicyclobacillus_shizuokensis_(T)	100	100	100	100	100	100	100	100	100	100	100	100	100	100	100	100	100	100	100	100	100	100	100	100	100	100	100	0	0	100	100	0	100	100	100	100	100
Alicyclobacillus_sp._'Sueoka'	100	100	100	100	100	100	100	100	100	100	100	100	100	100	100	100	100	100	100	100	100	100	100	100	100	100	100	100	100	100	100	100	100	100	100	100	100
Alicyclobacillus_sp._CCUG_53762	100	100	100	100	100	100	100	100	100	100	100	100	100	100	100	100	100	100	100	100	100	100	100	100	100	100	100	100	100	100	100	100	100	100	100	100	100
Alicyclobacillus_tolerans_(T)	100	100	100	100	100	100	100	100	100	100	100	100	100	100	100	100	100	100	100	100	100	100	100	100	100	100	100	40	100	100	100	100	100	100	100	100	100
Alicyclobacillus_vulcanalis_(T)	100	100	100	100	50	100	100	100	100	100	100	100	100	100	100	100	50	50	50	100	100	50	0	0	50	0	0	0	0	50	0	50	100	50	0	0	0
Aliidiomarina_maris_(T)	100	100	100	100	100	80	100	100	100	100	100	100	100	100	100	100	100	80	80	80	100	100	80	100	100	100	100	60	60	60	60	20	60	60	60	60	60
Aliidiomarina_shirensis_(T)	100	100	100	100	100	100	100	100	100	100	100	100	100	100	100	100	0	100	0	0	11.11111111	0	100	0	0	100	0	0	0	0	0	0	0	0	0	0	0
Aliidiomarina_taiwanensis_(T)	100	100	100	100	100	100	100	100	100	100	100	100	100	100	100	100	100	100	100	0	100	100	100	100	100	100	100	100	100	100	100	0	100	100	100	100	0
Aliivibrio_finisterrensis_(T)	100	85.71428571	85.71428571	100	85.71428571	85.71428571	85.71428571	85.71428571	85.71428571	85.71428571	85.71428571	71.42857143	85.71428571	85.71428571	85.71428571	85.71428571	85.71428571	85.71428571	85.71428571	85.71428571	85.71428571	85.71428571	0	57.14285714	71.42857143	57.14285714	85.71428571	0	0	42.85714286	28.57142857	0	57.14285714	71.42857143	14.28571429	28.57142857	0
Aliivibrio_fischeri_(T)	100	100	100	100	100	100	100	100	0	62.5	0	100	0	0	100	0	64.58333333	89.58333333	72.91666667	68.75	91.66666667	0	95.83333333	2.083333333	0	85.41666667	0	41.66666667	60.41666667	100	0	0	6.25	0	0	0	0
Aliivibrio_logei_(T)	100	90.90909091	100	100	90.90909091	100	90.90909091	45.45454545	0	100	100	100	100	100	100	0	72.72727273	63.63636364	100	100	72.72727273	0	0	90.90909091	100	0	0	81.81818182	90.90909091	0	0	90.90909091	90.90909091	0	0	0	0
Aliivibrio_salmonicida_(T)	100	100	100	100	100	100	100	100	100	100	100	100	100	100	100	100	100	100	100	100	0	100	100	100	100	0	100	100	100	100	100	0	0	100	0	100	100
Aliivibrio_wodanis_(T)	100	70	60	80	70	60	60	70	90	0	90	0	40	40	0	100	50	40	50	50	50	80	60	40	40	90	90	0	0	0	90	0	40	40	0	100	100
Alistipes_putredinis_(T)	100	100	100	100	100	100	100	100	100	100	100	100	100	100	100	100	100	100	100	100	100	100	100	100	100	100	100	100	100	100	100	100	100	100	100	100	100
Alkalibacillus_flavidus_(T)	100	100	100	100	100	100	100	100	100	100	100	100	100	100	100	100	100	100	100	100	100	100	100	100	100	100	100	0	0	0	0	0	0	0	0	0	0
Alkalibacillus_haloalkaliphilus_(T)	100	100	90	100	90	90	90	100	0	80	100	70	60	70	70	0	80	0	0	80	100	0	100	60	100	100	0	0	0	100	0	0	100	0	100	0	0
Alkalibacillus_halophilus_(T)	100	100	100	100	100	100	100	92.30769231	100	0	0	0	0	30.76923077	7.692307692	15.38461538	0	0	0	15.38461538	0	53.84615385	0	0	0	0	53.84615385	0	7.692307692	15.38461538	53.84615385	15.38461538	7.692307692	23.07692308	0	7.692307692	53.84615385
Alkalibacillus_silvisoli_(T)	100	100	100	100	100	100	100	100	100	100	100	100	100	100	100	100	100	100	100	100	100	100	100	100	100	100	100	100	100	100	100	100	100	100	100	100	100
Alkalibacter_saccharofermentans_(T)	100	100	100	100	100	100	100	100	100	100	100	100	100	100	100	100	100	100	100	100	100	100	100	100	100	100	100	100	100	100	100	100	100	100	100	100	100
Alkalibacterium_gilvum_(T)	100	100	100	100	100	100	100	100	100	100	100	90	100	100	100	100	100	100	100	100	100	100	0	0	100	0	0	0	100	100	100	90	100	100	0	100	0
Alkalibacterium_iburiense_(T)	100	100	100	100	100	100	100	100	100	100	100	100	100	100	100	100	100	100	100	100	100	100	100	100	100	100	100	100	100	100	100	0	100	100	100	100	100
Alkalibacterium_kapii_(T)	100	88.88888889	100	100	88.88888889	100	88.88888889	100	100	100	88.88888889	11.11111111	22.22222222	22.22222222	22.22222222	100	100	100	100	100	100	100	0	0	0	0	100	0	0	0	100	0	0	100	0	100	100
Alkalibacterium_olivapovliticus_(T)	100	100	100	100	100	100	100	100	100	100	100	100	100	100	100	100	0	50	83.33333333	66.66666667	100	100	0	66.66666667	66.66666667	16.66666667	66.66666667	16.66666667	16.66666667	83.33333333	100	0	100	66.66666667	0	100	83.33333333
Alkalibacterium_pelagium_(T)	100	66.66666667	100	33.33333333	100	33.33333333	33.33333333	100	66.66666667	0	0	0	0	0	0	0	0	0	0	0	0	0	0	0	0	0	0	0	0	0	0	0	0	0	0	0	0
Alkalibacterium_psychrotolerans_(T)	100	100	100	100	100	100	100	100	100	100	100	100	100	100	100	100	100	100	100	100	100	100	25	25	25	25	25	25	25	25	25	25	25	100	25	25	100
Alkalibacterium_putridalgicola_(T)	100	100	100	100	100	100	100	100	100	100	100	100	100	100	100	100	100	0	100	100	100	100	0	100	100	100	100	0	0	100	100	0	100	100	0	100	100
Alkalibacterium_subtropicum	100	100	100	100	100	100	100	100	100	100	100	100	100	100	100	100	0	0	0	0	0	0	0	0	0	0	0	0	0	0	0	0	0	0	0	0	0
Alkalibacterium_thalassium_(T)	100	100	100	100	100	100	100	100	100	0	0	0	0	0	100	100	0	0	0	0	0	100	0	0	0	0	100	0	0	0	100	0	0	100	0	100	100
Alkalilimnicola_ehrlichii_(T)	100	100	100	66.66666667	100	100	100	100	100	100	66.66666667	100	100	100	100	0	66.66666667	100	100	66.66666667	66.66666667	66.66666667	66.66666667	66.66666667	66.66666667	66.66666667	66.66666667	100	100	100	100	33.33333333	100	0	100	66.66666667	0
Alkalilimnicola_halodurans_(T)	100	66.66666667	66.66666667	66.66666667	66.66666667	66.66666667	66.66666667	66.66666667	66.66666667	66.66666667	33.33333333	66.66666667	66.66666667	66.66666667	33.33333333	33.33333333	0	66.66666667	100	100	33.33333333	0	66.66666667	100	100	0	0	100	66.66666667	33.33333333	100	100	100	100	0	0	0
Alkaliphilus_crotonatoxidans_(T)	100	100	100	100	100	100	100	100	100	100	100	100	100	100	100	100	100	100	100	100	100	100	0	100	100	100	100	100	100	100	100	100	100	100	100	100	100
Alkaliphilus_halophilus_(T)	100	100	100	100	100	100	100	100	100	100	100	100	100	100	100	100	100	100	100	100	100	100	100	100	100	100	100	100	100	100	100	100	100	100	100	100	100
Alkaliphilus_oremlandii_(T)	100	0	0	75	87.5	100	100	100	100	100	100	100	100	100	100	100	100	100	100	100	100	100	100	100	100	100	100	100	100	100	100	100	100	100	100	100	100
Alkaliphilus_peptidifermentans_(T)	100	50	50	50	50	50	100	50	100	100	100	100	100	100	100	100	50	100	100	100	100	100	100	100	100	100	100	100	100	100	100	100	100	100	100	100	100
Alkalispirillum_mobile_(T)	100	100	100	100	100	100	100	100	100	85.71428571	100	100	14.28571429	57.14285714	100	100	85.71428571	85.71428571	28.57142857	42.85714286	85.71428571	85.71428571	100	14.28571429	42.85714286	100	100	14.28571429	14.28571429	85.71428571	42.85714286	14.28571429	42.85714286	14.28571429	14.28571429	14.28571429	100
Alkanibacter_difficilis_(T)	100	100	100	100	100	100	100	100	100	100	100	100	100	100	100	100	100	100	100	100	100	100	100	100	100	100	100	100	100	100	100	100	100	100	100	100	100
Alkanindiges_illinoisensis_(T)	100	100	100	100	100	100	100	100	100	100	100	100	100	100	100	100	100	100	100	100	100	100	100	100	100	100	100	100	100	100	100	100	100	100	100	100	100
Allisonella_histaminiformans_(T)	100	100	100	100	100	100	100	100	100	100	100	100	100	100	100	100	100	100	100	100	100	100	100	100	100	100	100	100	100	100	100	100	100	100	100	100	100
Allobaculum_stercoricanis_(T)	100	100	100	100	100	100	100	100	100	100	100	100	100	100	100	100	100	100	100	100	100	100	100	100	100	100	100	100	100	100	100	100	100	100	100	100	100
Allochromatium_phaeobacterium_(T)	100	40	80	100	0	80	60	100	100	80	80	0	60	60	80	80	80	0	80	60	80	80	0	80	80	60	100	0	0	0	0	60	60	60	40	40	100
Allochromatium_renukae_(T)	100	0	100	0	0	0	0	0	0	100	0	0	0	0	0	0	100	100	100	100	100	100	0	0	100	0	0	0	0	0	0	100	0	0	0	0	0
Allochromatium_vinosum_(T)	100	88.88888889	100	100	100	100	100	100	100	100	100	100	100	100	100	100	77.77777778	100	88.88888889	100	77.77777778	100	100	100	100	66.66666667	100	100	100	88.88888889	100	0	66.66666667	100	66.66666667	100	100
Allochromatium_warmingii_(T)	100	100	100	100	100	100	100	100	100	100	100	100	100	100	100	100	100	100	100	100	100	100	100	100	100	100	100	100	100	100	100	100	100	100	0	100	100
Allofustis_seminis_(T)	100	100	100	100	100	100	100	100	100	100	100	100	100	100	100	100	100	100	100	100	100	100	100	100	100	100	100	100	100	100	100	100	100	100	100	100	100
Alloiococcus_otitis_(T)	100	100	100	100	100	100	100	100	100	100	100	100	100	100	100	100	100	100	100	100	100	100	100	100	100	100	100	100	100	100	100	100	100	100	100	100	100
Allomonas_enterica_(T)	100	100	100	100	100	100	100	100	100	100	100	0	100	100	0	100	0	0	100	100	0	100	0	100	100	0	100	0	0	0	100	0	100	100	0	100	100
Alloscardovia_omnicolens_(T)	100	100	100	100	100	100	100	100	100	100	100	100	100	100	100	100	100	100	100	100	100	100	100	100	100	100	100	75	75	0	100	75	75	100	0	100	100
Alpinimonas_psychrophila_(T)	100	100	100	100	100	100	100	100	100	100	100	100	100	100	100	100	0	100	100	100	100	100	100	100	100	100	100	100	100	100	100	100	100	100	100	100	100
Alsobacter_metallidurans	100	0	0	0	0	0	0	0	0	0	100	0	0	0	100	0	100	0	100	100	100	100	0	0	100	100	100	0	0	0	0	0	100	100	0	100	100
Altererythrobacter_aestuarii_(T)	100	100	100	100	100	100	100	100	100	100	100	100	100	100	100	100	100	100	100	100	100	100	100	100	100	100	100	100	100	100	100	100	100	100	100	100	100
Altererythrobacter_dongtanensis_(T)	100	33.33333333	33.33333333	66.66666667	66.66666667	66.66666667	66.66666667	66.66666667	66.66666667	33.33333333	66.66666667	33.33333333	66.66666667	66.66666667	66.66666667	33.33333333	0	0	66.66666667	66.66666667	0	33.33333333	33.33333333	66.66666667	100	66.66666667	66.66666667	66.66666667	66.66666667	66.66666667	33.33333333	66.66666667	100	66.66666667	0	33.33333333	33.33333333
Altererythrobacter_epoxidivorans_(T)	100	50	50	50	50	50	50	100	50	50	50	50	50	50	50	50	50	50	50	50	100	50	50	50	50	100	50	50	50	50	50	0	100	50	100	50	50
Altererythrobacter_gangjinensis_(T)	100	100	100	100	100	100	100	100	100	100	100	100	100	100	100	100	100	100	100	100	100	100	100	100	100	100	100	100	100	100	100	100	100	100	100	100	100
Altererythrobacter_indicus_(T)	100	0	100	100	100	100	100	100	100	100	100	100	100	100	100	100	100	100	100	100	100	100	100	100	100	100	100	100	100	100	100	100	100	100	100	100	0
Altererythrobacter_ishigakiensis_(T)	100	100	80	20	20	100	100	100	100	80	20	20	100	100	100	100	20	20	80	80	100	100	20	20	20	80	80	20	40	100	100	100	100	100	100	100	100
Altererythrobacter_luteolus_(T)	100	100	100	100	100	100	100	100	100	100	100	100	100	100	100	100	100	100	100	100	100	100	100	100	100	100	100	100	100	100	100	100	100	100	100	100	100
Altererythrobacter_marensis_(T)	100	0	0	100	100	100	100	100	100	0	100	100	100	100	100	100	0	0	50	50	100	100	0	50	100	100	100	0	50	100	100	0	50	100	0	100	100
Altererythrobacter_marinus_(T)	100	100	100	100	100	100	100	100	100	100	100	100	100	100	100	100	0	100	100	100	100	100	100	100	100	100	100	100	100	100	100	100	100	100	100	100	100
Altererythrobacter_namhicola_(T)	100	100	100	100	100	100	100	100	100	100	100	100	100	100	100	100	100	100	100	100	100	100	100	100	100	100	100	100	100	100	100	100	100	100	100	100	100
Altererythrobacter_sp._HDW-31	100	100	100	100	100	100	100	100	100	100	100	100	100	100	100	100	100	100	100	100	100	100	100	100	100	100	100	100	100	100	100	100	100	100	100	100	100
Altererythrobacter_sp._LY02	100	25	25	75	100	50	75	100	75	25	75	75	25	75	75	75	25	25	25	25	75	75	25	50	75	75	75	25	25	75	75	0	75	75	25	75	75
Altererythrobacter_sp._Y2	100	100	100	100	100	100	100	100	100	0	100	100	100	100	100	100	100	100	100	100	100	100	100	100	100	100	100	100	100	100	100	100	100	100	100	100	100
Altererythrobacter_troitsensis	100	100	100	100	100	100	100	100	100	100	100	100	100	100	100	100	100	100	100	100	100	100	100	100	100	100	100	100	100	100	100	100	100	100	100	100	100
Altererythrobacter_xinjiangensis	100	50	50	50	50	50	50	50	50	50	50	50	50	50	50	50	50	50	50	50	50	50	0	50	50	50	50	50	50	50	50	50	50	50	50	50	50
Alterococcus_agarolyticus_(T)	100	100	100	100	100	100	100	100	100	100	100	100	100	100	100	100	100	100	100	100	100	100	100	100	100	100	100	100	100	100	100	100	100	100	100	100	100
Alteromonas_addita_(T)	100	12	16	28	24	64	48	76	96	8	12	12	32	20	20	48	0	44	40	36	96	96	44	68	40	96	96	56	56	64	96	36	96	100	92	96	96
Alteromonas_australica	100	11.11111111	11.11111111	88.88888889	100	88.88888889	66.66666667	11.11111111	22.22222222	11.11111111	88.88888889	88.88888889	100	66.66666667	11.11111111	11.11111111	11.11111111	11.11111111	22.22222222	11.11111111	0	0	100	100	88.88888889	0	0	66.66666667	77.77777778	66.66666667	77.77777778	66.66666667	66.66666667	66.66666667	0	0	0
Alteromonas_genovensis_(T)	100	100	100	100	50	100	100	100	100	100	100	33.33333333	100	100	100	100	83.33333333	16.66666667	16.66666667	83.33333333	66.66666667	100	16.66666667	66.66666667	66.66666667	100	100	16.66666667	16.66666667	16.66666667	16.66666667	33.33333333	66.66666667	100	0	100	100
Alteromonas_halophila	100	100	100	100	100	100	100	100	100	100	100	100	100	100	100	100	100	100	100	100	100	100	100	100	100	100	100	100	100	100	100	0	100	100	100	100	100
Alteromonas_hispanica_(T)	100	100	100	100	100	100	100	100	100	100	100	100	100	100	100	100	100	100	100	50	50	100	0	50	50	50	100	0	50	50	50	0	0	0	0	0	0
Alteromonas_litorea_(T)	100	100	100	100	100	100	100	100	100	100	100	100	100	100	100	100	66.66666667	0	100	100	66.66666667	0	100	100	100	0	33.33333333	100	100	100	100	0	100	100	0	0	0
Alteromonas_macleodii_(T)	100	96.05263158	97.36842105	98.68421053	96.05263158	94.73684211	89.47368421	97.36842105	97.36842105	75	78.94736842	52.63157895	77.63157895	13.15789474	80.26315789	77.63157895	0	13.15789474	3.947368421	0	0	0	2.631578947	3.947368421	0	0	0	2.631578947	2.631578947	2.631578947	2.631578947	0	0	0	0	0	0
Alteromonas_macleodii_str._'Deep_ecotype'	100	65.95744681	89.36170213	87.23404255	53.19148936	72.34042553	74.46808511	68.08510638	34.04255319	78.72340426	78.72340426	51.06382979	82.9787234	82.9787234	68.08510638	2.127659574	0	0	8.510638298	2.127659574	0	2.127659574	0	19.14893617	2.127659574	0	2.127659574	4.255319149	6.382978723	8.510638298	4.255319149	0	0	2.127659574	0	0	0
Alteromonas_marina_(T)	100	40	80	40	40	40	80	60	40	80	60	60	60	100	80	80	100	60	60	100	100	100	60	60	100	100	100	80	80	60	60	80	80	80	100	100	100
Alysiella_crassa_(T)	100	83.33333333	83.33333333	83.33333333	66.66666667	100	100	83.33333333	100	16.66666667	16.66666667	50	100	100	50	83.33333333	100	66.66666667	100	100	100	100	66.66666667	100	100	100	100	50	50	66.66666667	83.33333333	66.66666667	100	100	0	83.33333333	100
Alysiella_filiformis_(T)	100	100	100	100	100	100	100	100	100	100	100	100	100	100	100	100	0	100	100	100	0	75	100	100	100	0	75	100	100	100	100	100	100	100	0	50	0
Amaricoccus_kaplicensis_(T)	100	66.66666667	66.66666667	100	100	33.33333333	33.33333333	66.66666667	100	66.66666667	100	100	33.33333333	33.33333333	33.33333333	100	100	100	100	33.33333333	33.33333333	100	100	100	66.66666667	100	100	66.66666667	33.33333333	66.66666667	100	33.33333333	33.33333333	33.33333333	33.33333333	33.33333333	100
Amaricoccus_macauensis_(T)	100	100	100	100	100	100	100	100	100	100	100	100	100	100	100	100	100	100	100	100	100	100	100	100	100	100	100	100	100	100	100	100	100	100	100	100	100
Amaricoccus_tamworthensis_(T)	100	100	100	100	100	100	100	100	100	100	100	100	100	100	100	100	100	100	100	100	100	100	100	100	100	100	100	100	100	100	100	100	100	100	0	100	100
Amaricoccus_veronensis_(T)	100	100	100	100	100	100	100	100	100	100	100	100	100	100	100	100	100	100	100	100	100	100	100	100	100	100	100	100	100	100	100	100	100	100	100	100	100
Ameyamaea_chiangmaiensis_(T)	100	100	100	100	100	100	100	100	100	100	100	100	100	100	100	100	100	100	100	100	100	100	100	100	100	100	100	100	100	100	100	100	100	100	100	100	25
Aminobacter_aganoensis_(T)	100	0	0	0	0	0	0	0	0	0	0	0	0	0	0	0	0	0	0	0	0	0	0	0	0	0	0	0	0	0	0	0	0	0	0	0	0
Aminobacter_aminovorans_(T)	100	0	0	0	0	0	0	0	0	0	0	0	0	0	0	0	0	0	0	0	0	100	0	0	0	0	100	0	0	0	0	0	0	0	0	0	0
Aminobacter_ciceronei_(T)	100	100	100	100	100	100	100	100	100	100	100	100	100	100	100	100	100	100	100	100	100	100	100	100	100	100	100	100	100	100	100	100	100	100	100	100	100
Aminobacter_lissarensis_(T)	100	0	100	100	100	100	100	0	100	100	100	100	100	100	0	100	100	100	100	100	100	100	100	100	100	100	100	0	0	0	100	0	0	100	0	100	100
Aminobacter_sp._STM_4645	100	0	0	50	0	0	0	0	0	0	50	0	0	0	0	50	50	100	0	0	0	50	100	100	100	100	50	0	0	0	0	0	0	0	0	0	0
Ammonifex_degensii_(T)	100	100	100	100	100	100	100	100	100	100	100	100	100	100	100	100	100	100	100	100	100	100	100	100	100	100	100	100	100	100	100	100	100	100	100	100	100
Ammonifex_thiophilus_(T)	100	100	100	100	100	100	100	100	100	100	100	100	100	100	100	100	100	100	100	100	100	100	100	100	100	100	100	100	100	100	100	100	100	100	0	100	100
Ammoniphilus_oxalaticus_(T)	100	50	50	50	50	50	50	50	50	50	100	100	100	100	100	100	100	50	100	100	100	100	100	100	100	100	100	100	100	100	100	100	100	100	100	100	100
Ammoniphilus_oxalivorans_(T)	100	100	100	100	100	100	100	100	100	100	100	100	100	100	100	100	0	0	100	0	0	0	0	100	100	0	100	100	100	100	100	100	100	100	0	0	0
Amnibacterium_kyonggiense_(T)	100	100	100	100	100	100	100	100	100	100	100	100	100	100	100	100	0	50	50	50	50	100	100	100	100	50	50	100	100	100	100	100	100	100	0	0	0
Amorphus_coralli_(T)	100	100	100	100	100	100	100	100	100	100	100	100	100	100	100	100	100	100	100	100	100	100	100	100	100	100	100	100	100	100	100	100	100	100	100	100	100
Amorphus_suaedae	100	100	100	100	100	100	100	100	100	100	100	100	100	100	100	100	100	100	100	100	100	100	100	100	100	100	100	100	100	100	100	100	100	100	100	100	100
Amphibacillus_iburiensis	100	100	100	100	100	100	100	100	100	100	100	100	100	100	100	100	100	100	0	100	100	100	100	100	100	100	100	0	0	100	0	0	100	100	100	100	0
Amphibacillus_indicireducens	100	100	100	100	100	100	100	100	100	100	100	100	100	100	100	100	100	100	100	100	100	100	100	100	100	100	100	100	100	100	100	100	100	100	100	100	100
Amphibacillus_jilinensis_(T)	100	100	100	100	100	100	100	100	100	50	100	50	100	100	100	100	50	50	50	50	50	100	50	100	100	100	100	50	50	50	100	0	100	100	50	100	100
Amphibacillus_marinus_(T)	100	100	100	100	100	100	100	100	100	100	100	100	100	100	100	100	100	100	100	100	100	100	100	100	100	100	100	100	100	100	100	100	100	100	0	100	100
Amphibacillus_sediminis_(T)	100	100	100	100	100	100	100	100	100	100	100	100	100	100	100	100	100	100	100	100	100	100	100	100	100	100	100	100	100	100	100	100	100	100	50	100	100
Amphritea_balenae_(T)	100	100	100	100	100	100	100	100	100	100	100	100	100	100	100	100	100	100	100	100	100	100	100	100	0	100	0	100	100	100	100	0	0	0	0	0	0
Amphritea_japonica_(T)	100	100	100	100	100	100	100	100	100	100	100	100	100	100	100	100	100	100	100	100	100	100	100	100	100	100	100	100	100	100	100	100	100	100	100	100	100
Amphritea_sp._RA1	100	25	25	25	25	25	25	25	25	25	25	25	75	100	100	100	25	25	100	100	100	100	25	100	100	75	100	100	100	100	100	100	100	100	100	100	100
Anaeroarcus_burkinensis_(T)	100	100	100	100	100	100	100	100	100	100	100	0	100	100	100	100	100	100	100	100	100	100	0	100	0	0	0	0	0	100	100	0	100	100	0	0	0
Anaerobacillus_alkalidiazotrophicus_(T)	100	100	100	100	100	100	100	100	100	100	100	100	100	100	100	100	0	0	100	100	0	100	0	100	100	0	100	0	0	100	100	0	100	100	0	100	100
Anaerobacillus_alkalilacustris_(T)	100	100	100	100	100	100	100	100	100	100	100	100	100	100	100	100	100	100	100	100	100	100	0	100	100	100	100	0	0	100	100	0	100	100	100	100	100
Anaerobacillus_arseniciselenatis_(T)	100	100	100	100	100	100	100	100	100	100	100	100	100	100	100	100	100	100	100	100	100	100	100	100	100	100	100	100	100	100	100	100	100	100	0	100	100
Anaerobacter_polyendosporus_(T)	100	100	100	100	100	100	100	100	100	100	100	100	100	100	100	100	100	100	50	50	100	100	100	100	100	100	100	50	100	100	100	50	100	100	100	100	100
Anaerobaculum_hydrogeniformans_(T)	100	100	100	100	100	100	100	100	100	100	100	100	100	100	100	100	100	100	100	100	100	100	100	100	100	100	100	100	100	100	100	100	100	100	100	100	100
Anaerobaculum_thermoterrenum_(T)	100	0	0	0	0	0	100	100	100	0	0	0	0	100	100	100	0	0	0	100	100	100	0	0	100	100	100	0	100	100	100	100	100	100	100	100	100
Anaerobiospirillum_succiniciproducens_(T)	100	100	100	100	100	100	66.66666667	66.66666667	100	100	100	100	100	66.66666667	66.66666667	100	100	100	100	100	66.66666667	100	100	100	100	100	100	66.66666667	66.66666667	66.66666667	100	66.66666667	66.66666667	100	66.66666667	66.66666667	100
Anaerobiospirillum_thomasii_(T)	100	100	100	100	100	100	100	100	100	100	100	100	100	100	100	100	100	100	100	100	100	100	100	100	100	100	100	100	100	100	100	100	100	100	100	100	100
Anaerobranca_californiensis_(T)	100	0	100	100	100	100	100	100	0	100	0	0	0	0	100	0	100	100	100	100	100	0	0	0	100	100	0	0	100	100	0	100	100	0	100	0	0
Anaerobranca_gottschalkii_(T)	100	100	100	100	100	100	100	100	100	100	100	100	100	100	100	100	100	100	100	100	100	100	100	100	100	100	100	100	100	100	0	100	100	100	0	0	0
Anaerobranca_horikoshii	100	42.85714286	42.85714286	42.85714286	71.42857143	71.42857143	85.71428571	85.71428571	85.71428571	28.57142857	42.85714286	57.14285714	85.71428571	71.42857143	71.42857143	100	85.71428571	100	85.71428571	85.71428571	85.71428571	85.71428571	100	100	85.71428571	100	100	100	85.71428571	100	100	85.71428571	85.71428571	85.71428571	85.71428571	85.71428571	100
Anaerococcus_lactolyticus_(T)	100	100	100	100	100	100	100	100	100	100	100	100	100	100	100	100	100	100	100	100	100	100	100	100	100	100	100	100	100	100	100	100	100	100	100	100	100
Anaerococcus_murdochii_(T)	100	66.66666667	83.33333333	100	66.66666667	83.33333333	83.33333333	100	100	83.33333333	100	83.33333333	83.33333333	83.33333333	100	100	100	50	83.33333333	83.33333333	100	100	100	83.33333333	83.33333333	100	100	83.33333333	83.33333333	83.33333333	83.33333333	83.33333333	83.33333333	83.33333333	100	100	100
Anaerococcus_octavius_(T)	100	0	100	100	100	0	100	0	0	0	100	0	0	0	0	0	100	100	100	100	100	100	100	100	100	100	0	100	100	0	0	50	0	0	0	0	0
Anaerococcus_prevotii_(T)	100	100	100	100	100	100	100	100	100	100	100	100	100	100	100	100	100	100	50	100	100	75	100	50	100	100	75	50	100	100	100	50	100	100	100	100	75
Anaerococcus_tetradius_(T)	100	100	100	100	100	100	100	100	100	100	100	100	100	100	100	100	0	0	100	100	100	100	0	100	100	100	100	100	100	100	100	100	100	100	100	100	100
Anaerococcus_vaginalis_(T)	100	66.66666667	100	100	100	83.33333333	100	100	100	100	100	100	100	100	100	100	100	100	100	100	100	100	100	100	100	100	100	100	100	100	100	100	100	100	100	100	100
Anaerofilum_agile_(T)	100	100	100	100	100	100	100	100	100	100	100	100	100	100	100	100	0	100	100	0	0	0	100	100	0	0	0	100	100	100	100	0	0	0	0	0	0
Anaerofilum_pentosovorans_(T)	100	100	100	100	100	100	100	100	100	100	100	100	100	100	100	100	100	100	100	100	100	100	100	100	100	100	100	100	100	100	100	100	100	100	100	100	100
Anaerofustis_stercorihominis_(T)	100	100	100	100	100	100	100	100	100	100	100	100	100	100	100	100	100	100	100	100	100	100	100	100	100	100	100	100	100	100	100	100	100	100	100	100	100
Anaeroglobus_geminatus_(T)	100	100	100	100	100	100	100	100	100	100	100	100	100	100	100	100	100	100	100	100	100	100	100	100	100	100	100	100	100	100	100	100	100	100	100	100	0
Anaerolinea_thermolimosa_(T)	100	100	100	100	100	100	100	100	100	100	100	100	100	100	100	100	100	100	100	100	100	100	100	100	100	100	100	100	100	100	100	100	100	100	100	100	100
Anaerolinea_thermophila_(T)	100	100	100	100	100	100	100	100	100	100	100	100	100	100	100	100	100	100	100	100	100	100	100	100	100	100	100	100	100	100	100	100	100	100	100	100	100
Anaeromusa_acidaminophila_(T)	100	100	100	100	100	100	100	100	100	100	100	100	100	100	100	100	100	100	100	100	100	100	100	100	100	100	100	100	100	100	100	100	100	100	100	100	100
Anaeromyxobacter_dehalogenans_(T)	100	100	100	100	100	100	100	100	100	100	100	100	100	100	100	100	100	100	100	100	100	100	100	100	100	100	100	100	100	100	100	100	100	100	100	100	100
Anaeroplasma_abactoclasticum_(T)	100	100	100	100	100	100	100	100	100	100	100	100	100	100	100	100	33.33333333	100	100	33.33333333	100	100	100	100	33.33333333	100	100	66.66666667	33.33333333	100	100	33.33333333	66.66666667	100	33.33333333	100	100
Anaerorhabdus_furcosa_(T)	100	100	100	100	100	100	100	100	100	100	100	100	100	100	100	100	100	100	100	100	100	100	100	100	100	100	100	100	100	100	100	100	100	100	100	100	100
Anaerosalibacter_bizertensis_(T)	100	100	100	100	100	100	100	100	100	100	100	100	100	100	100	100	100	100	100	100	100	100	100	100	100	100	100	100	100	100	100	100	100	100	100	100	100
Anaerosinus_glycerini_(T)	100	100	100	100	100	100	100	100	100	100	100	100	100	100	100	100	100	100	100	100	100	100	100	100	100	100	100	100	100	100	100	100	100	100	100	100	100
Anaerosphaera_aminiphila_(T)	100	100	100	100	100	100	100	100	100	100	100	100	100	100	100	100	100	100	100	100	100	100	100	100	100	100	100	100	100	100	100	100	100	100	100	100	100
Anaerosporobacter_mobilis_(T)	100	100	100	100	100	100	100	100	100	100	100	100	100	100	100	100	100	100	100	100	100	100	100	100	100	100	100	100	100	100	100	100	100	100	100	100	100
Anaerostipes_butyraticus_(T)	100	100	100	100	100	100	100	100	100	100	100	100	100	100	100	100	100	100	100	100	100	0	100	100	100	100	0	100	100	100	0	100	100	0	100	0	0
Anaerostipes_caccae_(T)	100	100	100	100	100	100	100	100	100	100	100	100	100	100	100	100	100	100	100	100	100	100	100	100	100	100	100	100	100	100	100	100	100	100	100	100	100
Anaerostipes_hadrus	100	80	80	80	100	80	80	80	80	80	80	80	80	80	80	100	100	100	100	80	80	100	100	100	100	80	100	100	100	100	100	80	80	100	80	100	100
Anaerotruncus_colihominis_(T)	100	100	100	100	100	100	100	100	100	100	100	100	100	100	100	50	100	100	100	100	100	100	100	100	100	100	100	100	100	100	50	50	100	50	100	100	50
Anaerovibrio_lipolyticus_(T)	100	100	100	100	100	100	100	100	100	100	100	100	100	100	100	100	100	100	100	100	100	100	100	100	100	100	100	66.66666667	100	100	100	100	100	100	100	100	100
Anaerovirgula_multivorans_(T)	100	100	100	100	100	100	100	100	100	100	100	100	100	100	100	100	100	100	100	100	100	100	100	100	100	100	100	100	100	100	100	100	100	100	100	100	100
Anaerovorax_odorimutans_(T)	100	33.33333333	66.66666667	33.33333333	33.33333333	33.33333333	33.33333333	66.66666667	33.33333333	33.33333333	66.66666667	33.33333333	33.33333333	66.66666667	66.66666667	33.33333333	66.66666667	33.33333333	33.33333333	33.33333333	66.66666667	66.66666667	33.33333333	33.33333333	33.33333333	33.33333333	33.33333333	33.33333333	33.33333333	33.33333333	33.33333333	33.33333333	33.33333333	33.33333333	33.33333333	33.33333333	33.33333333
Anaplasma_phagocytophilum_(T)	100	100	100	100	100	100	100	100	100	100	100	100	100	100	100	100	100	100	100	100	100	100	100	100	100	100	100	50	100	100	100	50	100	100	100	100	100
Ancylobacter_dichloromethanicus_(T)	100	0	100	100	0	0	100	100	100	100	100	0	0	100	100	100	0	0	0	0	100	100	0	0	0	100	100	0	0	0	100	0	100	100	100	100	0
Ancylobacter_oerskovii_(T)	100	100	100	100	100	100	100	100	100	100	100	100	100	100	100	100	100	100	100	100	100	100	100	100	100	100	100	100	100	100	100	100	100	100	0	100	100
Ancylobacter_polymorphus_(T)	100	100	100	100	100	100	100	100	100	100	100	100	100	100	100	100	100	0	83.33333333	83.33333333	66.66666667	16.66666667	83.33333333	83.33333333	100	100	16.66666667	0	0	0	16.66666667	0	33.33333333	16.66666667	0	16.66666667	0
Ancylobacter_rudongensis_(T)	100	100	33.33333333	100	100	33.33333333	33.33333333	100	100	33.33333333	33.33333333	100	33.33333333	33.33333333	100	100	33.33333333	33.33333333	33.33333333	33.33333333	33.33333333	100	0	33.33333333	33.33333333	100	100	33.33333333	33.33333333	33.33333333	33.33333333	33.33333333	33.33333333	33.33333333	100	100	100
Ancylobacter_sp._S15	100	100	100	100	100	100	100	100	100	0	100	50	100	100	100	50	0	0	100	100	100	50	0	100	100	100	50	100	100	100	100	100	100	100	50	50	50
Ancylobacter_vacuolatus_(T)	100	100	100	100	100	100	100	100	100	100	100	100	100	100	100	100	0	0	100	100	100	100	0	0	100	100	0	0	0	100	100	100	100	100	100	100	0
Anderseniella_baltica_(T)	100	50	100	100	100	100	100	100	100	100	100	100	100	100	100	100	100	100	100	100	100	100	100	100	100	100	100	50	50	100	100	50	100	100	100	100	100
Andreprevotia_chitinilytica_(T)	100	100	100	100	100	100	100	100	100	100	100	100	100	100	100	100	100	100	100	100	100	100	100	100	100	100	100	100	100	100	100	100	100	100	0	0	0
Aneurinibacillus_aneurinilyticus_(T)	100	100	100	100	100	100	100	100	100	100	100	100	100	100	100	85.71428571	85.71428571	100	100	100	100	14.28571429	100	100	100	100	14.28571429	100	100	100	14.28571429	100	100	14.28571429	0	14.28571429	14.28571429
Aneurinibacillus_danicus_(T)	100	100	100	100	100	100	100	100	100	100	100	100	100	100	100	100	100	100	100	100	100	100	100	100	100	100	100	100	100	100	100	100	100	100	100	100	100
Aneurinibacillus_migulanus_(T)	100	89.47368421	89.47368421	100	94.73684211	94.73684211	94.73684211	100	100	0	94.73684211	0	0	78.94736842	100	94.73684211	0	0	0	0	73.68421053	47.36842105	0	0	78.94736842	100	94.73684211	0	0	78.94736842	52.63157895	0	78.94736842	94.73684211	78.94736842	89.47368421	31.57894737
Aneurinibacillus_sp._CB4	100	100	100	100	100	100	100	100	100	100	100	100	100	100	100	100	100	100	100	100	100	100	100	100	100	100	100	100	100	100	100	100	100	100	0	100	100
Aneurinibacillus_terranovensis_(T)	100	100	100	100	100	100	100	100	100	100	100	100	100	100	100	100	100	100	100	100	100	0	100	100	100	100	0	100	100	100	0	100	100	0	100	0	0
Aneurinibacillus_thermoaerophilus_(T)	100	100	100	100	100	100	100	100	100	100	100	100	100	100	100	100	100	100	100	100	100	100	100	100	100	100	100	100	100	100	100	90	100	100	100	100	100
Angiococcus_disciformis	100	71.42857143	57.14285714	85.71428571	57.14285714	0	0	71.42857143	71.42857143	14.28571429	85.71428571	42.85714286	0	0	71.42857143	85.71428571	28.57142857	14.28571429	0	0	57.14285714	85.71428571	100	0	0	85.71428571	85.71428571	0	0	0	14.28571429	0	0	0	85.71428571	85.71428571	85.71428571
Angulomicrobium_amanitiforme_(T)	100	0	0	0	0	0	0	0	100	0	0	0	0	0	0	100	0	0	0	0	0	100	0	0	0	0	100	0	0	0	100	0	0	100	0	100	100
Angulomicrobium_tetraedrale_(T)	100	100	100	100	100	100	100	100	100	100	100	0	100	100	100	100	100	100	100	100	100	100	100	100	100	100	100	0	100	100	100	100	100	100	100	100	100
Angustibacter_aerolatus	100	100	100	100	100	100	100	100	100	100	100	100	100	100	100	100	100	100	100	100	100	100	100	100	100	100	100	100	100	100	100	100	100	100	100	100	0
Angustibacter_luteus_(T)	100	100	100	100	100	100	100	100	100	100	100	100	100	100	100	100	100	100	100	100	100	100	100	100	100	100	100	100	100	100	100	100	100	100	100	100	100
Angustibacter_peucedani_(T)	100	100	100	100	100	100	100	100	100	100	100	100	100	100	100	100	100	100	100	100	100	100	0	100	100	100	0	0	100	0	0	0	0	100	0	0	0
Anoxybacillus_amylolyticus_(T)	100	100	100	100	100	100	100	100	100	100	100	100	100	100	100	100	0	0	0	0	0	0	0	0	0	0	0	0	0	0	0	0	0	100	0	0	0
Anoxybacillus_caldiproteolyticus_(T)	100	100	100	100	100	100	100	100	100	100	100	100	100	100	100	100	100	100	100	100	100	100	100	100	100	100	100	0	100	100	100	100	100	100	0	0	0
Anoxybacillus_calidus	100	100	100	100	100	100	100	100	100	100	100	100	100	100	100	100	100	100	100	100	100	100	100	100	100	100	100	100	100	100	100	100	100	100	100	100	100
Anoxybacillus_contaminans_(T)	100	50	100	100	100	100	100	100	100	50	50	50	50	100	100	50	0	0	0	100	0	0	0	0	100	0	0	0	100	100	0	100	100	100	0	0	0
Anoxybacillus_eryuanensis_(T)	100	100	100	100	100	100	100	100	100	0	0	100	100	0	0	100	0	100	100	100	0	100	100	100	100	100	100	100	100	100	100	0	0	100	0	100	0
Anoxybacillus_flavithermus_(T)	100	9.090909091	9.090909091	9.090909091	9.090909091	9.090909091	9.090909091	9.090909091	9.090909091	0	0	0	0	0	9.090909091	0	0	0	0	9.090909091	9.090909091	9.090909091	0	0	0	0	0	0	0	0	0	0	0	9.090909091	0	0	0
Anoxybacillus_flavithermus_subsp._yunnanensis	100	0	100	0	0	0	50	0	0	100	0	0	0	50	0	0	50	100	0	50	50	100	0	0	50	0	0	0	0	0	0	0	0	50	0	0	0
Anoxybacillus_kamchatkensis_(T)	100	11.11111111	11.11111111	11.11111111	11.11111111	11.11111111	11.11111111	11.11111111	94.44444444	11.11111111	11.11111111	11.11111111	11.11111111	11.11111111	11.11111111	88.88888889	16.66666667	16.66666667	11.11111111	27.77777778	27.77777778	94.44444444	16.66666667	11.11111111	16.66666667	16.66666667	16.66666667	0	0	11.11111111	44.44444444	0	11.11111111	88.88888889	0	94.44444444	77.77777778
Anoxybacillus_mongoliensis_(T)	100	100	100	100	100	100	100	100	100	100	100	100	0	100	100	100	100	100	100	100	100	100	0	0	100	100	0	0	0	100	100	0	100	100	0	100	0
Anoxybacillus_rupiensis_(T)	100	100	100	100	100	100	100	100	100	100	100	100	100	100	100	100	96.2962963	100	100	100	96.2962963	100	0	92.59259259	55.55555556	3.703703704	85.18518519	66.66666667	96.2962963	96.2962963	100	7.407407407	62.96296296	100	3.703703704	3.703703704	74.07407407
Anoxybacillus_tengchongensis_(T)	100	100	100	100	100	100	100	100	100	100	100	100	100	100	100	100	50	100	100	50	100	100	0	100	100	50	50	100	100	100	100	50	100	100	0	100	50
Anoxybacillus_tepidamans	100	100	100	100	100	100	100	100	100	0	0	0	0	0	0	0	0	0	0	0	0	0	0	0	0	0	0	0	0	0	0	0	0	0	0	0	0
Anoxybacillus_vitaminiphilus	100	100	100	100	100	100	100	100	100	100	100	100	100	100	100	100	100	100	100	100	100	100	0	0	0	0	100	0	0	0	100	0	0	100	0	100	100
Anoxybacillus_voinovskiensis_(T)	100	100	100	100	100	100	100	100	100	100	100	100	100	100	100	100	100	100	100	100	100	100	100	100	100	100	100	100	100	100	100	100	100	100	100	100	100
Antarctobacter_heliothermus_(T)	100	100	100	100	100	100	100	100	100	100	100	100	100	100	100	100	9.090909091	9.090909091	36.36363636	90.90909091	45.45454545	27.27272727	9.090909091	18.18181818	54.54545455	27.27272727	18.18181818	90.90909091	100	100	100	100	100	100	36.36363636	18.18181818	0
Aquabacter_spiritensis_(T)	100	33.33333333	33.33333333	33.33333333	33.33333333	33.33333333	33.33333333	33.33333333	33.33333333	33.33333333	33.33333333	33.33333333	33.33333333	33.33333333	33.33333333	33.33333333	66.66666667	66.66666667	66.66666667	33.33333333	33.33333333	33.33333333	33.33333333	100	100	33.33333333	33.33333333	33.33333333	33.33333333	33.33333333	33.33333333	33.33333333	33.33333333	33.33333333	33.33333333	33.33333333	33.33333333
Aquabacterium_citratiphilum_(T)	100	0	100	100	0	0	100	100	0	100	100	100	0	100	100	0	100	100	0	0	100	0	100	100	100	100	0	0	0	0	0	0	0	0	0	0	0
Aquabacterium_fontiphilum_(T)	100	0	0	0	50	0	100	50	50	100	50	100	100	100	100	100	0	0	0	0	0	0	0	0	0	0	0	0	0	0	0	0	0	0	0	0	0
Aquamicrobium_aestuarii	100	100	100	100	50	100	100	100	100	100	100	100	100	100	100	100	50	50	100	100	50	100	50	50	100	50	50	50	50	50	100	100	100	100	0	100	0
Aquaspirillum_arcticum_(T)	100	100	100	100	100	100	100	100	100	100	100	100	100	100	100	100	100	100	100	100	100	100	100	100	100	100	100	100	100	100	100	100	100	100	0	100	100
Aquaspirillum_polymorphum	100	66.66666667	66.66666667	66.66666667	66.66666667	100	100	100	66.66666667	66.66666667	66.66666667	100	100	100	100	66.66666667	66.66666667	66.66666667	100	100	66.66666667	66.66666667	66.66666667	100	100	66.66666667	66.66666667	100	100	100	66.66666667	100	100	100	66.66666667	66.66666667	66.66666667
Aquaspirillum_putridiconchylium_(T)	100	100	100	100	100	100	100	100	100	100	100	100	100	100	100	100	100	100	100	100	100	100	100	100	100	100	100	100	100	100	100	100	100	100	100	100	100
Aquaspirillum_serpens_(T)	100	100	100	100	100	100	100	100	100	100	100	100	100	100	100	100	100	100	100	100	100	100	100	100	100	100	100	100	100	100	100	100	100	100	60	100	100
Aquifex_pyrophilus_(T)	100	100	100	100	100	100	100	25	100	100	100	100	100	100	25	100	100	100	100	100	100	100	100	100	100	100	100	100	100	100	100	100	100	100	25	50	50
Aquimarina_addita	100	100	100	100	100	100	100	100	100	100	100	100	100	100	100	100	100	100	100	100	100	100	100	100	100	100	100	0	100	100	100	100	100	100	100	100	100
Aquimarina_agarilytica_(T)	100	100	100	100	100	100	100	100	100	100	100	100	100	100	100	100	100	100	100	100	100	100	100	100	100	100	100	100	100	100	100	100	100	100	100	100	100
Aquimarina_brevivitae_(T)	100	100	100	100	100	100	100	100	100	100	100	100	100	100	100	100	100	100	100	100	100	100	100	100	100	100	100	100	100	100	100	100	100	100	0	100	100
Aquimarina_gracilis_(T)	100	50	50	100	50	100	100	50	50	50	50	50	50	50	50	50	100	50	100	100	100	100	50	50	100	50	50	50	50	50	50	100	50	100	0	0	0
Aquimarina_intermedia_(T)	100	100	100	100	100	100	100	100	100	100	100	100	100	100	100	100	100	100	100	100	100	100	100	100	100	100	100	100	100	100	100	33.33333333	66.66666667	66.66666667	33.33333333	66.66666667	66.66666667
Aquimarina_latercula_(T)	100	100	100	100	100	100	100	100	100	100	100	100	100	100	100	60	0	0	0	20	40	60	0	0	0	40	60	0	0	40	60	0	40	60	40	40	40
Aquimarina_macrocephali_(T)	100	40	40	40	40	60	40	60	60	40	40	40	40	40	40	40	40	60	40	40	80	60	60	60	80	80	80	100	100	100	100	80	80	100	40	80	100
Aquimarina_megaterium_XH134	100	100	100	100	100	100	100	100	100	100	100	100	100	100	100	100	100	100	100	100	100	100	100	100	100	100	100	0	100	100	100	0	100	100	100	100	100
Aquimarina_muelleri_(T)	100	100	100	100	100	100	100	100	100	100	100	100	100	100	100	100	100	100	100	100	100	100	100	100	100	100	100	100	100	100	100	100	100	100	100	100	100
Aquimarina_sp._22II-S11-z7	100	100	100	100	100	100	100	100	100	100	100	100	100	100	100	100	100	100	100	100	100	100	0	0	100	100	100	0	100	100	100	100	100	100	100	100	100
Aquimarina_sp._SW150	100	100	100	100	100	100	100	100	100	100	100	100	100	100	100	100	100	100	100	100	100	100	100	100	100	100	0	0	100	100	100	100	100	100	0	100	0
Aquimonas_voraii_(T)	100	100	100	100	100	100	100	100	100	100	100	100	100	100	100	100	100	100	100	100	100	100	100	100	100	100	100	100	100	100	100	100	100	100	0	100	100
Aquincola_tertiaricarbonis_(T)	100	100	100	100	100	50	50	100	100	50	50	100	50	50	75	100	50	50	50	50	50	50	50	50	50	50	50	25	50	50	50	25	50	50	0	75	0
Aquisalibacillus_elongatus_(T)	100	100	100	100	100	100	100	100	100	100	100	100	100	100	100	100	100	100	100	100	100	100	100	100	100	100	100	50	100	100	50	50	100	50	0	50	0
Aquisalimonas_sp._YIM_95345	100	100	100	100	100	100	100	100	100	0	0	0	0	100	80	100	0	0	0	0	0	100	0	0	0	0	100	0	0	0	100	0	0	100	0	100	100
Aquisphaera_giovannonii_(T)	100	100	100	100	100	100	100	100	100	100	100	100	100	100	100	100	100	100	100	100	100	100	100	100	100	100	100	100	100	100	100	100	100	100	100	100	100
Aquitalea_denitrificans_(T)	100	66.66666667	66.66666667	66.66666667	66.66666667	100	100	66.66666667	33.33333333	66.66666667	100	100	100	100	100	100	66.66666667	66.66666667	66.66666667	66.66666667	66.66666667	66.66666667	0	100	100	100	33.33333333	100	100	100	66.66666667	100	100	100	0	33.33333333	0
Aquitalea_magnusonii_(T)	100	50	40	40	50	90	90	50	50	20	30	50	50	50	30	30	70	70	70	70	40	50	60	100	100	20	30	100	100	30	50	100	100	100	30	30	30
Arcanobacterium_abortisuis_(T)	100	100	100	100	100	100	100	100	100	100	100	100	100	100	100	100	75	75	75	100	75	100	100	100	100	100	100	100	100	100	100	100	100	100	100	100	100
Arcanobacterium_bialowiezense_(T)	100	100	100	100	100	100	100	100	100	100	100	100	100	100	100	100	100	100	100	100	100	100	100	100	100	100	100	100	100	100	100	100	100	100	100	100	100
Arcanobacterium_bonasi_(T)	100	100	100	100	100	100	100	100	100	100	100	100	100	100	100	100	100	100	100	100	100	100	100	100	100	100	100	100	100	100	100	100	100	100	100	100	100
Arcanobacterium_haemolyticum_(T)	100	100	100	100	100	100	100	100	100	100	100	100	100	100	100	100	100	80	100	100	100	100	100	100	100	100	40	100	100	100	100	100	100	100	100	20	40
Arcanobacterium_hippocoleae_(T)	100	100	100	100	100	100	100	100	100	100	100	100	100	100	100	100	100	100	100	100	100	100	100	100	100	100	100	100	100	100	100	100	100	100	100	100	100
Arcanobacterium_phocae	100	0	0	0	0	100	0	0	0	0	0	0	100	0	0	0	0	0	0	0	0	0	0	0	0	0	0	0	0	0	0	0	0	0	0	0	0
Arcanobacterium_phocae_(T)	100	100	100	100	100	100	100	100	100	100	100	100	100	100	100	100	0	100	100	100	100	100	0	100	100	100	100	100	100	100	100	100	100	100	0	100	100
Arcanobacterium_pyogenes_(T)	100	100	100	100	100	100	100	100	0	100	100	100	100	100	100	0	100	100	100	100	100	0	100	100	100	75	0	100	100	100	0	50	75	0	75	0	0
Arcobacter_bivalviorum_(T)	100	100	100	100	100	100	100	100	100	100	100	100	100	100	100	100	100	100	100	100	100	100	100	100	100	100	100	100	100	100	100	100	100	100	100	100	100
Arcobacter_butzleri_(T)	100	100	100	100	100	100	100	100	100	100	100	100	100	100	100	100	100	100	100	100	100	100	100	100	100	100	100	100	100	100	100	100	100	100	95.83333333	91.66666667	95.83333333
Arcobacter_cibarius_(T)	100	100	100	100	100	100	100	100	100	100	100	100	100	100	100	100	100	100	100	100	100	100	100	100	100	100	100	100	100	100	100	100	100	100	100	100	100
Arcobacter_cryaerophilus_(T)	100	66.66666667	66.66666667	66.66666667	66.66666667	33.33333333	66.66666667	66.66666667	66.66666667	66.66666667	66.66666667	66.66666667	33.33333333	66.66666667	66.66666667	100	0	0	33.33333333	33.33333333	33.33333333	100	0	33.33333333	33.33333333	33.33333333	100	0	33.33333333	66.66666667	100	66.66666667	66.66666667	100	0	100	100
Arcobacter_defluvii	100	100	100	100	100	100	100	100	100	100	100	100	100	100	100	100	0	0	0	0	40	60	0	0	0	60	40	0	0	60	0	0	60	60	20	60	0
Arcobacter_marinus_(T)	100	100	100	100	100	100	100	100	100	100	100	0	100	100	100	100	100	100	100	100	100	100	100	100	100	100	100	100	100	100	100	100	100	100	100	100	0
Arcobacter_mytili_(T)	100	100	100	100	100	100	100	100	100	100	100	100	100	100	100	100	100	100	100	100	100	100	100	100	100	100	100	100	100	100	100	100	100	100	100	100	100
Arcobacter_nitrofigilis_(T)	100	100	100	100	100	100	100	100	100	100	100	100	100	100	100	100	100	100	100	100	100	100	100	100	100	100	100	71.42857143	71.42857143	71.42857143	85.71428571	71.42857143	71.42857143	100	71.42857143	100	100
Arcobacter_thereius_(T)	100	0	100	50	50	100	100	100	0	0	0	0	0	0	0	0	100	100	100	100	100	0	100	100	100	100	0	100	100	100	0	100	100	0	100	0	0
Arcobacter_venerupis_(T)	100	50	50	50	100	50	50	50	50	50	50	100	50	50	50	50	50	50	50	50	0	0	50	50	0	0	0	50	100	100	50	0	0	0	0	0	0
Ardenticatena_maritima_(T)	100	100	100	100	100	100	100	100	100	100	100	100	100	100	100	100	100	100	100	100	100	100	100	100	100	100	100	100	100	100	100	100	100	100	100	100	100
Arenibacter_certesii_(T)	100	100	100	100	100	100	100	100	100	100	100	100	100	100	100	100	100	100	100	100	100	100	100	100	100	100	100	0	100	100	100	100	100	100	100	100	0
Arenibacter_echinorum_(T)	100	100	100	100	100	100	100	100	100	100	100	100	100	100	100	100	0	0	100	100	100	100	0	0	0	100	100	0	0	100	100	0	100	100	100	100	100
Arenibacter_hampyeongensis	100	25	25	25	25	25	25	25	25	25	100	100	50	75	25	25	25	25	25	25	25	25	100	100	100	50	75	0	25	25	25	25	25	25	25	25	25
Arenibacter_nanhaiticus_(T)	100	100	100	100	100	100	100	100	100	100	100	100	100	100	100	100	100	100	100	100	100	100	100	100	100	100	100	100	100	100	100	0	100	100	100	100	100
Arenibacter_palladensis_(T)	100	100	100	100	100	100	100	100	100	100	100	100	100	100	100	100	0	0	0	0	0	100	0	0	0	0	100	0	0	0	50	0	0	100	0	50	50
Arenimonas_composti_(T)	100	100	100	100	100	100	100	100	100	100	100	100	100	100	100	100	100	100	100	100	100	100	33.33333333	100	100	100	100	100	100	100	100	100	100	100	100	100	100
Arenimonas_daechungensis	100	0	0	100	100	100	0	0	100	0	0	100	0	0	0	100	0	0	0	0	0	0	0	0	0	0	0	0	0	0	0	0	0	0	0	0	0
Arenimonas_donghaensis_(T)	100	100	100	100	100	100	100	100	100	100	100	100	100	100	100	100	100	100	100	100	100	100	100	100	100	100	100	100	100	100	100	50	100	100	100	100	100
Arenimonas_malthae_(T)	100	100	100	100	100	100	100	100	100	100	100	100	100	100	100	100	100	100	100	100	100	100	100	0	0	0	100	0	100	100	100	0	0	100	0	100	100
Arenimonas_metalli_(T)	100	100	100	100	100	100	100	100	100	100	100	100	100	100	50	100	100	100	100	100	100	100	100	100	100	100	100	100	100	100	100	50	50	100	50	50	100
Arenimonas_sp._YT8	100	100	100	100	100	100	100	100	100	100	100	100	100	100	100	100	100	100	100	100	100	100	100	100	100	100	100	100	100	100	100	100	100	100	100	100	100
Arhodomonas_recens	100	100	100	100	100	100	100	100	100	100	100	100	100	100	100	100	100	100	100	100	100	100	100	100	100	100	100	33.33333333	100	100	100	66.66666667	100	100	100	100	100
Arsenicicoccus_bolidensis_(T)	100	80	80	80	80	80	80	100	100	100	100	100	80	80	100	100	100	100	80	100	100	100	80	80	80	100	100	0	80	80	80	80	80	80	80	80	0
Arsenicicoccus_piscis_(T)	100	100	100	100	100	100	100	100	100	100	100	100	100	100	100	100	100	100	100	100	100	100	100	100	100	100	100	100	100	100	100	100	100	100	0	100	100
Arsenophonus_nasoniae_(T)	100	97.5	100	100	97.5	92.5	92.5	97.5	100	95	100	100	90	90	100	100	95	92.5	82.5	45	97.5	100	95	90	65	100	100	12.5	12.5	75	92.5	10	25	82.5	62.5	90	97.5
Arthrobacter_agilis_(T)	100	54.05405405	43.24324324	56.75675676	56.75675676	62.16216216	59.45945946	56.75675676	75.67567568	32.43243243	56.75675676	59.45945946	62.16216216	59.45945946	59.45945946	59.45945946	2.702702703	2.702702703	18.91891892	2.702702703	2.702702703	67.56756757	0	100	100	97.2972973	97.2972973	100	100	97.2972973	97.2972973	0	0	100	0	62.16216216	0
Arthrobacter_albidus_(T)	100	100	100	50	100	100	100	100	100	100	100	100	100	100	100	100	50	100	100	100	100	100	50	50	100	50	100	100	100	100	100	100	100	100	100	100	100
Arthrobacter_albus_(T)	100	100	100	100	100	100	100	100	100	100	100	100	100	100	100	100	33.33333333	66.66666667	100	100	100	66.66666667	33.33333333	33.33333333	100	33.33333333	33.33333333	100	100	100	33.33333333	100	100	100	0	66.66666667	0
Arthrobacter_alkaliphilus_(T)	100	66.66666667	66.66666667	66.66666667	66.66666667	25	50	66.66666667	66.66666667	66.66666667	75	100	50	50	100	100	66.66666667	66.66666667	16.66666667	25	66.66666667	66.66666667	100	16.66666667	50	100	66.66666667	16.66666667	33.33333333	16.66666667	16.66666667	50	41.66666667	41.66666667	83.33333333	66.66666667	16.66666667
Arthrobacter_alpinus_(T)	100	66.66666667	66.66666667	66.66666667	66.66666667	66.66666667	66.66666667	66.66666667	66.66666667	66.66666667	66.66666667	33.33333333	66.66666667	66.66666667	66.66666667	66.66666667	66.66666667	66.66666667	66.66666667	66.66666667	66.66666667	66.66666667	0	33.33333333	66.66666667	0	0	0	66.66666667	66.66666667	100	33.33333333	33.33333333	100	0	33.33333333	0
Arthrobacter_antarcticus_(T)	100	30.76923077	38.46153846	38.46153846	30.76923077	100	84.61538462	30.76923077	38.46153846	46.15384615	46.15384615	46.15384615	100	46.15384615	30.76923077	46.15384615	0	0	84.61538462	30.76923077	0	0	0	69.23076923	38.46153846	7.692307692	0	100	100	15.38461538	100	23.07692308	46.15384615	46.15384615	0	0	0
Arthrobacter_ardleyensis_(T)	100	100	100	100	100	100	100	100	100	100	100	100	100	100	100	100	100	100	100	100	100	100	100	100	100	100	100	100	100	100	100	100	100	100	100	100	100
Arthrobacter_arilaitensis_(T)	100	100	100	100	100	100	100	100	100	100	100	100	100	100	100	100	0	100	100	100	100	0	100	100	100	100	72	100	100	100	100	100	100	100	60	88	0
Arthrobacter_bergerei_(T)	100	0	0	57.14285714	0	0	0	14.28571429	0	0	57.14285714	0	0	0	0	0	0	0	0	0	0	0	0	0	0	0	57.14285714	0	0	0	0	0	0	0	0	28.57142857	0
Arthrobacter_castelli_(T)	100	100	100	100	100	100	100	100	100	100	100	100	100	100	100	100	100	100	100	100	100	100	100	100	100	100	100	100	100	100	100	100	100	100	100	100	100
Arthrobacter_chlorophenolicus_(T)	100	100	100	100	100	100	100	100	100	100	25	25	100	100	100	100	25	25	100	100	100	100	25	25	25	25	25	100	100	0	100	100	100	100	0	100	0
Arthrobacter_citreus_(T)	100	100	100	100	100	100	100	100	100	100	70	70	90	80	80	90	10	0	10	10	10	0	0	0	0	0	0	0	0	0	0	0	0	0	0	0	0
Arthrobacter_creatinolyticus_(T)	100	100	100	100	100	100	100	100	0	100	100	100	100	100	100	0	100	80	100	100	100	0	0	100	100	40	0	40	80	0	0	100	100	0	0	0	0
Arthrobacter_cryoconiti_(T)	100	66.66666667	66.66666667	66.66666667	66.66666667	66.66666667	66.66666667	66.66666667	100	66.66666667	66.66666667	66.66666667	66.66666667	66.66666667	66.66666667	100	66.66666667	66.66666667	66.66666667	66.66666667	66.66666667	100	0	0	0	0	100	0	33.33333333	0	100	33.33333333	33.33333333	66.66666667	0	66.66666667	0
Arthrobacter_crystallopoietes_(T)	100	100	100	100	100	100	100	100	100	100	100	100	100	100	100	100	0	0	100	100	66.66666667	6.666666667	0	100	100	40	0	73.33333333	100	100	100	100	100	100	0	0	0
Arthrobacter_cumminsii_(T)	100	9.090909091	63.63636364	81.81818182	45.45454545	45.45454545	72.72727273	54.54545455	54.54545455	54.54545455	72.72727273	27.27272727	45.45454545	63.63636364	54.54545455	54.54545455	63.63636364	27.27272727	36.36363636	54.54545455	63.63636364	27.27272727	0	54.54545455	63.63636364	72.72727273	27.27272727	0	54.54545455	0	0	54.54545455	63.63636364	63.63636364	0	9.090909091	0
Arthrobacter_cupressi_(T)	100	37.5	37.5	37.5	37.5	37.5	62.5	37.5	37.5	25	75	12.5	75	87.5	87.5	87.5	0	12.5	37.5	87.5	75	25	12.5	25	87.5	75	12.5	0	25	25	25	25	25	50	0	25	0
Arthrobacter_defluvii_(T)	100	0	0	66.66666667	0	100	100	0	66.66666667	0	0	0	100	100	0	0	0	0	100	100	0	0	0	100	100	0	0	33.33333333	100	0	0	66.66666667	100	100	0	0	0
Arthrobacter_echigonensis_(T)	100	100	100	100	100	100	100	100	100	100	100	100	100	100	100	100	100	100	100	100	100	100	100	100	100	100	100	100	100	100	100	100	100	100	100	100	100
Arthrobacter_equi_(T)	100	33.33333333	33.33333333	33.33333333	33.33333333	33.33333333	33.33333333	33.33333333	33.33333333	0	0	0	0	0	0	33.33333333	0	0	0	0	0	33.33333333	0	0	0	0	33.33333333	0	0	0	0	0	0	0	0	0	0
Arthrobacter_flavus_(T)	100	93.33333333	100	93.33333333	93.33333333	100	100	100	93.33333333	100	100	100	100	100	100	100	66.66666667	66.66666667	100	100	100	93.33333333	0	100	100	100	93.33333333	100	100	100	100	100	100	100	93.33333333	86.66666667	86.66666667
Arthrobacter_gandavensis_(T)	100	100	100	100	100	100	100	100	100	100	100	100	100	100	100	100	0	0	100	100	75	0	0	87.5	100	87.5	75	100	100	100	75	100	100	100	62.5	37.5	0
Arthrobacter_gangotriensis_(T)	100	100	100	100	100	100	100	100	100	100	100	100	100	100	100	100	100	100	100	100	100	100	100	100	100	100	100	100	100	100	100	100	100	100	0	100	0
Arthrobacter_globiformis_(T)	100	41.66666667	70.83333333	41.66666667	29.16666667	100	95.83333333	41.66666667	83.33333333	8.333333333	0	0	91.66666667	91.66666667	29.16666667	79.16666667	0	0	45.83333333	50	0	0	0	62.5	54.16666667	0	0	54.16666667	50	25	33.33333333	50	50	66.66666667	0	0	0
Arthrobacter_halodurans_(T)	100	100	100	100	100	100	100	100	100	100	100	100	100	100	100	100	0	0	100	100	100	33.33333333	0	100	100	100	66.66666667	100	100	100	66.66666667	100	100	100	0	33.33333333	0
Arthrobacter_histidinolovorans_(T)	100	0	100	100	100	0	0	0	100	100	100	100	0	0	0	0	100	100	100	100	100	100	100	100	100	100	100	0	0	0	0	0	0	0	0	0	0
Arthrobacter_humicola_(T)	100	35.71428571	35.71428571	35.71428571	35.71428571	92.85714286	92.85714286	35.71428571	35.71428571	0	0	0	0	0	0	0	0	0	0	0	0	0	0	0	0	0	0	0	0	0	0	0	0	0	0	0	0
Arthrobacter_ilicis_(T)	100	0	100	100	100	100	100	100	0	100	100	100	100	100	0	0	100	100	100	100	100	100	100	100	100	100	100	0	100	0	0	0	0	100	0	0	0
Arthrobacter_kerguelensis_(T)	100	75	75	100	75	100	100	100	100	25	25	25	100	100	75	25	0	25	100	100	25	100	25	25	100	25	25	25	25	25	25	25	25	50	25	25	0
Arthrobacter_koreensis_(T)	100	100	100	100	100	100	100	66.66666667	66.66666667	100	100	100	100	100	66.66666667	66.66666667	0	0	33.33333333	66.66666667	66.66666667	66.66666667	0	33.33333333	66.66666667	66.66666667	66.66666667	33.33333333	66.66666667	66.66666667	66.66666667	66.66666667	66.66666667	66.66666667	66.66666667	66.66666667	66.66666667
Arthrobacter_luteolus_(T)	100	50	50	50	50	50	100	50	50	50	50	50	50	50	50	50	100	100	100	100	100	100	100	100	100	100	100	50	50	100	100	50	100	100	0	100	100
Arthrobacter_methylotrophus_(T)	100	66.66666667	66.66666667	66.66666667	66.66666667	66.66666667	100	66.66666667	66.66666667	66.66666667	66.66666667	33.33333333	100	100	66.66666667	66.66666667	100	100	100	100	100	100	0	100	100	66.66666667	66.66666667	100	100	100	100	100	100	100	66.66666667	66.66666667	66.66666667
Arthrobacter_monumenti_(T)	100	100	100	100	100	100	100	100	100	100	100	100	100	100	100	100	100	100	100	100	100	100	0	100	100	100	100	100	100	100	100	100	100	100	0	0	0
Arthrobacter_mysorens_(T)	100	45.83333333	45.83333333	45.83333333	50	50	54.16666667	54.16666667	50	45.83333333	45.83333333	45.83333333	45.83333333	45.83333333	54.16666667	45.83333333	0	0	29.16666667	62.5	0	0	0	58.33333333	70.83333333	0	0	66.66666667	66.66666667	20.83333333	12.5	58.33333333	75	45.83333333	0	0	0
Arthrobacter_nicotianae_(T)	100	100	100	100	100	100	100	100	50	100	100	100	100	100	100	100	0	0	0	0	0	0	0	0	0	0	0	0	0	0	0	0	0	0	0	0	0
Arthrobacter_nicotinovorans_(T)	100	8.333333333	8.333333333	95.83333333	75	83.33333333	95.83333333	95.83333333	8.333333333	0	91.66666667	95.83333333	95.83333333	95.83333333	100	8.333333333	0	0	0	16.66666667	0	4.166666667	0	0	50	4.166666667	0	0	0	0	0	0	0	12.5	0	0	0
Arthrobacter_niigatensis_(T)	100	33.33333333	33.33333333	33.33333333	33.33333333	100	100	33.33333333	33.33333333	100	33.33333333	100	100	100	100	33.33333333	33.33333333	100	100	100	100	33.33333333	33.33333333	100	100	33.33333333	33.33333333	100	100	100	33.33333333	100	100	100	0	33.33333333	33.33333333
Arthrobacter_nitroguajacolicus_(T)	100	66.15384615	64.61538462	73.84615385	80	81.53846154	78.46153846	86.15384615	83.07692308	53.84615385	66.15384615	64.61538462	73.84615385	72.30769231	75.38461538	63.07692308	0	3.076923077	60	61.53846154	15.38461538	29.23076923	60	84.61538462	95.38461538	76.92307692	96.92307692	18.46153846	61.53846154	61.53846154	60	61.53846154	61.53846154	70.76923077	0	52.30769231	0
Arthrobacter_oryzae_(T)	100	93.75	93.75	93.75	93.75	100	100	93.75	50	100	100	100	100	93.75	93.75	18.75	75	0	100	93.75	93.75	18.75	0	100	93.75	93.75	18.75	93.75	93.75	93.75	93.75	93.75	93.75	93.75	87.5	18.75	0
Arthrobacter_oxydans_(T)	100	22.22222222	33.33333333	11.11111111	0	11.11111111	11.11111111	33.33333333	44.44444444	0	0	0	11.11111111	22.22222222	0	0	0	0	0	0	0	0	0	0	0	0	0	0	0	0	0	0	0	0	0	0	0
Arthrobacter_parietis_(T)	100	33.33333333	33.33333333	100	66.66666667	66.66666667	66.66666667	66.66666667	66.66666667	0	0	66.66666667	66.66666667	33.33333333	33.33333333	33.33333333	0	0	0	0	0	0	0	0	0	0	0	0	0	0	0	0	0	0	0	0	0
Arthrobacter_pascens_(T)	100	20	20	6.666666667	20	100	93.33333333	20	33.33333333	0	0	0	86.66666667	100	0	0	0	0	40	40	0	0	0	0	0	0	0	0	0	0	0	0	0	53.33333333	0	0	0
Arthrobacter_phenanthrenivorans_(T)	100	100	100	100	100	100	100	100	100	44.44444444	66.66666667	33.33333333	100	100	11.11111111	11.11111111	0	0	33.33333333	88.88888889	0	0	0	0	88.88888889	0	0	0	22.22222222	11.11111111	11.11111111	33.33333333	11.11111111	11.11111111	0	0	0
Arthrobacter_pigmenti_(T)	100	100	100	100	100	100	100	100	100	100	100	100	100	100	100	100	100	100	100	100	100	100	0	100	100	100	100	0	100	100	100	100	100	100	0	100	100
Arthrobacter_polychromogenes_(T)	100	100	100	100	100	100	100	100	100	0	0	0	100	100	100	33.33333333	0	0	0	0	0	0	0	0	0	0	0	0	0	0	0	0	0	0	0	0	0
Arthrobacter_protophormiae_(T)	100	100	100	100	100	100	100	100	100	100	100	100	100	100	100	100	0	0	33.33333333	100	55.55555556	0	0	0	33.33333333	0	0	0	0	0	0	0	0	22.22222222	0	0	0
Arthrobacter_psychrochitiniphilus_(T)	100	85.71428571	100	71.42857143	71.42857143	85.71428571	85.71428571	57.14285714	71.42857143	100	71.42857143	71.42857143	85.71428571	85.71428571	57.14285714	57.14285714	100	100	100	100	57.14285714	42.85714286	0	71.42857143	42.85714286	28.57142857	14.28571429	71.42857143	42.85714286	42.85714286	28.57142857	42.85714286	42.85714286	42.85714286	14.28571429	28.57142857	14.28571429
Arthrobacter_psychrophenolicus_(T)	100	50	100	50	50	100	50	50	100	100	100	100	100	100	100	100	0	0	0	50	50	0	100	100	50	50	0	0	50	50	0	50	50	50	0	50	0
Arthrobacter_rhombi_(T)	100	100	100	100	100	100	100	100	50	100	100	100	100	100	100	50	0	0	66.66666667	66.66666667	33.33333333	0	33.33333333	66.66666667	83.33333333	16.66666667	0	66.66666667	100	66.66666667	16.66666667	50	66.66666667	16.66666667	0	0	0
Arthrobacter_roseus_(T)	100	57.14285714	57.14285714	57.14285714	57.14285714	57.14285714	57.14285714	57.14285714	57.14285714	57.14285714	57.14285714	57.14285714	57.14285714	100	57.14285714	57.14285714	57.14285714	42.85714286	100	100	57.14285714	57.14285714	100	100	100	57.14285714	57.14285714	42.85714286	57.14285714	57.14285714	57.14285714	57.14285714	57.14285714	85.71428571	0	0	0
Arthrobacter_russicus_(T)	100	100	100	100	100	100	100	100	0	100	100	100	100	100	100	0	100	100	100	100	100	0	100	100	100	100	0	100	100	100	0	100	100	0	100	0	0
Arthrobacter_sanguinis_(T)	100	100	100	100	100	100	100	100	100	100	100	100	100	100	100	100	100	100	100	100	100	100	100	100	100	100	100	100	100	100	100	100	100	100	100	100	100
Arthrobacter_scleromae_(T)	100	100	100	100	100	100	100	100	100	100	100	100	100	100	100	100	0	0	100	100	100	0	0	100	100	100	0	100	100	100	100	100	100	100	0	0	0
Arthrobacter_siccitolerans	100	25	50	25	25	100	100	50	25	100	100	75	75	100	100	50	0	0	50	50	0	0	0	0	0	0	0	0	0	0	0	0	0	0	0	0	0
Arthrobacter_soli_(T)	100	87.5	100	100	100	100	100	100	25	100	100	100	100	100	100	87.5	0	18.75	100	100	87.5	6.25	0	100	100	100	0	18.75	100	100	0	100	100	18.75	0	6.25	0
Arthrobacter_sp._A33	100	100	100	100	100	100	100	100	100	100	100	100	100	100	100	100	100	100	100	100	100	100	100	100	100	100	100	100	100	100	100	100	100	100	0	100	0
Arthrobacter_sp._DSXY973	100	66.66666667	100	100	66.66666667	100	100	100	100	100	66.66666667	66.66666667	100	100	100	100	66.66666667	66.66666667	100	100	100	100	66.66666667	100	100	66.66666667	66.66666667	100	100	100	100	100	100	100	0	100	66.66666667
Arthrobacter_sp._NIO-08	100	0	0	0	0	100	100	0	0	0	0	0	100	100	0	0	0	0	100	100	0	0	0	100	100	0	0	0	100	0	0	100	100	100	0	0	0
Arthrobacter_sp._THG-GM18	100	0	0	12.5	0	0	0	0	12.5	0	0	0	0	0	0	0	0	0	0	0	0	0	0	0	0	0	0	0	0	0	0	0	0	12.5	0	0	0
Arthrobacter_stackebrandtii_(T)	100	100	100	100	100	100	100	100	100	100	100	100	100	100	100	100	100	100	100	100	100	100	100	100	100	100	100	100	100	100	100	100	100	100	0	100	100
Arthrobacter_subterraneus_(T)	100	100	100	100	100	66.66666667	50	100	100	100	100	100	16.66666667	16.66666667	100	100	0	0	16.66666667	16.66666667	0	0	0	16.66666667	16.66666667	0	0	16.66666667	16.66666667	0	0	16.66666667	16.66666667	16.66666667	0	0	0
Arthrobacter_sulfonivorans_(T)	100	5.882352941	5.882352941	5.882352941	5.882352941	17.64705882	88.23529412	5.882352941	5.882352941	5.882352941	5.882352941	5.882352941	11.76470588	11.76470588	11.76470588	5.882352941	0	0	17.64705882	100	29.41176471	5.882352941	0	17.64705882	47.05882353	17.64705882	5.882352941	17.64705882	11.76470588	76.47058824	47.05882353	11.76470588	23.52941176	58.82352941	0	0	0
Arthrobacter_sulfureus_(T)	100	30	30	30	30	60	100	30	20	10	20	10	10	80	30	10	0	0	0	80	30	0	0	0	70	10	0	0	50	20	0	60	30	10	10	10	10
Arthrobacter_tecti_(T)	100	75	75	75	75	75	100	100	100	75	75	50	50	100	100	100	0	0	0	75	100	75	25	25	100	100	75	0	50	50	50	0	0	100	0	75	0
Arthrobacter_tumbae_(T)	100	100	100	100	100	100	100	100	100	100	100	100	100	100	100	100	100	100	100	100	100	100	0	100	100	100	100	100	100	100	100	100	100	100	100	100	100
Arthrobacter_uratoxydans_(T)	100	100	100	100	100	100	100	100	100	100	100	100	100	100	100	100	0	0	100	100	100	100	0	100	100	100	100	100	100	100	100	100	100	100	100	100	100
Arthrobacter_ureafaciens_(T)	100	3.03030303	81.81818182	87.87878788	3.03030303	100	96.96969697	6.060606061	3.03030303	90.90909091	39.39393939	0	87.87878788	75.75757576	0	0	90.90909091	78.78787879	100	100	87.87878788	78.78787879	0	90.90909091	90.90909091	0	0	3.03030303	9.090909091	0	3.03030303	87.87878788	90.90909091	6.060606061	0	0	0
Arthrobacter_woluwensis_(T)	100	100	100	100	100	100	100	100	100	100	100	75	100	100	100	91.66666667	100	100	100	100	100	100	0	100	100	100	0	91.66666667	100	100	83.33333333	100	100	100	0	0	0
Asaia_astilbis_(T)	100	100	100	100	100	100	100	100	100	0	100	0	0	0	0	0	0	100	100	100	100	100	100	0	100	100	100	0	0	0	0	0	0	0	0	0	0
Asaia_bogorensis_(T)	100	92.5	92.5	92.5	92.5	92.5	92.5	95	97.5	90	92.5	80	90	92.5	90	90	100	87.5	87.5	100	97.5	97.5	87.5	87.5	100	97.5	97.5	87.5	87.5	95	92.5	100	97.5	97.5	97.5	97.5	97.5
Asaia_krungthepensis_(T)	100	0	0	40	0	0	0	20	0	0	40	0	0	0	10	10	50	0	10	20	100	100	50	60	50	100	100	0	0	0	0	0	0	0	0	0	0
Asaia_lannensis_(T)	100	90	80	100	100	100	90	100	100	0	0	100	0	0	100	100	0	90	0	0	0	0	90	0	0	0	0	50	50	100	100	0	0	0	0	0	0
Asaia_platycodi_(T)	100	0	0	0	33.33333333	0	0	100	100	0	0	0	0	0	0	66.66666667	0	0	0	0	0	0	0	0	0	0	33.33333333	0	0	33.33333333	66.66666667	0	0	0	0	0	0
Asaia_prunellae	100	0	0	0	0	0	0	0	0	0	0	0	0	0	0	0	0	0	0	0	0	0	0	0	0	0	0	0	0	0	0	0	0	0	0	0	0
Asaia_siamensis_(T)	100	0	0	0	0	100	100	100	100	0	0	0	100	80	100	80	0	0	0	0	0	0	0	0	0	0	0	0	0	80	100	0	100	100	0	0	0
Asticcacaulis_excentricus	100	0	69.23076923	100	100	100	100	92.30769231	100	7.692307692	100	76.92307692	100	100	100	100	100	100	100	100	100	100	100	100	100	100	100	100	100	100	100	100	100	100	100	100	100
Asticcacaulis_excentricus_(T)	100	100	100	100	100	100	100	100	100	100	100	100	100	100	100	100	100	100	100	100	100	100	100	100	100	100	100	0	0	100	100	0	0	0	0	0	0
Asticcacaulis_solisilvae	100	100	100	100	100	100	100	100	100	100	100	100	100	100	100	100	100	100	100	100	100	100	100	100	100	100	100	100	100	100	100	100	100	100	100	100	0
Atopobium_minutum_(T)	100	100	100	100	100	100	100	100	100	100	100	100	100	100	100	100	50	100	100	100	100	66.66666667	100	100	100	100	83.33333333	100	100	100	100	100	100	100	100	83.33333333	66.66666667
Atopobium_rimae_(T)	100	37.5	75	37.5	37.5	37.5	37.5	37.5	100	100	100	100	43.75	37.5	100	100	93.75	93.75	37.5	37.5	100	100	37.5	37.5	37.5	100	100	37.5	37.5	50	100	37.5	68.75	100	100	100	100
Atopobium_vaginae_(T)	100	100	100	100	100	100	100	100	100	100	100	100	100	100	100	100	100	100	100	100	100	0	100	100	100	100	100	100	100	100	100	100	100	100	100	0	0
Atopococcus_tabaci_(T)	100	100	100	100	100	100	100	100	100	100	100	100	100	100	100	100	100	100	100	100	100	100	100	100	100	100	100	100	100	100	100	100	100	100	100	100	100
Atopostipes_suicloacalis_(T)	100	100	100	100	100	100	100	100	100	100	100	100	100	100	100	100	100	100	100	100	100	100	100	100	100	100	100	100	100	100	100	100	100	100	100	100	100
Aurantimonas_altamirensis_(T)	100	100	100	100	100	100	100	100	100	100	100	100	100	100	100	100	100	100	100	85.71428571	57.14285714	100	100	100	71.42857143	57.14285714	100	100	71.42857143	100	100	28.57142857	71.42857143	100	42.85714286	57.14285714	100
Aurantimonas_coralicida_(T)	100	100	100	100	100	100	100	100	100	100	100	100	100	100	100	100	100	100	100	100	100	100	100	100	100	100	100	100	100	100	100	100	100	100	100	100	100
Aurantimonas_frigidaquae_(T)	100	100	100	100	100	100	100	100	100	100	100	100	100	100	100	100	100	100	100	100	100	50	100	100	100	100	50	100	100	100	100	100	100	100	100	50	0
Aurantimonas_manganoxydans_(T)	100	0	0	0	0	0	0	0	0	0	0	0	0	0	0	0	0	0	0	0	0	0	0	0	0	0	0	0	0	0	0	0	0	0	0	0	0
Aurantimonas_sp._LZB041	100	100	100	100	100	100	100	100	100	100	100	100	100	100	100	100	100	100	100	100	100	100	100	100	100	100	100	100	100	100	100	100	100	100	100	100	100
Aurantimonas_ureilytica_(T)	100	50	100	100	100	100	100	100	50	83.33333333	66.66666667	100	100	100	100	50	66.66666667	100	100	100	100	50	100	100	100	100	50	100	100	100	100	100	100	83.33333333	50	50	33.33333333
Auraticoccus_monumenti_(T)	100	100	100	100	100	100	100	100	100	100	100	100	100	100	100	100	100	100	100	100	100	100	100	100	100	100	100	100	100	100	100	100	100	100	100	100	100
Aureimonas_ferruginea	100	100	100	100	100	100	100	100	100	100	100	100	100	100	100	100	100	100	100	100	100	100	100	100	100	100	100	100	100	100	100	100	100	100	100	100	100
Aureimonas_jatrophae_(T)	100	80	80	100	100	100	100	100	100	80	100	80	80	80	100	100	100	100	100	100	100	100	100	100	100	100	100	100	100	100	100	100	100	100	100	100	100
Aureimonas_phyllosphaerae_(T)	100	54.54545455	63.63636364	54.54545455	63.63636364	72.72727273	81.81818182	72.72727273	72.72727273	63.63636364	63.63636364	72.72727273	90.90909091	90.90909091	90.90909091	90.90909091	81.81818182	90.90909091	90.90909091	90.90909091	90.90909091	100	81.81818182	90.90909091	90.90909091	90.90909091	100	90.90909091	90.90909091	90.90909091	100	90.90909091	90.90909091	90.90909091	81.81818182	90.90909091	81.81818182
Aureimonas_rubiginis	100	100	100	100	100	100	100	100	100	100	100	100	100	100	100	100	100	100	100	100	100	100	100	100	100	100	100	100	100	100	100	100	100	100	100	100	100
Aureispira_marina_(T)	100	100	100	100	75	75	100	100	100	75	100	75	75	100	100	100	75	75	75	100	100	100	75	75	100	100	100	75	75	75	100	75	100	100	100	100	100
Aureispira_maritima_(T)	100	100	100	100	100	100	66.66666667	100	100	100	100	100	100	100	100	100	100	100	100	100	100	100	100	100	100	100	100	100	66.66666667	100	66.66666667	66.66666667	100	66.66666667	100	33.33333333	0
Auritidibacter_ignavus_(T)	100	100	100	100	100	100	100	100	100	100	100	40	20	80	100	100	100	80	20	20	100	100	20	20	20	100	100	0	20	20	20	20	20	20	20	100	100
Austwickia_chelonae_(T)	100	100	100	100	100	100	100	100	100	100	100	100	100	100	100	100	100	100	100	100	100	100	100	100	100	100	100	100	100	100	100	100	100	100	100	100	0
Avibacterium_paragallinarum_(T)	100	80	60	60	60	80	70	60	100	60	60	60	70	60	60	90	60	60	50	60	70	80	60	40	40	70	70	0	0	40	50	0	40	60	0	70	70
Azoarcus_anaerobius_(T)	100	100	100	100	100	100	100	100	100	100	100	100	100	100	100	100	100	100	100	100	100	100	0	0	0	100	100	0	100	100	100	100	100	100	100	100	100
Azoarcus_buckelii_(T)	100	100	100	100	100	100	100	100	100	100	100	100	100	100	100	100	50	100	100	100	100	50	100	100	100	100	50	100	100	100	50	100	100	50	100	100	50
Azoarcus_evansii_(T)	100	0	90.47619048	19.04761905	0	0	33.33333333	28.57142857	0	71.42857143	0	0	0	9.523809524	14.28571429	0	52.38095238	42.85714286	42.85714286	52.38095238	57.14285714	42.85714286	0	0	9.523809524	0	0	0	0	0	0	0	0	4.761904762	0	0	0
Azoarcus_indigens_(T)	100	100	100	100	100	100	100	100	100	100	100	100	100	100	100	100	100	100	100	100	100	100	100	100	100	100	100	100	100	100	100	100	100	100	100	100	75
Azoarcus_olearius	100	100	100	100	100	100	100	100	100	100	100	100	100	100	100	100	100	100	100	100	100	100	100	100	100	100	100	71.42857143	100	100	100	71.42857143	100	100	100	100	100
Azoarcus_toluclasticus_(T)	100	100	100	100	100	100	100	100	100	100	100	100	100	100	100	100	100	100	100	100	100	100	100	100	100	100	100	100	100	100	100	100	100	100	100	100	100
Azoarcus_tolulyticus_(T)	100	0	16.66666667	16.66666667	0	16.66666667	50	16.66666667	0	33.33333333	0	0	0	100	83.33333333	0	100	50	100	100	100	66.66666667	0	66.66666667	100	100	0	0	100	100	0	100	100	100	83.33333333	83.33333333	0
Azohydromonas_australica_(T)	100	100	100	100	100	100	100	100	100	100	100	100	100	100	100	100	100	100	100	100	100	100	66.66666667	100	100	66.66666667	100	100	100	100	100	100	100	100	100	100	100
Azohydromonas_lata_(T)	100	100	100	100	100	100	100	100	100	100	100	100	100	100	100	100	100	100	100	100	100	100	100	100	100	50	100	100	100	100	100	75	75	100	0	50	100
Azomonas_agilis_(T)	100	100	100	100	100	100	100	100	100	100	100	100	100	100	100	100	100	100	100	100	100	100	100	100	100	100	100	100	100	100	100	100	100	100	25	100	75
Azonexus_caeni_(T)	100	100	100	100	100	100	100	100	100	100	100	100	100	100	100	100	100	100	100	100	100	100	100	100	100	100	100	100	100	100	100	100	100	100	100	100	50
Azonexus_fungiphilus_(T)	100	100	100	100	100	100	100	100	100	100	100	100	100	100	100	100	100	100	100	100	100	100	100	100	100	100	100	100	100	100	100	100	100	100	100	100	0
Azonexus_hydrophilus_(T)	100	100	75	100	100	100	100	100	100	100	100	100	100	100	100	100	75	75	75	75	75	75	75	100	100	75	100	75	75	75	75	75	75	100	0	0	0
Azorhizobium_doebereinerae_(T)	100	100	100	100	100	0	100	100	100	100	100	100	0	100	100	50	50	50	0	50	50	0	50	50	50	50	50	0	0	0	0	0	0	0	0	0	0
Azospira_oryzae_(T)	100	100	100	100	100	100	100	100	100	100	100	100	100	100	100	100	100	100	100	100	100	100	100	100	100	100	100	100	100	100	100	100	100	100	30	100	90
Azospira_restricta_(T)	100	100	100	100	100	100	100	100	100	100	100	100	100	100	100	100	100	100	100	100	100	100	100	100	100	100	100	100	100	100	100	100	100	100	100	100	100
Azospirillum_amazonense	100	100	100	100	100	100	100	100	100	100	100	100	100	100	100	100	100	100	100	100	100	100	100	100	100	100	100	100	100	100	100	100	100	100	100	100	100
Azospirillum_brasilense_(T)	100	13.63636364	13.63636364	63.63636364	15.90909091	18.18181818	25	22.72727273	20.45454545	22.72727273	93.18181818	15.90909091	22.72727273	25	27.27272727	31.81818182	100	100	90.90909091	97.72727273	100	100	100	100	100	100	100	15.90909091	56.81818182	61.36363636	75	15.90909091	22.72727273	75	43.18181818	100	95.45454545
Azospirillum_canadense_(T)	100	100	100	100	100	100	100	100	100	100	100	22.22222222	100	100	100	100	100	11.11111111	100	100	100	55.55555556	11.11111111	100	100	100	55.55555556	100	100	100	55.55555556	100	100	100	44.44444444	55.55555556	44.44444444
Azospirillum_fermentarium	100	100	100	100	100	100	100	100	100	100	100	100	100	100	100	100	100	100	100	100	100	100	100	100	100	100	100	100	100	100	100	100	100	100	100	100	100
Azospirillum_formosense_(T)	100	2.083333333	2.083333333	2.083333333	2.083333333	2.083333333	2.083333333	2.083333333	2.083333333	2.083333333	6.25	2.083333333	2.083333333	2.083333333	2.083333333	2.083333333	100	100	100	100	100	100	100	100	100	100	100	0	0	0	0	0	0	0	0	0	0
Azospirillum_humicireducens	100	100	100	100	100	100	100	100	100	100	100	100	100	100	100	100	100	100	100	100	100	100	100	100	100	100	100	100	100	100	100	100	100	100	0	100	100
Azospirillum_irakense_(T)	100	75	75	100	100	100	100	75	75	75	100	100	100	100	100	100	100	100	100	100	100	75	100	100	100	100	100	50	100	75	100	75	75	100	100	50	25
Azospirillum_lipoferum_(T)	100	100	100	100	83.33333333	100	100	100	100	83.33333333	100	50	83.33333333	100	100	100	0	0	33.33333333	100	100	100	0	50	83.33333333	100	100	16.66666667	16.66666667	83.33333333	100	16.66666667	100	100	100	100	100
Azospirillum_melinis_(T)	100	100	100	100	100	100	100	100	100	100	100	100	100	100	100	100	20	60	80	60	20	80	20	60	40	20	80	60	40	40	60	40	40	60	20	40	40
Azospirillum_oryzae_(T)	100	100	100	0	100	100	100	100	100	100	0	100	100	100	100	100	0	0	25	25	0	0	0	25	25	0	0	75	75	100	25	75	100	25	75	0	0
Azospirillum_picis_(T)	100	50	50	50	50	50	50	50	50	50	50	50	50	50	50	50	100	100	100	100	100	100	100	50	50	100	100	50	50	50	50	50	50	50	50	50	0
Azospirillum_rugosum_(T)	100	100	100	100	100	100	100	100	100	100	100	100	100	100	100	100	100	100	100	100	100	100	100	100	100	100	100	100	100	100	100	100	100	100	100	100	100
Azospirillum_sp._CC-LY736	100	100	100	100	100	100	100	100	100	100	100	100	100	100	100	100	100	100	100	100	100	100	100	100	100	100	100	100	100	100	100	100	100	100	100	100	100
Azospirillum_zeae_(T)	100	8	8	12	4	16	24	8	36	8	8	4	16	20	8	40	0	0	4	8	12	48	0	4	24	12	48	0	4	12	28	12	16	40	8	36	32
Azotobacter_armeniacus_(T)	100	14.28571429	14.28571429	14.28571429	14.28571429	100	100	14.28571429	14.28571429	14.28571429	14.28571429	14.28571429	100	100	14.28571429	14.28571429	14.28571429	14.28571429	14.28571429	14.28571429	14.28571429	14.28571429	14.28571429	14.28571429	14.28571429	14.28571429	14.28571429	100	28.57142857	14.28571429	14.28571429	14.28571429	14.28571429	14.28571429	14.28571429	14.28571429	14.28571429
Azotobacter_chroococcum_(T)	100	100	100	100	100	100	100	100	100	100	100	100	100	100	81.81818182	54.54545455	100	100	100	100	100	72.72727273	100	100	90.90909091	18.18181818	27.27272727	100	45.45454545	81.81818182	81.81818182	0	18.18181818	100	18.18181818	18.18181818	18.18181818
Azotobacter_nigricans_(T)	100	100	100	100	100	100	100	100	100	100	100	100	100	100	100	100	100	100	100	100	100	100	100	100	100	100	100	100	100	100	100	100	100	100	100	100	100
Azotobacter_salinestris_(T)	100	92.85714286	100	100	100	100	100	85.71428571	85.71428571	100	100	100	100	100	78.57142857	85.71428571	85.71428571	85.71428571	100	85.71428571	85.71428571	92.85714286	0	85.71428571	85.71428571	42.85714286	78.57142857	85.71428571	85.71428571	71.42857143	85.71428571	78.57142857	71.42857143	85.71428571	0	78.57142857	78.57142857
Azotobacter_vinelandii_(T)	100	100	100	100	100	100	100	96.66666667	100	100	100	100	100	100	100	100	100	100	100	100	100	100	100	100	100	100	100	80	80	93.33333333	93.33333333	80	86.66666667	90	73.33333333	80	66.66666667
Azovibrio_restrictus_(T)	100	100	100	100	100	100	100	100	100	100	100	100	100	100	100	100	100	100	100	100	100	100	100	100	100	100	100	100	100	100	100	100	100	100	100	100	100
Bacillus_acidiceler_(T)	100	89.47368421	94.73684211	94.73684211	94.73684211	94.73684211	94.73684211	94.73684211	94.73684211	89.47368421	89.47368421	78.94736842	89.47368421	78.94736842	89.47368421	89.47368421	0	0	0	0	0	0	0	0	0	0	0	0	0	0	0	0	0	0	0	0	0
Bacillus_acidicola_(T)	100	50	100	100	50	100	50	50	50	50	100	100	100	100	100	100	0	0	0	0	50	100	0	100	50	50	100	0	50	50	100	0	100	100	50	50	50
Bacillus_acidiproducens_(T)	100	100	100	100	100	100	100	100	100	100	100	100	100	100	100	100	100	100	100	100	100	100	100	100	100	100	100	100	100	100	0	0	100	0	100	0	0
Bacillus_aeolius_(T)	100	100	100	100	100	100	100	100	100	100	100	100	100	100	100	100	100	100	0	0	100	0	0	0	0	100	0	0	0	100	0	0	0	0	100	0	0
Bacillus_agaradhaerens_(T)	100	100	100	100	100	100	100	100	100	100	100	100	100	100	100	100	0	77.77777778	88.88888889	88.88888889	55.55555556	55.55555556	0	88.88888889	88.88888889	88.88888889	88.88888889	66.66666667	88.88888889	88.88888889	88.88888889	11.11111111	88.88888889	88.88888889	44.44444444	66.66666667	55.55555556
Bacillus_aidingensis_(T)	100	100	100	100	100	100	100	100	100	100	100	100	100	100	100	100	100	100	100	100	100	100	0	100	100	100	100	0	100	100	100	100	100	100	100	100	100
Bacillus_akibai_(T)	100	100	100	100	100	100	100	100	100	83.33333333	100	100	100	100	100	100	16.66666667	16.66666667	16.66666667	16.66666667	16.66666667	16.66666667	16.66666667	16.66666667	16.66666667	16.66666667	16.66666667	16.66666667	16.66666667	100	100	16.66666667	66.66666667	100	100	100	0
Bacillus_alcalophilus_(T)	100	77.77777778	77.77777778	100	100	100	88.88888889	77.77777778	66.66666667	66.66666667	88.88888889	88.88888889	88.88888889	88.88888889	66.66666667	66.66666667	44.44444444	44.44444444	55.55555556	66.66666667	66.66666667	66.66666667	77.77777778	88.88888889	66.66666667	66.66666667	66.66666667	22.22222222	33.33333333	66.66666667	66.66666667	0	11.11111111	66.66666667	0	33.33333333	11.11111111
Bacillus_algicola_(T)	100	100	100	100	100	100	100	100	100	100	100	100	100	100	100	100	100	0	100	100	52.94117647	58.82352941	100	100	100	76.47058824	100	100	100	82.35294118	100	0	52.94117647	100	52.94117647	52.94117647	52.94117647
Bacillus_alkalinitrilicus_(T)	100	50	100	83.33333333	100	50	50	83.33333333	66.66666667	83.33333333	83.33333333	100	50	50	66.66666667	33.33333333	16.66666667	66.66666667	33.33333333	33.33333333	16.66666667	16.66666667	16.66666667	16.66666667	16.66666667	16.66666667	16.66666667	16.66666667	33.33333333	50	33.33333333	16.66666667	33.33333333	33.33333333	0	16.66666667	16.66666667
Bacillus_alkalitelluris_(T)	100	100	100	100	100	100	100	100	100	100	100	100	100	100	100	100	100	100	100	100	100	100	100	100	100	100	100	100	100	100	100	100	100	100	100	100	100
Bacillus_altitudinis_(T)	100	0	0	0	0	0	0	0	0	0	0	0	0	0	0	0	0	0	0	0	0	0	0	0	0	0	0	0	0	0	0	0	0	0	0	0	0
Bacillus_alveayuensis_(T)	100	100	100	100	100	100	100	100	100	100	100	100	100	100	100	100	100	100	100	100	100	100	100	100	100	100	100	100	100	100	100	100	100	100	100	100	100
Bacillus_amyloliquefaciens_(T)	100	13.20582878	57.10382514	16.93989071	14.66302368	13.75227687	14.571949	11.6575592	14.29872495	30.23679417	13.66120219	13.84335155	13.29690346	13.38797814	11.11111111	11.83970856	99.45355191	99.63570128	99.36247723	99.36247723	85.79234973	69.3989071	99.27140255	99.08925319	98.99817851	16.12021858	14.20765027	99.36247723	99.27140255	16.66666667	22.22222222	96.08378871	16.66666667	15.66484517	10.10928962	1.548269581	8.925318761
Bacillus_aquimaris_(T)	100	5.747126437	3.448275862	3.448275862	5.747126437	5.747126437	9.195402299	73.56321839	96.55172414	2.298850575	2.298850575	6.896551724	4.597701149	5.747126437	51.72413793	78.16091954	3.448275862	21.83908046	0	0	18.3908046	42.52873563	0	0	0	0	0	0	0	63.2183908	62.06896552	0	0	0	0	0	0
Bacillus_arsenicus_(T)	100	100	100	100	100	100	100	100	100	100	100	100	100	100	100	100	100	100	100	50	50	100	0	50	50	50	50	50	50	50	100	50	50	50	50	50	50
Bacillus_aryabhattai	100	89.36170213	90.07092199	4.609929078	3.90070922	4.432624113	4.078014184	4.787234043	96.45390071	90.78014184	93.26241135	94.68085106	94.32624113	95.39007092	93.26241135	99.11347518	56.02836879	63.82978723	67.19858156	62.94326241	60.81560284	84.21985816	0	0	0	0	0	0	0	0	0.354609929	0	0	0.177304965	0	0	0.177304965
Bacillus_asahii_(T)	100	100	100	100	100	100	100	100	100	100	88.88888889	88.88888889	100	100	100	100	88.88888889	88.88888889	100	88.88888889	100	100	0	33.33333333	33.33333333	88.88888889	88.88888889	33.33333333	22.22222222	33.33333333	88.88888889	11.11111111	33.33333333	88.88888889	22.22222222	88.88888889	66.66666667
Bacillus_aurantiacus_(T)	100	100	100	100	100	100	100	100	100	100	100	100	100	100	100	100	0	100	66.66666667	66.66666667	100	0	0	0	0	0	0	0	0	66.66666667	0	0	0	0	0	0	0
Bacillus_azotoformans_(T)	100	25	50	50	50	25	25	50	50	50	50	50	25	25	50	25	50	50	25	50	50	50	50	50	50	50	50	25	25	25	25	25	25	25	25	25	25
Bacillus_barbaricus_(T)	100	100	0	100	100	100	100	100	100	66.66666667	100	100	100	100	100	100	0	0	0	0	0	0	100	0	0	100	0	0	0	100	0	0	50	0	100	0	0
Bacillus_bataviensis_(T)	100	26.31578947	36.84210526	26.31578947	31.57894737	36.84210526	31.57894737	42.10526316	42.10526316	26.31578947	26.31578947	26.31578947	26.31578947	15.78947368	36.84210526	36.84210526	0	0	0	0	57.89473684	73.68421053	0	0	0	73.68421053	68.42105263	0	0	73.68421053	68.42105263	0	5.263157895	42.10526316	0	10.52631579	0
Bacillus_beijingensis_(T)	100	0	50	0	0	50	50	0	0	100	0	0	50	50	0	0	50	50	50	100	50	50	0	50	50	0	0	50	0	50	0	0	50	50	0	0	0
Bacillus_benzoevorans_(T)	100	0	50	50	0	50	100	100	0	50	0	0	100	100	100	0	0	0	50	0	50	0	0	50	0	100	0	0	0	100	0	0	100	0	0	0	0
Bacillus_beringensis_(T)	100	100	100	100	100	100	100	100	100	16.66666667	83.33333333	83.33333333	83.33333333	83.33333333	83.33333333	83.33333333	16.66666667	16.66666667	50	33.33333333	33.33333333	33.33333333	0	83.33333333	83.33333333	83.33333333	83.33333333	66.66666667	66.66666667	66.66666667	66.66666667	50	66.66666667	66.66666667	83.33333333	83.33333333	83.33333333
Bacillus_berkeleyi_(T)	100	100	100	100	100	100	100	100	100	66.66666667	66.66666667	100	100	66.66666667	66.66666667	66.66666667	66.66666667	50	50	66.66666667	66.66666667	66.66666667	50	83.33333333	100	100	100	50	66.66666667	66.66666667	50	0	83.33333333	100	16.66666667	66.66666667	0
Bacillus_beveridgei_(T)	100	20	20	20	20	20	20	20	20	20	20	20	20	20	20	20	20	20	40	40	100	80	20	60	40	100	100	40	80	100	100	20	40	80	20	20	20
Bacillus_boroniphilus_(T)	100	100	75	100	100	100	100	100	100	75	100	100	100	100	100	100	75	75	75	75	75	75	0	100	0	100	100	0	0	100	100	0	100	100	100	100	100
Bacillus_butanolivorans_(T)	100	100	100	100	100	100	100	100	100	100	100	100	100	100	100	100	0	0	0	100	100	100	0	0	0	100	100	0	0	100	100	0	100	100	100	100	100
Bacillus_carboniphilus_(T)	100	100	100	100	100	100	100	100	100	50	100	50	50	50	100	100	0	0	50	50	50	50	0	50	50	50	50	50	50	50	50	50	50	50	50	50	50
Bacillus_cecembensis_(T)	100	66.66666667	100	100	100	100	100	100	100	100	100	100	100	100	100	100	100	100	100	100	100	100	100	33.33333333	100	100	100	66.66666667	100	100	100	0	100	100	0	100	0
Bacillus_cellulosilyticus_(T)	100	50	50	50	50	50	50	50	50	100	50	50	50	50	50	50	100	100	100	100	50	100	50	50	50	50	50	100	50	50	100	0	50	50	50	50	50
Bacillus_cereus	100	100	100	91.66666667	91.66666667	100	100	91.66666667	87.5	100	41.66666667	41.66666667	87.5	100	75	41.66666667	100	100	100	100	100	100	0	95.83333333	75	12.5	0	0	0	0	0	0	95.83333333	87.5	0	0	0
Bacillus_cereus_(T)	100	78.56861974	91.82068423	92.09594967	90.87691703	84.82107747	86.19740464	90.95556429	90.24773889	94.49469131	95.75304758	95.47778215	90.05112072	89.50058985	95.08454581	94.37672041	99.37082186	99.6460873	97.67990562	97.28666929	99.25285096	99.2921746	99.33149823	96.81478569	97.36531656	99.09555643	99.13488006	56.78332678	83.32677939	97.56193472	93.00039324	54.6991742	88.00629178	91.6633897	97.95517106	97.28666929	92.0173024
Bacillus_chungangensis_(T)	100	100	100	100	100	100	100	100	100	100	100	100	100	100	100	100	100	100	100	100	100	100	100	100	100	100	100	100	100	100	100	100	100	100	100	100	100
Bacillus_cibi_(T)	100	83.33333333	66.66666667	83.33333333	100	100	83.33333333	66.66666667	66.66666667	0	0	0	0	0	0	0	0	0	66.66666667	0	0	0	0	0	0	0	0	0	0	0	0	0	0	0	0	0	0
Bacillus_circulans_(T)	100	82.60869565	86.95652174	91.30434783	84.7826087	86.95652174	86.95652174	86.95652174	86.95652174	84.7826087	91.30434783	78.26086957	82.60869565	82.60869565	78.26086957	76.08695652	86.95652174	89.13043478	91.30434783	91.30434783	86.95652174	86.95652174	100	91.30434783	91.30434783	89.13043478	86.95652174	86.95652174	86.95652174	86.95652174	89.13043478	67.39130435	86.95652174	84.7826087	76.08695652	80.43478261	80.43478261
Bacillus_clarkii_(T)	100	0	0	0	0	0	100	100	0	0	0	0	0	100	100	0	0	0	0	100	100	0	0	0	100	100	0	0	100	100	0	0	100	100	0	100	0
Bacillus_clausii_(T)	100	52	44	40	40	44	40	44	92	48	48	48	48	48	48	84	0	0	0	4	4	80	0	0	0	0	88	0	0	0	92	0	0	88	0	68	56
Bacillus_coagulans_(T)	100	100	100	100	100	100	100	100	100	100	100	100	100	96.42857143	100	100	100	100	100	100	100	100	98.21428571	100	42.85714286	100	100	89.28571429	42.85714286	100	100	37.5	96.42857143	100	92.85714286	96.42857143	100
Bacillus_coahuilensis_(T)	100	100	100	100	100	100	100	100	100	100	100	100	100	100	100	100	40	60	40	80	100	100	40	40	100	100	100	40	100	100	100	20	100	100	100	100	80
Bacillus_cohnii_(T)	100	88.88888889	88.88888889	94.44444444	94.44444444	88.88888889	88.88888889	100	100	88.88888889	88.88888889	88.88888889	88.88888889	88.88888889	100	100	0	0	72.22222222	88.88888889	100	94.44444444	0	88.88888889	88.88888889	100	100	0	88.88888889	88.88888889	88.88888889	77.77777778	88.88888889	88.88888889	100	100	11.11111111
Bacillus_composti	100	100	100	100	100	100	100	100	100	100	100	100	100	100	100	100	100	100	100	100	100	100	100	100	100	100	100	100	100	100	100	100	100	100	0	100	100
Bacillus_decolorationis_(T)	100	100	100	100	100	100	100	100	100	100	100	100	100	100	100	100	100	100	100	100	100	100	100	100	100	100	100	100	100	100	100	0	100	100	100	100	100
Bacillus_deserti	100	100	100	100	100	100	100	100	100	100	100	100	100	100	100	100	100	100	100	100	100	100	0	100	100	0	0	0	0	100	100	0	100	100	0	0	0
Bacillus_drentensis_(T)	100	4.545454545	31.81818182	4.545454545	18.18181818	13.63636364	4.545454545	50	59.09090909	100	90.90909091	95.45454545	95.45454545	72.72727273	100	95.45454545	0	81.81818182	45.45454545	40.90909091	45.45454545	0	0	0	0	40.90909091	0	0	0	45.45454545	77.27272727	0	27.27272727	31.81818182	0	0	0
Bacillus_eiseniae_(T)	100	7.142857143	7.142857143	57.14285714	35.71428571	7.142857143	7.142857143	7.142857143	7.142857143	7.142857143	78.57142857	71.42857143	7.142857143	7.142857143	7.142857143	14.28571429	14.28571429	71.42857143	7.142857143	7.142857143	7.142857143	35.71428571	100	7.142857143	7.142857143	35.71428571	100	7.142857143	7.142857143	7.142857143	7.142857143	7.142857143	7.142857143	7.142857143	7.142857143	7.142857143	0
Bacillus_endophyticus_(T)	100	96.42857143	96.42857143	96.42857143	96.42857143	96.42857143	96.42857143	78.57142857	92.85714286	100	100	100	100	85.71428571	7.142857143	32.14285714	100	96.42857143	100	85.71428571	7.142857143	25	17.85714286	100	85.71428571	7.142857143	17.85714286	100	85.71428571	14.28571429	25	82.14285714	7.142857143	46.42857143	0	7.142857143	7.142857143
Bacillus_endoradicis	100	0	50	100	100	50	50	100	50	100	100	50	100	50	100	50	50	50	50	50	100	0	50	50	50	100	50	0	0	100	0	0	100	0	0	0	0
Bacillus_farraginis_(T)	100	0	0	0	0	0	0	0	0	0	0	0	0	0	0	0	100	100	100	100	100	100	100	100	100	100	100	100	100	100	100	100	100	100	100	100	100
Bacillus_fastidiosus_(T)	100	100	100	100	100	100	100	100	100	100	100	100	100	100	100	100	0	0	0	0	0	0	0	0	0	0	0	0	0	100	0	0	100	0	0	0	0
Bacillus_firmus_(T)	100	11.36363636	29.54545455	61.36363636	20.45454545	25	25	22.72727273	27.27272727	15.90909091	19.31818182	7.954545455	14.77272727	13.63636364	14.77272727	21.59090909	100	98.86363636	98.86363636	98.86363636	95.45454545	100	31.81818182	100	97.72727273	88.63636364	100	0	0	1.136363636	96.59090909	0	0	96.59090909	0	62.5	46.59090909
Bacillus_flexus_(T)	100	100	100	100	100	100	100	99.3902439	98.7804878	98.17073171	100	100	100	98.7804878	96.95121951	98.7804878	100	100	100	98.7804878	98.17073171	98.17073171	100	100	98.7804878	98.17073171	98.17073171	93.90243902	73.17073171	98.17073171	98.17073171	50	98.17073171	98.17073171	71.34146341	94.51219512	95.12195122
Bacillus_foraminis_(T)	100	25	37.5	25	25	25	25	37.5	37.5	25	25	12.5	12.5	0	37.5	37.5	62.5	50	50	37.5	100	100	0	12.5	0	87.5	62.5	0	0	50	12.5	0	25	12.5	62.5	37.5	12.5
Bacillus_fordii_(T)	100	100	100	57.14285714	100	100	100	100	100	100	14.28571429	100	100	100	100	100	28.57142857	100	100	100	100	100	14.28571429	14.28571429	14.28571429	14.28571429	14.28571429	85.71428571	85.71428571	100	100	57.14285714	85.71428571	100	0	100	85.71428571
Bacillus_fortis_(T)	100	14.28571429	14.28571429	28.57142857	42.85714286	28.57142857	14.28571429	14.28571429	14.28571429	14.28571429	42.85714286	14.28571429	28.57142857	28.57142857	14.28571429	14.28571429	57.14285714	57.14285714	28.57142857	28.57142857	42.85714286	28.57142857	0	28.57142857	42.85714286	85.71428571	57.14285714	42.85714286	28.57142857	28.57142857	28.57142857	28.57142857	28.57142857	28.57142857	28.57142857	28.57142857	28.57142857
Bacillus_fumarioli_(T)	100	100	100	100	100	100	100	100	100	100	100	100	100	100	100	100	0	0	100	30	30	60	0	100	30	30	90	100	20	100	100	10	100	90	10	10	90
Bacillus_funiculus_(T)	100	100	100	100	100	100	100	100	100	100	100	100	100	100	100	100	100	100	100	100	100	100	100	100	100	42.85714286	100	57.14285714	28.57142857	0	0	0	14.28571429	42.85714286	0	0	0
Bacillus_galactosidilyticus_(T)	100	50	50	100	50	50	50	50	50	50	100	50	50	50	50	50	100	50	50	50	50	50	100	50	50	50	100	50	50	50	50	50	50	50	50	50	50
Bacillus_galliciensis_(T)	100	100	100	100	100	100	100	100	100	100	100	100	100	100	100	100	100	100	100	100	100	100	100	100	100	100	100	100	100	100	100	100	100	100	0	50	50
Bacillus_gelatini_(T)	100	100	100	100	100	100	100	100	100	100	100	100	100	100	100	100	100	100	100	100	100	100	100	100	100	100	100	100	100	100	100	100	100	100	100	100	100
Bacillus_gibsonii_(T)	100	72.72727273	63.63636364	100	90.90909091	63.63636364	81.81818182	90.90909091	100	100	100	100	100	100	100	100	18.18181818	0	0	0	0	9.090909091	0	0	0	0	100	0	0	0	0	0	0	63.63636364	0	45.45454545	0
Bacillus_ginsengi_(T)	100	87.5	87.5	100	87.5	87.5	87.5	100	100	25	100	25	25	12.5	87.5	87.5	100	87.5	100	87.5	100	100	0	100	62.5	87.5	100	0	0	87.5	75	0	75	87.5	0	87.5	87.5
Bacillus_ginsengihumi_(T)	100	100	100	100	100	100	100	100	100	100	100	100	100	100	100	100	100	100	100	100	100	100	100	100	100	100	100	100	100	100	100	83.33333333	100	100	91.66666667	83.33333333	83.33333333
Bacillus_gottheilii_(T)	100	100	100	100	100	100	100	100	100	71.42857143	100	100	85.71428571	85.71428571	100	100	0	0	0	0	28.57142857	28.57142857	0	0	0	100	100	0	0	0	100	0	0	0	0	0	0
Bacillus_halmapalus_(T)	100	100	100	100	100	100	100	100	100	100	100	100	100	100	100	100	66.66666667	33.33333333	100	66.66666667	66.66666667	66.66666667	0	33.33333333	0	66.66666667	33.33333333	0	0	33.33333333	33.33333333	0	66.66666667	66.66666667	0	0	0
Bacillus_halodurans_(T)	100	100	100	100	100	100	100	100	100	100	100	100	100	100	100	100	0	86.11111111	88.88888889	88.88888889	100	100	0	6.944444444	26.38888889	100	97.22222222	0	30.55555556	91.66666667	75	0	100	97.22222222	79.16666667	80.55555556	15.27777778
Bacillus_halosaccharovorans	100	40	50	10	60	80	90	80	20	0	0	0	70	80	60	0	0	0	0	70	80	0	0	0	40	0	0	0	10	80	0	0	100	30	0	0	0
Bacillus_hemicellulosilyticus_(T)	100	100	100	100	100	100	100	100	100	100	100	100	100	100	100	100	100	100	100	100	100	100	100	100	100	100	100	100	100	100	100	100	100	100	100	100	100
Bacillus_hemicentroti_(T)	100	66.66666667	100	66.66666667	66.66666667	66.66666667	100	66.66666667	66.66666667	100	100	100	100	100	100	100	66.66666667	66.66666667	66.66666667	66.66666667	66.66666667	66.66666667	0	0	0	0	0	0	0	0	0	0	0	0	0	0	0
Bacillus_herbersteinensis_(T)	100	100	100	100	100	100	100	100	100	50	100	100	100	100	100	100	100	100	100	50	100	100	50	100	100	100	100	0	0	50	100	0	50	100	0	100	100
Bacillus_horikoshii_(T)	100	60.71428571	96.42857143	100	100	82.14285714	39.28571429	96.42857143	96.42857143	92.85714286	71.42857143	100	78.57142857	32.14285714	100	100	71.42857143	96.42857143	96.42857143	92.85714286	96.42857143	96.42857143	71.42857143	64.28571429	39.28571429	71.42857143	71.42857143	10.71428571	3.571428571	100	100	0	60.71428571	53.57142857	92.85714286	96.42857143	100
Bacillus_horneckiae_(T)	100	0	0	9.090909091	0	0	0	0	0	72.72727273	100	100	81.81818182	63.63636364	100	90.90909091	100	100	100	100	100	45.45454545	90.90909091	100	90.90909091	100	54.54545455	36.36363636	0	100	45.45454545	0	0	36.36363636	0	18.18181818	9.090909091
Bacillus_horti_(T)	100	66.66666667	83.33333333	83.33333333	66.66666667	100	100	100	100	83.33333333	83.33333333	83.33333333	100	100	100	100	83.33333333	83.33333333	83.33333333	83.33333333	83.33333333	83.33333333	83.33333333	83.33333333	100	100	100	100	100	100	100	100	100	100	100	100	83.33333333
Bacillus_humi_(T)	100	12.5	70.83333333	25	91.66666667	33.33333333	12.5	16.66666667	33.33333333	20.83333333	16.66666667	16.66666667	12.5	12.5	12.5	12.5	58.33333333	66.66666667	50	12.5	16.66666667	45.83333333	8.333333333	20.83333333	8.333333333	8.333333333	8.333333333	8.333333333	8.333333333	8.333333333	8.333333333	8.333333333	8.333333333	8.333333333	8.333333333	8.333333333	8.333333333
Bacillus_hwajinpoensis_(T)	100	43.1372549	98.03921569	50.98039216	43.1372549	43.1372549	43.1372549	45.09803922	45.09803922	96.07843137	98.03921569	90.19607843	82.35294118	66.66666667	58.82352941	76.47058824	92.15686275	98.03921569	98.03921569	96.07843137	100	100	96.07843137	96.07843137	96.07843137	98.03921569	98.03921569	98.03921569	98.03921569	98.03921569	100	0	100	100	54.90196078	100	100
Bacillus_idriensis_(T)	100	83.33333333	100	95.83333333	87.5	91.66666667	79.16666667	83.33333333	70.83333333	100	100	100	100	100	100	100	0	0	95.83333333	95.83333333	95.83333333	91.66666667	0	0	0	0	0	0	0	0	0	0	0	0	0	0	0
Bacillus_indicus_(T)	100	100	93.33333333	100	100	93.33333333	100	100	100	93.33333333	93.33333333	100	3.333333333	3.333333333	100	100	93.33333333	90	60	93.33333333	93.33333333	93.33333333	0	3.333333333	3.333333333	100	96.66666667	3.333333333	3.333333333	3.333333333	3.333333333	3.333333333	3.333333333	3.333333333	6.666666667	96.66666667	96.66666667
Bacillus_infantis_(T)	100	65.51724138	96.55172414	100	86.20689655	100	100	93.10344828	0	100	100	100	100	100	100	0	79.31034483	79.31034483	82.75862069	86.20689655	93.10344828	0	3.448275862	100	100	100	0	96.55172414	89.65517241	100	0	93.10344828	100	0	0	0	0
Bacillus_infernus_(T)	100	50	75	75	50	50	75	50	50	75	100	75	75	75	50	50	75	50	50	50	50	50	50	75	75	75	50	0	50	50	50	50	50	50	50	50	50
Bacillus_isabeliae_(T)	100	100	100	100	100	100	100	100	100	100	100	100	100	100	100	100	100	100	100	100	100	100	100	100	100	100	100	100	100	100	100	100	100	100	100	100	0
Bacillus_isronensis	100	40	40	40	40	40	40	40	100	40	40	40	40	40	40	80	0	0	0	0	0	40	0	0	0	0	40	0	0	0	100	0	0	100	0	80	0
Bacillus_jeotgali_(T)	100	0	0	0	0	0	0	0	0	0	0	0	0	0	0	0	0	0	0	0	0	50	0	0	0	0	0	0	0	0	0	0	0	0	0	0	0
Bacillus_kochii_(T)	100	96.96969697	96.96969697	100	100	100	93.93939394	100	100	93.93939394	96.96969697	100	100	87.87878788	100	100	0	18.18181818	3.03030303	3.03030303	12.12121212	42.42424242	81.81818182	78.78787879	33.33333333	87.87878788	90.90909091	0	0	27.27272727	84.84848485	0	3.03030303	36.36363636	0	0	0
Bacillus_koreensis_(T)	100	100	100	100	100	100	100	100	100	100	100	100	100	100	100	100	100	100	100	100	100	100	16.66666667	100	100	100	83.33333333	100	100	100	83.33333333	0	100	50	100	33.33333333	33.33333333
Bacillus_korlensis_(T)	100	50	100	50	50	50	50	100	50	100	50	50	50	50	50	50	100	100	50	100	50	50	100	100	100	100	100	0	0	50	50	0	50	50	50	50	50
Bacillus_kribbensis_(T)	100	100	100	100	100	100	100	100	100	100	100	100	100	100	100	100	100	100	100	100	100	100	0	100	100	100	100	0	0	100	100	0	100	100	0	100	100
Bacillus_krulwichiae_(T)	100	50	100	50	50	50	50	50	100	100	100	100	100	100	100	100	100	100	100	50	50	100	0	50	50	0	0	0	0	0	50	0	0	50	0	50	0
Bacillus_lehensis_(T)	100	100	100	100	100	100	100	100	100	100	100	100	100	100	100	100	0	0	0	0	0	60.60606061	0	0	0	0	96.96969697	0	0	0	96.96969697	0	0	96.96969697	0	93.93939394	96.96969697
Bacillus_lentus_(T)	100	75	100	75	75	75	75	75	75	75	75	75	75	75	75	75	75	75	75	75	75	100	75	75	75	75	75	75	75	75	75	75	75	75	75	75	75
Bacillus_licheniformis_(T)	100	69.46666667	89.06666667	92	95.06666667	94.66666667	92.93333333	93.6	95.06666667	95.2	95.2	97.86666667	96.8	96.13333333	96.13333333	97.6	98.13333333	99.06666667	97.33333333	97.6	96.66666667	98.8	98.4	98.93333333	99.06666667	98.53333333	99.06666667	93.73333333	94.8	97.86666667	99.2	92.8	94.4	97.6	92.53333333	97.6	95.06666667
Bacillus_litoralis_(T)	100	8.333333333	8.333333333	8.333333333	8.333333333	91.66666667	100	8.333333333	8.333333333	8.333333333	8.333333333	8.333333333	75	66.66666667	8.333333333	8.333333333	25	41.66666667	100	100	8.333333333	25	16.66666667	41.66666667	41.66666667	16.66666667	33.33333333	100	75	8.333333333	66.66666667	16.66666667	41.66666667	75	8.333333333	8.333333333	8.333333333
Bacillus_locisalis_(T)	100	100	100	100	100	100	100	100	100	100	100	100	100	100	100	100	100	100	100	100	100	100	0	0	0	100	100	0	0	100	100	0	100	100	100	100	100
Bacillus_luciferensis_(T)	100	100	100	100	100	100	100	100	100	100	100	100	100	100	100	100	100	100	100	75	100	100	100	100	100	100	100	50	25	75	100	0	100	100	75	75	75
Bacillus_luteolus	100	100	100	100	100	100	100	100	100	100	100	100	100	100	100	100	100	100	100	100	100	100	100	100	100	100	100	100	100	100	100	0	100	100	0	100	100
Bacillus_macyae_(T)	100	100	100	100	100	100	100	100	100	100	100	100	100	100	100	100	100	100	100	100	100	100	100	100	100	100	100	100	100	100	100	100	100	100	100	100	100
Bacillus_mannanilyticus_(T)	100	50	75	50	75	100	50	50	50	50	50	75	75	50	50	50	75	100	100	100	50	50	50	100	75	50	50	75	50	50	50	25	50	50	50	50	50
Bacillus_marisflavi_(T)	100	69.73684211	69.73684211	69.73684211	69.73684211	69.73684211	69.73684211	69.73684211	69.73684211	64.47368421	69.73684211	69.73684211	69.73684211	69.73684211	69.73684211	69.73684211	51.31578947	85.52631579	51.31578947	53.94736842	85.52631579	88.15789474	86.84210526	6.578947368	85.52631579	68.42105263	69.73684211	0	1.315789474	68.42105263	68.42105263	0	69.73684211	69.73684211	69.73684211	69.73684211	25
Bacillus_massiliensis_(T)	100	100	100	100	100	100	100	100	100	100	100	100	100	100	100	100	100	0	100	100	100	100	100	100	100	100	100	0	100	100	100	100	100	100	100	100	100
Bacillus_megaterium_(T)	100	100	100	100	100	100	100	100	100	100	100	100	100	100	100	100	0	0	0	0	0	100	0	0	0	0	100	0	0	0	100	0	0	100	0	100	100
Bacillus_methanolicus_(T)	100	21.42857143	92.85714286	78.57142857	71.42857143	100	92.85714286	100	92.85714286	100	92.85714286	78.57142857	100	100	92.85714286	92.85714286	71.42857143	100	100	100	92.85714286	78.57142857	35.71428571	100	100	92.85714286	100	21.42857143	64.28571429	92.85714286	92.85714286	100	85.71428571	100	7.142857143	57.14285714	7.142857143
Bacillus_muralis_(T)	100	60	60	60	60	60	60	60	60	60	60	60	60	60	60	60	60	60	60	60	60	60	60	100	60	60	60	0	0	60	60	0	60	60	60	60	60
Bacillus_murimartini_(T)	100	100	100	100	100	100	100	100	100	100	100	100	100	100	100	100	100	100	100	100	100	100	100	100	100	100	100	100	100	100	100	0	100	100	100	100	100
Bacillus_nanhaiensis_(T)	100	100	100	100	100	100	100	100	100	100	100	100	100	100	100	100	0	0	100	100	100	100	0	100	100	100	100	100	100	100	100	0	100	100	100	100	100
Bacillus_nanhaiisediminis_(T)	100	100	100	100	100	100	100	100	100	100	100	100	100	100	100	100	50	50	50	50	50	0	0	0	50	50	0	0	0	50	0	0	50	50	0	0	0
Bacillus_nealsonii_(T)	100	40	20	20	20	100	100	20	40	20	20	20	40	20	20	20	0	0	60	80	0	20	0	20	20	0	0	20	40	20	0	40	40	60	0	0	0
Bacillus_neizhouensis_(T)	100	100	100	80	60	80	80	100	100	100	80	80	80	80	80	100	100	40	40	100	80	100	40	40	40	40	40	40	40	40	40	40	40	40	40	40	40
Bacillus_niabensis_(T)	100	80	80	80	80	80	80	80	100	80	80	60	70	80	80	80	80	80	80	80	90	80	0	10	10	80	100	10	10	10	10	10	10	80	80	90	80
Bacillus_niacini_(T)	100	46.875	71.875	56.25	62.5	18.75	28.125	56.25	56.25	9.375	9.375	9.375	9.375	6.25	9.375	9.375	59.375	56.25	50	46.875	40.625	43.75	78.125	43.75	40.625	43.75	43.75	0	0	40.625	50	0	40.625	40.625	31.25	37.5	37.5
Bacillus_novalis_(T)	100	100	100	100	100	100	100	100	100	100	50	100	100	100	100	100	0	0	0	0	0	50	0	0	0	0	100	0	0	0	100	0	0	100	0	50	100
Bacillus_oceanisediminis_(T)	100	0	46.66666667	33.33333333	46.66666667	46.66666667	46.66666667	53.33333333	20	100	73.33333333	100	100	100	100	80	0	0	33.33333333	33.33333333	60	0	0	13.33333333	13.33333333	33.33333333	0	0	0	0	0	0	0	0	0	0	0
Bacillus_odysseyi_(T)	100	100	100	100	100	100	100	100	100	100	100	100	100	80	100	100	60	60	40	80	100	100	0	80	80	100	100	0	60	80	100	20	20	80	20	40	40
Bacillus_okhensis_(T)	100	50	0	50	50	100	100	100	100	50	50	50	100	100	100	100	0	0	100	100	0	50	0	0	50	0	50	0	0	50	50	0	100	50	0	50	0
Bacillus_okuhidensis_(T)	100	100	100	100	100	100	100	100	100	100	100	100	100	100	100	100	0	0	0	0	0	0	0	0	100	0	0	100	100	100	0	100	0	100	0	100	0
Bacillus_oleronius_(T)	100	100	100	100	100	100	100	100	100	81.81818182	100	81.81818182	72.72727273	72.72727273	100	100	100	9.090909091	90.90909091	90.90909091	100	100	100	100	100	100	100	90.90909091	90.90909091	100	90.90909091	90.90909091	90.90909091	90.90909091	0	0	0
Bacillus_pakistanensis	100	100	100	100	100	100	100	100	100	100	100	100	100	100	100	100	100	100	100	100	100	100	0	100	100	0	0	100	0	100	100	0	100	100	0	0	0
Bacillus_panaciterrae_(T)	100	83.33333333	100	100	100	100	83.33333333	100	100	100	83.33333333	83.33333333	100	83.33333333	100	100	100	100	100	100	100	100	83.33333333	83.33333333	83.33333333	100	100	0	0	100	100	0	100	100	100	100	100
Bacillus_patagoniensis_(T)	100	100	100	100	100	100	100	100	100	100	100	100	100	100	100	100	100	100	100	100	100	0	100	100	0	100	0	100	100	100	0	0	100	0	100	0	0
Bacillus_persicus	100	0	100	0	100	0	0	100	100	100	0	100	100	0	100	100	0	0	0	0	100	0	0	0	0	0	0	0	0	100	0	0	100	0	100	0	0
Bacillus_pervagus	100	100	100	100	100	100	100	100	100	100	100	100	100	100	100	100	50	50	100	50	50	50	100	100	100	50	100	50	100	50	100	50	50	100	0	50	50
Bacillus_pocheonensis_(T)	100	100	100	100	100	100	100	100	100	100	100	100	100	100	100	100	100	100	100	100	100	100	0	100	0	100	100	0	0	100	100	0	100	100	100	100	100
Bacillus_polygoni_(T)	100	100	100	100	100	100	100	100	100	100	100	100	100	50	100	100	100	100	100	50	50	100	0	100	50	50	100	100	50	50	100	50	50	50	0	50	100
Bacillus_pseudalcaliphilus_(T)	100	20	40	20	80	80	80	40	40	20	20	80	80	80	80	80	40	40	40	20	20	40	0	0	0	20	0	0	0	40	40	0	40	40	0	20	0
Bacillus_pseudofirmus_(T)	100	37.03703704	85.18518519	85.18518519	77.77777778	88.88888889	88.88888889	88.88888889	88.88888889	85.18518519	88.88888889	88.88888889	88.88888889	88.88888889	88.88888889	88.88888889	96.2962963	96.2962963	88.88888889	88.88888889	100	100	0	88.88888889	88.88888889	88.88888889	96.2962963	0	0	88.88888889	88.88888889	0	88.88888889	88.88888889	0	88.88888889	88.88888889
Bacillus_psychrosaccharolyticus_(T)	100	100	100	100	100	100	100	100	100	60	100	90	80	80	100	100	100	100	100	100	100	100	100	100	100	100	100	0	0	100	100	0	100	100	100	100	100
Bacillus_pumilus_(T)	100	0	0	0	0	0	0	29.54545455	0	0	0	0	0	0	90.90909091	0	0	0	0	0	90.90909091	0	0	0	0	6.818181818	0	0	0	13.63636364	0	0	36.36363636	27.27272727	25	25	0
Bacillus_qingdaonensis_(T)	100	100	100	100	100	100	100	100	100	100	100	100	100	100	100	100	100	100	100	100	100	100	100	100	100	100	100	100	100	100	100	100	100	100	100	100	100
Bacillus_rhizosphaerae_(T)	100	100	100	100	100	100	100	100	100	0	0	0	0	0	0	0	100	100	100	100	100	0	100	100	100	100	0	100	100	100	0	0	100	0	0	0	0
Bacillus_rigui_(T)	100	100	100	100	100	100	100	100	100	100	100	100	100	100	100	100	0	0	100	100	100	100	0	100	100	100	100	100	100	100	100	0	100	100	0	100	100
Bacillus_ruris_(T)	100	100	100	100	100	100	100	100	100	100	100	100	100	100	100	100	0	0	100	100	100	0	0	100	100	100	0	0	100	100	0	100	100	0	100	0	0
Bacillus_safensis_(T)	100	1.785714286	41.07142857	0.595238095	1.19047619	1.19047619	1.785714286	48.80952381	44.64285714	100	99.4047619	99.4047619	99.4047619	99.4047619	100	100	61.9047619	0	100	98.80952381	100	100	0	26.78571429	1.785714286	92.85714286	82.14285714	0	0.595238095	100	80.95238095	0	100	86.30952381	100	81.54761905	88.0952381
Bacillus_salarius_(T)	100	100	100	100	100	100	100	100	100	100	100	100	100	100	100	100	50	100	100	100	100	50	0	100	100	100	0	50	100	100	50	50	100	100	100	0	0
Bacillus_saliphilus_(T)	100	100	100	100	100	100	100	100	100	100	100	100	100	100	100	100	100	100	100	100	100	100	100	100	100	100	100	100	100	100	100	100	100	100	100	100	100
Bacillus_schlegelii_(T)	100	50	50	100	100	50	50	50	50	100	100	100	50	100	50	50	50	100	50	50	50	50	50	100	100	50	100	50	50	50	50	50	50	50	50	50	50
Bacillus_shackletonii_(T)	100	100	100	100	100	100	100	100	100	100	100	100	100	100	100	100	0	0	0	0	100	100	0	0	100	100	100	0	0	100	100	0	100	100	0	0	0
Bacillus_siamensis_(T)	100	0	0	0	0	0	0	0	0	0	0	0	0	0	0	0	0	0	0	0	0	0	0	0	0	0	0	0	0	0	100	0	0	0	0	0	0
Bacillus_simplex_(T)	100	92.64705882	95.09803922	96.07843137	95.09803922	90.19607843	90.68627451	74.01960784	44.11764706	0	0	0	20.58823529	23.03921569	27.94117647	10.78431373	0	0	0.490196078	0	26.96078431	3.921568627	0	0	0	26.96078431	2.941176471	0	0	19.60784314	1.960784314	0	20.58823529	17.15686275	18.1372549	0.980392157	1.470588235
Bacillus_siralis_(T)	100	33.33333333	33.33333333	33.33333333	33.33333333	66.66666667	33.33333333	66.66666667	33.33333333	33.33333333	33.33333333	66.66666667	66.66666667	66.66666667	66.66666667	66.66666667	33.33333333	33.33333333	33.33333333	33.33333333	33.33333333	33.33333333	0	33.33333333	33.33333333	66.66666667	33.33333333	33.33333333	33.33333333	66.66666667	33.33333333	33.33333333	66.66666667	33.33333333	0	33.33333333	33.33333333
Bacillus_smithii_(T)	100	100	100	100	100	100	100	100	100	100	100	100	100	100	100	100	100	100	100	100	100	100	93.33333333	100	100	100	100	73.33333333	93.33333333	100	100	0	100	100	53.33333333	100	100
Bacillus_soli_(T)	100	0	100	0	0	0	0	100	100	0	0	0	0	0	100	0	0	0	0	0	100	0	0	0	0	100	0	0	0	100	0	0	100	0	100	0	0
Bacillus_sp._CJ32	100	100	100	100	100	100	100	100	100	100	100	100	100	100	100	100	100	100	100	100	100	100	100	100	100	100	100	100	100	100	100	100	100	100	100	100	100
Bacillus_sp._DX-5	100	100	100	100	100	100	100	100	0	100	100	100	100	100	0	0	100	100	100	100	0	0	0	100	100	0	0	0	0	0	0	0	0	0	0	0	0
Bacillus_sp._FJAT-13985	100	100	100	100	100	100	100	100	100	100	100	100	100	100	100	100	0	0	0	0	0	0	0	0	0	0	0	0	0	100	100	0	100	0	0	0	0
Bacillus_sp._FJAT-17212	100	0	0	0	0	0	0	0	0	0	100	0	0	0	100	100	100	0	0	0	100	100	0	0	0	100	100	0	0	0	0	0	0	0	0	100	0
Bacillus_sp._GH2-4	100	100	100	100	100	100	100	50	0	100	100	100	100	100	100	50	100	100	100	100	100	0	100	100	100	100	0	100	100	100	0	0	50	0	50	0	0
Bacillus_sp._GSS03	100	100	100	100	100	100	60	100	100	100	100	100	100	100	100	100	20	40	40	40	60	40	20	20	20	80	80	0	0	80	100	0	40	60	40	100	80
Bacillus_sp._JC167	100	100	100	100	100	100	100	100	75	100	100	100	100	100	100	100	100	100	100	100	100	50	100	100	100	100	50	100	100	100	0	100	100	100	0	0	0
Bacillus_sp._JSM_100118	100	100	100	100	100	100	100	100	100	100	100	100	100	100	100	100	0	0	100	100	0	0	0	100	100	0	0	100	100	100	100	100	100	100	0	0	0
Bacillus_sp._K1-25	100	100	100	100	100	100	100	100	100	100	100	100	100	100	100	100	50	100	50	50	50	50	0	50	50	0	50	50	50	50	50	50	50	50	0	50	50
Bacillus_sp._NPK15	100	87.5	100	25	25	62.5	100	100	87.5	100	12.5	12.5	50	37.5	75	75	12.5	12.5	12.5	12.5	37.5	12.5	12.5	12.5	12.5	12.5	12.5	0	0	0	0	0	0	25	0	12.5	0
Bacillus_sp._SCULCB_HNA-14	100	100	100	100	100	100	100	100	100	100	100	100	100	100	100	100	100	100	100	100	100	100	0	100	100	100	100	100	100	100	100	100	100	100	100	100	100
Bacillus_sp._SGD-14	100	0	0	0	0	0	0	100	100	0	0	0	0	0	100	100	0	0	0	0	100	100	0	0	0	100	100	0	0	100	100	0	100	66.66666667	0	33.33333333	33.33333333
Bacillus_sp._SGD-V-25	100	42.85714286	28.57142857	42.85714286	42.85714286	14.28571429	14.28571429	14.28571429	85.71428571	71.42857143	71.42857143	71.42857143	42.85714286	14.28571429	14.28571429	100	100	100	14.28571429	14.28571429	14.28571429	100	100	14.28571429	14.28571429	14.28571429	100	14.28571429	14.28571429	14.28571429	100	14.28571429	14.28571429	14.28571429	14.28571429	14.28571429	14.28571429
Bacillus_sp._T515	100	100	100	100	100	100	100	100	100	100	100	100	100	100	100	100	100	100	100	100	100	100	50	100	100	100	100	0	0	100	50	0	100	50	100	50	50
Bacillus_sporothermodurans_(T)	100	12.5	12.5	87.5	62.5	12.5	12.5	87.5	87.5	12.5	87.5	62.5	75	62.5	75	75	75	62.5	100	87.5	87.5	87.5	0	100	100	87.5	87.5	0	0	87.5	87.5	0	87.5	87.5	75	87.5	75
Bacillus_stratosphericus_(T)	100	96.81528662	98.72611465	97.4522293	97.4522293	96.81528662	94.26751592	96.81528662	40.12738854	98.08917197	0	0.636942675	0	0	79.61783439	40.12738854	23.56687898	0	85.35031847	50.31847134	97.4522293	40.12738854	0	0	0	0	31.84713376	0	0	5.095541401	36.94267516	0	42.67515924	31.21019108	1.27388535	23.56687898	35.03184713
Bacillus_subterraneus_(T)	100	0	87.5	0	0	0	0	0	0	87.5	0	0	0	0	12.5	12.5	87.5	87.5	75	87.5	25	25	0	0	0	0	0	0	0	0	0	0	0	0	0	0	0
Bacillus_subtilis_(T)	100	77.91946309	98.99328859	72.81879195	53.02013423	52.28187919	52.68456376	92.81879195	49.59731544	98.8590604	79.19463087	78.9261745	78.99328859	78.79194631	95.16778523	74.63087248	0.469798658	89.32885906	88.32214765	86.37583893	96.91275168	82.81879195	0	0	0	0	11.20805369	0	0	0	13.42281879	0	0	12.75167785	0	6.644295302	5.503355705
Bacillus_thermoamylovorans_(T)	100	94.44444444	94.44444444	94.44444444	94.44444444	94.44444444	94.44444444	94.44444444	94.44444444	94.44444444	94.44444444	94.44444444	94.44444444	94.44444444	94.44444444	94.44444444	91.66666667	83.33333333	91.66666667	97.22222222	94.44444444	94.44444444	27.77777778	94.44444444	100	94.44444444	94.44444444	8.333333333	94.44444444	94.44444444	94.44444444	91.66666667	94.44444444	94.44444444	94.44444444	94.44444444	94.44444444
Bacillus_thermocloacae_(T)	100	100	100	100	100	100	100	100	100	100	100	100	100	100	100	100	100	100	100	100	100	100	100	100	100	100	100	100	100	100	100	100	100	100	100	100	100
Bacillus_thermocopriae	100	100	100	100	100	100	100	100	100	100	100	100	66.66666667	100	100	66.66666667	0	0	66.66666667	66.66666667	0	0	0	66.66666667	66.66666667	66.66666667	0	66.66666667	66.66666667	66.66666667	0	66.66666667	66.66666667	66.66666667	0	0	0
Bacillus_thermolactis_(T)	100	100	100	100	100	100	100	100	100	100	100	100	100	100	100	100	100	100	100	100	100	100	100	100	100	100	100	100	100	100	100	100	100	100	100	100	100
Bacillus_thermophilus	100	100	100	100	100	100	100	100	100	100	100	100	100	50	100	100	100	100	50	50	100	100	0	50	50	50	50	50	50	50	100	50	50	50	50	50	50
Bacillus_thermotolerans	100	100	100	100	100	100	100	100	100	100	100	100	100	100	100	100	100	100	100	100	100	100	90.90909091	100	100	90.90909091	100	100	100	100	100	0	100	100	0	100	100
Bacillus_thioparans_(T)	100	0	60	0	0	0	0	50	70	30	0	0	0	0	40	60	0	0	0	0	100	100	0	0	0	80	80	0	0	0	60	0	0	60	0	40	40
Bacillus_trypoxylicola_(T)	100	100	100	100	66.66666667	100	100	100	66.66666667	100	66.66666667	66.66666667	83.33333333	100	66.66666667	66.66666667	100	66.66666667	100	83.33333333	100	100	66.66666667	66.66666667	66.66666667	66.66666667	66.66666667	50	50	66.66666667	66.66666667	33.33333333	83.33333333	66.66666667	0	50	50
Bacillus_vedderi_(T)	100	100	100	100	100	100	100	100	100	100	100	100	100	100	100	100	100	100	100	100	100	100	100	100	100	100	100	100	100	100	100	0	100	100	0	100	0
Bacillus_wakoensis_(T)	100	100	100	100	100	100	100	100	100	100	100	100	100	100	100	100	100	100	100	100	100	100	0	100	100	100	100	100	100	100	100	100	100	100	100	100	100
Bacillus_xiaoxiensis_(T)	100	100	100	100	100	100	100	100	100	100	100	100	100	100	100	100	100	100	100	100	100	100	0	0	0	100	100	0	0	100	100	0	0	100	0	100	100
Bacillus_zhanjiangensis_(T)	100	100	100	100	100	100	100	100	100	100	100	100	100	100	100	100	100	100	100	100	0	100	0	100	100	100	100	50	0	100	0	0	100	100	0	0	0
Bacteriovorax_litoralis_(T)	100	23.52941176	23.52941176	23.52941176	23.52941176	23.52941176	41.17647059	29.41176471	41.17647059	23.52941176	41.17647059	23.52941176	23.52941176	58.82352941	52.94117647	88.23529412	70.58823529	47.05882353	88.23529412	88.23529412	82.35294118	100	88.23529412	88.23529412	88.23529412	88.23529412	100	58.82352941	88.23529412	88.23529412	94.11764706	88.23529412	88.23529412	88.23529412	88.23529412	100	88.23529412
Bacteriovorax_marinus_(T)	100	100	100	100	100	100	100	100	100	100	100	100	100	100	100	100	100	100	100	100	100	100	100	100	100	100	100	100	100	100	100	100	100	100	100	100	100
Bacteriovorax_stolpii_(T)	100	100	100	100	100	100	100	100	100	100	100	100	100	100	100	100	100	100	100	100	100	100	100	100	100	100	100	100	100	100	100	100	100	100	100	0	0
Bacteroides_acidifaciens_(T)	100	100	100	100	100	100	100	100	100	100	100	100	100	100	100	100	100	0	100	100	100	100	0	100	100	100	100	100	100	100	100	100	100	100	100	100	100
Bacteroides_caccae_(T)	100	100	100	100	100	100	100	100	100	100	100	100	100	100	100	100	100	100	100	100	100	0	100	100	100	100	0	100	100	100	0	100	100	0	0	0	0
Bacteroides_cellulosilyticus_(T)	100	0	0	100	0	0	0	0	100	0	100	0	0	0	0	0	100	100	0	0	100	100	100	0	0	100	100	0	0	0	0	0	0	0	0	0	0
Bacteroides_coprocola_(T)	100	100	100	100	100	100	100	100	100	100	100	100	100	100	100	100	100	100	100	100	100	100	100	100	100	100	100	100	100	100	100	100	100	100	100	100	100
Bacteroides_eggerthii_(T)	100	100	100	100	100	100	100	100	100	100	100	100	100	100	100	100	100	100	100	100	100	100	100	100	100	100	0	0	100	100	0	100	100	0	100	100	0
Bacteroides_faecis_(T)	100	100	100	100	100	80	60	80	100	60	100	100	60	0	0	100	0	0	0	0	0	0	0	80	0	0	0	0	0	0	80	0	0	0	0	0	0
Bacteroides_finegoldii_(T)	100	100	100	100	100	50	100	100	50	100	100	100	50	50	100	50	100	100	100	100	100	0	100	50	50	50	0	50	50	50	0	50	50	0	50	0	0
Bacteroides_helcogenes_(T)	100	100	100	100	100	100	100	100	100	100	100	100	100	100	100	100	100	100	100	100	100	100	100	100	100	100	100	0	100	100	100	100	100	100	100	100	100
Bacteroides_intestinalis_(T)	100	100	100	100	100	100	100	100	100	100	100	100	100	100	100	100	100	100	100	100	100	100	100	100	100	100	100	100	100	100	100	100	100	100	100	100	100
Bacteroides_massiliensis_(T)	100	100	100	100	100	100	100	100	100	100	100	100	100	100	100	100	100	100	100	100	100	100	100	100	100	100	100	100	100	100	100	100	100	100	100	100	100
Bacteroides_nordii_(T)	100	100	100	100	100	100	100	100	100	100	100	100	100	100	100	100	100	100	100	100	100	100	100	100	100	100	100	100	100	0	0	100	100	100	0	0	0
Bacteroides_pyogenes_(T)	100	100	100	100	100	100	100	100	100	100	100	100	100	100	100	100	100	100	100	100	100	100	100	100	100	100	100	100	100	100	100	100	100	100	100	100	100
Bacteroides_salyersiae_(T)	100	100	100	100	100	100	100	100	100	100	100	100	100	100	100	100	100	100	100	100	100	100	0	100	100	100	100	100	100	100	100	100	100	100	100	100	100
Bacteroides_stercoris_(T)	100	100	100	100	100	100	100	100	0	100	100	100	100	100	100	0	100	100	100	100	100	0	100	100	100	100	0	100	100	100	0	100	100	0	100	0	0
Bacteroides_uniformis_(T)	100	100	100	100	100	100	100	100	100	100	100	100	100	100	100	100	100	100	100	100	100	0	100	100	100	100	0	100	100	100	0	100	100	0	100	0	0
Balneola_vulgaris_(T)	100	100	100	100	100	100	100	100	100	100	100	100	100	100	100	100	100	100	100	100	100	100	100	100	100	100	100	100	100	100	100	100	100	100	100	100	100
Bartonella_bovis_(T)	100	100	50	100	50	100	100	100	100	50	50	50	100	100	100	100	0	0	100	100	100	50	0	50	100	100	0	50	100	100	100	100	100	100	100	100	50
Bartonella_chomelii_(T)	100	0	0	0	0	0	100	100	0	0	0	0	0	100	100	0	0	0	0	100	100	0	0	0	100	100	0	0	100	100	0	100	100	100	100	100	100
Bartonella_clarridgeiae_(T)	100	100	100	76.47058824	100	100	100	100	100	100	35.29411765	100	100	100	100	100	0	0	5.882352941	5.882352941	0	29.41176471	0	5.882352941	5.882352941	0	5.882352941	100	88.23529412	100	100	11.76470588	100	88.23529412	5.882352941	47.05882353	41.17647059
Bartonella_coopersplainsensis_(T)	100	100	100	100	100	100	100	100	100	100	100	100	100	100	100	100	0	0	0	0	0	0	0	0	0	100	0	0	0	100	100	0	0	0	100	0	0
Bartonella_elizabethae_(T)	100	100	0	0	0	100	100	100	0	0	0	0	100	100	0	0	0	0	0	0	0	0	0	0	0	0	0	0	100	0	0	0	0	0	0	0	0
Bartonella_schoenbuchensis_(T)	100	0	0	0	0	11.11111111	61.11111111	77.77777778	61.11111111	0	0	0	16.66666667	38.88888889	77.77777778	61.11111111	0	0	0	0	0	0	0	0	0	0	0	0	0	0	0	0	0	0	0	0	0
Bartonella_sp._OS02	100	0	0	0	0	0	100	100	100	0	0	0	0	100	100	100	0	0	0	0	100	0	0	0	0	100	0	0	100	100	100	0	100	100	100	100	0
Bartonella_vinsonii_(T)	100	30	65	32.5	42.5	31.25	20	25	81.25	40	28.75	41.25	32.5	22.5	26.25	83.75	48.75	57.5	46.25	42.5	57.5	81.25	46.25	40	36.25	50	66.25	33.75	32.5	41.25	63.75	20	38.75	61.25	25	60	100
Basfia_succiniciproducens_(T)	100	100	100	100	100	100	100	100	77.77777778	100	100	100	100	100	100	0	100	100	100	100	100	11.11111111	100	100	100	100	0	88.88888889	100	100	0	100	100	0	100	0	0
Bauldia_consociata_(T)	100	100	100	100	100	100	100	100	100	100	100	100	100	100	100	100	100	100	100	100	100	100	100	100	100	100	100	100	100	100	100	100	100	100	100	100	100
Bauldia_litoralis_(T)	100	100	100	100	100	100	100	100	100	100	100	100	100	100	100	100	100	100	100	100	100	100	100	100	100	100	100	100	100	100	100	100	100	100	100	100	100
Bdellovibrio_bacteriovorus_(T)	100	100	100	100	100	100	100	91.66666667	83.33333333	100	100	100	100	100	91.66666667	83.33333333	100	100	100	100	100	83.33333333	100	100	100	100	83.33333333	100	100	100	83.33333333	100	100	83.33333333	83.33333333	83.33333333	75
Bdellovibrio_exovorus_JSS	100	66.66666667	100	66.66666667	100	100	100	100	100	100	66.66666667	100	66.66666667	100	100	100	66.66666667	66.66666667	100	100	100	100	66.66666667	66.66666667	100	100	100	66.66666667	100	100	100	100	66.66666667	100	100	100	100
Beggiatoa_alba_(T)	100	85.71428571	85.71428571	85.71428571	85.71428571	85.71428571	85.71428571	85.71428571	85.71428571	85.71428571	85.71428571	85.71428571	85.71428571	85.71428571	85.71428571	85.71428571	85.71428571	85.71428571	85.71428571	85.71428571	85.71428571	85.71428571	85.71428571	85.71428571	85.71428571	85.71428571	85.71428571	85.71428571	85.71428571	85.71428571	85.71428571	85.71428571	85.71428571	85.71428571	85.71428571	85.71428571	85.71428571
Beijerinckia_derxii_(T)	100	80	40	20	20	100	100	100	100	20	20	20	100	100	100	100	0	0	0	0	80	80	0	0	0	80	80	0	0	80	80	40	100	100	80	80	80
Beijerinckia_doebereinerae_(T)	100	100	100	100	100	100	100	100	100	100	100	100	100	100	100	100	100	100	100	100	100	100	100	100	100	100	100	100	100	100	100	100	100	100	100	100	100
Beijerinckia_indica_(T)	100	100	100	100	100	100	100	100	100	100	100	100	100	100	100	100	100	100	100	100	100	100	92.85714286	100	100	100	100	100	100	100	100	92.85714286	100	100	100	100	100
Beijerinckia_mobilis_(T)	100	100	100	100	100	100	100	100	100	100	100	100	100	100	100	100	0	0	0	0	20	0	60	20	0	100	100	0	0	0	0	0	0	0	20	0	0
Belliella_baltica_(T)	100	100	100	100	100	100	100	100	100	100	100	100	100	100	100	100	100	100	100	100	100	100	100	100	100	100	100	100	100	100	100	100	100	100	100	100	100
Bellilinea_caldifistulae_(T)	100	100	100	100	100	100	100	100	100	100	100	100	100	100	100	100	100	100	100	100	100	100	100	100	100	100	100	100	100	100	100	100	100	100	100	100	100
Belnapia_moabensis_(T)	100	100	100	100	100	100	100	100	100	50	50	50	50	100	100	100	50	50	100	100	100	100	50	50	50	100	100	100	100	100	100	100	100	100	100	100	100
Belnapia_rosea_(T)	100	100	100	100	100	100	100	100	100	100	100	100	100	100	100	100	100	100	100	100	100	100	100	100	100	100	100	0	100	100	100	100	100	100	100	100	100
Bergeriella_denitrificans_(T)	100	100	100	100	100	100	100	100	100	100	100	100	100	100	100	100	100	100	100	100	100	100	100	100	100	100	100	100	100	100	100	75	100	100	50	50	100
Bermanella_marisrubri_(T)	100	100	100	100	100	100	100	100	100	100	100	100	100	100	100	100	100	100	100	100	100	100	100	100	100	100	100	100	100	100	100	100	100	100	100	100	100
Bhargavaea_cecembensis_(T)	100	100	100	100	100	100	100	100	100	75	100	75	75	75	100	100	100	50	75	50	100	100	75	100	75	100	100	50	50	100	100	50	100	100	100	100	100
Bhargavaea_ullalensis	100	100	100	100	100	100	100	100	100	100	100	100	100	100	100	100	0	0	0	0	0	0	0	0	100	100	100	0	0	0	0	0	0	0	0	0	0
Bibersteinia_trehalosi_(T)	100	50	100	100	100	35.71428571	32.14285714	100	0	100	100	100	89.28571429	32.14285714	100	0	100	100	96.42857143	35.71428571	100	0	71.42857143	32.14285714	10.71428571	89.28571429	0	32.14285714	32.14285714	100	0	3.571428571	28.57142857	0	25	0	0
Bifidobacterium_angulatum_(T)	100	100	100	100	100	100	100	100	100	100	100	100	100	100	100	100	100	100	100	100	100	100	100	100	100	100	100	100	100	100	100	100	100	100	100	100	100
Bifidobacterium_animalis_(T)	100	100	100	100	100	100	100	100	100	100	100	100	100	100	100	100	100	100	100	100	100	100	100	100	100	100	100	100	100	100	100	100	100	100	100	100	100
Bifidobacterium_asteroides_(T)	100	100	100	100	100	100	100	100	71.42857143	100	100	100	100	100	100	100	100	100	100	100	100	14.28571429	100	100	100	100	0	0	85.71428571	85.71428571	0	85.71428571	85.71428571	0	0	0	0
Bifidobacterium_bifidum_(T)	100	100	100	100	100	100	100	100	100	100	100	100	100	100	100	100	100	100	100	100	100	100	100	100	100	100	100	100	100	100	100	92.30769231	100	100	88.46153846	100	65.38461538
Bifidobacterium_bombi	100	100	100	100	100	100	100	100	100	100	100	100	100	100	100	100	100	100	100	100	100	100	100	100	100	100	100	100	100	100	100	100	100	100	100	100	0
Bifidobacterium_boum_(T)	100	100	100	100	100	100	100	100	100	100	100	100	100	100	100	100	0	0	33.33333333	100	0	100	0	100	100	0	100	0	0	0	0	0	0	100	0	0	0
Bifidobacterium_breve_(T)	100	94.44444444	100	100	94.44444444	97.22222222	100	100	100	97.22222222	91.66666667	86.11111111	86.11111111	100	100	100	91.66666667	91.66666667	91.66666667	91.66666667	100	100	22.22222222	77.77777778	97.22222222	100	100	91.66666667	97.22222222	100	100	97.22222222	100	100	100	100	100
Bifidobacterium_callitrichos_(T)	100	100	100	100	100	100	100	100	100	100	100	100	100	100	100	100	100	100	100	100	100	100	0	100	100	100	100	100	100	100	100	100	100	100	100	100	100
Bifidobacterium_catenulatum_(T)	100	100	100	100	100	100	100	100	100	100	100	100	75	75	100	100	0	0	75	75	25	100	0	75	75	25	100	75	75	100	100	75	75	100	25	100	100
Bifidobacterium_choerinum_(T)	100	100	100	100	100	100	100	100	100	100	100	100	100	100	100	100	0	100	100	100	100	100	0	0	100	100	100	100	100	100	100	100	100	100	100	100	100
Bifidobacterium_cuniculi	100	100	100	100	100	100	100	100	100	100	100	100	100	100	100	100	100	100	100	100	100	100	100	100	100	100	100	100	100	100	100	100	100	100	100	100	100
Bifidobacterium_dentium_(T)	100	100	100	100	100	100	100	100	100	100	100	100	100	100	100	100	100	100	100	100	100	100	90	80	90	100	100	30	50	80	100	70	70	100	0	100	40
Bifidobacterium_gallicum_(T)	100	100	100	100	100	100	100	100	100	100	100	100	100	100	100	100	100	100	100	100	100	100	0	100	100	100	100	100	100	100	100	100	100	100	100	100	100
Bifidobacterium_gallinarum_(T)	100	100	100	100	100	100	100	100	100	100	100	100	100	100	100	100	100	100	100	100	100	100	0	100	100	100	100	0	100	100	100	0	100	100	100	100	100
Bifidobacterium_indicum_(T)	100	20	20	100	30	60	100	100	100	20	100	20	20	100	100	100	50	20	100	100	100	100	20	70	100	100	90	30	100	100	100	100	100	100	100	100	80
Bifidobacterium_kashiwanohense_(T)	100	100	100	100	100	100	100	100	100	100	100	0	100	100	100	100	100	100	100	100	100	100	0	100	100	100	100	100	100	100	100	100	100	100	100	100	100
Bifidobacterium_longum_(T)	100	100	100	100	100	100	100	100	100	100	100	100	100	100	100	100	97.43589744	98.71794872	98.71794872	98.71794872	100	100	0	0	0	78.20512821	97.43589744	0	0	82.05128205	97.43589744	0	80.76923077	97.43589744	84.61538462	97.43589744	97.43589744
Bifidobacterium_magnum_(T)	100	100	100	100	100	100	100	100	100	100	100	100	100	100	100	100	100	100	100	100	100	100	100	100	100	100	100	66.66666667	100	100	100	100	100	100	100	100	100
Bifidobacterium_merycicum_(T)	100	0	0	0	0	100	100	0	0	100	100	100	100	100	100	100	100	100	100	100	0	100	0	100	100	0	0	100	100	100	100	100	100	100	0	0	0
Bifidobacterium_mongoliense_(T)	100	100	100	100	100	100	100	100	100	100	100	100	100	100	100	100	100	100	100	100	100	100	100	100	100	100	100	100	100	100	100	100	100	100	100	100	100
Bifidobacterium_pseudocatenulatum_(T)	100	95.45454545	100	95.45454545	100	100	100	100	100	0	0	0	9.090909091	0	77.27272727	100	0	0	9.090909091	4.545454545	0	4.545454545	0	0	0	0	0	0	0	31.81818182	54.54545455	0	54.54545455	59.09090909	0	0	4.545454545
Bifidobacterium_pseudolongum_(T)	100	100	100	100	100	100	100	100	100	100	100	100	100	100	100	100	100	100	100	100	100	100	88.88888889	100	100	100	100	100	100	100	100	100	100	100	100	100	100
Bifidobacterium_psychraerophilum_(T)	100	100	100	100	100	100	100	100	100	100	100	100	100	100	100	100	100	100	100	100	100	100	100	100	100	100	100	100	100	100	100	100	100	100	100	100	100
Bifidobacterium_pullorum_(T)	100	0	0	100	0	100	100	0	0	0	50	0	100	100	0	0	100	100	100	100	100	50	0	100	100	100	50	50	100	100	50	100	100	50	0	50	0
Bifidobacterium_ruminantium_(T)	100	0	100	100	100	100	100	0	100	100	100	100	100	100	100	100	100	100	100	100	0	0	100	100	100	0	100	0	100	0	0	0	0	100	0	0	0
Bifidobacterium_saeculare_(T)	100	0	0	0	0	0	0	0	0	0	0	0	0	0	0	0	0	0	25	50	0	0	0	50	25	0	0	0	0	0	0	0	25	100	0	0	0
Bifidobacterium_scardovii_(T)	100	100	100	100	100	100	100	100	100	100	100	100	100	100	100	50	100	100	100	100	100	0	50	100	100	100	0	100	100	100	0	100	100	0	0	0	0
Bifidobacterium_sp._CU3-7	100	60	80	80	80	60	60	80	100	60	60	60	60	60	80	100	0	0	40	40	60	100	0	40	40	60	100	40	40	60	100	0	40	80	60	80	80
Bifidobacterium_sp._MRM_3/1	100	100	100	100	100	100	100	100	100	100	100	100	100	100	100	100	100	100	100	100	100	100	0	100	100	100	100	100	100	100	100	100	100	100	100	100	100
Bifidobacterium_stercoris_(T)	100	100	100	100	100	100	100	100	100	100	100	100	100	100	100	100	0	0	0	0	50	0	0	0	0	50	0	0	0	50	0	0	50	0	50	0	0
Bifidobacterium_subtile_(T)	100	60	60	60	60	60	100	100	80	60	60	60	60	80	100	100	60	60	60	60	60	60	60	60	60	60	60	60	60	100	60	60	60	60	60	80	60
Bifidobacterium_thermacidophilum_(T)	100	100	100	100	100	100	100	100	100	100	100	100	100	100	100	100	33.33333333	33.33333333	33.33333333	33.33333333	33.33333333	33.33333333	33.33333333	33.33333333	33.33333333	33.33333333	66.66666667	66.66666667	33.33333333	33.33333333	100	33.33333333	33.33333333	100	33.33333333	66.66666667	100
Bifidobacterium_thermophilum	100	25	75	75	75	75	75	87.5	87.5	87.5	87.5	87.5	100	100	100	100	87.5	87.5	87.5	87.5	100	100	87.5	100	100	100	100	100	100	100	100	100	100	100	100	100	100
Bifidobacterium_tsurumiense_(T)	100	100	100	100	100	100	100	100	100	100	100	100	100	100	100	100	100	100	100	100	100	100	100	100	100	100	100	100	100	100	100	100	100	100	50	100	50
Bilophila_wadsworthia_(T)	100	100	100	100	100	100	100	100	100	100	100	100	100	100	100	100	100	100	100	100	100	100	100	100	100	100	100	100	100	100	100	100	100	100	100	100	100
Bizionia_argentinensis_(T)	100	100	100	100	100	100	100	100	100	100	100	100	100	100	100	100	100	100	100	100	100	100	100	100	100	100	100	100	100	100	100	0	0	100	0	100	0
Bizionia_echini_(T)	100	100	100	100	100	100	100	100	100	100	100	100	100	100	100	100	100	100	100	100	100	100	0	100	100	100	100	0	100	100	100	0	100	100	100	100	100
Bizionia_hallyeonensis_(T)	100	100	100	100	100	100	100	100	100	100	100	100	100	100	100	100	0	100	0	0	100	100	100	100	100	100	100	0	0	100	100	0	0	100	0	100	100
Bizionia_paragorgiae_(T)	100	100	100	100	100	100	100	100	100	100	100	100	100	100	100	100	100	100	100	100	100	100	100	100	100	100	100	100	100	100	100	0	100	100	0	100	0
Bizionia_saleffrena_(T)	100	100	100	100	100	100	100	100	100	0	100	100	100	100	100	0	100	100	100	100	100	0	100	100	100	100	0	0	0	0	0	0	0	0	0	0	0
Bizionia_sp._CC-PY-50	100	100	100	50	100	100	100	100	100	100	50	100	100	100	100	100	50	50	50	50	50	50	50	50	50	50	50	50	50	100	100	50	100	100	100	100	50
Bizionia_sp._PB-M7	100	100	100	100	100	100	100	100	0	100	100	100	100	100	100	100	100	100	100	100	100	100	100	100	100	100	0	100	100	100	100	100	100	100	100	100	0
Bizionia_sp._Th6	100	100	100	100	100	100	100	100	100	100	100	100	100	100	100	100	0	0	100	100	100	100	0	100	100	100	100	100	100	100	100	100	100	100	0	0	0
Blastochloris_gulmargensis_(T)	100	100	100	100	100	100	100	100	100	100	100	100	100	100	100	100	100	100	100	100	100	100	100	100	100	100	100	100	100	100	100	100	100	100	100	100	100
Blastochloris_sulfoviridis_(T)	100	100	100	100	100	100	100	100	85.71428571	100	85.71428571	100	100	100	100	71.42857143	57.14285714	71.42857143	28.57142857	71.42857143	71.42857143	28.57142857	57.14285714	71.42857143	71.42857143	85.71428571	28.57142857	0	85.71428571	57.14285714	42.85714286	0	57.14285714	42.85714286	57.14285714	42.85714286	28.57142857
Blastochloris_viridis_(T)	100	66.66666667	100	83.33333333	66.66666667	100	100	83.33333333	100	66.66666667	66.66666667	66.66666667	83.33333333	100	66.66666667	100	83.33333333	50	66.66666667	100	100	100	66.66666667	100	100	100	100	100	100	100	100	83.33333333	100	100	50	100	100
Blastomonas_natatoria_(T)	100	86.66666667	86.66666667	86.66666667	93.33333333	80	100	93.33333333	100	86.66666667	86.66666667	93.33333333	60	80	86.66666667	93.33333333	86.66666667	93.33333333	60	80	86.66666667	86.66666667	86.66666667	86.66666667	86.66666667	86.66666667	86.66666667	60	60	93.33333333	93.33333333	60	66.66666667	66.66666667	86.66666667	93.33333333	86.66666667
Blastopirellula_cremea	100	100	100	100	100	100	100	100	100	100	100	100	100	100	100	100	100	100	100	100	100	100	100	100	100	100	100	100	100	100	100	100	100	100	100	100	100
Blastopirellula_marina_(T)	100	100	100	100	100	100	100	100	100	100	100	100	100	100	100	100	100	100	100	100	100	100	100	100	100	100	100	100	100	100	100	100	100	100	100	100	100
Blautia_glucerasea_(T)	100	100	100	100	100	100	100	100	100	100	100	100	100	100	100	100	66.66666667	66.66666667	66.66666667	66.66666667	66.66666667	66.66666667	100	100	66.66666667	66.66666667	66.66666667	66.66666667	66.66666667	66.66666667	66.66666667	66.66666667	66.66666667	66.66666667	66.66666667	66.66666667	66.66666667
Blautia_hansenii_(T)	100	100	100	100	100	100	100	100	100	100	100	100	100	100	100	100	0	0	100	100	100	100	0	100	100	100	100	100	100	100	100	100	100	100	100	100	100
Blautia_hydrogenotrophica_(T)	100	100	100	100	100	100	100	100	100	100	100	100	100	100	100	100	66.66666667	100	100	100	100	66.66666667	66.66666667	66.66666667	100	100	66.66666667	66.66666667	100	100	66.66666667	100	100	100	100	66.66666667	66.66666667
Blautia_producta_(T)	100	33.33333333	50	50	100	66.66666667	33.33333333	33.33333333	33.33333333	16.66666667	100	100	100	16.66666667	66.66666667	33.33333333	33.33333333	100	100	66.66666667	66.66666667	33.33333333	100	100	83.33333333	83.33333333	33.33333333	100	66.66666667	83.33333333	100	16.66666667	66.66666667	16.66666667	50	16.66666667	33.33333333
Blautia_schinkii_(T)	100	100	100	100	100	100	100	100	100	100	100	100	100	100	100	100	100	100	100	100	100	100	100	100	100	100	100	100	100	100	100	100	100	100	100	100	100
Blautia_wexlerae_(T)	100	100	100	100	100	100	100	100	100	75	100	100	100	75	100	100	100	100	75	75	100	75	100	75	75	100	75	50	50	75	75	50	75	75	75	75	75
Bogoriella_caseilytica_(T)	100	100	100	100	100	100	100	100	100	100	100	100	100	100	100	100	100	100	100	100	100	100	100	100	100	100	100	100	100	100	100	100	100	100	100	100	100
Bordetella_avium_(T)	100	100	71.42857143	100	100	100	100	100	100	71.42857143	85.71428571	71.42857143	85.71428571	85.71428571	100	85.71428571	71.42857143	71.42857143	71.42857143	71.42857143	71.42857143	71.42857143	57.14285714	57.14285714	85.71428571	0	57.14285714	28.57142857	57.14285714	71.42857143	71.42857143	14.28571429	0	71.42857143	0	57.14285714	71.42857143
Bordetella_bronchiseptica_(T)	100	0	100	100	0	0	0	0	0	100	0	0	0	0	0	0	0	0	0	0	100	0	0	0	0	0	0	0	0	0	0	0	0	0	0	0	0
Bordetella_hinzii_(T)	100	100	100	100	100	100	100	100	100	100	80	100	100	100	100	100	80	100	100	100	100	100	80	60	0	0	0	0	0	0	0	0	0	0	0	0	0
Bordetella_holmesii_(T)	100	56.52173913	56.52173913	56.52173913	56.52173913	56.52173913	56.52173913	56.52173913	56.52173913	56.52173913	56.52173913	56.52173913	56.52173913	56.52173913	56.52173913	56.52173913	56.52173913	8.695652174	100	100	100	100	8.695652174	8.695652174	8.695652174	56.52173913	56.52173913	0	0	95.65217391	95.65217391	0	8.695652174	8.695652174	13.04347826	8.695652174	13.04347826
Bordetella_parapertussis_(T)	100	0	0	0	0	0	0	0	0	0	0	0	0	0	0	0	0	0	0	0	0	0	0	0	0	0	0	0	0	0	0	0	0	0	0	0	0
Bordetella_pertussis_(T)	100	0	0	0	0	0	0	100	0	0	0	0	0	0	100	0	0	0	0	0	0	0	0	0	0	100	0	0	0	0	0	0	0	0	0	0	0
Bordetella_petrii_(T)	100	91.66666667	100	100	41.66666667	100	100	83.33333333	91.66666667	41.66666667	8.333333333	8.333333333	8.333333333	41.66666667	16.66666667	25	100	33.33333333	75	100	58.33333333	58.33333333	8.333333333	16.66666667	100	58.33333333	58.33333333	8.333333333	8.333333333	8.333333333	25	0	58.33333333	58.33333333	33.33333333	33.33333333	16.66666667
Bordetella_trematum_(T)	100	66.66666667	66.66666667	66.66666667	33.33333333	66.66666667	66.66666667	66.66666667	66.66666667	66.66666667	33.33333333	33.33333333	0	0	66.66666667	66.66666667	66.66666667	33.33333333	66.66666667	66.66666667	100	100	0	0	0	100	100	0	0	33.33333333	33.33333333	0	0	100	0	100	100
Borrelia_afzelii_(T)	100	93.75	100	100	100	93.75	93.75	100	100	93.75	93.75	87.5	93.75	93.75	93.75	93.75	0	0	0	31.25	100	93.75	0	0	0	75	100	0	0	100	0	0	62.5	75	93.75	93.75	0
Borrelia_burgdorferi	100	100	100	100	100	100	100	100	100	100	100	100	100	100	100	100	100	100	100	100	100	100	100	100	100	100	100	0	100	100	100	0	100	100	100	100	100
Borrelia_coriaceae_(T)	100	36.25	37.5	48.75	78.75	90	82.5	72.5	51.25	7.5	7.5	7.5	37.5	16.25	7.5	16.25	7.5	53.75	98.75	85	17.5	67.5	7.5	43.75	16.25	7.5	96.25	92.5	85	35	91.25	16.25	23.75	100	16.25	97.5	8.75
Borrelia_garinii_PBi	100	40	40	40	40	40	40	40	40	40	40	40	40	40	40	40	40	100	100	100	40	40	40	40	40	40	40	0	0	40	40	0	0	0	0	0	0
Borrelia_japonica_(T)	100	50	50	50	50	50	50	50	50	50	50	50	50	50	50	50	50	50	100	50	50	50	50	50	50	50	50	100	100	50	100	0	0	0	0	0	0
Borrelia_lusitaniae_(T)	100	60	60	80	100	60	60	80	80	60	60	60	60	40	60	80	0	0	0	0	0	0	0	0	0	0	20	0	0	0	60	0	0	0	0	0	0
Borrelia_miyamotoi_(T)	100	100	100	100	100	100	100	100	0	100	100	100	100	100	100	0	100	100	100	100	100	0	100	100	100	100	0	100	100	100	0	100	100	0	100	0	0
Borrelia_sinica_(T)	100	100	100	100	100	100	100	100	100	100	100	100	100	100	100	100	100	50	50	50	50	50	50	50	50	50	50	100	100	100	100	100	100	100	100	100	100
Borrelia_spielmanii	100	33.33333333	33.33333333	66.66666667	33.33333333	33.33333333	33.33333333	33.33333333	33.33333333	33.33333333	100	0	0	33.33333333	0	0	100	0	0	33.33333333	33.33333333	0	0	33.33333333	66.66666667	0	0	0	0	0	0	0	0	0	0	0	0
Borrelia_turcica_(T)	100	0	0	0	0	0	0	0	0	100	100	100	100	100	100	0	100	100	100	100	100	0	100	100	100	100	0	75	100	100	0	100	100	0	100	0	0
Borrelia_valaisiana_(T)	100	0	100	66.66666667	100	100	100	100	100	0	66.66666667	0	0	0	0	0	66.66666667	33.33333333	0	0	0	33.33333333	66.66666667	66.66666667	66.66666667	66.66666667	66.66666667	0	0	0	0	0	0	0	0	0	0
Bosea_eneae_(T)	100	100	100	100	100	100	100	100	100	100	100	100	100	100	100	100	100	100	100	100	100	100	100	100	100	100	100	100	100	100	100	66.66666667	100	100	100	100	100
Bosea_lupini_(T)	100	100	0	100	100	100	100	0	100	0	0	0	100	100	0	0	0	0	0	0	0	0	0	0	0	0	0	0	0	0	0	0	0	0	0	0	0
Bosea_massiliensis_(T)	100	100	70	100	80	100	100	100	100	20	100	20	100	100	100	100	0	0	0	0	20	20	0	100	80	100	20	0	0	40	20	0	20	20	20	20	20
Bosea_minatitlanensis_(T)	100	100	100	100	100	100	100	100	100	100	100	100	100	100	100	100	100	100	100	100	100	100	100	100	100	100	100	100	100	100	100	100	100	100	100	100	100
Bosea_sp._R-46060	100	80	90	80	80	80	50	70	80	80	70	80	40	30	20	60	90	90	40	40	20	30	0	50	50	20	20	50	50	30	50	50	30	30	20	20	20
Bosea_sp._R-46070	100	40	60	80	100	80	100	100	100	40	80	80	60	100	80	80	0	0	0	0	0	0	0	0	0	0	0	0	80	100	0	0	0	0	0	0	0
Bosea_thiooxidans_(T)	100	100	100	100	100	100	100	100	75	75	75	100	100	100	100	100	0	0	0	0	0	0	75	0	0	0	0	0	0	100	100	0	50	0	0	0	0
Bosea_vestrisii_(T)	100	0	0	0	0	0	0	0	0	0	0	0	0	0	0	0	0	0	0	0	0	0	0	0	0	0	0	0	0	0	0	0	0	0	0	0	0
Bowmanella_denitrificans_(T)	100	100	100	100	100	100	100	100	100	100	100	100	100	100	100	100	100	100	100	100	100	100	100	100	100	100	100	100	100	100	100	100	100	100	100	100	100
Bowmanella_pacifica_(T)	100	0	50	50	50	50	50	50	0	50	50	50	50	50	50	0	50	50	50	50	50	50	100	50	50	50	0	50	50	100	100	0	0	0	50	0	0
Brachybacterium_alimentarium_(T)	100	100	100	100	100	100	100	100	100	100	100	100	100	100	100	100	0	100	100	100	100	100	0	100	100	100	0	100	100	100	100	100	100	100	100	100	0
Brachybacterium_conglomeratum_(T)	100	100	100	100	100	100	100	100	100	100	100	100	100	100	100	100	85.71428571	100	100	100	100	42.85714286	100	100	100	100	42.85714286	100	100	100	42.85714286	100	100	85.71428571	85.71428571	42.85714286	42.85714286
Brachybacterium_faecium_(T)	100	100	100	100	100	100	100	100	100	100	100	100	100	100	100	100	0	20	100	100	20	20	0	100	100	0	0	100	100	100	100	100	100	100	0	0	0
Brachybacterium_fresconis_(T)	100	100	100	100	100	100	100	100	100	100	100	100	100	100	100	100	100	100	50	100	100	100	100	100	100	100	100	50	100	100	100	100	100	100	100	100	100
Brachybacterium_muris_(T)	100	100	100	100	100	100	100	100	100	100	100	100	100	100	100	100	0	0	0	0	0	0	100	100	100	100	0	100	100	100	0	0	0	0	0	0	0
Brachybacterium_nesterenkovii	100	100	100	100	100	100	100	100	100	100	100	100	100	100	100	100	100	100	100	100	100	100	100	100	100	100	100	100	100	100	100	100	100	100	0	100	0
Brachybacterium_nesterenkovii_(T)	100	100	100	100	100	100	100	100	100	100	100	100	100	100	100	100	0	25	100	100	0	100	0	100	100	0	25	100	100	100	100	25	100	100	0	25	0
Brachybacterium_paraconglomeratum_(T)	100	0	0	0	0	0	0	0	0	0	0	0	0	0	0	0	0	0	0	0	0	0	0	0	0	0	0	0	0	0	0	0	0	0	0	0	0
Brachybacterium_phenoliresistens_(T)	100	100	100	100	100	100	100	100	100	100	100	100	100	100	100	100	100	100	100	100	100	100	100	100	100	100	100	100	100	100	100	100	100	100	33.33333333	100	0
Brachybacterium_rhamnosum_(T)	100	75	75	75	100	100	100	100	100	100	100	100	100	100	100	100	100	100	100	100	100	100	100	100	100	100	100	100	100	100	100	100	100	100	100	100	100
Brachybacterium_sacelli_(T)	100	50	0	100	100	100	100	100	100	100	100	100	100	100	100	100	0	0	100	100	0	0	0	0	100	100	0	0	100	100	100	100	100	100	0	100	0
Brachybacterium_saurashtrense_(T)	100	100	100	100	100	100	100	100	100	100	100	100	100	100	100	100	100	100	100	100	100	100	0	0	100	0	0	0	100	0	0	100	100	100	0	100	0
Brachybacterium_sp._DCY80	100	0	0	0	0	100	100	0	0	0	0	0	100	0	0	0	0	0	0	0	0	0	0	0	100	0	0	0	100	100	100	0	100	100	0	0	0
Brachybacterium_squillarum_(T)	100	100	100	100	100	100	100	100	100	100	100	100	100	100	100	100	0	0	100	100	100	100	0	100	100	0	100	87.5	100	100	100	100	100	100	0	100	87.5
Brachybacterium_tyrofermentans_(T)	100	66.66666667	100	66.66666667	100	100	100	100	100	100	33.33333333	100	100	100	100	66.66666667	100	100	100	100	100	100	66.66666667	100	100	66.66666667	33.33333333	100	100	100	100	100	100	100	0	100	0
Brachybacterium_zhongshanense_(T)	100	0	0	0	0	100	100	0	0	0	0	0	100	100	0	0	0	0	100	100	0	0	0	100	100	0	0	100	100	0	0	100	0	0	0	0	0
Brachymonas_chironomi_(T)	100	100	100	100	100	100	100	100	100	100	100	100	100	100	100	100	100	100	100	100	100	100	100	100	0	100	100	100	100	100	100	0	100	100	0	100	100
Brachymonas_denitrificans_(T)	100	100	100	100	100	100	100	100	100	100	100	100	100	100	100	100	100	100	100	100	100	100	100	100	100	100	100	100	100	100	100	100	100	100	0	100	100
Brachyspira_alvinipulli_(T)	100	0	0	0	0	0	0	0	0	0	0	0	0	0	100	0	100	100	100	100	100	100	0	100	100	100	100	100	100	100	100	100	100	100	100	100	100
Brachyspira_innocens_(T)	100	100	100	100	100	100	100	100	100	100	100	100	100	100	100	100	0	0	100	100	0	0	0	100	100	0	0	0	100	0	0	100	100	100	0	0	0
Brachyspira_pilosicoli_(T)	100	100	100	100	100	100	100	100	100	100	100	100	100	100	100	100	100	100	100	100	100	100	100	100	100	100	100	100	100	100	100	100	100	100	100	100	100
Brackiella_oedipodis_(T)	100	100	100	100	100	100	100	100	100	100	100	100	100	100	100	100	100	100	100	100	100	100	100	100	100	100	100	100	100	100	100	100	100	100	100	100	100
Bradyrhizobium_betae_(T)	100	16.66666667	16.66666667	50	50	50	50	50	50	0	0	0	16.66666667	16.66666667	33.33333333	50	0	0	0	0	0	50	0	0	0	0	50	0	0	0	16.66666667	0	0	50	0	16.66666667	0
Bradyrhizobium_canariense_(T)	100	82.75862069	65.51724138	96.55172414	86.20689655	100	100	100	51.72413793	0	65.51724138	3.448275862	96.55172414	89.65517241	37.93103448	51.72413793	0	0	0	0	0	41.37931034	0	55.17241379	20.68965517	0	48.27586207	0	0	24.13793103	51.72413793	0	96.55172414	51.72413793	0	48.27586207	37.93103448
Bradyrhizobium_cytisi	100	0	0	85.71428571	0	0	0	0	85.71428571	0	71.42857143	0	0	0	0	71.42857143	0	0	0	28.57142857	0	0	0	100	100	100	100	0	0	0	0	0	0	0	0	0	0
Bradyrhizobium_denitrificans_(T)	100	10	10	10	80	80	80	80	80	0	0	30	80	80	80	80	0	20	100	100	100	100	10	100	100	100	100	80	80	80	100	100	100	100	100	100	100
Bradyrhizobium_diazoefficiens_USDA_110	100	0	0	0	49.09090909	94.54545455	92.72727273	89.09090909	96.36363636	0	0	0	80	36.36363636	60	96.36363636	0	0	0	0	0	90.90909091	0	0	0	0	92.72727273	0	0	0	94.54545455	0	0	96.36363636	0	78.18181818	69.09090909
Bradyrhizobium_elkanii_(T)	100	0	0	0	0	0	0	100	100	0	0	0	0	0	0	100	0	0	0	0	0	100	0	0	0	0	100	0	0	0	100	0	0	100	0	100	100
Bradyrhizobium_iriomotense_(T)	100	54.54545455	72.72727273	54.54545455	90.90909091	90.90909091	100	100	45.45454545	36.36363636	36.36363636	36.36363636	9.090909091	27.27272727	27.27272727	18.18181818	90.90909091	90.90909091	9.090909091	81.81818182	27.27272727	18.18181818	100	9.090909091	81.81818182	54.54545455	18.18181818	9.090909091	9.090909091	9.090909091	18.18181818	81.81818182	90.90909091	18.18181818	18.18181818	18.18181818	18.18181818
Bradyrhizobium_japonicum_(T)	100	0	0	0	0	8.163265306	0	0	0	0	0	0	0	0	0	0	0	0	0	0	0	0	0	0	0	0	0	0	0	0	0	0	0	0	0	0	0
Bradyrhizobium_jicamae_(T)	100	0	100	0	100	100	100	0	100	0	100	100	100	100	100	100	0	100	100	100	0	100	100	100	100	0	100	100	100	100	100	100	100	100	0	100	100
Bradyrhizobium_liaoningense_(T)	100	0	0	0	0	74	28	0	8	0	0	0	72	6	0	6	0	0	90	26	0	78	0	94	58	32	78	6	18	0	78	6	66	76	0	6	8
Bradyrhizobium_oligotrophicum	100	0	0	0	0	25	0	0	75	0	0	0	25	0	0	75	0	0	0	0	0	0	0	0	0	0	0	0	0	0	25	0	0	0	0	0	0
Bradyrhizobium_pachyrhizi_(T)	100	59.24369748	59.24369748	59.24369748	59.24369748	60.50420168	60.50420168	59.24369748	59.66386555	0	56.72268908	3.781512605	58.82352941	58.82352941	55.04201681	58.40336134	0	0	0	0	0	0	0	0	0	0	0	92.43697479	90.75630252	76.47058824	87.81512605	0	0	0	0	0	0
Bradyrhizobium_rifense	100	0	0	0	0	0	0	0	42.85714286	0	0	0	0	0	0	28.57142857	0	0	0	0	0	0	0	0	0	0	38.0952381	0	0	0	0	0	0	0	0	0	0
Bradyrhizobium_sp._CCBAU_23303	100	0	0	0	0	0	0	100	50	0	0	0	0	0	0	50	0	0	0	0	0	0	0	0	0	0	0	0	0	50	100	0	0	50	0	0	0
Bradyrhizobium_sp._LMTR_21	100	85.71428571	90.47619048	85.71428571	80.95238095	100	100	71.42857143	76.19047619	61.9047619	90.47619048	85.71428571	95.23809524	95.23809524	76.19047619	76.19047619	0	0	0	0	0	0	0	0	0	0	0	0	0	0	0	0	0	0	0	0	0
Bradyrhizobium_sp._OO99	100	0	0	0	0	0	0	0	32	0	0	0	0	0	0	0	0	0	0	0	0	0	0	0	0	0	0	0	0	0	0	0	0	0	0	0	0
Bradyrhizobium_yuanmingense_(T)	100	100	100	100	100	100	100	100	100	100	100	100	100	100	100	100	100	100	100	100	100	100	100	100	100	100	100	100	100	100	100	100	100	100	0	100	100
Branchiibius_hedensis_(T)	100	100	100	100	100	100	100	100	100	100	100	100	100	100	100	100	100	100	100	100	100	100	100	100	100	100	100	100	100	100	100	100	100	100	100	100	100
Brassicibacter_mesophilus_(T)	100	100	100	100	100	100	100	100	100	100	100	100	100	100	100	100	100	100	100	100	100	100	100	100	100	100	100	100	100	100	100	100	100	100	100	100	100
Brenneria_nigrifluens_(T)	100	36.36363636	81.81818182	63.63636364	100	90.90909091	90.90909091	90.90909091	90.90909091	100	90.90909091	100	90.90909091	90.90909091	90.90909091	90.90909091	63.63636364	81.81818182	72.72727273	72.72727273	72.72727273	72.72727273	0	90.90909091	90.90909091	72.72727273	72.72727273	90.90909091	90.90909091	90.90909091	90.90909091	27.27272727	90.90909091	90.90909091	0	9.090909091	9.090909091
Brenneria_sp._D9-5	100	100	100	100	100	100	100	100	100	100	100	100	100	100	100	100	100	100	100	100	100	100	50	100	100	100	100	100	100	100	100	100	100	100	0	100	100
Brevibacillus_agri_(T)	100	96.66666667	96.66666667	100	100	100	100	100	100	93.33333333	93.33333333	93.33333333	93.33333333	93.33333333	93.33333333	93.33333333	20	0	0	0	20	23.33333333	0	0	0	0	0	0	0	0	0	0	0	0	0	0	0
Brevibacillus_borstelensis_(T)	100	100	100	100	100	100	100	100	100	100	100	100	100	100	100	100	100	100	100	100	100	100	0	100	100	100	100	96.875	96.875	100	100	96.875	100	100	100	100	100
Brevibacillus_choshinensis_(T)	100	0	100	100	0	0	100	100	100	100	100	0	0	100	100	66.66666667	100	66.66666667	33.33333333	100	100	100	100	100	100	100	100	0	0	100	0	0	100	100	100	100	0
Brevibacillus_fluminis_(T)	100	50	50	100	50	50	50	50	50	50	100	50	50	50	50	50	100	100	100	100	100	50	100	100	100	100	100	0	0	50	50	0	50	50	50	0	0
Brevibacillus_formosus_(T)	100	100	100	100	100	100	100	100	100	100	100	100	100	100	100	100	100	100	100	100	100	100	100	100	100	100	100	100	100	100	100	100	100	100	100	100	100
Brevibacillus_ginsengisoli_(T)	100	100	100	100	100	100	100	100	100	100	100	100	100	100	100	100	100	100	100	100	100	100	100	100	100	100	100	100	100	100	100	0	100	100	100	100	100
Brevibacillus_invocatus_(T)	100	50	100	100	100	100	100	100	100	100	100	100	100	100	100	100	100	100	100	100	100	100	100	100	0	0	0	100	100	100	100	0	0	0	0	0	0
Brevibacillus_laterosporus_(T)	100	100	100	100	100	100	100	100	100	84.7826087	95.65217391	100	100	97.82608696	100	100	100	100	100	100	100	100	100	100	100	100	100	100	100	100	100	71.73913043	100	100	100	100	100
Brevibacillus_levickii_(T)	100	71.42857143	85.71428571	100	100	100	100	100	100	100	100	100	100	100	100	100	100	100	100	100	100	100	100	100	100	100	100	100	100	100	100	100	100	100	0	100	100
Brevibacillus_limnophilus_(T)	100	100	100	100	100	100	100	100	100	100	100	100	100	100	100	100	100	50	50	50	100	100	100	100	100	100	100	0	0	100	100	0	100	100	100	100	100
Brevibacillus_massiliensis	100	100	100	100	100	100	100	100	100	100	100	100	100	100	100	100	100	100	100	100	100	100	100	100	100	100	100	100	100	100	100	100	100	100	100	100	100
Brevibacillus_nitrificans	100	62.5	62.5	62.5	62.5	62.5	62.5	62.5	62.5	62.5	62.5	62.5	62.5	62.5	62.5	62.5	0	0	0	0	0	0	0	0	0	0	0	0	0	0	0	0	0	0	0	0	0
Brevibacillus_panacihumi_(T)	100	100	100	100	100	100	100	100	100	100	100	100	100	90.90909091	100	100	18.18181818	81.81818182	100	0	72.72727273	72.72727273	63.63636364	45.45454545	0	0	0	0	9.090909091	72.72727273	45.45454545	0	0	0	0	0	0
Brevibacillus_parabrevis_(T)	100	94.11764706	94.11764706	94.11764706	94.11764706	94.11764706	94.11764706	94.11764706	97.05882353	88.23529412	88.23529412	88.23529412	91.17647059	88.23529412	97.05882353	97.05882353	70.58823529	73.52941176	70.58823529	85.29411765	85.29411765	79.41176471	0	0	0	32.35294118	17.64705882	0	0	0	0	0	0	0	0	0	0
Brevibacillus_reuszeri_(T)	100	60	80	80	80	60	60	100	100	60	60	60	60	60	100	100	0	0	0	0	100	100	0	0	0	100	100	0	0	100	100	0	80	100	100	100	100
Brevibacillus_sp._K2814	100	100	100	100	100	100	100	100	100	100	100	100	100	100	100	100	100	100	100	100	100	100	100	100	100	100	100	100	100	100	100	100	100	100	100	100	100
Brevibacillus_thermoruber_(T)	100	44.44444444	33.33333333	66.66666667	77.77777778	22.22222222	22.22222222	44.44444444	100	22.22222222	33.33333333	22.22222222	22.22222222	22.22222222	22.22222222	100	0	0	11.11111111	11.11111111	0	100	44.44444444	11.11111111	11.11111111	0	100	11.11111111	11.11111111	11.11111111	88.88888889	11.11111111	11.11111111	77.77777778	0	100	100
Brevibacterium_epidermidis_(T)	100	100	100	100	100	100	100	100	100	100	100	0	0	100	100	100	0	0	0	0	0	0	0	0	0	0	0	0	0	0	0	0	0	0	0	0	0
Brevundimonas_abyssalis_(T)	100	100	100	100	100	50	50	100	100	100	100	100	50	50	100	100	100	100	50	50	100	100	100	50	50	100	100	50	50	100	100	50	50	50	100	100	100
Brevundimonas_aurantiaca_(T)	100	87.5	81.25	100	81.25	93.75	93.75	100	75	0	0	0	93.75	93.75	0	0	0	0	93.75	93.75	0	0	0	93.75	93.75	43.75	37.5	93.75	93.75	100	100	93.75	93.75	93.75	0	0	0
Brevundimonas_bacteroides_(T)	100	100	100	100	100	100	100	100	100	100	100	100	100	100	100	100	100	100	100	100	100	100	100	100	100	100	100	100	50	100	100	100	100	100	0	100	0
Brevundimonas_bullata_(T)	100	0	0	95.45454545	18.18181818	77.27272727	77.27272727	81.81818182	63.63636364	0	100	4.545454545	77.27272727	77.27272727	86.36363636	54.54545455	4.545454545	4.545454545	72.72727273	27.27272727	4.545454545	50	4.545454545	86.36363636	86.36363636	4.545454545	45.45454545	54.54545455	54.54545455	50	59.09090909	0	0	59.09090909	0	0	0
Brevundimonas_diminuta_(T)	100	100	5	100	5	15	50	5	20	5	75	5	5	5	5	5	25	5	5	5	5	5	5	5	5	5	5	5	5	5	5	5	5	5	5	5	5
Brevundimonas_halotolerans_(T)	100	100	100	100	100	100	100	100	0	100	100	100	100	100	100	0	0	0	100	100	66.66666667	0	0	66.66666667	100	66.66666667	0	0	0	0	0	33.33333333	66.66666667	0	0	0	0
Brevundimonas_intermedia_(T)	100	0	0	0	42.85714286	0	0	0	0	0	0	50	0	0	0	0	0	42.85714286	0	0	0	0	21.42857143	42.85714286	28.57142857	21.42857143	21.42857143	0	0	0	0	0	0	0	0	0	0
Brevundimonas_mediterranea_(T)	100	0	75	0	0	12.5	25	0	0	75	0	0	12.5	25	0	0	100	100	100	100	100	100	0	12.5	25	0	0	25	25	0	0	12.5	62.5	25	0	0	0
Brevundimonas_naejangsanensis_(T)	100	68.18181818	100	100	100	100	100	81.81818182	90.90909091	68.18181818	86.36363636	100	100	100	90.90909091	90.90909091	0	0	0	0	45.45454545	40.90909091	0	0	0	40.90909091	45.45454545	0	0	22.72727273	81.81818182	0	0	81.81818182	0	0	0
Brevundimonas_nasdae_(T)	100	84.61538462	100	100	100	15.38461538	15.38461538	84.61538462	7.692307692	92.30769231	100	100	15.38461538	15.38461538	92.30769231	7.692307692	100	100	30.76923077	7.692307692	84.61538462	7.692307692	100	76.92307692	84.61538462	100	30.76923077	15.38461538	15.38461538	15.38461538	7.692307692	15.38461538	15.38461538	7.692307692	92.30769231	7.692307692	7.692307692
Brevundimonas_poindexterae_(T)	100	100	100	100	100	100	100	100	100	100	100	100	100	100	100	100	0	100	100	100	0	100	100	100	100	0	100	100	100	100	100	0	0	100	0	100	100
Brevundimonas_staleyi_(T)	100	0	100	100	100	100	100	100	100	100	100	100	100	100	100	100	100	100	100	100	100	100	100	100	100	100	100	100	100	100	100	0	0	100	0	100	100
Brevundimonas_subvibrioides_(T)	100	0	0	0	100	0	0	0	100	0	0	100	0	0	100	100	0	0	0	0	0	0	100	0	0	50	100	0	0	0	0	0	0	0	0	0	0
Brevundimonas_terrae_(T)	100	22.22222222	22.22222222	27.77777778	22.22222222	38.88888889	38.88888889	55.55555556	44.44444444	22.22222222	22.22222222	22.22222222	38.88888889	38.88888889	55.55555556	44.44444444	22.22222222	88.88888889	27.77777778	27.77777778	44.44444444	44.44444444	22.22222222	27.77777778	27.77777778	44.44444444	44.44444444	0	0	50	44.44444444	0	33.33333333	44.44444444	55.55555556	44.44444444	38.88888889
Brevundimonas_vancanneytii_(T)	100	100	100	100	100	100	100	100	100	100	100	100	100	100	100	100	0	100	100	100	100	100	0	100	100	100	100	100	100	100	100	0	0	100	0	100	100
Brevundimonas_variabilis_(T)	100	100	100	100	100	100	100	100	100	100	100	100	100	100	100	100	100	100	100	100	100	100	100	100	100	100	100	100	100	100	100	0	0	100	0	100	100
Brevundimonas_vesicularis_(T)	100	0	0	0	0	0	0	0	0	0	0	0	0	0	0	0	0	0	0	0	0	0	0	0	0	0	0	0	0	0	0	0	0	0	0	0	0
Brochothrix_campestris_(T)	100	100	100	100	100	100	100	100	100	100	100	100	100	100	100	100	100	100	100	100	100	100	100	100	100	100	100	100	100	100	100	100	100	100	100	100	100
Brochothrix_thermosphacta_(T)	100	100	100	100	100	100	100	100	100	100	100	100	100	100	100	0	100	100	100	100	100	0	100	100	100	100	0	40	100	100	0	100	100	20	100	0	0
Brooklawnia_cerclae_(T)	100	50	50	100	50	50	50	50	50	50	100	50	50	50	50	50	100	100	100	50	50	50	100	100	50	50	50	50	50	50	50	50	50	50	50	50	50
Brucella_abortus_(T)	100	94.42231076	94.42231076	100	100	100	100	93.62549801	94.42231076	4.780876494	100	100	100	100	10.35856574	48.20717131	0	87.25099602	100	100	0	62.94820717	86.05577689	100	100	0	94.02390438	100	100	100	100	100	100	100	0	0	0
Brucella_inopinata_(T)	100	100	100	100	100	100	100	0	100	0	100	100	100	100	0	0	0	0	0	0	0	0	0	0	0	0	0	0	0	0	0	0	0	0	0	0	0
Brucella_sp._F8/08/60	100	0	0	0	100	50	0	0	0	0	0	100	100	0	0	0	0	0	0	0	0	0	0	0	0	0	0	0	0	0	0	0	0	0	0	0	0
Brumimicrobium_mesophilum_(T)	100	100	100	100	100	100	100	100	100	100	100	100	100	100	100	100	100	100	100	100	100	100	100	100	100	100	100	100	100	100	100	100	100	100	100	100	100
Buchnera_aphidicola_(Cinara_tujafilina)	100	35.29411765	64.70588235	44.11764706	88.23529412	100	100	61.76470588	55.88235294	32.35294118	32.35294118	79.41176471	91.17647059	91.17647059	55.88235294	61.76470588	14.70588235	82.35294118	91.17647059	91.17647059	17.64705882	35.29411765	52.94117647	79.41176471	79.41176471	35.29411765	32.35294118	97.05882353	100	100	67.64705882	88.23529412	94.11764706	64.70588235	17.64705882	29.41176471	29.41176471
Buchnera_aphidicola_(T)	100	89.23076923	93.84615385	96.92307692	90.76923077	84.61538462	87.69230769	83.07692308	86.15384615	81.53846154	92.30769231	81.53846154	80	81.53846154	80	80	89.23076923	92.30769231	86.15384615	86.15384615	81.53846154	81.53846154	90.76923077	90.76923077	90.76923077	93.84615385	93.84615385	76.92307692	78.46153846	73.84615385	78.46153846	76.92307692	76.92307692	78.46153846	76.92307692	78.46153846	75.38461538
Budvicia_aquatica_(T)	100	100	100	100	100	100	100	100	100	100	100	100	100	100	100	100	100	100	100	100	100	100	100	100	100	100	100	100	100	100	100	0	100	100	100	100	100
Budvicia_diplopodorum_(T)	100	100	100	100	100	100	100	100	100	100	100	100	100	100	100	100	100	100	100	100	100	100	0	100	100	100	0	100	100	100	0	100	100	100	100	100	0
Bulleidia_extructa_(T)	100	100	100	100	100	100	100	100	100	100	100	100	100	100	100	100	100	100	100	100	100	100	100	100	100	100	100	100	100	100	100	100	100	100	100	100	100
Burkholderia_acidipaludis_(T)	100	100	100	100	100	100	100	100	100	100	100	100	100	100	100	100	100	100	100	100	100	100	100	100	100	100	100	100	100	100	100	100	100	100	0	0	0
Burkholderia_andropogonis	100	100	100	100	100	100	100	100	100	100	91.66666667	91.66666667	100	100	91.66666667	100	100	91.66666667	100	100	100	100	91.66666667	91.66666667	100	91.66666667	100	83.33333333	91.66666667	91.66666667	100	91.66666667	91.66666667	100	8.333333333	100	100
Burkholderia_bannensis	100	5.882352941	5.882352941	5.882352941	5.882352941	5.882352941	5.882352941	5.882352941	94.11764706	5.882352941	5.882352941	5.882352941	5.882352941	5.882352941	5.882352941	100	11.76470588	17.64705882	5.882352941	5.882352941	17.64705882	35.29411765	94.11764706	5.882352941	5.882352941	94.11764706	94.11764706	5.882352941	5.882352941	5.882352941	5.882352941	5.882352941	5.882352941	5.882352941	0	94.11764706	0
Burkholderia_bryophila_(T)	100	14.28571429	28.57142857	14.28571429	28.57142857	14.28571429	14.28571429	42.85714286	71.42857143	28.57142857	0	0	14.28571429	14.28571429	71.42857143	100	28.57142857	28.57142857	28.57142857	28.57142857	42.85714286	57.14285714	0	0	0	28.57142857	28.57142857	0	0	57.14285714	71.42857143	0	42.85714286	71.42857143	0	85.71428571	28.57142857
Burkholderia_caledonica_(T)	100	9.090909091	72.72727273	27.27272727	36.36363636	81.81818182	81.81818182	27.27272727	36.36363636	100	100	100	100	100	90.90909091	100	100	100	100	100	100	100	0	81.81818182	100	0	81.81818182	81.81818182	100	90.90909091	100	81.81818182	100	100	0	81.81818182	81.81818182
Burkholderia_contaminans	100	50	100	100	0	50	50	100	50	100	100	50	100	50	100	100	100	50	50	50	100	50	0	50	50	100	50	0	0	50	0	50	50	50	100	100	100
Burkholderia_dilworthii	100	0	60	40	0	60	60	0	100	60	0	20	60	60	0	20	40	60	60	60	60	60	0	60	60	0	0	60	60	60	60	40	60	60	0	0	0
Burkholderia_ferrariae_(T)	100	100	100	100	100	100	100	100	100	100	100	100	100	100	100	100	100	50	100	100	0	100	100	100	100	100	100	100	100	100	100	100	100	100	0	0	0
Burkholderia_fungorum_(T)	100	19.04761905	97.61904762	50	95.23809524	100	97.61904762	26.19047619	26.19047619	97.61904762	97.61904762	100	100	100	100	100	97.61904762	97.61904762	97.61904762	97.61904762	97.61904762	97.61904762	0	0	0	0	97.61904762	0	0	0	97.61904762	0	0	100	0	92.85714286	66.66666667
Burkholderia_glathei_(T)	100	0	33.33333333	33.33333333	0	33.33333333	66.66666667	33.33333333	33.33333333	100	100	0	100	100	100	100	100	100	100	100	100	100	0	100	100	0	33.33333333	100	100	100	100	100	100	100	0	0	0
Burkholderia_graminis_(T)	100	0	0	0	0	11.11111111	11.11111111	0	0	100	0	0	88.88888889	88.88888889	0	0	100	100	88.88888889	100	100	100	0	88.88888889	88.88888889	0	0	0	0	88.88888889	88.88888889	0	88.88888889	88.88888889	0	0	0
Burkholderia_heleia_(T)	100	100	100	100	100	100	100	100	0	100	100	100	100	100	100	0	100	100	100	100	100	0	0	100	100	100	0	100	100	100	0	100	100	0	0	0	0
Burkholderia_kururiensis_(T)	100	100	100	100	100	100	100	100	100	100	100	100	100	100	100	100	60	70	60	60	100	100	100	80	100	100	100	70	100	100	100	60	60	60	100	80	70
Burkholderia_mimosarum_(T)	100	33.33333333	77.77777778	44.44444444	44.44444444	83.33333333	83.33333333	27.77777778	83.33333333	77.77777778	77.77777778	83.33333333	83.33333333	83.33333333	83.33333333	83.33333333	83.33333333	83.33333333	77.77777778	77.77777778	83.33333333	83.33333333	0	66.66666667	61.11111111	0	5.555555556	5.555555556	11.11111111	11.11111111	61.11111111	11.11111111	16.66666667	72.22222222	0	0	0
Burkholderia_multivorans_(T)	100	0	0	0	0	0	0	0	0	0	0	0	0	0	0	0	0	0	100	100	0	0	0	0	0	0	0	0	0	0	0	0	0	0	0	0	0
Burkholderia_nodosa_(T)	100	100	100	100	100	100	100	100	100	100	100	100	100	100	33.33333333	33.33333333	100	33.33333333	100	100	33.33333333	33.33333333	100	100	100	100	66.66666667	0	0	0	100	0	0	100	0	33.33333333	33.33333333
Burkholderia_oxyphila_(T)	100	85.71428571	71.42857143	85.71428571	71.42857143	85.71428571	85.71428571	85.71428571	85.71428571	42.85714286	85.71428571	28.57142857	57.14285714	85.71428571	85.71428571	85.71428571	28.57142857	28.57142857	42.85714286	42.85714286	57.14285714	42.85714286	14.28571429	42.85714286	42.85714286	14.28571429	28.57142857	42.85714286	42.85714286	42.85714286	42.85714286	42.85714286	57.14285714	42.85714286	71.42857143	42.85714286	42.85714286
Burkholderia_phenazinium_(T)	100	0	9.090909091	0	0	27.27272727	54.54545455	0	0	27.27272727	0	0	100	100	0	0	0	9.090909091	63.63636364	81.81818182	9.090909091	0	0	90.90909091	90.90909091	0	0	100	100	90.90909091	90.90909091	36.36363636	100	90.90909091	0	0	0
Burkholderia_phenoliruptrix_(T)	100	100	100	100	100	95.83333333	95.83333333	100	100	70.83333333	0	87.5	95.83333333	95.83333333	0	0	50	70.83333333	95.83333333	95.83333333	70.83333333	66.66666667	83.33333333	95.83333333	95.83333333	0	0	91.66666667	95.83333333	95.83333333	95.83333333	95.83333333	95.83333333	95.83333333	0	0	0
Burkholderia_phytofirmans_(T)	100	57.14285714	52.38095238	61.9047619	61.9047619	57.14285714	57.14285714	61.9047619	61.9047619	57.14285714	76.19047619	80.95238095	57.14285714	57.14285714	80.95238095	85.71428571	38.0952381	42.85714286	38.0952381	38.0952381	42.85714286	42.85714286	0	0	0	0	0	0	0	0	0	0	0	0	0	0	0
Burkholderia_pseudomultivorans	100	0	50	0	0	0	0	0	0	50	0	0	0	0	0	0	100	100	100	100	100	100	50	100	100	0	0	0	0	0	0	0	0	0	0	0	0
Burkholderia_rhynchosiae	100	0	100	0	0	100	100	100	100	100	0	0	100	100	0	50	100	100	100	100	100	100	0	100	100	0	0	100	100	100	100	50	100	100	0	0	0
Burkholderia_sacchari_(T)	100	50	50	100	50	50	100	100	50	50	100	50	50	100	100	50	50	50	50	100	100	100	0	100	100	0	100	50	50	50	50	50	50	50	0	0	0
Burkholderia_sediminicola_(T)	100	0	25	0	50	0	6.25	6.25	6.25	75	0	93.75	18.75	6.25	0	0	100	100	75	75	100	100	25	0	0	0	0	62.5	75	75	75	0	0	50	0	0	0
Burkholderia_silvatlantica_(T)	100	36.36363636	36.36363636	36.36363636	54.54545455	36.36363636	36.36363636	36.36363636	36.36363636	36.36363636	36.36363636	36.36363636	36.36363636	36.36363636	36.36363636	36.36363636	63.63636364	81.81818182	63.63636364	63.63636364	63.63636364	63.63636364	0	36.36363636	27.27272727	36.36363636	36.36363636	36.36363636	36.36363636	36.36363636	63.63636364	36.36363636	36.36363636	63.63636364	36.36363636	36.36363636	36.36363636
Burkholderia_sordidicola_(T)	100	66.66666667	66.66666667	100	66.66666667	100	100	100	100	66.66666667	100	66.66666667	100	100	100	100	66.66666667	66.66666667	100	100	66.66666667	66.66666667	66.66666667	100	100	100	100	66.66666667	100	100	100	100	100	100	100	100	100
Burkholderia_sp._JC2948	100	50	50	50	50	50	50	50	50	50	50	50	50	50	50	50	50	50	50	50	50	50	100	50	50	100	100	0	0	50	50	0	0	50	0	0	0
Burkholderia_sp._L226	100	50	50	50	50	50	50	50	50	50	100	0	100	100	50	50	100	100	100	100	50	50	0	100	100	50	50	50	50	50	50	50	50	50	0	0	0
Burkholderia_sp._NKMU-JPY461	100	0	0	0	0	20	80	0	0	0	0	0	90	90	0	0	10	10	90	90	10	10	0	90	90	0	0	90	90	70	90	90	90	90	0	0	0
Burkholderia_sp._TNe-841	100	75	75	75	100	75	75	100	100	75	75	75	75	75	75	75	50	75	75	75	75	75	50	50	75	75	50	0	50	75	100	75	75	75	0	100	100
Burkholderia_sprentiae_WSM5005	100	100	100	100	100	100	100	100	0	100	0	0	100	100	0	0	66.66666667	100	100	100	100	0	0	100	100	0	0	100	100	100	0	33.33333333	100	0	0	0	0
Burkholderia_telluris	100	100	100	100	100	100	100	100	100	100	100	100	100	100	100	100	100	100	100	100	100	100	0	0	100	100	100	0	0	0	0	0	0	0	0	0	0
Burkholderia_terrestris	100	0	100	0	0	100	0	0	100	100	0	0	0	0	0	100	100	100	100	100	100	100	0	0	0	0	100	0	0	0	100	0	0	100	0	100	0
Burkholderia_terricola_(T)	100	50	50	50	50	50	50	50	50	50	50	50	50	50	50	50	50	50	50	50	50	50	0	50	50	0	50	0	50	100	100	0	50	50	0	100	0
Burkholderia_tuberum_(T)	100	83.33333333	94.44444444	94.44444444	83.33333333	33.33333333	27.77777778	66.66666667	77.77777778	44.44444444	72.22222222	33.33333333	16.66666667	5.555555556	38.88888889	38.88888889	44.44444444	44.44444444	44.44444444	38.88888889	44.44444444	44.44444444	77.77777778	22.22222222	5.555555556	100	100	5.555555556	5.555555556	33.33333333	38.88888889	5.555555556	5.555555556	22.22222222	38.88888889	38.88888889	38.88888889
Burkholderia_udeis	100	7.692307692	53.84615385	7.692307692	7.692307692	53.84615385	53.84615385	7.692307692	7.692307692	53.84615385	15.38461538	7.692307692	46.15384615	53.84615385	7.692307692	7.692307692	92.30769231	46.15384615	100	100	100	100	7.692307692	15.38461538	23.07692308	7.692307692	7.692307692	7.692307692	7.692307692	38.46153846	15.38461538	76.92307692	92.30769231	92.30769231	0	0	0
Burkholderia_unamae_(T)	100	23.80952381	38.0952381	47.61904762	57.14285714	95.23809524	100	71.42857143	38.0952381	28.57142857	38.0952381	19.04761905	85.71428571	85.71428571	19.04761905	33.33333333	23.80952381	19.04761905	42.85714286	57.14285714	28.57142857	28.57142857	47.61904762	71.42857143	71.42857143	66.66666667	47.61904762	0	0	0	0	0	0	0	0	0	0
Burkholderia_xenovorans_(T)	100	80	80	80	93.33333333	93.33333333	93.33333333	73.33333333	93.33333333	80	93.33333333	80	93.33333333	93.33333333	66.66666667	93.33333333	60	66.66666667	80	73.33333333	53.33333333	80	0	80	6.666666667	6.666666667	0	86.66666667	13.33333333	53.33333333	93.33333333	6.666666667	60	60	6.666666667	6.666666667	0
Buttiauxella_agrestis_(T)	100	100	100	100	100	100	100	50	50	100	0	100	100	100	50	0	0	0	100	100	50	50	0	100	100	0	0	100	100	50	50	50	50	50	0	0	0
Buttiauxella_brennerae_(T)	100	0	0	50	0	0	0	0	0	0	0	0	0	0	0	0	100	50	100	100	100	100	50	50	50	50	0	0	0	0	0	0	0	0	0	0	0
Buttiauxella_ferragutiae_(T)	100	100	0	100	100	100	100	0	100	0	0	0	100	100	0	0	0	0	100	100	0	0	0	100	100	0	0	100	100	100	100	100	100	100	0	0	0
Buttiauxella_gaviniae_(T)	100	0	0	0	0	100	100	0	0	0	0	0	0	100	0	0	0	0	100	100	0	0	0	100	100	0	0	100	100	0	0	0	100	100	0	0	0
Buttiauxella_izardii_(T)	100	0	0	0	0	100	100	0	0	0	0	0	100	100	0	0	0	0	100	100	0	0	0	0	100	0	0	0	100	100	100	100	100	100	0	0	0
Buttiauxella_noackiae_(T)	100	0	0	0	0	33.33333333	0	0	0	0	0	0	0	33.33333333	0	0	0	0	33.33333333	33.33333333	0	0	0	0	0	0	0	0	0	0	0	0	0	0	0	0	0
Buttiauxella_warmboldiae_(T)	100	50	50	50	50	50	50	50	50	100	50	50	100	0	50	100	0	0	0	0	0	0	0	0	0	0	0	0	0	0	0	0	0	0	0	0	0
Butyricicoccus_pullicaecorum_(T)	100	50	100	100	100	100	100	100	100	100	100	100	50	100	100	100	100	100	100	100	100	100	100	100	100	100	100	50	100	100	100	50	100	100	100	100	100
Butyricimonas_synergistica_(T)	100	100	100	100	100	100	100	100	100	100	100	100	100	100	100	100	100	100	100	100	100	100	100	100	100	100	100	100	100	100	100	100	100	100	100	100	100
Butyrivibrio_crossotus	100	100	100	100	100	100	100	100	100	100	100	100	100	100	100	100	100	100	100	100	100	100	100	100	100	100	100	100	100	100	100	100	100	100	100	100	100
Butyrivibrio_hungatei_(T)	100	50	50	100	50	100	100	50	50	50	0	50	50	50	50	50	50	50	50	50	0	50	50	50	50	50	50	100	0	100	100	0	100	100	0	50	50
Butyrivibrio_proteoclasticus_(T)	100	78.57142857	92.85714286	85.71428571	78.57142857	78.57142857	78.57142857	78.57142857	78.57142857	100	92.85714286	78.57142857	85.71428571	85.71428571	85.71428571	78.57142857	100	85.71428571	92.85714286	85.71428571	100	92.85714286	35.71428571	78.57142857	78.57142857	78.57142857	71.42857143	71.42857143	85.71428571	78.57142857	78.57142857	71.42857143	78.57142857	78.57142857	42.85714286	85.71428571	71.42857143
Byssovorax_cruenta_(T)	100	100	100	100	100	100	100	100	100	100	100	100	100	100	100	100	100	100	100	100	100	100	100	100	100	100	100	100	100	100	100	100	100	100	100	100	100
Caenimonas_koreensis_(T)	100	50	50	100	50	50	50	100	100	50	50	50	50	50	50	50	50	50	50	50	100	100	50	50	50	100	100	50	50	50	100	0	50	50	100	100	100
Caenimonas_terrae_(T)	100	100	100	100	100	100	100	100	0	100	100	0	50	100	0	0	100	100	100	100	100	100	0	100	100	100	0	0	100	100	0	50	100	0	0	0	0
Caenispirillum_bisanense_(T)	100	100	100	100	100	100	100	100	100	100	100	100	100	100	100	100	100	100	100	100	100	100	100	100	100	100	100	100	100	100	100	100	100	100	100	100	100
Caldalkalibacillus_thermarum_(T)	100	100	100	100	100	100	100	100	100	100	100	100	100	100	100	100	100	100	100	100	100	100	100	100	100	100	100	100	100	100	100	100	100	100	100	100	100
Caldanaerobacter_subterraneus	100	100	100	100	100	100	100	100	100	100	100	100	100	100	100	100	25	50	25	25	25	25	50	50	50	50	50	25	25	50	25	50	25	50	25	25	25
Caldanaerobacter_subterraneus_(T)	100	100	100	100	100	100	100	100	100	85.71428571	100	100	100	100	100	100	100	71.42857143	100	100	100	100	71.42857143	71.42857143	71.42857143	71.42857143	71.42857143	100	85.71428571	100	100	57.14285714	100	100	100	100	100
Caldanaerobius_polysaccharolyticus_(T)	100	100	100	100	100	100	100	100	100	100	100	100	100	100	100	100	100	100	100	100	100	100	100	100	100	100	100	0	100	100	100	100	100	100	100	100	100
Caldibacillus_debilis	100	0	0	0	0	0	0	0	100	0	0	0	0	0	0	100	50	0	0	50	50	100	0	0	0	0	100	0	0	0	100	0	0	100	0	100	100
Caldicoprobacter_algeriensis	100	100	100	100	0	100	100	100	100	0	0	0	100	100	100	100	0	0	0	0	0	0	0	0	0	0	0	100	100	100	0	100	100	100	100	100	100
Caldicoprobacter_guelmensis_(T)	100	100	100	100	100	100	100	100	100	100	100	100	100	100	100	100	100	100	100	100	100	100	100	100	100	100	100	100	100	100	100	100	100	100	100	100	100
Caldilinea_aerophila_(T)	100	100	100	100	100	100	100	100	100	100	100	100	100	100	100	100	100	100	100	100	100	100	100	100	100	100	100	100	100	100	100	100	100	100	100	100	100
Caldimonas_manganoxidans_(T)	100	100	100	100	100	100	100	100	100	100	100	100	100	100	100	100	100	75	100	100	100	100	75	75	100	75	75	100	100	100	100	100	100	100	100	100	100
Caldisericum_exile_(T)	100	100	100	100	100	100	100	100	100	100	100	100	100	100	100	100	100	100	100	100	100	100	100	100	100	100	100	100	100	100	100	100	100	100	100	100	100
Calditerricola_satsumensis_(T)	100	100	100	100	100	100	100	100	100	100	100	50	75	100	75	50	100	100	100	100	100	100	100	100	100	100	50	100	100	100	25	100	100	100	50	75	25
Calditerricola_yamamurae_(T)	100	100	100	100	100	100	100	100	100	100	100	100	100	100	100	100	100	100	100	100	100	100	100	100	100	100	100	0	100	100	100	100	100	100	100	100	100
Calditerrivibrio_nitroreducens_(T)	100	100	100	100	100	100	100	100	100	100	100	100	100	100	100	100	100	100	100	100	100	100	100	100	100	100	100	100	100	100	100	100	100	100	100	100	100
Caldithrix_abyssi_(T)	100	100	100	100	100	100	100	100	100	100	100	100	100	100	100	100	100	100	100	100	100	100	100	100	100	100	100	100	100	100	100	100	100	100	100	100	100
Caldithrix_palaeochoryensis_(T)	100	100	100	100	100	100	100	100	100	100	100	100	100	100	100	100	100	100	100	100	100	100	100	100	100	100	100	100	100	100	100	100	100	100	100	100	100
Caloramator_australicus_(T)	100	100	100	100	100	100	100	100	100	100	100	100	80	100	100	80	80	100	80	80	80	60	100	80	100	100	100	80	80	100	100	80	80	80	40	40	40
Caloramator_boliviensis_(T)	100	100	100	100	100	100	100	100	100	100	100	100	100	100	100	100	0	0	100	100	100	100	0	100	100	100	100	0	100	100	100	100	100	100	100	100	100
Caloramator_coolhaasii_(T)	100	100	100	100	100	100	100	100	100	20	100	100	100	100	100	100	20	20	20	100	100	100	100	100	100	100	100	100	100	100	100	100	100	100	100	100	100
Caloramator_fervidus_(T)	100	100	100	100	100	100	100	100	100	100	100	100	100	100	100	100	100	100	100	100	100	100	100	100	100	100	100	100	100	100	100	50	100	100	50	50	100
Caloramator_indicus_(T)	100	100	100	100	100	100	100	100	100	100	100	100	100	100	100	100	100	100	100	100	100	100	100	100	100	100	100	0	100	100	100	100	100	100	100	100	100
Caloramator_mitchellensis	100	100	100	100	100	100	100	100	100	100	100	100	100	100	100	100	100	100	100	100	100	100	100	100	100	100	100	100	100	100	100	100	100	100	100	100	100
Caloramator_proteoclasticus_(T)	100	100	100	100	100	100	100	100	100	100	100	100	100	100	100	100	100	100	100	100	100	100	100	100	100	100	100	0	100	100	100	100	100	100	100	100	100
Caloramator_viterbiensis_(T)	100	100	100	100	100	100	100	100	100	100	100	100	100	100	100	100	100	100	100	100	100	100	100	100	100	100	100	100	100	100	100	100	100	100	100	100	100
Caloranaerobacter_azorensis_(T)	100	100	100	100	100	100	100	100	100	100	100	100	100	100	100	100	100	100	100	100	100	100	100	100	100	100	100	100	100	100	100	100	100	100	100	100	100
Caloribacterium_cisternae_(T)	100	100	100	100	100	100	100	100	100	100	100	100	100	100	100	100	100	100	100	100	100	100	100	100	100	100	100	100	100	100	100	100	100	100	100	100	100
Camelimonas_abortus_(T)	100	100	100	100	100	100	100	100	100	100	100	100	100	100	100	100	100	100	100	100	100	100	100	100	100	100	100	100	100	100	100	100	100	100	100	100	100
Camelimonas_lactis_(T)	100	100	100	100	100	100	100	100	100	100	100	100	100	100	100	100	100	100	100	100	100	100	100	100	100	100	100	100	100	100	100	100	100	100	100	100	100
Caminibacter_hydrogeniphilus_(T)	100	100	100	100	100	100	100	100	100	100	100	100	100	100	100	100	100	100	100	100	100	100	100	100	100	100	100	100	100	100	100	100	100	100	100	100	100
Caminibacter_profundus_(T)	100	100	100	100	100	100	100	100	100	100	100	100	100	100	100	100	100	100	100	100	100	100	100	100	100	100	100	100	100	100	100	100	100	100	100	100	100
Caminicella_sporogenes_(T)	100	100	100	100	100	100	100	100	100	100	100	100	100	100	100	100	100	100	100	100	100	100	100	100	100	100	100	100	100	100	100	100	100	100	100	100	100
Campylobacter_coli_(T)	100	0	0	100	100	100	0	0	0	0	100	100	100	0	0	0	100	100	100	100	0	0	0	0	100	0	0	100	100	100	0	0	0	0	0	0	0
Campylobacter_concisus_(T)	100	100	100	100	100	100	100	100	71.42857143	100	100	100	100	100	100	0	42.85714286	100	100	100	100	0	42.85714286	100	100	100	0	0	100	100	0	42.85714286	100	0	100	0	0
Campylobacter_curvus_(T)	100	100	100	100	50	100	100	50	50	100	100	100	100	100	100	0	100	100	100	100	100	0	50	100	100	75	0	50	50	50	0	75	50	0	50	0	0
Campylobacter_fetus_(T)	100	100	100	100	100	100	100	100	0	100	100	100	100	100	100	0	100	100	100	100	100	0	100	100	100	100	0	100	100	100	0	100	100	0	100	0	0
Campylobacter_fetus_subsp._null	100	0	0	0	0	0	0	23.07692308	100	0	0	0	0	0	23.07692308	100	0	0	0	0	38.46153846	100	0	0	0	7.692307692	100	0	0	100	100	15.38461538	100	100	100	100	100
Campylobacter_gracilis_(T)	100	100	100	100	100	100	100	100	100	100	100	100	100	100	100	100	100	100	100	100	100	0	100	100	100	100	75	100	100	100	0	0	75	0	75	0	0
Campylobacter_helveticus_(T)	100	100	100	100	50	100	100	100	100	100	100	50	100	100	100	100	0	50	50	100	100	100	0	0	50	0	100	0	50	100	100	100	100	100	0	100	100
Campylobacter_hominis_(T)	100	100	100	100	100	100	100	100	100	100	100	100	100	100	100	100	100	100	100	100	100	100	100	100	100	100	100	100	100	100	100	100	100	100	100	100	100
Campylobacter_hyointestinalis_(T)	100	59.09090909	77.27272727	72.72727273	40.90909091	90.90909091	90.90909091	81.81818182	81.81818182	59.09090909	86.36363636	36.36363636	90.90909091	90.90909091	77.27272727	86.36363636	54.54545455	40.90909091	68.18181818	63.63636364	68.18181818	90.90909091	31.81818182	90.90909091	90.90909091	86.36363636	86.36363636	72.72727273	72.72727273	63.63636364	63.63636364	68.18181818	81.81818182	72.72727273	77.27272727	59.09090909	59.09090909
Campylobacter_lanienae_(T)	100	87.5	87.5	87.5	75	87.5	87.5	87.5	87.5	87.5	87.5	75	87.5	87.5	75	87.5	100	87.5	87.5	100	62.5	100	12.5	0	0	0	0	50	37.5	0	50	0	0	0	0	0	0
Campylobacter_lari_(T)	100	17.96407186	19.76047904	20.95808383	20.95808383	19.76047904	17.36526946	16.76646707	100	15.56886228	20.95808383	19.76047904	19.76047904	19.76047904	8.982035928	100	20.95808383	20.95808383	20.35928144	20.35928144	19.16167665	96.40718563	20.95808383	20.95808383	20.95808383	20.95808383	20.95808383	56.28742515	52.69461078	52.69461078	100	53.89221557	53.89221557	99.4011976	5.988023952	98.20359281	100
Campylobacter_mucosalis_(T)	100	75	75	87.5	75	87.5	100	87.5	0	75	87.5	75	75	87.5	87.5	0	100	100	100	100	100	0	87.5	100	100	100	0	87.5	100	100	0	87.5	100	0	87.5	0	0
Campylobacter_peloridis_(T)	100	100	100	100	100	100	100	100	100	0	100	100	0	100	100	100	0	0	0	0	0	100	0	0	0	0	100	0	0	0	100	0	0	100	0	100	100
Campylobacter_rectus_(T)	100	100	100	100	100	75	87.5	50	37.5	100	100	100	87.5	87.5	37.5	25	0	0	0	0	37.5	0	0	0	0	50	0	0	0	37.5	0	0	37.5	0	25	0	0
Campylobacter_showae_(T)	100	100	100	100	100	100	100	100	100	100	100	100	100	100	100	66.66666667	100	100	100	100	41.66666667	0	100	100	100	41.66666667	0	100	100	41.66666667	0	100	33.33333333	0	33.33333333	0	0
Campylobacter_sp._CIT045	100	37.5	87.5	37.5	37.5	37.5	37.5	37.5	100	37.5	37.5	37.5	37.5	37.5	50	100	37.5	37.5	37.5	37.5	37.5	100	37.5	37.5	37.5	37.5	100	37.5	37.5	37.5	62.5	37.5	37.5	62.5	37.5	37.5	100
Campylobacter_sputorum_(T)	100	100	100	100	100	100	100	100	100	100	100	100	100	100	100	100	100	100	100	100	100	100	100	100	100	100	100	100	100	100	100	100	100	100	100	100	100
Campylobacter_upsaliensis_(T)	100	100	100	100	100	100	100	100	0	100	100	100	100	100	100	0	100	100	100	100	100	0	0	100	100	100	0	100	100	100	0	100	100	0	100	0	0
Candidimonas_bauzanensis_(T)	100	50	50	50	50	50	50	50	50	50	50	50	50	50	50	50	50	50	50	50	50	50	100	100	100	100	100	50	0	25	100	0	25	100	0	25	25
Capnocytophaga_canimorsus_(T)	100	90.90909091	100	90.90909091	90.90909091	90.90909091	90.90909091	90.90909091	90.90909091	100	100	95.45454545	95.45454545	95.45454545	100	100	100	100	100	100	100	100	100	100	36.36363636	100	100	95.45454545	50	100	100	36.36363636	100	100	100	95.45454545	95.45454545
Capnocytophaga_cynodegmi_(T)	100	100	100	100	100	100	100	100	100	100	100	100	100	100	100	100	100	100	100	100	100	100	0	0	0	0	0	0	0	0	0	0	0	0	0	0	0
Capnocytophaga_haemolytica_(T)	100	100	100	100	100	100	100	100	100	100	100	100	100	100	100	100	100	100	100	100	100	100	100	100	100	100	100	100	100	100	100	100	100	100	66.66666667	66.66666667	66.66666667
Capnocytophaga_ochracea_(T)	100	100	100	100	100	100	100	100	100	100	0	100	100	100	100	100	0	0	0	0	0	0	0	0	0	0	0	0	0	100	100	0	0	0	0	0	0
Carboxydocella_manganica	100	100	100	100	100	100	100	100	100	100	100	100	100	100	100	100	100	100	100	100	100	100	100	100	100	100	100	100	100	100	100	100	100	100	100	100	100
Carboxydothermus_pertinax	100	100	100	100	100	100	100	100	100	100	100	100	100	100	100	100	100	100	100	100	100	100	75	100	100	100	100	75	75	100	100	75	100	100	100	100	100
Carboxydothermus_siderophilus_(T)	100	50	100	100	50	75	100	100	0	100	100	75	75	100	100	50	100	100	100	100	100	75	100	100	100	100	100	75	100	75	0	100	100	75	100	0	0
Cardiobacterium_valvarum_(T)	100	75	75	100	100	100	100	100	100	75	100	100	87.5	75	100	100	87.5	100	75	75	100	100	100	100	100	100	100	87.5	75	100	100	75	100	100	100	100	100
Carnimonas_nigrificans_(T)	100	100	100	100	100	100	100	100	100	100	100	100	100	100	100	100	100	100	100	100	100	100	100	100	100	100	100	100	100	100	100	100	100	100	100	100	100
Carnobacterium_alterfunditum	100	100	100	100	100	100	100	100	100	100	100	100	100	100	100	100	100	100	100	100	100	100	100	100	100	100	100	100	100	100	100	100	100	100	100	100	100
Carnobacterium_gallinarum_(T)	100	100	100	100	100	91.66666667	87.5	100	100	100	100	100	29.16666667	8.333333333	100	100	4.166666667	8.333333333	4.166666667	4.166666667	4.166666667	100	0	4.166666667	4.166666667	4.166666667	100	0	4.166666667	4.166666667	4.166666667	4.166666667	4.166666667	4.166666667	4.166666667	66.66666667	100
Carnobacterium_iners_(T)	100	100	100	100	100	100	100	100	100	100	100	100	100	100	100	100	100	100	100	100	100	100	100	100	100	100	100	100	100	100	100	0	100	100	60	100	0
Carnobacterium_inhibens_(T)	100	91.66666667	100	100	91.66666667	91.66666667	91.66666667	91.66666667	91.66666667	91.66666667	91.66666667	91.66666667	66.66666667	83.33333333	91.66666667	91.66666667	0	0	8.333333333	0	0	25	0	8.333333333	8.333333333	0	75	8.333333333	8.333333333	8.333333333	8.333333333	0	8.333333333	16.66666667	0	41.66666667	16.66666667
Carnobacterium_jeotgali_(T)	100	100	100	100	100	100	100	100	100	100	100	100	100	100	100	100	0	0	100	100	100	0	0	100	100	100	0	0	100	100	0	100	100	0	100	0	0
Carnobacterium_mobile_(T)	100	100	100	100	100	100	100	100	100	100	100	100	100	100	100	100	100	100	100	100	100	100	100	100	100	100	100	100	100	100	100	0	100	100	100	100	100
Carnobacterium_viridans_(T)	100	100	100	100	100	100	100	100	100	100	100	100	100	100	100	100	35.71428571	0	7.142857143	7.142857143	7.142857143	7.142857143	7.142857143	7.142857143	7.142857143	21.42857143	14.28571429	0	7.142857143	21.42857143	7.142857143	7.142857143	7.142857143	7.142857143	14.28571429	7.142857143	7.142857143
Caryophanon_latum_(T)	100	100	100	100	100	100	100	100	100	100	100	100	100	100	100	100	100	33.33333333	66.66666667	66.66666667	100	66.66666667	0	33.33333333	33.33333333	33.33333333	33.33333333	33.33333333	33.33333333	66.66666667	33.33333333	33.33333333	33.33333333	33.33333333	66.66666667	33.33333333	66.66666667
Caryophanon_tenue_(T)	100	100	100	100	100	100	100	100	100	100	100	100	100	100	100	100	0	0	100	100	100	50	0	0	50	0	50	0	0	0	50	0	0	50	0	50	50
Castellaniella_caeni_(T)	100	100	100	100	100	100	100	100	100	100	100	100	100	100	100	100	100	100	100	100	100	100	100	100	100	100	75	100	100	100	100	100	100	100	100	100	75
Castellaniella_daejeonensis_(T)	100	16.66666667	33.33333333	16.66666667	16.66666667	66.66666667	83.33333333	16.66666667	66.66666667	50	16.66666667	0	0	100	100	50	16.66666667	16.66666667	16.66666667	100	16.66666667	16.66666667	0	0	0	16.66666667	0	0	0	100	0	0	100	100	50	100	0
Castellaniella_defragrans_(T)	100	90	90	100	100	80	80	100	100	80	90	90	80	10	60	80	80	90	80	80	90	90	0	80	10	30	80	80	10	60	80	10	10	20	20	20	80
Castellaniella_denitrificans_(T)	100	42.85714286	85.71428571	42.85714286	42.85714286	42.85714286	42.85714286	42.85714286	42.85714286	85.71428571	42.85714286	0	0	42.85714286	14.28571429	0	100	100	100	100	100	100	0	28.57142857	0	0	0	0	0	0	0	0	0	0	0	0	0
Catellicoccus_marimammalium_(T)	100	100	100	100	100	100	100	100	100	100	100	100	100	100	100	100	100	100	100	100	100	100	100	100	100	100	100	100	100	100	100	100	100	100	100	100	100
Catenibacterium_mitsuokai_(T)	100	100	100	100	100	100	100	100	100	100	100	100	100	100	100	100	100	100	100	100	100	100	100	100	100	100	100	100	100	100	100	100	100	100	100	100	100
Catenovulum_agarivorans_(T)	100	0	100	100	100	100	100	100	100	100	100	100	100	100	100	100	50	100	50	50	100	50	100	100	100	100	100	50	100	100	50	50	100	100	100	100	50
Catonella_morbi_(T)	100	16.66666667	75	100	100	91.66666667	16.66666667	16.66666667	16.66666667	25	83.33333333	100	75	41.66666667	16.66666667	16.66666667	100	100	100	100	50	83.33333333	100	100	100	91.66666667	100	75	66.66666667	16.66666667	50	16.66666667	16.66666667	16.66666667	16.66666667	16.66666667	16.66666667
Caulobacter_fusiformis_(T)	100	80	80	100	100	80	100	100	100	80	100	80	100	100	100	100	100	80	100	100	100	100	100	100	100	100	100	100	100	100	100	100	100	100	100	100	100
Caulobacter_henricii_(T)	100	61.9047619	61.9047619	90.47619048	71.42857143	61.9047619	90.47619048	90.47619048	71.42857143	61.9047619	90.47619048	76.19047619	61.9047619	90.47619048	95.23809524	71.42857143	100	90.47619048	9.523809524	95.23809524	100	85.71428571	100	90.47619048	100	100	95.23809524	4.761904762	90.47619048	100	71.42857143	90.47619048	95.23809524	90.47619048	95.23809524	90.47619048	66.66666667
Caulobacter_leidyi_(T)	100	0	62.5	0	0	0	0	0	100	0	0	0	0	0	0	87.5	0	0	0	0	0	0	0	0	0	0	0	0	0	0	0	0	0	0	0	0	0
Caulobacter_mirabilis_(T)	100	50	50	100	100	50	50	50	50	50	100	100	100	50	50	50	50	50	50	50	50	50	50	50	50	50	50	50	50	50	50	50	50	50	50	50	50
Caulobacter_segnis_(T)	100	6.666666667	6.666666667	13.33333333	13.33333333	46.66666667	93.33333333	93.33333333	13.33333333	53.33333333	73.33333333	66.66666667	60	93.33333333	93.33333333	73.33333333	100	100	33.33333333	100	100	100	100	66.66666667	100	100	100	33.33333333	100	100	93.33333333	100	100	100	100	100	100
Caulobacter_sp._DS48-5-2	100	0	0	50	0	100	100	100	0	0	100	0	50	100	100	0	0	0	50	100	100	0	0	0	100	100	0	0	100	100	0	50	0	0	50	0	0
Caulobacter_sp._SLG210-30A1	100	0	0	100	0	0	0	0	100	0	0	0	0	0	0	0	0	0	0	0	0	100	0	0	0	0	100	0	0	0	0	0	0	0	0	0	0
Caulobacter_vibrioides_(T)	100	0	0	0	0	92.30769231	100	100	0	0	0	0	69.23076923	100	92.30769231	0	0	0	61.53846154	100	100	0	0	92.30769231	100	100	0	61.53846154	100	100	30.76923077	100	100	100	100	84.61538462	0
Celeribacter_neptunius_(T)	100	100	100	100	100	100	100	100	100	100	100	100	100	100	100	100	100	100	100	100	100	100	100	100	100	100	100	100	100	100	100	100	100	100	100	100	100
Celeribacter_sp._L-6	100	100	100	100	100	100	100	100	100	100	100	100	100	100	100	100	100	100	100	100	100	100	100	100	100	100	100	100	100	100	100	100	100	100	0	0	0
Cellulomonas_aerilata_(T)	100	100	100	100	100	100	100	100	100	100	100	100	100	100	100	100	0	100	100	100	100	0	0	0	100	100	0	0	100	100	0	0	100	100	100	0	0
Cellulomonas_biazotea_(T)	100	100	100	100	100	100	100	100	100	100	100	100	100	100	100	100	0	100	100	100	0	100	66.66666667	100	33.33333333	0	33.33333333	0	0	0	0	0	0	0	0	0	0
Cellulomonas_bogoriensis_(T)	100	100	100	100	100	100	100	100	100	100	100	100	100	100	100	100	0	0	0	100	0	0	0	0	100	0	0	0	0	0	0	100	100	100	0	0	0
Cellulomonas_carbonis_T26	100	40	40	40	40	40	40	40	40	40	40	40	40	40	40	40	40	40	80	80	40	40	0	40	40	40	100	40	40	40	40	40	40	40	0	40	20
Cellulomonas_cellasea_(T)	100	100	100	100	100	100	100	100	100	100	100	100	100	100	100	100	0	0	50	100	75	50	0	0	100	100	0	0	75	75	0	0	75	100	0	0	0
Cellulomonas_chitinilytica_(T)	100	100	100	100	100	100	100	100	100	100	100	100	100	100	100	100	0	33.33333333	0	0	33.33333333	33.33333333	0	0	0	0	33.33333333	0	0	0	33.33333333	0	0	33.33333333	0	33.33333333	33.33333333
Cellulomonas_composti_(T)	100	100	100	100	100	100	100	100	100	100	100	100	100	100	100	100	100	100	100	100	100	100	100	100	100	100	100	100	100	100	100	100	100	100	100	100	100
Cellulomonas_denverensis_(T)	100	100	100	55.55555556	100	100	100	100	100	100	55.55555556	100	100	100	100	100	44.44444444	44.44444444	44.44444444	44.44444444	44.44444444	22.22222222	33.33333333	44.44444444	44.44444444	22.22222222	22.22222222	0	0	0	11.11111111	0	0	22.22222222	0	0	0
Cellulomonas_fimi_(T)	100	100	100	100	100	100	100	100	100	100	100	100	100	100	100	100	0	0	0	0	0	0	0	0	0	0	0	0	0	0	0	0	0	0	0	0	0
Cellulomonas_flavigena_(T)	100	55.55555556	44.44444444	55.55555556	55.55555556	66.66666667	55.55555556	55.55555556	55.55555556	11.11111111	11.11111111	66.66666667	66.66666667	66.66666667	0	55.55555556	11.11111111	88.88888889	100	77.77777778	11.11111111	77.77777778	0	0	0	0	66.66666667	0	0	0	100	0	0	100	0	66.66666667	66.66666667
Cellulomonas_gelida_(T)	100	0	100	100	100	100	100	0	0	100	100	100	100	100	100	0	0	100	100	100	100	0	100	100	100	0	0	0	0	0	0	0	0	0	0	0	0
Cellulomonas_hominis_(T)	100	100	100	100	100	100	100	100	100	100	100	100	100	100	100	80	0	0	0	0	0	0	0	0	0	0	0	0	0	0	0	0	0	0	0	0	0
Cellulomonas_marina	100	100	100	100	100	100	100	100	100	100	100	100	100	100	100	100	100	100	100	100	100	100	100	100	100	100	100	100	100	100	100	100	100	100	100	100	100
Cellulomonas_oligotrophica	100	100	100	100	100	100	100	100	100	100	100	100	100	100	100	100	100	100	100	100	100	100	100	100	100	100	100	100	100	100	100	100	100	100	0	100	0
Cellulomonas_pakistanensis	100	100	100	100	100	100	100	100	100	100	100	100	100	100	100	100	25	25	25	25	25	25	25	25	25	25	50	100	100	100	25	100	100	75	0	25	25
Cellulomonas_soli	100	100	100	100	100	100	100	100	100	100	100	100	100	100	100	50	83.33333333	33.33333333	16.66666667	100	100	16.66666667	50	16.66666667	100	100	16.66666667	0	50	100	16.66666667	16.66666667	16.66666667	16.66666667	100	16.66666667	16.66666667
Cellulomonas_terrae_(T)	100	100	100	100	100	100	100	100	100	100	100	100	100	100	100	100	0	0	100	100	0	100	0	0	0	0	100	0	0	0	0	0	0	100	0	0	0
Cellulomonas_uda_(T)	100	100	100	100	100	100	100	100	100	100	100	100	100	100	100	100	44.44444444	88.88888889	88.88888889	88.88888889	88.88888889	88.88888889	100	88.88888889	77.77777778	100	100	44.44444444	88.88888889	100	100	0	0	0	0	0	0
Cellulophaga_algicola_(T)	100	100	100	100	100	100	100	100	100	100	100	100	100	100	100	100	100	100	0	100	100	100	100	100	100	100	100	0	100	100	100	100	100	100	100	100	100
Cellulophaga_baltica_(T)	100	100	100	100	100	100	100	100	100	100	100	100	100	100	100	100	14.28571429	42.85714286	0	14.28571429	100	100	42.85714286	28.57142857	57.14285714	100	100	0	0	100	100	0	100	100	100	100	100
Cellulophaga_fucicola_(T)	100	100	100	100	100	100	100	100	100	100	100	100	100	100	100	100	100	100	100	100	100	100	100	100	100	100	100	60	100	100	100	100	100	100	100	100	100
Cellulophaga_geojensis_(T)	100	100	100	100	100	100	100	100	100	100	100	100	100	100	100	100	0	0	0	0	0	0	80	0	0	0	0	0	0	0	0	0	0	0	0	0	0
Cellulophaga_lytica_DSM_7489	100	100	100	100	100	100	100	100	100	100	100	100	100	100	100	100	100	7.692307692	100	100	100	100	7.692307692	100	100	100	100	7.692307692	7.692307692	7.692307692	7.692307692	0	0	0	0	0	0
Cellulophaga_pacifica_(T)	100	100	100	100	100	100	100	100	0	100	100	100	100	100	100	100	100	100	100	100	100	0	100	100	100	100	100	100	100	100	0	100	100	0	100	0	0
Cellulophaga_tyrosinoxydans_(T)	100	100	100	100	100	100	100	100	100	100	100	100	100	100	100	100	100	100	100	100	100	100	100	100	100	100	100	100	60	80	100	20	60	100	60	60	100
Cellulosilyticum_lentocellum_(T)	100	7.692307692	7.692307692	100	61.53846154	7.692307692	23.07692308	100	100	7.692307692	100	76.92307692	15.38461538	69.23076923	100	100	100	100	100	100	100	100	100	100	100	100	100	100	100	100	100	23.07692308	100	100	100	100	100
Cellulosilyticum_ruminicola_(T)	100	100	100	100	100	100	100	100	100	100	100	100	100	100	100	100	100	100	100	100	100	100	100	100	100	100	100	100	100	100	100	100	100	100	100	100	100
Cellulosimicrobium_cellulans_(T)	100	66.66666667	66.66666667	33.33333333	66.66666667	100	33.33333333	100	66.66666667	100	66.66666667	100	100	100	100	100	0	0	0	0	0	0	0	0	0	0	0	0	0	0	0	0	0	0	0	0	0
Cellulosimicrobium_funkei_(T)	100	92.68292683	92.68292683	92.68292683	95.12195122	100	100	92.68292683	92.68292683	92.68292683	95.12195122	95.12195122	100	97.56097561	90.24390244	92.68292683	80.48780488	87.80487805	100	100	82.92682927	87.80487805	90.24390244	100	100	92.68292683	90.24390244	100	100	95.12195122	92.68292683	97.56097561	100	100	0	46.34146341	34.14634146
Cellulosimicrobium_sp._W-15	100	100	100	100	100	100	100	100	100	100	100	100	100	100	100	100	0	0	100	100	0	0	0	100	100	0	0	100	100	100	100	100	100	100	0	0	0
Cellulosimicrobium_terreum_(T)	100	100	100	100	100	100	100	100	100	100	100	100	100	100	100	100	0	0	100	100	100	100	0	100	100	0	100	100	100	100	100	100	100	100	0	100	100
Cellvibrio_fibrivorans_(T)	100	100	100	33.33333333	100	100	100	100	33.33333333	100	33.33333333	100	100	100	100	33.33333333	33.33333333	33.33333333	66.66666667	66.66666667	33.33333333	33.33333333	0	33.33333333	33.33333333	0	0	100	66.66666667	0	33.33333333	33.33333333	100	33.33333333	0	0	0
Cellvibrio_fulvus_(T)	100	100	100	100	100	100	100	100	100	100	100	0	100	100	0	0	100	100	100	100	100	100	100	100	100	100	100	100	100	100	100	100	100	100	0	0	0
Cellvibrio_gandavensis_(T)	100	100	100	100	100	100	100	100	100	100	100	100	100	100	100	100	100	100	100	100	100	100	100	100	100	100	100	100	100	100	100	100	100	100	100	100	100
Cellvibrio_japonicus_(T)	100	100	100	100	100	100	100	100	100	100	100	100	100	100	100	100	100	100	100	100	100	100	100	100	100	100	100	100	100	100	100	100	100	100	100	100	100
Cellvibrio_mixtus_(T)	100	100	100	100	100	100	100	100	100	100	100	100	100	100	100	100	100	100	100	100	100	100	0	50	100	100	100	0	0	0	100	0	0	100	0	100	100
Cellvibrio_ostraviensis_(T)	100	100	100	100	100	100	100	100	100	100	100	0	100	100	100	100	100	100	100	100	100	100	0	0	0	100	100	0	0	100	100	0	100	100	100	100	100
Cellvibrio_sp._E50	100	0	0	100	0	0	0	0	0	0	100	100	0	50	0	0	50	50	50	50	0	0	100	100	100	0	100	0	0	0	0	0	0	0	0	0	0
Cellvibrio_vulgaris_(T)	100	100	100	0	100	100	100	100	100	0	0	0	100	100	0	0	0	0	0	0	0	0	0	0	0	0	0	100	100	100	100	100	100	100	100	100	100
Centipeda_periodontii_(T)	100	100	100	100	100	100	100	100	100	100	100	100	100	100	100	100	100	100	100	100	100	100	0	100	100	100	100	100	100	100	100	100	100	100	100	100	100
Cerasibacillus_quisquiliarum_(T)	100	100	100	100	100	100	100	100	100	100	100	100	100	100	100	100	100	100	100	100	100	100	100	100	100	100	100	100	100	100	100	100	100	100	100	100	100
Cerasicoccus_arenae_(T)	100	100	100	100	100	100	100	100	100	100	100	100	100	100	100	100	100	100	100	100	100	100	100	100	100	100	100	100	100	100	100	100	100	100	100	100	100
Cetobacterium_ceti_(T)	100	100	100	100	100	100	100	100	100	100	100	100	100	100	100	100	100	100	100	100	100	100	100	100	100	100	100	100	100	100	100	100	100	100	100	100	100
Cetobacterium_somerae_(T)	100	100	100	100	100	100	100	100	100	100	100	100	100	100	100	100	100	100	100	100	100	100	100	100	100	100	100	100	100	100	100	100	100	100	100	100	100
Chelatococcus_asaccharovorans_(T)	100	0	0	0	0	0	0	0	0	0	0	0	0	0	0	0	0	0	0	100	0	0	0	100	100	100	0	100	100	0	0	0	0	0	0	0	0
Chelatococcus_daeguensis_(T)	100	33.33333333	25	33.33333333	33.33333333	75	33.33333333	25	100	0	0	0	0	0	0	91.66666667	0	0	0	0	0	100	0	0	0	0	91.66666667	0	0	0	100	0	0	100	0	91.66666667	83.33333333
Chelatococcus_sambhunathii_(T)	100	100	100	100	100	100	100	100	100	100	100	100	100	100	100	100	100	100	100	100	100	100	100	100	100	100	100	100	100	100	100	100	100	100	100	100	100
Chitinibacter_tainanensis_(T)	100	100	100	100	100	100	100	100	100	100	100	100	100	100	100	100	100	100	100	100	100	100	100	100	100	100	100	100	100	100	100	100	100	100	100	100	100
Chitinilyticum_aquatile_(T)	100	100	100	100	100	100	100	100	100	100	100	100	100	100	100	100	100	100	100	100	100	100	100	100	100	100	100	100	100	100	100	100	100	100	100	100	100
Chitinimonas_koreensis_(T)	100	100	100	100	100	100	100	100	100	100	100	100	100	100	100	100	100	100	100	100	100	100	100	100	100	100	100	100	100	100	100	100	100	100	100	100	100
Chitinimonas_sp._HMD2169	100	100	100	100	100	100	100	100	100	100	100	100	100	100	100	100	100	100	100	100	100	100	100	100	100	100	100	100	100	100	0	100	100	100	0	0	0
Chitinimonas_taiwanensis_(T)	100	100	100	100	100	100	100	100	100	100	100	100	100	100	100	100	100	100	100	100	100	100	66.66666667	100	100	100	100	100	100	100	100	100	100	100	100	100	100
Chitiniphilus_shinanonensis_(T)	100	0	0	0	0	0	0	0	0	0	0	0	0	0	0	0	0	0	100	100	0	0	0	100	100	0	0	0	0	0	0	0	0	0	0	0	0
Chitinivibrio_alkaliphilus_(T)	100	100	100	100	100	100	100	100	100	100	100	100	100	100	100	100	100	100	100	100	100	100	100	100	100	100	100	100	100	100	100	100	100	100	100	100	100
Chlamydophila_abortus_(T)	100	100	100	100	100	100	100	100	100	100	100	100	100	100	100	100	100	100	83.33333333	83.33333333	100	100	0	0	0	0	0	0	0	0	0	0	0	0	0	0	0
Chlamydophila_felis_(T)	100	100	100	100	100	100	100	100	100	100	100	100	100	100	100	100	100	0	0	0	100	100	100	0	0	100	100	0	0	50	0	0	0	0	100	100	100
Chlamydophila_pecorum_(T)	100	100	100	100	100	100	100	100	100	100	100	100	100	100	100	100	100	100	100	100	100	100	100	100	100	100	100	100	100	100	100	75	100	100	100	100	100
Chlamydophila_psittaci_(T)	100	0	0	0	0	0	0	96.875	100	0	0	0	0	0	100	90.625	0	0	0	0	0	0	0	0	0	0	0	0	0	0	0	0	0	0	0	0	0
Chlorobaculum_limnaeum	100	0	0	0	0	0	0	100	100	0	0	0	0	0	100	100	0	0	0	0	0	0	0	0	0	0	100	0	0	0	0	0	0	0	0	100	100
Chlorobium_chlorovibrioides_(T)	100	33.33333333	66.66666667	100	100	100	33.33333333	33.33333333	33.33333333	100	100	100	100	66.66666667	33.33333333	33.33333333	100	100	100	100	33.33333333	33.33333333	100	100	100	33.33333333	33.33333333	100	33.33333333	33.33333333	33.33333333	33.33333333	33.33333333	33.33333333	33.33333333	33.33333333	33.33333333
Chlorobium_limicola_(T)	100	0	0	0	0	0	0	0	0	0	0	0	0	0	0	0	0	0	0	0	0	0	0	0	0	0	0	0	0	0	0	0	0	0	0	0	0
Chloroflexus_aggregans_(T)	100	60	100	100	80	80	100	100	80	100	100	80	100	100	100	80	100	100	100	100	100	100	80	100	100	100	80	80	100	100	80	100	100	80	100	80	80
Chloroflexus_aurantiacus_(T)	100	100	25	100	100	100	100	25	75	25	25	50	75	100	25	25	25	25	75	100	25	25	100	100	100	25	100	100	100	100	100	100	75	100	25	25	25
Chondromyces_apiculatus	100	100	100	100	100	100	100	100	100	100	100	100	100	100	100	100	100	100	100	100	100	100	100	100	100	100	100	100	100	100	100	100	100	100	100	100	100
Chondromyces_crocatus	100	0	66.66666667	100	33.33333333	100	100	100	100	100	100	100	100	100	100	100	100	100	100	100	100	100	100	100	100	100	100	100	100	100	100	100	100	100	100	100	100
Chondromyces_lanuginosus	100	100	100	100	100	100	100	100	100	100	100	100	100	100	100	100	100	100	100	100	100	100	0	100	100	100	100	0	100	100	100	100	100	100	100	100	100
Chondromyces_pediculatus	100	100	100	100	100	100	100	100	100	0	100	0	0	100	0	100	0	0	0	0	0	0	0	0	0	0	0	0	0	0	0	0	0	0	0	0	0
Chondromyces_robustus_(T)	100	0	0	0	100	0	0	100	100	100	0	100	0	100	100	100	0	100	0	0	100	100	100	0	0	100	100	100	100	100	100	0	100	100	100	100	100
Chromatium_okenii_(T)	100	50	100	50	100	50	50	100	50	100	50	50	50	50	50	50	50	100	50	50	100	50	50	50	50	50	50	50	50	50	50	50	50	50	50	0	0
Chromobacterium_aquaticum_(T)	100	100	100	100	100	100	100	100	100	100	100	100	100	100	100	100	100	100	100	100	100	100	50	50	50	50	50	50	50	50	50	50	50	50	0	0	0
Chromobacterium_haemolyticum_(T)	100	25	100	25	25	25	25	25	25	100	100	25	25	100	100	100	100	100	100	100	100	100	25	25	100	100	100	25	25	25	25	100	100	100	75	100	75
Chromobacterium_vaccinii_(T)	100	89.28571429	96.42857143	96.42857143	96.42857143	92.85714286	89.28571429	96.42857143	96.42857143	96.42857143	82.14285714	96.42857143	89.28571429	89.28571429	96.42857143	96.42857143	96.42857143	96.42857143	96.42857143	96.42857143	92.85714286	96.42857143	3.571428571	25	32.14285714	7.142857143	3.571428571	0	35.71428571	71.42857143	67.85714286	0	64.28571429	60.71428571	0	0	0
Chromobacterium_violaceum_(T)	100	100	100	100	100	100	100	100	100	100	100	100	100	100	100	95.23809524	100	100	100	100	100	100	100	100	100	95.23809524	95.23809524	100	95.23809524	100	95.23809524	0	100	100	85.71428571	80.95238095	95.23809524
Chromohalobacter_beijerinckii_(T)	100	100	100	100	100	100	100	100	100	100	100	100	100	100	100	100	100	100	100	100	100	100	100	100	100	100	100	100	100	100	100	100	100	100	100	100	100
Chromohalobacter_canadensis_(T)	100	83.33333333	100	16.66666667	83.33333333	100	100	83.33333333	100	100	16.66666667	83.33333333	83.33333333	83.33333333	83.33333333	83.33333333	16.66666667	16.66666667	16.66666667	16.66666667	16.66666667	16.66666667	0	0	0	0	0	0	0	0	0	0	0	0	0	0	0
Chromohalobacter_israelensis_(T)	100	100	100	100	100	100	100	100	100	100	100	100	100	100	100	100	96.875	96.875	96.875	96.875	100	100	0	0	0	100	100	0	0	100	100	0	100	100	100	100	100
Chromohalobacter_japonicus_(T)	100	100	100	100	100	100	100	100	100	0	0	0	0	0	100	0	0	0	0	0	0	0	0	0	0	0	0	0	0	0	0	0	0	0	0	0	0
Chromohalobacter_marismortui_(T)	100	100	100	100	100	100	100	100	100	0	0	0	0	0	0	0	100	100	100	0	100	0	0	0	0	100	100	0	0	0	0	0	0	0	0	0	0
Chromohalobacter_nigrandesensis_(T)	100	100	100	100	100	100	100	100	100	100	100	100	100	100	100	100	100	100	100	100	100	100	0	0	100	100	100	0	100	100	100	100	100	100	100	100	100
Chromohalobacter_sarecensis_(T)	100	0	100	100	100	100	0	100	100	100	100	100	0	0	0	100	100	100	100	100	100	100	100	100	100	100	100	100	100	100	100	0	0	100	0	100	100
Chromohalobacter_sp._M1-18	100	100	100	100	100	100	100	100	100	100	100	100	100	100	100	100	100	100	100	100	100	100	100	100	100	100	100	100	100	100	100	100	100	100	100	100	100
Chryseobacterium_antarcticum_(T)	100	100	100	100	100	100	100	100	0	100	100	100	100	100	100	0	100	100	100	100	100	0	100	100	100	100	0	100	100	100	0	100	100	0	0	0	0
Chryseobacterium_anthropi_(T)	100	0	0	0	0	0	0	0	0	0	0	0	0	0	0	0	100	100	100	100	100	100	100	100	100	100	100	100	100	100	100	100	100	100	100	100	100
Chryseobacterium_aquaticum_(T)	100	75	100	100	100	100	75	100	100	100	100	75	75	75	100	100	100	100	100	100	100	100	100	100	100	100	100	50	75	100	75	0	100	100	100	100	75
Chryseobacterium_bovis_(T)	100	100	100	100	100	40	40	100	100	100	100	100	40	40	100	100	0	100	40	40	100	0	100	40	40	100	40	40	40	40	40	40	40	40	0	40	0
Chryseobacterium_caeni_(T)	100	100	100	100	100	100	100	100	100	100	100	100	100	100	100	100	100	100	100	100	100	100	100	100	100	100	100	100	100	100	100	0	100	100	0	0	0
Chryseobacterium_chaponense_(T)	100	100	100	100	100	100	100	100	100	100	100	0	100	100	100	100	100	100	100	100	100	100	0	0	0	0	0	0	100	100	0	0	0	0	0	0	0
Chryseobacterium_daecheongense_(T)	100	100	100	100	100	100	100	100	100	100	100	100	100	100	100	85.71428571	100	100	100	100	100	85.71428571	100	100	100	100	85.71428571	0	0	0	85.71428571	0	0	14.28571429	0	14.28571429	0
Chryseobacterium_daeguense_(T)	100	100	100	100	100	100	100	100	100	100	100	100	100	100	100	100	100	100	100	100	100	100	100	100	100	100	100	100	100	100	100	0	0	0	0	0	0
Chryseobacterium_formosense_(T)	100	100	100	100	100	100	100	100	100	100	100	100	100	100	100	100	100	100	100	100	100	100	100	100	100	100	100	0	100	100	50	100	50	100	0	0	0
Chryseobacterium_gambrini_(T)	100	0	57.14285714	57.14285714	57.14285714	85.71428571	85.71428571	71.42857143	0	100	100	100	85.71428571	85.71428571	85.71428571	85.71428571	57.14285714	57.14285714	42.85714286	42.85714286	57.14285714	57.14285714	57.14285714	42.85714286	57.14285714	28.57142857	57.14285714	42.85714286	42.85714286	42.85714286	42.85714286	14.28571429	42.85714286	85.71428571	0	57.14285714	0
Chryseobacterium_ginsengisoli	100	100	100	100	100	100	100	100	100	0	100	100	100	100	100	100	100	100	100	100	100	100	100	100	100	100	100	0	0	100	100	100	100	100	0	100	100
Chryseobacterium_greenlandense_(T)	100	0	0	0	0	0	0	0	0	100	100	100	0	100	0	0	0	0	0	0	0	0	0	0	0	0	0	0	0	0	0	0	0	0	0	0	0
Chryseobacterium_gregarium_(T)	100	100	100	100	100	100	100	100	100	100	100	100	100	100	100	100	100	100	100	100	100	100	100	100	100	100	100	100	100	100	100	100	100	100	0	100	0
Chryseobacterium_hagamense_(T)	100	0	0	0	0	0	0	0	0	0	0	0	0	0	0	0	0	0	0	100	100	0	0	0	100	100	0	0	0	0	0	0	0	0	100	0	0
Chryseobacterium_haifense_(T)	100	66.66666667	100	83.33333333	100	66.66666667	66.66666667	83.33333333	50	83.33333333	0	66.66666667	66.66666667	66.66666667	66.66666667	66.66666667	50	50	50	66.66666667	66.66666667	33.33333333	0	66.66666667	66.66666667	50	0	0	0	33.33333333	33.33333333	0	33.33333333	33.33333333	0	0	0
Chryseobacterium_hispalense_DSM_25574	100	0	0	100	0	0	100	0	0	0	100	0	0	0	0	0	0	0	0	100	0	0	100	100	100	100	100	0	0	0	0	0	0	0	0	0	0
Chryseobacterium_hominis_(T)	100	100	100	100	100	100	100	100	100	100	100	70	90	90	90	70	100	100	90	90	100	100	30	50	70	70	0	0	50	30	30	0	0	70	0	0	0
Chryseobacterium_indoltheticum_(T)	100	75	75	75	75	100	100	100	75	75	75	75	75	50	75	50	100	100	100	100	100	50	0	0	0	0	25	0	0	0	25	0	0	25	0	25	25
Chryseobacterium_jeonii_(T)	100	50	50	50	50	50	50	50	0	100	100	100	100	50	50	0	100	100	100	100	100	0	100	100	100	100	0	100	100	100	0	0	100	0	100	0	0
Chryseobacterium_koreense_(T)	100	100	100	100	100	100	100	100	100	100	100	100	100	100	100	100	100	100	100	100	100	100	100	100	100	100	100	100	100	100	100	100	100	100	100	100	100
Chryseobacterium_marinum_(T)	100	100	100	100	100	100	100	100	100	100	100	100	100	100	100	100	100	100	100	100	100	100	100	100	100	100	100	100	100	100	100	0	100	100	100	100	100
Chryseobacterium_pallidum_(T)	100	50	100	100	100	100	100	100	100	100	100	100	100	100	100	50	50	50	100	100	50	50	0	100	100	0	50	100	100	50	50	100	100	50	0	50	0
Chryseobacterium_palustre_(T)	100	100	100	100	100	100	100	100	100	100	100	100	100	100	100	100	100	100	100	100	100	100	100	100	100	100	100	100	100	100	100	0	100	0	100	0	0
Chryseobacterium_piperi	100	100	100	100	100	100	100	100	100	100	100	100	100	100	100	100	100	100	100	100	100	100	100	100	100	100	100	100	100	100	100	0	100	100	100	100	100
Chryseobacterium_piscium_(T)	100	11.11111111	11.11111111	22.22222222	44.44444444	33.33333333	11.11111111	44.44444444	100	11.11111111	22.22222222	22.22222222	22.22222222	22.22222222	22.22222222	66.66666667	0	0	0	0	88.88888889	100	44.44444444	0	0	100	100	33.33333333	22.22222222	44.44444444	88.88888889	0	88.88888889	100	0	100	100
Chryseobacterium_rigui_(T)	100	100	100	100	100	100	100	100	100	100	100	100	100	100	100	100	100	100	100	100	100	100	100	100	100	100	100	100	100	100	100	100	100	100	0	0	0
Chryseobacterium_scophthalmum_(T)	100	20	20	60	80	80	100	100	100	20	20	40	20	20	80	100	20	20	20	20	20	100	80	80	100	100	100	80	80	80	100	0	100	100	100	100	100
Chryseobacterium_soldanellicola_(T)	100	100	100	100	100	100	100	100	100	100	100	100	100	100	100	100	100	0	100	100	100	50	0	100	100	100	50	0	100	100	50	100	100	50	100	50	0
Chryseobacterium_soli_(T)	100	75	100	100	100	100	100	100	75	100	100	100	100	100	100	100	50	75	100	100	100	50	75	100	100	75	25	0	0	0	0	0	0	0	0	0	0
Chryseobacterium_solincola_(T)	100	100	100	100	100	100	100	100	100	100	100	100	100	100	100	100	100	100	100	100	100	100	100	100	100	100	100	100	100	100	100	0	100	100	100	100	100
Chryseobacterium_sp._AG1-2	100	66.66666667	100	100	100	100	100	100	66.66666667	100	66.66666667	100	100	66.66666667	66.66666667	66.66666667	33.33333333	100	100	100	33.33333333	33.33333333	100	100	0	66.66666667	66.66666667	100	100	100	100	0	0	0	0	0	0
Chryseobacterium_sp._KM	100	100	100	100	100	100	100	100	100	100	100	100	100	100	100	100	100	100	100	100	100	100	100	100	100	100	100	0	0	100	100	0	100	100	0	0	0
Chryseobacterium_sp._NCTC_13525	100	100	100	100	100	100	100	100	100	100	100	100	0	0	0	100	100	100	100	100	100	100	100	100	100	100	100	0	0	0	100	0	0	100	0	0	0
Chryseobacterium_sp._T68F.09.P.LAT.MA.H.Kidney.D	100	0	0	0	0	0	0	0	0	0	0	50	50	100	100	0	0	50	50	100	50	50	50	50	100	100	100	0	50	50	50	50	0	100	0	50	0
Chryseobacterium_sp._YG4-6	100	25	25	50	50	25	25	50	25	25	25	25	25	25	25	25	50	75	0	50	50	0	25	50	50	75	50	0	0	25	0	0	50	50	0	0	0
Chryseobacterium_taeanense_(T)	100	85.71428571	71.42857143	100	85.71428571	85.71428571	85.71428571	85.71428571	85.71428571	71.42857143	100	85.71428571	85.71428571	85.71428571	85.71428571	85.71428571	85.71428571	71.42857143	71.42857143	71.42857143	71.42857143	57.14285714	42.85714286	85.71428571	85.71428571	100	28.57142857	85.71428571	85.71428571	85.71428571	71.42857143	0	0	0	0	0	0
Chryseobacterium_taihuense	100	100	100	100	100	100	100	100	100	100	100	100	100	100	100	0	100	100	100	100	100	100	0	100	100	0	100	100	100	100	100	100	100	100	0	0	0
Chryseobacterium_taiwanense_(T)	100	100	100	100	100	100	100	50	100	100	100	100	100	100	50	100	100	50	50	50	50	50	50	50	50	50	50	0	50	50	50	0	0	0	0	0	0
Chryseobacterium_taklimakanense	100	100	100	100	100	100	100	100	100	0	0	0	100	100	0	100	0	0	0	0	0	100	0	0	0	0	100	0	0	0	100	0	0	100	0	0	0
Chryseobacterium_treverense_(T)	100	100	100	100	100	100	100	100	100	100	100	100	100	100	100	100	0	0	0	0	0	0	0	0	0	0	0	0	0	0	0	0	100	100	0	100	0
Chryseobacterium_wanjuense_(T)	100	100	100	100	100	100	100	100	100	100	100	100	100	100	100	100	100	100	100	100	100	100	0	0	100	100	100	0	100	100	33.33333333	66.66666667	100	100	0	0	0
Chryseobacterium_xinjiangense_(T)	100	100	100	100	100	100	100	100	100	100	100	100	100	100	100	100	100	100	100	100	100	100	100	100	100	100	100	100	100	100	100	100	100	100	100	100	100
Chryseoglobus_frigidaquae_(T)	100	100	100	100	100	100	100	100	100	100	100	100	100	100	100	100	0	100	100	100	100	100	100	100	100	100	100	100	100	100	100	100	100	100	0	0	0
Chryseomicrobium_amylolyticum_(T)	100	100	100	100	100	100	100	100	100	100	100	25	100	100	100	100	100	25	100	100	100	100	25	100	100	100	100	25	25	25	25	25	100	100	50	100	75
Chryseomicrobium_imtechense__(T)	100	75	100	100	100	100	100	100	50	25	25	50	100	100	25	25	0	75	100	100	0	0	100	100	75	0	0	100	100	100	100	75	100	50	0	0	0
Chrysiogenes_arsenatis_(T)	100	100	100	100	100	100	100	100	100	100	100	100	100	100	100	100	100	100	100	100	100	100	100	100	100	100	100	100	100	100	100	100	100	100	100	100	100
Chungangia_koreensis	100	100	100	100	100	100	100	100	100	100	75	25	100	100	50	25	75	100	100	100	100	100	0	50	0	0	0	100	100	100	50	0	100	100	0	0	0
Citreicella_aestuarii	100	100	100	100	100	100	100	100	100	100	100	100	100	100	100	100	100	100	100	100	100	100	100	100	100	100	100	100	100	100	100	100	100	100	0	100	100
Citreicella_marina_(T)	100	100	100	100	100	100	100	100	100	100	100	100	100	100	100	100	0	100	100	100	100	100	0	100	100	100	100	100	100	100	100	100	100	100	0	100	0
Citreicella_thiooxidans_(T)	100	100	100	100	100	100	100	100	100	100	100	100	100	100	100	100	100	50	100	100	100	100	50	50	100	100	100	50	50	100	100	50	100	100	100	100	100
Citreimonas_salinaria_(T)	100	100	100	100	100	100	100	100	100	100	100	100	100	100	100	100	100	100	100	100	100	100	100	100	100	100	100	100	100	100	100	100	100	100	100	100	100
Citricoccus_alkalitolerans_(T)	100	100	100	100	100	100	100	100	100	100	100	100	100	100	100	100	33.33333333	100	100	100	100	66.66666667	100	100	100	100	100	100	100	100	100	100	100	100	0	0	0
Citricoccus_muralis_(T)	100	100	100	100	100	100	100	100	100	100	100	100	100	100	100	100	100	100	100	100	100	100	100	100	100	100	100	100	100	100	100	100	100	100	0	100	0
Citricoccus_nitrophenolicus_(T)	100	100	100	100	100	100	100	100	100	100	100	100	100	100	66.66666667	66.66666667	0	0	0	0	0	0	0	0	0	0	0	0	0	0	0	0	0	0	0	0	0
Citricoccus_zhacaiensis_(T)	100	0	25	25	25	50	100	25	25	25	25	25	25	25	25	25	0	0	25	25	0	0	0	100	100	0	0	100	100	100	100	100	100	100	0	0	0
Citrobacter_amalonaticus	100	44.44444444	66.66666667	22.22222222	66.66666667	55.55555556	33.33333333	0	0	55.55555556	11.11111111	22.22222222	11.11111111	0	0	0	0	0	11.11111111	0	0	0	0	0	0	0	0	0	0	0	0	0	0	0	0	0	0
Citrobacter_braakii_(T)	100	0	20	0	0	80	80	0	0	20	0	0	0	0	0	0	20	0	20	20	20	20	0	0	0	0	0	0	0	0	0	0	0	0	0	0	0
Citrobacter_farmeri_(T)	100	0	0	0	100	100	0	0	0	0	0	0	100	0	0	0	0	0	100	0	0	0	0	100	0	0	0	100	100	0	100	0	0	0	0	0	0
Citrobacter_freundii_(T)	100	0	80	0	0	0	0	0	0	73.33333333	0	0	0	0	0	0	0	6.666666667	0	0	0	6.666666667	0	0	0	0	0	0	0	0	0	0	0	0	0	0	0
Citrobacter_gillenii_(T)	100	0	100	100	100	40	40	80	100	100	40	40	40	40	0	0	100	100	40	40	80	100	0	40	40	0	0	40	40	40	40	40	40	20	0	0	0
Citrobacter_koseri	100	0	0	100	100	57.69230769	3.846153846	50	96.15384615	0	100	92.30769231	19.23076923	0	3.846153846	80.76923077	73.07692308	11.53846154	7.692307692	0	23.07692308	26.92307692	100	100	80.76923077	100	100	7.692307692	7.692307692	15.38461538	53.84615385	0	7.692307692	7.692307692	0	7.692307692	73.07692308
Citrobacter_murliniae_(T)	100	0	100	0	0	0	0	0	0	100	0	0	0	0	0	0	100	0	100	66.66666667	33.33333333	66.66666667	0	0	0	0	0	0	0	0	0	0	0	0	0	0	0
Citrobacter_rodentium_(T)	100	0	0	0	0	100	100	0	100	100	0	0	100	100	0	100	0	0	100	100	0	100	0	100	100	0	100	100	100	100	100	100	0	100	0	0	0
Citrobacter_sedlakii_(T)	100	0	0	0	0	100	100	0	0	0	0	0	100	100	0	0	0	0	0	0	0	0	0	0	0	0	0	0	0	0	0	0	0	0	0	0	0
Citrobacter_werkmanii_(T)	100	100	100	100	0	100	100	100	100	100	0	0	100	100	100	0	0	0	0	100	100	0	0	0	0	0	0	0	0	0	0	0	0	0	0	0	0
Citrobacter_youngae_(T)	100	100	100	100	100	100	100	0	100	100	0	0	100	100	0	0	0	0	100	100	0	0	0	0	0	0	0	0	0	0	0	0	0	0	0	0	0
Clavibacter_michiganensis_(T)	100	100	100	100	100	100	100	100	100	100	100	100	100	100	100	100	100	100	100	100	100	100	100	100	100	100	100	100	100	100	100	97.87234043	100	100	95.74468085	100	100
Cloacibacillus_porcorum	100	100	100	100	100	100	100	100	100	100	100	100	100	100	100	100	100	100	100	100	100	100	100	100	100	100	100	100	100	100	100	100	100	100	100	100	100
Clostridiales_bacterium_20-2a	100	100	100	100	100	100	100	100	100	100	100	100	100	100	100	100	100	100	100	100	100	100	100	100	100	100	100	100	100	100	100	100	100	100	100	100	100
Clostridium_ghonii_(T)	100	0	0	0	0	0	0	0	0	0	0	0	100	0	0	100	0	0	0	0	0	0	0	0	0	0	0	0	0	0	0	0	0	0	0	0	0
Clostridium_hastiforme_(T)	100	0	0	0	0	0	0	0	0	0	0	0	0	0	0	0	0	0	0	0	0	100	0	0	0	0	100	0	0	0	0	0	0	0	0	0	0
Clostridium_homopropionicum_(T)	100	100	100	100	100	100	100	100	100	100	100	100	100	100	100	100	0	0	0	100	100	100	0	0	0	100	100	0	0	100	0	0	100	100	0	100	100
Cobetia_crustatorum_(T)	100	0	100	0	0	0	0	0	0	100	100	100	0	0	0	0	100	100	100	100	100	100	100	100	100	100	100	0	0	0	0	0	0	0	0	0	0
Cobetia_litoralis_(T)	100	100	100	100	100	100	100	100	100	100	0	0	0	0	100	100	80	80	80	80	100	100	0	0	0	80	100	0	0	60	20	0	40	60	80	60	60
Cobetia_marina_(T)	100	0	0	0	0	0	0	0	0	0	0	0	0	0	0	0	0	0	0	0	0	0	0	0	0	0	0	0	0	0	0	0	0	0	0	0	0
Cobetia_pacifica	100	90.90909091	90.90909091	90.90909091	90.90909091	90.90909091	90.90909091	90.90909091	90.90909091	90.90909091	90.90909091	90.90909091	90.90909091	90.90909091	90.90909091	90.90909091	100	100	100	100	100	100	100	100	100	100	100	100	100	100	100	100	100	100	100	100	100
Coenonia_anatina_(T)	100	100	100	100	100	100	100	100	100	100	100	100	100	100	100	100	100	100	100	100	100	100	100	100	100	100	100	100	100	100	100	100	100	100	100	100	100
Cohaesibacter_marisflavi_(T)	100	100	100	100	100	100	100	100	100	100	100	100	100	100	100	100	100	100	100	100	100	100	100	100	100	100	100	100	100	100	100	100	100	100	100	100	100
Cohaesibacter_sp._JC131	100	100	100	100	100	100	100	100	100	100	100	100	100	100	100	100	100	100	100	100	100	100	0	100	100	100	100	100	100	100	100	100	100	100	0	100	0
Cohnella_boryungensis	100	100	100	100	100	100	100	100	100	100	100	100	100	100	100	100	100	100	100	100	100	100	100	100	100	100	100	100	100	100	100	100	100	100	100	100	100
Cohnella_ferri	100	100	100	100	100	100	100	100	100	100	100	100	100	100	100	100	100	100	100	100	100	100	100	100	100	100	100	100	100	100	100	100	100	100	100	100	100
Cohnella_fontinalis_(T)	100	100	100	100	100	100	100	100	100	100	100	100	100	100	100	100	100	100	100	100	100	100	100	100	100	100	100	100	100	100	100	100	100	100	100	100	100
Cohnella_formosensis	100	100	100	100	100	100	100	100	100	100	100	100	100	100	100	100	100	100	100	100	100	100	100	100	100	100	100	100	100	100	100	100	100	100	100	100	0
Cohnella_hongkongensis_(T)	100	100	100	100	100	100	100	100	100	100	100	100	100	100	100	100	100	100	100	100	100	100	100	100	100	100	100	100	100	100	100	100	100	100	100	100	100
Cohnella_laeviribosi_(T)	100	100	100	100	100	100	100	100	100	100	100	100	100	100	100	100	100	100	100	100	100	100	100	100	100	100	100	100	100	100	100	100	100	100	100	100	33.33333333
Cohnella_luojiensis_(T)	100	100	100	100	100	100	100	100	100	100	100	100	100	100	100	100	100	100	100	100	100	100	100	100	100	100	100	100	100	100	100	100	100	100	100	100	0
Cohnella_lupini	100	50	50	50	50	50	50	50	50	50	50	50	50	50	50	50	0	0	50	50	50	0	0	50	50	0	0	0	50	50	50	0	50	50	0	0	0
Cohnella_panacarvi	100	100	100	100	100	100	100	100	100	100	100	100	100	100	100	100	100	100	100	100	100	100	100	100	100	100	100	100	100	100	100	100	100	100	100	100	100
Cohnella_phaseoli_(T)	100	100	100	100	100	100	100	100	100	100	100	100	100	100	100	100	100	100	100	100	100	100	0	100	100	100	100	100	100	100	100	100	100	100	0	100	100
Cohnella_soli_(T)	100	100	100	100	100	100	100	100	100	100	100	100	100	100	100	100	100	100	100	100	100	100	100	100	100	100	100	100	100	100	100	100	100	100	100	100	0
Cohnella_sp._CSE-5610	100	100	100	100	100	100	100	100	100	88.88888889	100	100	100	100	100	100	33.33333333	33.33333333	33.33333333	66.66666667	88.88888889	11.11111111	0	11.11111111	100	88.88888889	33.33333333	0	22.22222222	77.77777778	22.22222222	0	66.66666667	22.22222222	77.77777778	33.33333333	0
Cohnella_sp._D45	100	100	100	100	100	100	100	100	100	100	100	100	100	100	100	100	100	100	100	100	100	100	0	100	100	100	100	100	100	100	100	0	100	100	100	100	0
Cohnella_suwonensis	100	100	100	100	100	100	100	100	50	100	100	50	50	100	50	50	0	100	50	50	100	50	50	50	100	50	50	50	50	50	50	50	50	50	50	50	0
Cohnella_thailandensis_(T)	100	100	100	100	100	100	100	100	100	100	100	100	100	100	100	100	100	100	100	100	100	100	100	100	100	100	100	100	100	100	100	100	100	100	100	100	100
Cohnella_thermotolerans_(T)	100	100	100	100	100	100	100	100	100	100	100	100	100	100	100	100	100	100	100	100	100	100	100	100	100	100	100	100	100	100	100	100	100	100	100	100	100
Cohnella_xylanilytica_(T)	100	100	100	100	100	100	100	100	100	100	100	60	100	100	100	100	100	20	80	100	100	100	20	40	80	100	20	80	80	100	60	80	100	100	100	80	20
Collimonas_arenae_(T)	100	0	100	100	0	0	0	0	100	100	100	0	0	0	0	100	100	100	100	100	100	100	0	0	0	0	100	0	0	0	0	0	0	25	0	0	0
Collimonas_fungivorans_(T)	100	91.66666667	91.66666667	100	91.66666667	100	100	100	91.66666667	83.33333333	66.66666667	75	91.66666667	91.66666667	83.33333333	91.66666667	16.66666667	16.66666667	91.66666667	83.33333333	16.66666667	16.66666667	16.66666667	75	75	16.66666667	16.66666667	91.66666667	91.66666667	0	91.66666667	91.66666667	91.66666667	91.66666667	0	75	83.33333333
Collimonas_pratensis_(T)	100	100	80	20	100	80	70	100	100	80	20	100	60	60	100	100	10	10	50	50	10	10	0	10	10	0	0	0	0	0	0	0	0	0	0	0	0
Collinsella_aerofaciens_(T)	100	100	100	100	100	100	100	100	100	100	100	100	100	100	100	100	100	100	100	100	100	100	100	100	100	100	100	100	100	100	100	100	100	100	100	100	100
Colwellia_aestuarii_(T)	100	6.666666667	66.66666667	66.66666667	66.66666667	66.66666667	66.66666667	26.66666667	6.666666667	66.66666667	13.33333333	66.66666667	66.66666667	26.66666667	6.666666667	6.666666667	80	80	73.33333333	66.66666667	86.66666667	73.33333333	26.66666667	60	26.66666667	40	93.33333333	73.33333333	46.66666667	73.33333333	73.33333333	6.666666667	26.66666667	46.66666667	0	6.666666667	0
Colwellia_chukchiensis_(T)	100	50	75	50	50	75	75	75	100	50	25	50	50	25	50	100	75	75	75	75	75	100	0	100	100	100	100	100	100	100	100	25	100	100	100	100	100
Colwellia_hornerae	100	0	17.94871795	20.51282051	92.30769231	97.43589744	28.20512821	7.692307692	7.692307692	100	100	100	100	100	100	100	100	100	97.43589744	97.43589744	94.87179487	100	100	100	100	100	100	97.43589744	100	100	100	0	0	38.46153846	0	0	0
Colwellia_maris_(T)	100	75	75	75	100	75	75	75	75	75	75	100	75	75	75	75	75	75	75	75	75	75	75	75	75	75	75	75	75	75	75	75	75	75	75	75	75
Colwellia_piezophila_(T)	100	100	100	100	100	100	100	100	100	100	100	100	100	100	100	100	100	100	100	100	100	100	100	100	100	100	100	0	0	100	100	0	100	100	100	100	100
Colwellia_polaris_(T)	100	88.88888889	83.33333333	94.44444444	94.44444444	88.88888889	83.33333333	94.44444444	94.44444444	38.88888889	94.44444444	94.44444444	88.88888889	16.66666667	88.88888889	94.44444444	88.88888889	88.88888889	83.33333333	38.88888889	88.88888889	83.33333333	94.44444444	100	94.44444444	100	100	83.33333333	88.88888889	88.88888889	88.88888889	5.555555556	5.555555556	66.66666667	0	11.11111111	11.11111111
Colwellia_psychrerythraea_(T)	100	50	50	75	75	75	50	25	50	50	75	50	50	50	50	50	75	75	75	75	25	25	75	100	100	75	25	25	50	25	25	25	25	25	25	25	25
Colwellia_psychrotropica_(T)	100	100	100	100	100	100	100	100	100	100	100	100	100	100	100	100	100	100	100	100	100	100	0	0	100	100	100	0	0	100	100	0	100	100	100	100	100
Colwellia_rossensis_(T)	100	100	100	100	100	87.5	75	100	100	100	100	100	62.5	62.5	100	100	75	87.5	25	25	87.5	100	0	0	0	75	75	0	0	12.5	25	0	0	0	0	37.5	0
Comamonas_badia_(T)	100	100	100	100	100	100	100	100	100	100	100	100	100	100	100	100	100	100	100	100	100	100	100	100	100	100	100	100	100	100	100	100	100	100	100	100	100
Comamonas_composti_(T)	100	100	100	100	100	100	100	100	100	100	100	100	100	100	100	100	100	100	100	100	100	100	100	100	100	100	0	100	100	100	100	100	100	100	0	0	0
Comamonas_denitrificans_(T)	100	100	100	100	85	95	95	95	95	95	95	85	95	95	90	90	100	85	95	95	95	95	85	95	95	95	90	80	80	80	80	95	95	95	95	90	90
Comamonas_granuli	100	50	50	33.33333333	33.33333333	33.33333333	50	100	100	33.33333333	33.33333333	33.33333333	33.33333333	33.33333333	66.66666667	100	33.33333333	33.33333333	33.33333333	33.33333333	33.33333333	33.33333333	33.33333333	33.33333333	33.33333333	33.33333333	33.33333333	33.33333333	33.33333333	33.33333333	33.33333333	16.66666667	33.33333333	33.33333333	33.33333333	16.66666667	16.66666667
Comamonas_jiangduensis_(T)	100	6.666666667	6.666666667	10	13.33333333	6.666666667	10	10	100	6.666666667	3.333333333	13.33333333	10	13.33333333	13.33333333	100	3.333333333	3.333333333	3.333333333	3.333333333	3.333333333	3.333333333	0	6.666666667	6.666666667	10	0	0	3.333333333	3.333333333	3.333333333	3.333333333	3.333333333	13.33333333	0	0	0
Comamonas_koreensis_(T)	100	100	100	75	100	100	100	100	100	37.5	50	50	100	100	12.5	12.5	12.5	12.5	75	62.5	12.5	12.5	12.5	75	75	12.5	12.5	100	100	100	100	75	87.5	100	0	0	0
Comamonas_nitrativorans_(T)	100	100	100	100	100	100	100	100	100	100	100	100	100	100	100	100	100	100	100	100	100	100	100	100	100	0	100	100	100	100	100	0	100	100	0	100	100
Comamonas_odontotermitis_(T)	100	100	100	100	100	100	100	100	100	100	100	100	100	100	100	100	100	100	100	100	100	100	100	100	100	0	0	100	100	100	100	100	100	100	0	0	0
Comamonas_sp._GAU11	100	100	50	100	100	100	100	100	100	50	100	100	100	100	100	100	50	50	50	50	50	50	100	100	100	100	100	100	100	100	100	100	100	100	0	100	100
Comamonas_terrae_(T)	100	50	100	100	100	100	100	100	100	75	100	75	100	100	25	50	75	100	100	100	75	100	50	50	50	0	50	75	100	100	50	25	50	100	0	0	0
Comamonas_terrigena_(T)	100	72.72727273	100	72.72727273	100	100	72.72727273	72.72727273	81.81818182	100	100	100	90.90909091	90.90909091	90.90909091	100	9.090909091	9.090909091	9.090909091	9.090909091	9.090909091	63.63636364	9.090909091	9.090909091	9.090909091	9.090909091	72.72727273	9.090909091	9.090909091	9.090909091	9.090909091	9.090909091	9.090909091	9.090909091	0	9.090909091	0
Comamonas_testosteroni_(T)	100	91.07142857	91.07142857	91.07142857	91.07142857	92.85714286	92.85714286	92.85714286	32.14285714	0	0	0	0	0	0	0	0	0	0	0	0	0	0	0	0	0	0	0	0	0	0	0	0	0	0	0	0
Comamonas_thiooxydans_(T)	100	85.71428571	85.71428571	85.71428571	85.71428571	85.71428571	85.71428571	85.71428571	100	100	100	100	100	100	100	100	100	100	100	100	100	100	100	100	100	100	100	100	100	100	100	100	100	100	0	100	0
Comamonas_zonglianii_(T)	100	100	100	100	100	100	100	100	100	100	100	100	100	100	100	100	100	100	100	100	100	100	0	0	0	0	0	0	0	0	0	0	0	0	0	0	0
Conchiformibius_kuhniae_(T)	100	100	100	100	100	100	100	100	100	100	100	100	100	100	100	100	100	100	100	100	100	100	100	100	100	100	100	75	75	75	100	75	75	100	0	100	100
Conchiformibius_steedae_(T)	100	100	100	100	100	100	100	100	90	90	100	90	90	90	100	90	60	30	50	80	90	50	60	90	100	100	30	40	60	60	30	50	50	40	90	10	10
Coprobacillus_cateniformis_(T)	100	100	100	100	100	100	100	100	100	100	100	100	100	100	100	100	100	100	100	100	100	100	100	100	100	100	100	100	100	100	100	100	100	100	100	100	100
Coprococcus_catus_(T)	100	50	100	100	100	100	100	100	50	100	100	100	100	100	100	50	100	100	100	100	100	50	100	100	100	100	100	50	100	100	50	100	100	50	100	50	0
Coprococcus_eutactus_(T)	100	100	100	100	100	100	100	100	100	100	100	100	100	100	100	100	100	100	100	100	100	100	100	100	100	100	100	100	100	100	100	100	100	100	100	100	100
Coprothermobacter_platensis_(T)	100	100	100	100	100	100	100	100	100	100	100	100	100	100	100	100	100	100	100	100	100	100	100	100	100	100	100	100	100	100	100	100	100	100	100	100	100
Coprothermobacter_proteolyticus_(T)	100	100	100	100	100	100	100	100	100	100	100	100	100	100	100	100	100	100	100	100	100	100	100	100	100	100	100	66.66666667	100	100	16.66666667	100	100	100	100	100	50
Coraliomargarita_akajimensis_(T)	100	100	100	100	100	100	100	100	100	100	100	100	100	100	100	100	100	100	100	100	100	100	100	100	100	100	100	100	100	100	100	100	100	100	100	100	100
Corallococcus_coralloides_(T)	100	100	100	100	100	100	100	100	100	100	100	100	100	100	100	100	100	100	100	100	100	100	0	85.71428571	100	28.57142857	100	85.71428571	85.71428571	100	85.71428571	100	100	100	100	85.71428571	100
Corallococcus_exiguus_(T)	100	80	80	0	0	0	0	0	0	100	20	100	100	80	80	100	0	0	0	0	0	0	0	0	0	0	0	0	0	0	0	0	0	0	0	0	0
Coriobacterium_glomerans_(T)	100	100	100	100	100	100	100	100	100	100	100	100	100	100	100	100	100	100	100	100	100	100	100	100	100	100	100	100	100	100	100	100	100	100	100	100	100
Corynebacterium_accolens_(T)	100	62.5	100	100	100	100	100	100	100	62.5	75	100	100	100	87.5	100	0	100	50	25	75	87.5	100	37.5	12.5	25	87.5	37.5	100	100	100	0	25	87.5	0	87.5	75
Corynebacterium_afermentans_(T)	100	100	100	100	100	100	100	100	0	100	100	100	100	100	100	0	0	0	0	100	100	0	0	0	100	100	0	0	100	100	0	100	100	0	100	0	0
Corynebacterium_ammoniagenes_(T)	100	100	100	100	100	100	100	100	100	100	100	100	100	100	100	100	100	100	100	100	100	100	0	100	100	100	100	100	100	100	100	100	100	100	100	100	100
Corynebacterium_appendicis_(T)	100	50	50	50	50	50	50	50	50	50	50	50	100	100	50	50	100	100	100	100	50	50	0	100	100	50	50	100	100	50	50	100	50	50	50	50	50
Corynebacterium_aquatimens_(T)	100	100	100	100	100	100	100	100	100	100	100	100	100	100	100	100	100	100	100	100	100	100	0	100	100	100	100	100	100	100	100	100	100	100	100	100	100
Corynebacterium_argentoratense	100	100	100	100	100	100	100	100	100	100	100	100	100	100	100	100	0	100	100	100	100	100	16.66666667	100	100	100	100	100	100	100	100	16.66666667	100	100	33.33333333	100	100
Corynebacterium_atypicum_(T)	100	100	100	100	100	100	100	100	100	100	100	100	100	100	100	100	100	100	100	100	100	100	100	100	100	100	100	100	100	100	100	100	100	100	100	100	100
Corynebacterium_aurimucosum_(T)	100	30	30	30	30	100	100	30	60	80	100	90	100	100	90	100	20	60	100	100	30	90	70	100	100	90	100	100	100	90	100	100	100	100	10	70	60
Corynebacterium_auriscanis_(T)	100	100	100	100	100	100	100	100	100	100	100	100	100	100	100	100	100	100	100	100	100	100	100	100	100	100	0	100	100	100	0	0	100	0	0	0	0
Corynebacterium_bovis_(T)	100	100	100	100	100	100	100	100	100	100	100	100	100	100	100	100	100	100	100	100	100	100	76.59574468	100	100	100	10.63829787	100	100	100	100	100	100	100	100	10.63829787	2.127659574
Corynebacterium_callunae_(T)	100	100	100	100	100	100	100	100	100	100	100	100	100	100	100	100	100	100	100	100	100	100	54.54545455	100	100	100	90.90909091	100	100	100	100	100	100	100	100	100	9.090909091
Corynebacterium_camporealensis_(T)	100	100	100	100	100	100	100	100	100	100	100	100	100	100	100	100	100	100	100	100	100	100	100	100	100	100	0	100	100	100	100	100	100	100	100	0	0
Corynebacterium_canis_(T)	100	100	100	100	100	100	100	100	100	100	100	100	100	100	100	100	100	100	100	100	100	100	100	100	0	0	100	0	0	0	100	0	0	50	0	50	100
Corynebacterium_confusum_(T)	100	100	100	100	100	100	100	100	100	100	100	100	100	100	100	100	100	100	100	100	100	100	100	100	100	100	0	100	100	100	100	100	100	100	100	0	0
Corynebacterium_coyleae_(T)	100	50	50	50	50	50	50	100	100	50	100	0	50	50	100	100	0	50	100	100	100	100	0	50	50	100	100	0	50	100	100	50	50	100	100	100	100
Corynebacterium_cystitidis_(T)	100	100	100	100	100	100	100	100	100	100	100	100	100	100	100	100	100	100	100	100	100	100	100	100	100	100	100	100	100	100	100	100	100	100	50	100	100
Corynebacterium_diphtheriae_(T)	100	93.33333333	100	100	94.66666667	100	100	100	100	100	100	94.66666667	100	97.33333333	100	100	65.33333333	94.66666667	77.33333333	78.66666667	97.33333333	98.66666667	1.333333333	53.33333333	0	0	80	54.66666667	56	65.33333333	66.66666667	0	0	54.66666667	0	13.33333333	1.333333333
Corynebacterium_doosanense_(T)	100	100	100	100	100	100	100	100	100	100	100	100	100	100	100	100	100	100	100	100	100	100	100	100	100	100	100	100	100	100	100	100	100	100	100	100	100
Corynebacterium_durum_(T)	100	100	100	100	100	100	100	100	100	100	100	100	100	100	100	100	100	100	100	100	100	100	100	100	100	100	100	100	100	100	100	100	100	100	100	100	100
Corynebacterium_efficiens_(T)	100	100	100	100	100	100	100	100	100	92.30769231	100	100	100	100	100	100	76.92307692	92.30769231	92.30769231	100	100	84.61538462	7.692307692	100	100	100	92.30769231	61.53846154	100	100	100	100	100	100	100	100	46.15384615
Corynebacterium_falsenii_(T)	100	75	75	75	75	75	75	75	75	75	75	75	87.5	75	75	75	75	87.5	75	75	75	87.5	75	87.5	87.5	75	75	75	75	75	75	75	75	75	75	75	75
Corynebacterium_flavescens_(T)	100	100	100	100	100	100	100	100	100	100	100	100	100	100	100	100	100	100	100	100	100	100	0	100	100	100	100	100	100	100	100	100	100	100	100	100	100
Corynebacterium_frankenforstense	100	100	100	100	100	100	100	100	100	100	100	100	100	100	100	100	100	100	100	100	100	100	100	100	100	100	100	100	100	100	100	100	100	100	100	100	0
Corynebacterium_freiburgense_(T)	100	60	60	80	60	60	60	100	100	60	100	60	60	60	100	100	20	40	60	60	100	100	0	60	60	100	100	60	60	60	80	20	60	60	80	100	100
Corynebacterium_glucuronolyticum_(T)	100	100	100	100	100	100	100	100	100	80	100	100	100	100	100	100	20	20	80	80	100	100	20	80	100	100	100	80	80	100	100	80	100	100	100	100	100
Corynebacterium_glutamicum_(T)	100	100	100	100	100	100	100	100	100	100	100	100	100	100	100	100	100	100	100	100	100	100	100	100	100	100	95.77464789	100	100	100	100	100	100	100	100	100	98.5915493
Corynebacterium_halotolerans_(T)	100	71.42857143	71.42857143	71.42857143	71.42857143	71.42857143	71.42857143	71.42857143	71.42857143	71.42857143	71.42857143	71.42857143	71.42857143	71.42857143	71.42857143	71.42857143	71.42857143	71.42857143	71.42857143	71.42857143	71.42857143	71.42857143	71.42857143	71.42857143	71.42857143	71.42857143	71.42857143	71.42857143	71.42857143	100	85.71428571	71.42857143	71.42857143	71.42857143	71.42857143	71.42857143	71.42857143
Corynebacterium_humireducens_(T)	100	0	0	0	0	0	0	100	0	0	0	50	50	100	100	0	0	0	0	0	0	0	0	0	0	0	0	0	0	100	0	0	0	0	0	0	0
Corynebacterium_imitans_(T)	100	54.54545455	54.54545455	100	54.54545455	54.54545455	54.54545455	54.54545455	54.54545455	90.90909091	100	54.54545455	54.54545455	54.54545455	54.54545455	63.63636364	100	100	100	100	100	100	0	54.54545455	54.54545455	90.90909091	90.90909091	0	9.090909091	54.54545455	54.54545455	9.090909091	54.54545455	54.54545455	54.54545455	90.90909091	72.72727273
Corynebacterium_jeikeium_(T)	100	83.33333333	83.33333333	100	100	100	100	83.33333333	100	100	100	100	100	100	100	100	66.66666667	100	100	100	100	100	100	100	100	100	100	100	100	100	100	100	100	100	0	83.33333333	83.33333333
Corynebacterium_lipophiloflavum_(T)	100	21.42857143	57.14285714	100	28.57142857	14.28571429	35.71428571	100	100	7.142857143	14.28571429	7.142857143	7.142857143	7.142857143	100	100	7.142857143	7.142857143	14.28571429	14.28571429	100	100	0	14.28571429	14.28571429	100	100	0	0	100	100	0	92.85714286	100	100	100	100
Corynebacterium_lubricantis_(T)	100	85.71428571	100	100	100	100	85.71428571	100	100	100	100	100	100	85.71428571	100	100	100	100	100	100	100	100	100	71.42857143	42.85714286	100	100	71.42857143	57.14285714	100	100	14.28571429	100	100	85.71428571	100	100
Corynebacterium_macginleyi_(T)	100	20	20	20	95	20	20	20	55	20	20	60	20	20	20	20	100	100	100	100	100	100	100	100	100	100	100	100	100	100	100	20	100	100	100	100	100
Corynebacterium_marinum_(T)	100	100	100	100	100	100	100	100	100	100	100	100	100	100	100	100	100	100	100	100	100	100	100	100	100	100	100	100	100	100	100	100	100	100	100	100	100
Corynebacterium_maris_(T)	100	100	100	100	100	100	100	100	100	100	100	100	100	100	100	100	100	100	100	100	100	100	100	100	100	100	100	100	100	100	100	100	100	100	100	100	100
Corynebacterium_massiliense_(T)	100	100	100	100	100	100	100	100	100	100	100	100	100	100	100	100	100	100	100	100	100	100	100	100	100	100	100	100	100	100	100	100	100	100	100	100	100
Corynebacterium_mastitidis_(T)	100	33.33333333	33.33333333	33.33333333	100	33.33333333	33.33333333	100	100	66.66666667	33.33333333	100	33.33333333	33.33333333	100	100	100	100	100	100	100	100	100	100	100	100	100	100	100	100	100	16.66666667	100	100	100	100	100
Corynebacterium_matruchotii_(T)	100	100	100	100	100	100	100	100	0	100	100	100	100	100	100	0	100	100	100	100	100	0	100	100	100	100	0	100	100	100	0	100	100	0	50	0	0
Corynebacterium_mucifaciens_(T)	100	100	100	100	50	100	50	50	100	25	75	0	75	50	25	100	0	0	0	25	25	25	0	0	0	25	25	0	0	25	25	0	25	25	25	25	25
Corynebacterium_mustelae_(T)	100	50	75	75	75	75	75	50	75	75	75	75	75	75	75	75	75	75	75	75	75	75	75	75	75	75	100	75	75	75	75	50	75	100	25	100	75
Corynebacterium_mycetoides_(T)	100	100	100	100	100	100	100	100	100	100	100	100	100	100	100	100	100	100	100	100	100	100	0	100	100	100	100	100	100	100	100	100	100	100	100	100	100
Corynebacterium_nuruki_S6-4	100	100	100	100	100	100	100	100	100	100	100	100	100	100	100	100	100	100	100	100	100	100	0	100	100	100	100	100	100	100	100	100	100	100	100	100	100
Corynebacterium_pilbarense_(T)	100	0	50	0	0	0	0	50	100	0	0	0	0	0	0	100	0	0	0	0	50	50	0	0	0	0	100	0	0	0	100	0	0	100	0	50	50
Corynebacterium_propinquum_(T)	100	100	100	100	100	100	100	100	100	0	100	100	100	100	100	100	0	0	100	100	100	100	100	100	100	100	100	100	100	100	100	100	100	100	0	100	100
Corynebacterium_pseudodiphtheriticum_(T)	100	88.88888889	100	100	88.88888889	88.88888889	88.88888889	100	100	88.88888889	100	88.88888889	88.88888889	88.88888889	88.88888889	100	100	88.88888889	88.88888889	88.88888889	100	100	88.88888889	88.88888889	88.88888889	100	100	88.88888889	88.88888889	88.88888889	88.88888889	88.88888889	88.88888889	88.88888889	100	100	100
Corynebacterium_pseudotuberculosis_(T)	100	100	100	100	100	100	100	100	0	100	100	0	100	100	100	0	100	0	0	100	100	0	0	0	100	0	0	0	0	0	0	100	100	0	0	0	0
Corynebacterium_pyruviciproducens_(T)	100	100	100	100	100	100	100	100	100	100	100	100	100	100	100	100	100	100	100	100	100	100	100	100	100	100	0	100	100	100	100	100	100	100	100	0	0
Corynebacterium_renale_(T)	100	60	100	100	100	80	100	100	80	100	100	100	100	100	100	100	60	100	100	100	100	100	100	60	100	100	100	20	80	100	80	20	100	80	100	40	20
Corynebacterium_resistens_(T)	100	0	0	0	0	0	0	0	100	100	100	0	100	100	100	100	50	0	0	0	100	100	0	0	0	0	100	0	0	0	100	0	0	100	0	0	100
Corynebacterium_riegelii_(T)	100	50	100	100	100	100	100	100	0	100	100	0	0	100	100	0	100	100	100	100	100	100	50	100	100	100	0	0	100	100	0	100	100	0	100	0	0
Corynebacterium_simulans_(T)	100	100	100	100	100	100	100	100	100	100	100	100	100	100	100	100	100	100	100	100	100	100	100	100	100	100	100	100	100	100	100	100	100	100	100	100	100
Corynebacterium_sp._DSM_45586	100	20	20	20	100	20	20	20	100	20	20	100	20	20	20	60	20	20	20	20	20	20	20	20	20	20	20	20	20	20	40	20	20	20	20	40	20
Corynebacterium_sp._PSPT56	100	100	100	100	100	100	100	100	100	100	0	0	100	100	100	100	100	100	100	100	100	100	0	100	100	0	100	100	100	100	100	100	100	100	0	100	100
Corynebacterium_sputi_(T)	100	100	100	100	100	100	100	100	100	100	100	100	100	100	100	100	100	100	100	100	100	100	100	100	100	100	100	100	100	100	100	100	100	100	100	100	100
Corynebacterium_stationis_(T)	100	87.5	87.5	87.5	87.5	87.5	87.5	87.5	87.5	87.5	87.5	87.5	87.5	87.5	87.5	87.5	12.5	25	62.5	87.5	87.5	62.5	12.5	87.5	87.5	87.5	87.5	100	100	87.5	100	87.5	100	100	87.5	87.5	87.5
Corynebacterium_striatum_(T)	100	33.33333333	33.33333333	33.33333333	33.33333333	100	100	33.33333333	33.33333333	33.33333333	33.33333333	33.33333333	66.66666667	66.66666667	33.33333333	33.33333333	0	33.33333333	100	100	0	33.33333333	0	100	100	0	0	100	100	100	100	100	100	100	0	0	0
Corynebacterium_sundsvallense_(T)	100	100	100	100	100	100	100	100	100	66.66666667	100	100	100	100	100	100	0	0	100	100	0	100	0	100	100	0	33.33333333	100	100	100	100	100	100	100	0	0	0
Corynebacterium_terpenotabidum_(T)	100	100	100	100	100	100	100	100	100	100	100	100	100	100	100	100	100	100	100	100	100	100	100	100	100	100	100	100	100	100	100	100	100	100	100	100	100
Corynebacterium_testudinoris_(T)	100	100	100	100	100	100	100	100	100	100	100	100	100	100	100	100	100	100	100	100	100	100	100	100	100	100	100	100	100	100	100	100	100	100	100	100	100
Corynebacterium_thomssenii_(T)	100	100	100	100	100	100	100	100	100	100	100	100	100	100	100	100	100	100	100	100	100	100	100	100	100	100	100	100	100	100	100	100	100	100	100	100	100
Corynebacterium_timonense_(T)	100	100	100	100	100	100	100	100	100	100	100	100	100	100	100	100	100	100	100	100	100	100	100	100	100	100	100	100	100	100	100	100	100	100	100	100	100
Corynebacterium_tuberculostearicum_(T)	100	100	100	100	100	85.71428571	85.71428571	100	100	100	100	100	100	100	100	100	100	100	64.28571429	64.28571429	100	100	100	64.28571429	64.28571429	100	100	64.28571429	64.28571429	64.28571429	85.71428571	57.14285714	64.28571429	71.42857143	0	100	100
Corynebacterium_tuscaniense_(T)	100	20	20	20	20	20	20	20	20	20	20	0	20	20	20	20	20	20	60	80	20	20	0	20	20	20	20	40	20	20	40	20	40	20	20	20	20
Corynebacterium_ulcerans_(T)	100	21.42857143	50	35.71428571	53.57142857	17.85714286	10.71428571	53.57142857	67.85714286	7.142857143	0	25	3.571428571	7.142857143	46.42857143	64.28571429	0	3.571428571	3.571428571	0	7.142857143	96.42857143	0	0	0	0	60.71428571	0	3.571428571	92.85714286	100	0	0	85.71428571	0	35.71428571	3.571428571
Corynebacterium_ulceribovis_(T)	100	100	100	100	100	100	100	100	100	100	100	100	100	100	100	100	100	100	100	100	100	100	100	100	100	100	100	100	100	100	100	100	100	100	100	100	100
Corynebacterium_urealyticum_(T)	100	100	100	100	100	100	100	100	100	100	100	100	100	100	100	100	87.5	100	100	100	100	87.5	100	100	100	100	100	100	100	100	62.5	100	100	100	100	100	0
Corynebacterium_ureicelerivorans_(T)	100	100	100	100	100	100	100	100	100	100	100	100	100	100	100	100	100	100	100	100	100	100	0	0	100	100	100	0	100	100	100	100	100	100	100	100	100
Corynebacterium_variabile_(T)	100	100	100	100	100	95.23809524	100	100	95.23809524	95.23809524	100	90.47619048	14.28571429	28.57142857	90.47619048	57.14285714	52.38095238	61.9047619	52.38095238	61.9047619	95.23809524	80.95238095	19.04761905	9.523809524	9.523809524	52.38095238	52.38095238	0	0	52.38095238	14.28571429	0	52.38095238	14.28571429	52.38095238	52.38095238	52.38095238
Corynebacterium_vitaeruminis	100	100	100	100	100	100	100	100	100	100	100	100	100	100	100	100	83.33333333	100	100	100	100	100	100	100	100	100	100	100	100	100	100	100	100	100	0	100	100
Costertonia_aggregata_(T)	100	100	100	100	100	100	100	100	100	100	100	100	100	100	100	100	100	100	100	100	100	100	100	100	100	100	100	100	100	100	100	100	100	100	100	100	100
Coxiella_burnetii_(T)	100	0	100	100	100	100	100	100	100	100	100	100	100	100	100	100	100	100	100	100	100	100	100	100	100	100	100	100	100	100	100	0	100	100	0	100	100
Craurococcus_roseus_(T)	100	100	100	100	100	100	100	100	100	100	100	100	100	100	100	100	100	100	100	100	100	100	100	100	100	100	100	100	100	100	100	100	100	100	100	100	100
Croceibacter_atlanticus_(T)	100	100	100	100	100	100	100	100	100	100	100	100	100	100	100	100	100	100	100	100	100	100	100	100	100	100	100	100	100	100	100	100	100	100	100	100	100
Croceicoccus_marinus_(T)	100	66.66666667	100	83.33333333	83.33333333	100	100	66.66666667	100	100	100	83.33333333	83.33333333	83.33333333	83.33333333	83.33333333	66.66666667	66.66666667	50	83.33333333	50	50	50	83.33333333	83.33333333	50	50	0	83.33333333	50	50	50	50	66.66666667	0	50	50
Crocinitomix_catalasitica_(T)	100	100	100	100	100	100	100	100	100	100	100	100	100	100	100	100	100	100	100	100	100	100	100	100	100	100	100	100	100	100	100	100	100	100	100	100	100
Cronobacter_dublinensis_(T)	100	30	80	90	60	80	90	70	40	100	100	100	100	100	100	100	100	100	100	100	100	40	100	100	100	100	50	100	90	100	50	90	100	80	90	50	0
Cronobacter_helveticus	100	0	0	0	0	0	0	0	0	0	0	0	0	0	0	0	0	0	0	0	0	0	0	0	0	0	0	0	0	0	0	0	0	0	0	0	0
Cronobacter_muytjensii_(T)	100	19.04761905	95.23809524	85.71428571	0	85.71428571	100	61.9047619	0	0	0	0	0	0	0	0	71.42857143	0	14.28571429	71.42857143	33.33333333	0	0	0	57.14285714	4.761904762	0	0	0	0	0	0	0	0	0	0	0
Cronobacter_sakazakii_(T)	100	76.36363636	65.45454545	54.54545455	72.72727273	80	90.3030303	86.06060606	95.15151515	0	0	0	0	0	0	0	0.606060606	0	0	3.03030303	0	0	0	0	0	0	0	0	0	0	0	0	0	0.606060606	0	0	0
Cronobacter_turicensis_(T)	100	0	100	100	0	0	100	100	0	0	0	0	0	0	0	0	0	0	0	0	0	0	0	0	0	0	0	0	0	0	0	0	0	0	0	0	0
Cruoricaptor_ignavus_(T)	100	100	100	100	100	100	100	100	100	100	100	100	100	100	100	100	100	100	100	100	100	100	100	100	100	100	100	100	100	100	100	100	100	100	100	100	100
Cryobacterium_arcticum	100	25	25	25	62.5	100	100	62.5	12.5	12.5	100	100	100	100	100	0	0	0	25	62.5	0	0	0	0	0	0	0	0	0	0	0	0	0	0	0	0	0
Cryobacterium_flavum_(T)	100	0	0	33.33333333	33.33333333	100	100	66.66666667	66.66666667	0	0	0	100	100	0	0	0	0	100	100	0	0	0	66.66666667	100	0	0	0	100	33.33333333	33.33333333	100	100	100	0	0	0
Cryobacterium_levicorallinum	100	0	0	0	0	0	100	0	0	0	0	0	0	0	0	0	0	0	100	100	0	0	0	0	0	0	0	0	0	0	0	0	0	100	0	0	0
Cryobacterium_psychrophilum_(T)	100	75	100	100	75	50	75	75	75	100	100	50	50	100	75	75	100	100	100	100	100	100	25	25	100	75	75	25	25	25	25	100	75	75	0	75	0
Cryobacterium_psychrotolerans_(T)	100	33.33333333	33.33333333	33.33333333	33.33333333	100	66.66666667	33.33333333	33.33333333	33.33333333	0	33.33333333	100	100	0	33.33333333	0	0	33.33333333	33.33333333	0	0	0	100	100	0	0	100	100	0	0	0	33.33333333	33.33333333	0	0	0
Cryobacterium_roopkundense_(T)	100	100	100	100	100	100	100	100	100	100	100	100	100	100	100	100	100	100	100	100	100	100	0	0	0	0	50	0	0	0	0	0	0	100	0	100	0
Cryptanaerobacter_phenolicus_(T)	100	100	100	100	100	100	100	100	100	100	100	100	100	100	100	100	100	100	100	100	100	100	100	100	100	100	100	100	100	100	100	100	100	100	100	100	100
Cryptobacterium_curtum_(T)	100	100	100	100	100	100	100	100	100	100	100	100	100	100	100	100	100	100	100	100	100	100	100	100	100	100	100	100	100	100	100	100	100	100	100	100	100
Cryptosporangium_japonicum_(T)	100	100	100	100	100	100	100	100	100	100	100	100	100	100	100	100	0	100	100	100	100	100	100	100	100	100	100	100	100	100	100	100	100	100	100	100	0
Cupriavidus_alkaliphilus_(T)	100	12.5	87.5	87.5	12.5	12.5	37.5	12.5	12.5	75	12.5	12.5	12.5	12.5	12.5	0	87.5	12.5	100	100	100	100	12.5	12.5	12.5	12.5	12.5	0	0	0	0	0	0	0	0	0	0
Cupriavidus_basilensis_(T)	100	96.42857143	85.71428571	100	100	85.71428571	92.85714286	96.42857143	96.42857143	35.71428571	100	92.85714286	53.57142857	71.42857143	78.57142857	71.42857143	0	0	7.142857143	64.28571429	39.28571429	0	0	0	71.42857143	92.85714286	0	0	67.85714286	46.42857143	0	71.42857143	60.71428571	71.42857143	0	0	0
Cupriavidus_campinensis_(T)	100	72.72727273	90.90909091	100	90.90909091	100	100	100	90.90909091	72.72727273	72.72727273	72.72727273	90.90909091	90.90909091	81.81818182	72.72727273	81.81818182	81.81818182	81.81818182	81.81818182	81.81818182	100	0	100	90.90909091	90.90909091	45.45454545	54.54545455	81.81818182	90.90909091	90.90909091	0	72.72727273	100	0	81.81818182	63.63636364
Cupriavidus_metallidurans_(T)	100	100	100	100	100	100	100	100	100	100	100	100	100	100	100	100	100	100	100	100	100	100	100	100	100	100	100	100	100	100	100	100	100	100	0	0	0
Cupriavidus_pampae_(T)	100	50	100	50	50	50	50	100	100	100	50	50	50	50	100	0	100	50	50	50	100	100	50	50	50	100	50	50	0	50	50	0	50	50	0	0	0
Cupriavidus_pauculus_(T)	100	100	100	100	100	100	100	100	100	8.333333333	91.66666667	91.66666667	91.66666667	100	91.66666667	100	8.333333333	8.333333333	8.333333333	8.333333333	8.333333333	91.66666667	100	100	100	100	100	0	100	100	0	33.33333333	50	75	33.33333333	25	0
Cupriavidus_pinatubonensis_(T)	100	0	0	100	85.71428571	0	85.71428571	100	85.71428571	0	100	100	100	100	100	100	85.71428571	100	0	0	0	0	100	100	100	100	100	0	0	0	0	0	14.28571429	14.28571429	0	0	0
Cupriavidus_respiraculi_(T)	100	61.9047619	100	90.47619048	85.71428571	76.19047619	61.9047619	95.23809524	76.19047619	100	57.14285714	47.61904762	47.61904762	52.38095238	52.38095238	66.66666667	95.23809524	90.47619048	90.47619048	100	100	95.23809524	0	0	47.61904762	90.47619048	66.66666667	0	0	0	38.0952381	0	0	61.9047619	0	57.14285714	42.85714286
Cupriavidus_sp._ASC-64	100	14.28571429	71.42857143	71.42857143	57.14285714	57.14285714	57.14285714	57.14285714	57.14285714	28.57142857	28.57142857	14.28571429	14.28571429	14.28571429	14.28571429	28.57142857	14.28571429	14.28571429	14.28571429	14.28571429	14.28571429	14.28571429	0	0	0	0	0	0	0	0	0	0	0	0	0	0	0
Cupriavidus_taiwanensis_(T)	100	50	50	78.57142857	85.71428571	50	57.14285714	50	50	21.42857143	35.71428571	35.71428571	0	32.14285714	32.14285714	32.14285714	71.42857143	14.28571429	3.571428571	57.14285714	53.57142857	3.571428571	89.28571429	92.85714286	92.85714286	89.28571429	89.28571429	0	0	0	0	0	0	0	0	0	0
Curtobacterium_albidum_(T)	100	100	100	100	100	100	100	100	100	100	100	100	100	100	100	100	0	100	100	100	50	0	100	100	100	0	50	100	100	100	100	100	100	100	0	100	0
Curtobacterium_ammoniigenes_(T)	100	100	100	100	100	100	100	100	100	100	100	100	100	100	100	100	0	75	100	100	0	0	0	100	100	0	0	0	25	0	0	25	25	25	0	0	0
Curtobacterium_citreum_(T)	100	0	52.17391304	21.73913043	43.47826087	52.17391304	52.17391304	0	0	52.17391304	8.695652174	39.13043478	52.17391304	52.17391304	0	0	0	0	0	0	0	0	0	0	0	0	0	0	0	0	0	0	0	0	0	0	0
Curtobacterium_flaccumfaciens_(T)	100	82.05128205	76.92307692	74.35897436	84.61538462	79.48717949	79.48717949	82.05128205	82.05128205	76.92307692	66.66666667	66.66666667	69.23076923	48.71794872	58.97435897	76.92307692	0	0	2.564102564	0	0	0	0	0	0	0	0	0	0	0	0	0	0	0	0	0	0
Curtobacterium_herbarum_(T)	100	100	100	100	100	100	100	100	100	100	100	100	100	100	100	100	0	100	100	100	100	100	100	50	0	0	0	50	50	100	100	0	0	100	0	50	0
Curtobacterium_luteum_(T)	100	86.84210526	97.36842105	78.94736842	71.05263158	89.47368421	97.36842105	97.36842105	94.73684211	5.263157895	0	2.631578947	2.631578947	7.894736842	0	5.263157895	0	0	0	0	0	0	0	0	0	0	0	0	0	0	0	0	0	0	0	0	0
Curtobacterium_pusillum_(T)	100	0	0	0	100	0	100	100	0	0	0	100	0	100	100	0	0	100	100	100	0	100	0	0	0	0	0	0	100	0	100	0	0	100	0	0	0
Curvibacter_delicatus_(T)	100	100	100	100	100	100	100	100	100	100	100	0	0	100	100	50	50	50	100	100	100	50	50	50	100	100	50	0	50	100	50	50	100	100	0	50	0
Curvibacter_fontanus_(T)	100	83.33333333	100	83.33333333	83.33333333	100	100	50	16.66666667	100	83.33333333	83.33333333	100	100	50	16.66666667	83.33333333	83.33333333	100	100	100	83.33333333	83.33333333	83.33333333	83.33333333	50	33.33333333	100	66.66666667	66.66666667	16.66666667	0	66.66666667	66.66666667	33.33333333	16.66666667	16.66666667
Curvibacter_gracilis_(T)	100	0	100	0	0	0	0	0	0	100	0	0	0	0	0	0	100	100	100	100	100	100	0	0	0	0	0	0	100	100	0	0	0	0	0	0	0
Curvibacter_lanceolatus_(T)	100	100	100	100	50	100	50	50	100	100	100	50	100	50	50	100	100	100	100	100	100	100	50	100	50	50	100	50	50	50	50	50	50	50	50	50	100
Cyclobacterium_caenipelagi	100	100	100	100	100	100	100	100	100	0	100	100	100	0	0	100	100	100	100	0	0	100	100	100	100	100	100	100	100	100	100	0	0	0	0	0	0
Cyclobacterium_sp._M12-11B	100	100	100	100	100	100	100	100	100	100	100	100	100	100	100	100	100	100	100	100	100	100	100	100	100	100	100	100	100	100	100	0	100	100	0	100	100
Cycloclasticus_pugetii_(T)	100	95.23809524	100	100	100	100	100	100	100	100	100	100	100	100	100	100	100	100	100	100	100	100	100	100	100	100	100	100	100	100	100	100	100	100	100	100	100
Cystobacter_armeniaca_(T)	100	100	100	100	100	100	100	100	100	100	100	100	100	100	100	100	100	100	100	100	100	100	100	100	100	0	100	100	100	100	100	0	100	100	0	0	0
Cystobacter_badius_(T)	100	0	58.33333333	100	0	66.66666667	75	100	91.66666667	75	100	0	66.66666667	66.66666667	91.66666667	83.33333333	75	75	58.33333333	100	75	75	91.66666667	91.66666667	100	100	91.66666667	50	66.66666667	66.66666667	25	66.66666667	66.66666667	75	66.66666667	83.33333333	0
Cystobacter_gracilis_(T)	100	100	100	50	50	100	100	50	100	100	100	100	100	100	50	100	50	50	100	50	50	100	50	50	50	50	100	0	50	50	100	50	100	100	50	50	100
Cystobacter_miniatus_(T)	100	100	100	100	100	100	100	100	100	100	100	100	100	100	100	100	0	100	100	100	0	0	0	100	100	0	0	0	0	0	0	0	0	100	0	0	0
Cystobacter_minus	100	100	100	0	0	100	100	0	0	100	0	0	100	100	0	0	0	0	100	100	0	0	0	0	0	0	0	0	100	0	0	100	100	0	0	0	0
Cystobacter_velatus_(T)	100	0	0	0	0	0	0	0	0	0	0	0	0	0	0	0	0	0	0	0	0	0	0	0	0	0	0	0	0	0	0	0	0	100	0	0	0
Cystobacter_violaceus_(T)	100	0	0	0	0	100	100	0	0	0	0	0	100	100	100	0	0	0	0	100	100	0	0	0	100	0	0	0	100	100	0	0	100	100	0	100	0
Daeguia_caeni_(T)	100	100	100	100	100	100	100	100	100	100	100	100	100	100	100	100	100	100	100	100	100	100	100	100	100	100	100	100	100	100	100	100	100	100	100	100	100
Dasania_marina_(T)	100	100	100	100	100	100	100	100	100	100	100	100	100	100	100	100	100	100	100	100	100	100	100	100	100	100	100	50	50	100	100	50	100	100	100	100	100
Dechloromonas_agitata_(T)	100	100	100	100	100	100	100	100	100	100	100	100	100	100	100	100	100	100	100	100	100	100	100	100	100	100	100	33.33333333	66.66666667	33.33333333	33.33333333	100	100	66.66666667	100	33.33333333	33.33333333
Dechloromonas_denitrificans_(T)	100	100	100	100	100	100	100	100	100	100	100	100	100	100	100	100	100	100	100	100	100	100	100	100	100	100	100	100	100	100	100	0	100	100	0	100	100
Dechloromonas_hortensis_(T)	100	80	60	80	60	60	60	40	40	60	60	40	60	60	40	60	0	0	0	0	0	0	0	0	0	0	0	0	0	0	0	0	0	0	0	0	0
Deefgea_chitinilytica_(T)	100	100	100	100	100	100	100	100	100	100	100	100	100	100	100	100	100	100	100	100	100	100	0	0	0	0	100	0	0	0	100	0	0	0	0	0	100
Deefgea_rivuli_(T)	100	100	100	100	100	100	100	100	100	100	100	100	100	100	100	100	100	100	100	100	100	100	100	100	100	100	100	100	100	100	100	100	100	100	100	100	100
Deferribacter_abyssi_(T)	100	100	100	100	100	100	100	100	100	100	100	100	100	100	100	100	100	100	100	100	100	100	100	100	100	100	100	100	100	100	100	100	100	100	100	100	100
Deferribacter_autotrophicus_(T)	100	100	100	100	100	100	100	100	100	100	100	100	100	100	100	100	100	100	100	100	100	100	100	100	100	100	100	100	100	100	100	100	100	100	100	100	100
Deferribacter_desulfuricans_(T)	100	100	100	100	100	100	100	100	100	100	100	100	100	100	100	100	100	100	100	100	100	100	100	100	100	100	100	100	100	100	100	100	100	100	100	100	0
Defluviicoccus_vanus_(T)	100	100	100	100	100	100	100	100	100	100	100	100	100	100	100	100	100	100	100	100	100	100	100	100	100	100	100	100	100	100	100	100	100	100	100	100	100
Defluviimonas_aestuarii	100	0	0	33.33333333	100	33.33333333	66.66666667	33.33333333	33.33333333	0	33.33333333	33.33333333	33.33333333	66.66666667	33.33333333	33.33333333	0	0	0	0	0	0	0	0	33.33333333	0	0	0	33.33333333	33.33333333	0	33.33333333	33.33333333	33.33333333	0	33.33333333	0
Defluviitalea_saccharophila_(T)	100	50	50	100	100	100	100	100	100	100	100	50	100	100	100	100	100	100	100	100	100	100	100	100	100	100	100	50	100	100	100	100	100	100	50	100	50
Dehalobacter_restrictus_(T)	100	80.76923077	80.76923077	84.61538462	73.07692308	76.92307692	80.76923077	80.76923077	80.76923077	80.76923077	100	80.76923077	80.76923077	84.61538462	96.15384615	88.46153846	100	80.76923077	84.61538462	100	100	100	100	92.30769231	100	100	100	73.07692308	76.92307692	88.46153846	80.76923077	73.07692308	100	100	96.15384615	100	84.61538462
Dehalococcoides_mccartyi_(T)	100	100	100	100	100	100	100	100	100	100	100	100	100	100	100	100	100	100	100	100	100	100	100	100	100	100	100	100	100	100	100	100	100	100	100	100	100
Deinobacterium_chartae_(T)	100	100	100	100	100	100	100	100	100	100	100	100	100	100	100	100	100	100	100	100	100	100	100	100	100	100	100	100	100	100	100	100	100	100	100	100	100
Deinococcus_aerius_(T)	100	33.33333333	33.33333333	33.33333333	33.33333333	33.33333333	33.33333333	33.33333333	33.33333333	100	33.33333333	33.33333333	33.33333333	33.33333333	100	100	33.33333333	33.33333333	33.33333333	33.33333333	100	66.66666667	33.33333333	33.33333333	33.33333333	33.33333333	33.33333333	33.33333333	33.33333333	100	33.33333333	33.33333333	33.33333333	33.33333333	33.33333333	33.33333333	33.33333333
Deinococcus_aerolatus_(T)	100	100	100	100	100	100	100	100	100	100	100	100	100	100	100	100	100	0	100	100	0	0	0	100	100	0	0	0	0	0	0	100	0	0	0	0	0
Deinococcus_aetherius_(T)	100	100	100	100	100	100	100	100	100	100	100	100	100	100	100	100	100	100	100	100	100	100	100	100	100	100	100	100	100	100	100	100	100	100	100	100	100
Deinococcus_alpinitundrae_(T)	100	100	100	100	100	100	100	100	100	100	100	100	100	100	100	100	100	100	100	100	100	100	100	100	100	100	100	100	100	100	100	100	100	100	100	100	100
Deinococcus_altitudinis_(T)	100	50	50	50	50	50	50	50	50	50	50	50	50	50	50	50	100	100	100	100	100	100	50	50	100	50	50	0	50	0	0	50	0	0	50	50	0
Deinococcus_apachensis_(T)	100	100	100	100	100	100	100	100	100	100	100	100	100	100	100	100	100	100	100	100	100	100	100	100	100	100	100	0	100	100	100	100	100	100	100	100	100
Deinococcus_aquaticus_(T)	100	100	100	100	100	100	100	100	100	100	100	100	100	100	100	100	100	100	100	100	100	100	100	100	100	100	100	100	100	100	100	100	100	100	0	100	100
Deinococcus_aquatilis_(T)	100	50	83.33333333	100	100	83.33333333	100	100	66.66666667	100	100	100	100	100	100	83.33333333	100	100	83.33333333	100	100	66.66666667	100	100	100	100	100	83.33333333	100	100	66.66666667	83.33333333	100	66.66666667	100	33.33333333	0
Deinococcus_aquiradiocola_(T)	100	100	100	100	100	100	100	100	100	100	100	100	100	100	100	100	100	100	100	100	100	0	100	100	100	100	100	100	100	100	100	100	100	100	100	0	0
Deinococcus_caeni_(T)	100	100	100	100	100	100	100	100	100	100	100	100	100	100	100	100	100	100	100	100	100	100	100	100	100	100	100	100	100	100	100	100	100	100	0	100	100
Deinococcus_claudionis_(T)	100	100	100	100	100	100	100	100	100	100	100	100	100	100	100	100	100	100	100	100	100	100	100	100	100	100	100	100	100	100	100	100	100	100	0	0	0
Deinococcus_daejeonensis_(T)	100	100	100	100	100	100	100	100	100	100	100	100	100	100	100	100	100	100	100	100	100	100	100	100	100	100	100	100	100	100	100	100	100	100	100	100	100
Deinococcus_deserti_(T)	100	100	100	100	100	100	100	100	100	100	100	100	100	100	100	100	83.33333333	83.33333333	100	100	100	100	100	100	100	100	100	100	100	100	100	100	100	100	100	100	83.33333333
Deinococcus_frigens_(T)	100	100	100	100	100	100	100	100	100	100	100	100	100	100	100	100	100	100	100	100	100	100	100	100	100	100	100	66.66666667	100	100	100	100	100	100	100	100	100
Deinococcus_gobiensis_(T)	100	100	100	100	100	100	100	100	100	100	100	0	100	100	100	100	100	100	100	100	100	100	0	100	100	100	100	100	100	100	100	100	100	100	83.33333333	100	100
Deinococcus_grandis_(T)	100	50	50	50	50	100	100	50	50	50	50	50	100	100	50	50	50	50	100	100	50	50	0	100	100	0	0	100	100	100	100	100	100	100	0	0	0
Deinococcus_hohokamensis_(T)	100	100	100	100	100	100	100	100	100	100	100	100	100	100	100	100	100	100	100	100	100	100	100	100	100	100	100	100	100	100	100	100	100	100	100	100	100
Deinococcus_hopiensis_(T)	100	100	100	100	100	100	100	100	100	100	100	100	100	100	100	100	100	100	100	100	100	100	100	100	100	100	100	100	100	100	100	100	100	100	100	100	100
Deinococcus_humi_(T)	100	100	100	100	100	100	100	100	100	100	100	100	100	100	100	100	100	100	100	100	100	100	100	100	100	28.57142857	28.57142857	100	100	100	100	100	100	100	0	28.57142857	0
Deinococcus_indicus_(T)	100	100	100	100	100	100	100	100	100	100	100	100	100	100	100	100	100	100	100	100	100	100	100	100	100	100	100	100	100	100	100	100	100	100	100	100	100
Deinococcus_marmoris_(T)	100	100	100	100	100	100	100	100	85.71428571	100	85.71428571	100	100	100	85.71428571	85.71428571	0	0	71.42857143	71.42857143	0	14.28571429	0	71.42857143	71.42857143	0	14.28571429	71.42857143	71.42857143	0	14.28571429	71.42857143	71.42857143	71.42857143	0	14.28571429	14.28571429
Deinococcus_murrayi_(T)	100	100	100	100	100	100	100	100	100	100	100	100	100	100	100	100	100	100	100	100	100	100	100	100	100	100	100	100	100	100	100	100	100	100	100	100	100
Deinococcus_navajonensis_(T)	100	100	100	100	100	100	100	100	100	100	100	100	100	100	100	100	0	0	100	100	66.66666667	100	0	100	100	100	100	66.66666667	66.66666667	100	100	66.66666667	100	100	0	100	100
Deinococcus_peraridilitoris_(T)	100	100	100	100	100	100	100	100	100	100	100	100	100	100	100	100	100	100	100	100	100	100	100	100	100	100	100	100	100	100	100	100	100	100	100	100	100
Deinococcus_pimensis_(T)	100	100	100	100	100	100	100	100	100	100	100	100	100	100	100	100	100	100	100	100	100	100	100	100	100	100	100	100	100	100	100	100	100	100	100	100	100
Deinococcus_piscis_(T)	100	100	100	100	100	100	100	100	100	100	100	100	100	100	100	100	100	100	100	100	100	100	100	100	100	100	100	100	100	100	100	100	100	100	100	100	100
Deinococcus_proteolyticus_(T)	100	100	100	100	100	100	100	100	100	100	100	100	100	100	100	100	100	100	100	100	100	100	100	100	100	100	100	20	20	20	60	100	100	100	100	100	100
Deinococcus_radiodurans_(T)	100	100	100	100	100	100	100	100	100	100	100	100	100	100	100	100	100	100	100	100	100	100	100	100	100	100	100	100	100	100	100	100	100	100	100	100	100
Deinococcus_radiomollis_(T)	100	100	100	100	100	100	100	100	100	100	100	100	100	100	100	100	100	100	100	100	100	100	100	100	100	100	100	100	100	100	100	100	100	100	100	100	100
Deinococcus_radiophilus_(T)	100	100	100	100	100	100	100	100	100	100	100	100	100	100	100	100	100	100	100	100	100	100	100	100	100	100	100	100	100	100	100	100	100	100	100	100	100
Deinococcus_radiopugnans_(T)	100	100	100	100	100	100	100	100	100	0	0	0	0	0	0	100	100	100	100	100	100	100	0	100	100	0	100	0	0	0	100	0	0	100	0	100	100
Deinococcus_reticulitermitis	100	100	100	100	100	100	100	100	100	100	100	100	100	100	100	100	100	100	100	100	100	100	100	100	100	100	100	100	100	100	100	100	100	100	100	100	100
Deinococcus_saxicola_(T)	100	100	100	100	100	100	100	100	100	100	100	100	100	100	100	100	100	100	33.33333333	33.33333333	66.66666667	66.66666667	100	33.33333333	33.33333333	100	66.66666667	33.33333333	33.33333333	33.33333333	66.66666667	33.33333333	33.33333333	33.33333333	0	66.66666667	66.66666667
Deinococcus_sonorensis_(T)	100	100	100	100	100	100	100	100	100	100	100	100	100	100	100	100	100	100	100	100	100	100	100	100	100	100	100	100	100	100	100	100	100	100	100	100	100
Deinococcus_sp._C1	100	100	100	100	100	100	100	100	100	100	100	100	100	100	100	100	100	100	100	100	100	100	0	100	100	0	0	0	100	0	0	0	100	100	0	0	0
Deinococcus_sp._G3-6-20	100	100	100	100	100	100	100	100	100	100	100	100	100	100	100	100	100	100	100	100	100	100	100	100	100	100	100	100	100	100	100	100	100	100	100	100	100
Deinococcus_sp._NCCP-154	100	100	100	100	100	100	100	100	100	100	100	100	100	100	100	100	100	100	100	100	100	100	100	100	100	100	100	100	100	100	100	100	100	100	100	100	100
Deinococcus_wulumuqiensis_(T)	100	100	100	100	100	100	100	100	100	100	100	100	100	100	100	100	100	100	100	100	100	100	100	100	100	100	100	100	100	100	100	100	100	100	100	100	100
Deinococcus_yavapaiensis_(T)	100	100	100	100	100	100	100	100	100	100	100	100	100	100	100	100	100	100	100	100	100	100	100	100	100	100	100	100	100	100	100	100	100	100	100	100	100
Deinococcus_yunweiensis_(T)	100	50	50	50	50	100	100	75	75	50	50	50	100	100	100	100	50	50	100	100	50	50	50	100	100	50	50	50	50	50	75	100	100	100	50	50	50
Delftia_acidovorans_(T)	100	100	100	100	100	100	100	100	100	100	100	100	100	100	100	100	100	100	100	100	100	100	100	100	100	100	100	100	100	100	100	100	100	100	100	100	100
Delftia_lacustris_(T)	100	0	0	0	0	0	0	0	2.43902439	0	0	0	0	0	0	0	0	0	0	0	0	0	0	0	0	0	0	0	0	0	4.87804878	0	0	7.317073171	0	0	0
Delftia_litopenaei_(T)	100	0	0	0	0	0	0	0	0	0	100	100	0	100	100	0	100	100	100	100	100	0	100	100	100	0	0	0	0	100	0	0	100	0	0	0	0
Delftia_tsuruhatensis_(T)	100	0	100	100	100	100	100	100	100	100	100	100	100	100	100	100	100	100	100	100	100	100	100	100	100	100	100	100	100	100	100	100	100	100	100	100	100
Demequina_aestuarii_(T)	100	75	75	75	75	100	100	75	75	75	75	75	100	100	75	75	75	100	100	100	75	25	75	100	100	75	25	100	100	75	25	100	100	25	0	0	0
Demequina_aurantiaca_(T)	100	100	100	100	100	100	100	50	100	100	100	100	100	100	50	100	0	0	0	50	50	50	0	0	50	50	50	0	50	50	50	50	50	50	0	50	50
Demequina_flava_(T)	100	100	100	100	100	100	100	100	100	100	100	100	100	100	100	100	0	0	0	0	0	100	0	0	0	0	100	0	0	0	100	0	0	100	0	100	100
Demequina_globuliformis	100	66.66666667	66.66666667	100	66.66666667	100	100	66.66666667	66.66666667	66.66666667	66.66666667	66.66666667	66.66666667	66.66666667	66.66666667	66.66666667	100	66.66666667	100	100	0	66.66666667	66.66666667	100	100	66.66666667	66.66666667	66.66666667	66.66666667	66.66666667	66.66666667	100	100	100	0	0	0
Demequina_lutea_(T)	100	100	100	100	100	100	100	100	100	100	100	100	100	100	100	100	100	100	100	100	100	0	100	100	100	100	0	100	100	100	0	100	100	0	0	0	0
Demequina_oxidasica	100	100	100	100	100	100	100	100	100	100	100	100	100	100	100	100	100	100	100	100	100	100	100	100	100	100	100	100	100	100	100	100	100	100	0	100	100
Demequina_salsinemoris_(T)	100	0	0	20	20	20	20	0	0	20	80	40	40	40	20	40	80	40	40	40	80	100	100	40	40	80	100	40	40	40	100	40	40	100	0	100	100
Demequina_sediminicola_(T)	100	100	100	100	100	100	100	100	100	100	100	100	100	100	100	100	100	100	100	100	100	100	100	100	100	100	100	0	0	0	0	0	0	0	0	0	0
Demetria_terragena_(T)	100	100	100	100	100	100	100	100	100	100	100	100	100	100	100	100	100	100	100	100	100	100	100	100	100	100	100	100	100	100	100	100	100	100	100	100	100
Dendrosporobacter_quercicolus_(T)	100	100	100	100	100	100	100	100	100	100	100	100	100	100	100	100	100	100	100	100	100	100	100	100	100	100	100	100	100	100	100	100	100	100	100	100	100
Denitratisoma_oestradiolicum_(T)	100	100	100	100	100	100	100	100	100	100	100	100	100	100	100	100	100	100	100	50	100	100	50	50	50	50	100	50	50	50	50	50	50	100	50	100	100
Denitrobacterium_detoxificans_(T)	100	100	100	100	100	100	100	100	100	100	100	100	100	100	100	100	25	100	75	50	100	100	100	100	100	100	100	100	100	100	100	75	100	100	100	100	100
Denitrovibrio_acetiphilus_(T)	100	100	100	100	100	100	100	100	100	100	100	100	100	100	100	100	100	100	100	100	100	100	100	100	100	100	100	100	100	100	100	100	100	100	100	100	100
Dermabacter_hominis_(T)	100	100	100	100	100	100	100	100	85.71428571	71.42857143	85.71428571	85.71428571	85.71428571	85.71428571	85.71428571	85.71428571	85.71428571	85.71428571	100	100	85.71428571	85.71428571	71.42857143	71.42857143	85.71428571	85.71428571	85.71428571	0	14.28571429	85.71428571	85.71428571	0	85.71428571	85.71428571	85.71428571	85.71428571	85.71428571
Dermacoccus_abyssi_(T)	100	100	100	100	50	100	100	100	100	100	100	50	100	100	100	100	100	50	100	100	100	100	50	100	100	100	100	100	100	100	100	0	100	100	100	100	100
Dermacoccus_barathri_(T)	100	0	0	0	0	100	100	100	0	0	0	0	0	0	0	0	0	0	0	0	0	0	0	0	0	0	0	0	100	100	50	0	50	0	0	0	0
Dermacoccus_nishinomiyaensis_(T)	100	100	100	100	100	100	100	100	100	100	100	100	100	100	100	100	25	0	0	25	50	12.5	25	12.5	50	100	25	0	0	100	37.5	0	100	87.5	100	12.5	0
Dermacoccus_profundi_(T)	100	100	0	0	100	100	0	0	0	0	0	0	0	0	0	0	0	0	0	0	0	0	0	0	0	0	0	0	0	0	0	0	0	0	0	0	0
Dermatophilus_congolensis_(T)	100	100	100	100	100	100	100	100	100	100	100	100	100	100	100	100	100	100	100	100	100	100	100	100	100	100	100	100	100	100	100	100	100	100	100	100	100
Derxia_gummosa_(T)	100	100	100	100	100	100	100	100	100	50	50	50	100	100	100	50	50	100	100	100	100	50	100	100	100	100	25	100	100	100	100	100	100	100	100	25	25
Desemzia_incerta_(T)	100	100	100	100	100	100	100	100	100	100	100	100	100	100	100	100	100	100	100	100	100	100	100	100	100	100	100	0	100	66.66666667	83.33333333	0	66.66666667	100	66.66666667	66.66666667	66.66666667
Desulfacinum_hydrothermale_(T)	100	50	100	100	100	100	50	50	50	100	100	100	100	50	50	50	100	100	100	50	50	50	100	100	100	50	50	50	50	50	50	50	50	50	50	50	50
Desulfarculus_baarsii_(T)	100	100	100	100	100	100	100	100	100	100	100	100	100	100	100	100	100	100	100	100	100	100	100	100	100	100	100	50	100	100	100	100	100	100	100	100	100
Desulfatibacillum_aliphaticivorans_(T)	100	100	100	100	100	100	100	100	100	100	100	100	100	100	100	100	100	100	100	100	100	100	100	100	100	100	100	100	100	100	100	100	100	100	100	100	100
Desulfatibacillum_alkenivorans_(T)	100	100	100	100	100	100	100	100	100	100	100	100	100	100	100	100	0	0	0	0	100	100	0	0	0	100	100	0	100	100	100	100	100	100	100	100	100
Desulfatiferula_olefinivorans_(T)	100	100	100	100	100	100	100	100	100	100	100	100	100	100	100	100	100	100	100	100	100	100	100	100	100	100	100	100	100	100	100	100	100	100	100	100	100
Desulfatitalea_tepidiphila_(T)	100	100	100	100	100	100	100	100	100	100	100	100	100	100	100	100	100	100	100	100	100	100	100	100	100	100	100	100	100	100	100	100	100	100	100	100	100
Desulfitobacterium_chlororespirans_(T)	100	100	100	100	100	100	100	100	100	100	0	0	100	100	100	0	0	0	100	100	100	100	0	0	0	0	0	0	100	0	0	100	100	100	0	0	0
Desulfitobacterium_dehalogenans_(T)	100	100	100	100	100	100	100	100	100	100	100	100	100	100	100	100	100	100	100	100	100	100	0	0	100	0	0	0	0	0	0	0	100	100	0	0	0
Desulfitobacterium_hafniense_(T)	100	41.66666667	29.16666667	16.66666667	16.66666667	20.83333333	62.5	37.5	16.66666667	66.66666667	66.66666667	66.66666667	66.66666667	66.66666667	66.66666667	79.16666667	66.66666667	66.66666667	66.66666667	66.66666667	66.66666667	70.83333333	79.16666667	75	66.66666667	66.66666667	100	75	75	75	75	66.66666667	66.66666667	70.83333333	66.66666667	70.83333333	95.83333333
Desulfitobacterium_metallireducens_(T)	100	90	90	100	90	90	90	100	90	90	90	90	90	90	90	90	90	90	90	90	100	90	100	90	100	100	90	90	90	90	90	90	90	90	90	90	70
Desulfobacca_acetoxidans_(T)	100	100	100	100	100	100	100	100	100	100	100	100	100	100	100	100	100	100	100	100	100	100	100	100	100	100	100	100	100	100	100	100	100	100	100	100	100
Desulfobacter_curvatus_(T)	100	50	50	50	50	50	50	50	50	50	50	50	50	50	50	50	50	50	50	50	50	50	50	100	100	100	50	50	50	50	50	50	100	50	100	50	50
Desulfobacter_halotolerans_(T)	100	100	100	100	100	100	100	100	100	100	100	100	100	100	100	100	100	100	100	100	100	100	0	100	100	100	100	100	100	100	100	100	100	100	100	100	100
Desulfobacter_hydrogenophilus_(T)	100	50	100	50	50	50	100	100	50	100	50	100	100	100	100	100	100	100	100	100	100	100	0	50	50	50	50	100	100	100	100	100	100	100	100	100	100
Desulfobacter_latus_(T)	100	100	100	100	100	100	100	100	100	100	100	100	100	100	100	100	100	100	100	100	100	100	100	100	100	100	100	100	100	100	100	100	100	100	100	100	100
Desulfobacter_postgatei_(T)	100	100	100	100	100	100	100	100	100	100	100	100	100	100	100	100	100	100	100	100	100	100	100	100	100	100	100	100	100	100	100	100	100	100	100	100	100
Desulfobacter_vibrioformis_(T)	100	50	50	100	100	50	50	100	100	50	100	100	50	50	100	100	50	50	50	50	50	50	100	50	50	100	100	50	50	50	50	50	50	50	50	50	50
Desulfobacterium_autotrophicum_(T)	100	100	100	100	100	100	100	100	100	100	100	100	100	100	100	100	100	100	100	100	100	100	100	100	100	100	100	100	100	100	100	100	100	100	85.71428571	100	100
Desulfobacterium_catecholicum_(T)	100	66.66666667	66.66666667	100	100	66.66666667	66.66666667	100	100	66.66666667	100	66.66666667	66.66666667	66.66666667	100	100	100	100	66.66666667	66.66666667	66.66666667	66.66666667	66.66666667	66.66666667	66.66666667	100	100	66.66666667	66.66666667	66.66666667	66.66666667	66.66666667	66.66666667	66.66666667	66.66666667	66.66666667	66.66666667
Desulfobacterium_indolicum_(T)	100	100	100	100	100	100	100	100	100	100	100	100	100	100	100	100	100	100	100	100	100	100	100	100	100	100	100	100	100	100	100	100	100	100	100	100	100
Desulfobacterium_niacini_(T)	100	50	100	75	50	100	75	50	50	75	75	50	75	50	50	50	100	75	100	100	50	75	0	50	25	25	0	25	25	25	50	50	25	25	25	25	0
Desulfobacterium_vacuolatum_(T)	100	50	100	100	100	50	50	100	100	100	100	100	50	50	100	50	100	100	50	100	100	100	100	50	50	100	50	50	50	50	50	50	50	50	100	100	50
Desulfobacula_phenolica_(T)	100	100	100	100	100	100	100	100	100	100	100	100	100	100	100	100	100	100	100	100	100	100	100	100	100	100	100	100	100	100	100	100	100	100	100	100	100
Desulfobacula_toluolica_(T)	100	0	100	0	33.33333333	50	66.66666667	33.33333333	16.66666667	100	16.66666667	33.33333333	50	50	33.33333333	16.66666667	100	100	100	100	100	100	0	50	66.66666667	0	16.66666667	100	100	100	83.33333333	66.66666667	100	83.33333333	0	16.66666667	16.66666667
Desulfobotulus_sapovorans_(T)	100	100	100	100	100	100	100	100	100	100	100	100	100	100	100	100	100	100	100	100	100	100	100	100	100	100	100	100	100	100	100	100	100	100	100	100	100
Desulfobulbus_alkaliphilus	100	100	100	100	100	100	100	100	100	100	100	100	100	100	100	100	100	100	100	100	100	100	100	100	100	100	100	100	100	100	100	100	100	100	100	100	100
Desulfobulbus_japonicus_(T)	100	100	100	100	100	100	100	100	100	100	100	100	100	100	100	100	100	100	100	100	100	100	100	100	100	100	100	100	100	100	100	100	100	100	100	100	100
Desulfobulbus_mediterraneus_(T)	100	100	100	100	100	100	100	100	100	100	100	100	100	100	100	100	100	100	100	100	100	100	100	100	100	100	100	100	100	100	100	0	100	100	100	100	100
Desulfobulbus_propionicus_(T)	100	80	80	80	80	80	80	80	80	80	80	80	80	80	80	100	80	80	80	80	80	80	80	80	80	80	80	80	80	80	80	80	80	80	80	80	80
Desulfobulbus_rhabdoformis_(T)	100	100	100	100	100	100	100	100	100	100	100	100	100	100	100	100	100	100	100	100	100	100	100	100	100	100	100	100	100	100	50	100	100	100	100	0	0
Desulfocapsa_sulfexigens_(T)	100	100	100	100	100	100	100	100	100	100	100	100	100	100	100	100	100	100	100	100	100	100	100	100	100	100	100	100	100	100	100	100	100	100	100	100	100
Desulfocapsa_thiozymogenes_(T)	100	100	100	100	100	100	100	100	100	100	100	100	100	100	100	100	100	100	100	100	100	100	100	100	100	100	100	100	100	100	100	100	100	100	100	100	100
Desulfocella_halophila_(T)	100	100	100	100	100	100	100	100	100	100	100	100	100	100	100	100	100	100	100	100	100	100	100	100	100	100	100	100	100	100	100	100	100	100	100	100	100
Desulfococcus_biacutus_(T)	100	100	100	100	100	100	100	100	100	100	100	100	100	100	100	100	100	100	100	100	100	100	100	100	100	100	100	100	100	100	100	100	100	100	100	100	100
Desulfococcus_multivorans_(T)	100	100	100	100	100	100	100	100	100	100	100	100	100	100	100	100	100	100	100	100	100	100	100	100	100	100	100	100	100	100	100	100	100	100	100	100	100
Desulfocurvus_thunnarius	100	100	100	100	100	100	100	100	100	100	100	100	100	100	100	100	0	100	0	0	0	0	100	100	100	100	100	100	100	100	100	0	0	100	0	0	0
Desulfocurvus_vexinensis_(T)	100	100	100	100	100	100	100	100	100	100	100	100	100	100	100	100	100	100	100	100	100	100	100	100	100	100	100	100	100	100	100	100	100	100	100	100	100
Desulfofaba_gelida_(T)	100	100	100	100	100	100	100	100	100	100	100	100	100	100	100	100	100	100	100	100	100	100	100	100	100	100	100	100	100	100	100	100	100	100	100	100	100
Desulfofaba_hansenii_(T)	100	100	100	100	100	100	100	100	100	100	100	100	100	100	100	100	100	100	100	100	100	100	100	100	100	100	100	100	100	100	100	100	100	100	100	100	100
Desulfofrigus_fragile_(T)	100	100	100	100	100	100	100	100	100	100	100	100	100	100	100	100	100	100	100	50	100	100	100	50	100	100	100	50	50	100	100	0	100	100	100	100	100
Desulfofrigus_oceanense_(T)	100	100	100	100	100	100	100	100	100	100	100	100	100	100	100	100	100	100	100	100	100	100	100	100	100	100	100	100	100	100	100	100	100	100	100	100	100
Desulfofustis_glycolicus_(T)	100	100	100	100	100	100	100	100	100	100	100	100	100	100	100	100	100	100	100	100	100	100	100	100	100	100	100	100	100	100	100	100	100	100	100	100	100
Desulfoglaeba_alkanexedens_(T)	100	100	100	100	100	100	100	100	100	100	100	100	100	100	100	100	100	100	100	100	100	100	100	100	100	100	100	100	100	100	100	100	100	100	100	100	100
Desulfohalobium_retbaense_(T)	100	100	100	100	100	100	100	100	100	100	100	100	100	100	100	100	100	100	100	100	100	100	100	100	100	100	100	100	100	100	100	100	100	100	100	100	100
Desulfoluna_butyratoxydans_(T)	100	100	100	100	100	100	100	100	100	100	100	100	100	100	100	100	100	100	100	100	100	100	100	100	100	100	100	100	100	100	100	100	100	100	100	100	100
Desulfoluna_spongiiphila_(T)	100	100	100	100	100	100	100	100	100	100	100	100	100	100	100	100	0	100	100	100	100	100	100	100	100	100	100	0	100	100	100	100	100	100	100	100	100
Desulfomicrobium_apsheronum_(T)	100	0	0	0	0	0	0	0	0	0	0	0	0	0	0	0	0	0	0	0	0	0	0	0	0	0	0	0	0	0	0	0	0	0	0	0	0
Desulfomicrobium_baculatum_(T)	100	0	66.66666667	100	0	0	100	100	100	100	100	0	0	100	100	100	66.66666667	0	66.66666667	100	100	100	0	0	100	100	100	0	0	100	0	33.33333333	100	100	100	100	0
Desulfomicrobium_escambiense_(T)	100	100	100	100	100	100	100	100	100	100	100	100	100	100	100	100	100	100	100	100	100	100	100	100	100	100	100	100	100	100	100	100	100	100	100	100	100
Desulfomicrobium_macestii_(T)	100	100	100	100	100	100	100	100	100	100	100	100	100	100	100	100	100	100	100	100	100	100	100	100	100	100	100	100	100	100	100	100	100	100	100	100	100
Desulfomicrobium_norvegicum_(T)	100	0	0	0	0	0	0	0	0	0	0	0	0	0	0	0	0	0	0	0	0	0	0	0	0	0	0	0	0	0	0	0	0	0	0	0	0
Desulfomicrobium_orale_(T)	100	100	100	100	100	100	100	100	100	100	100	100	100	100	100	100	100	100	100	100	100	100	100	100	100	100	100	100	100	100	100	100	100	100	100	100	100
Desulfomicrobium_thermophilum_(T)	100	100	100	100	100	100	100	100	100	100	100	100	100	100	100	100	100	100	100	100	100	100	100	100	100	100	100	100	100	100	100	100	100	100	100	100	100
Desulfomonile_limimaris_(T)	100	100	100	100	100	100	100	100	100	100	100	100	100	100	100	100	100	100	100	100	100	100	100	100	100	100	100	100	100	100	100	100	100	100	100	100	100
Desulfomonile_tiedjei_(T)	100	100	100	100	100	100	100	100	100	100	100	100	100	100	100	100	100	100	100	100	100	100	100	100	100	100	100	100	100	100	100	100	100	100	100	0	0
Desulfonatronovibrio_hydrogenovorans_(T)	100	100	100	100	100	100	100	100	100	100	100	100	100	100	100	100	100	100	100	100	100	100	100	100	100	100	100	100	100	100	100	100	100	100	100	100	100
Desulfonatronovibrio_thiodismutans_(T)	100	100	100	100	100	100	100	100	100	100	100	100	100	100	100	100	100	100	100	100	100	100	100	100	100	100	100	100	100	100	0	100	100	0	100	0	0
Desulfonatronum_alkalitolerans	100	100	100	100	100	100	100	100	100	100	100	100	100	100	100	100	100	100	100	100	100	100	100	100	100	100	100	100	100	100	100	100	100	100	100	100	100
Desulfonatronum_cooperativum_(T)	100	100	100	100	100	100	100	100	100	100	100	100	100	100	100	100	100	100	100	100	100	100	100	100	100	100	100	100	100	100	100	100	100	100	100	100	100
Desulfonatronum_lacustre_(T)	100	100	66.66666667	100	100	100	33.33333333	33.33333333	100	66.66666667	66.66666667	100	66.66666667	33.33333333	33.33333333	100	33.33333333	0	66.66666667	33.33333333	33.33333333	66.66666667	33.33333333	33.33333333	33.33333333	33.33333333	100	66.66666667	33.33333333	33.33333333	100	33.33333333	33.33333333	66.66666667	33.33333333	33.33333333	100
Desulfonatronum_thioautotrophicum_(T)	100	100	100	100	100	100	100	100	100	100	100	100	100	100	100	100	50	50	100	100	100	100	50	50	50	50	50	100	100	100	100	100	100	100	100	100	50
Desulfonatronum_thiodismutans_(T)	100	100	100	100	100	100	100	100	100	100	100	100	100	100	100	100	100	100	100	100	100	100	100	100	100	100	100	100	100	100	100	100	100	100	100	100	100
Desulfonatronum_thiosulfatophilum	100	100	100	100	100	100	100	100	100	100	100	100	100	100	100	100	100	100	100	100	100	100	100	100	100	100	100	100	100	100	100	100	100	100	100	100	0
Desulfonauticus_autotrophicus_(T)	100	100	100	100	100	100	100	100	100	100	100	100	100	100	100	100	100	100	100	100	100	100	100	100	100	100	100	100	100	100	100	100	100	100	100	100	100
Desulfonauticus_submarinus_(T)	100	100	100	100	100	100	100	100	100	100	100	100	100	100	100	100	100	100	100	100	100	100	100	100	100	100	100	100	100	100	100	100	100	100	100	100	100
Desulfonema_limicola_(T)	100	100	100	100	100	100	100	100	100	100	100	100	100	100	100	100	100	100	100	100	100	100	100	100	100	100	100	100	100	100	100	100	100	100	100	100	100
Desulfonispora_thiosulfatigenes_(T)	100	100	100	100	100	100	100	100	100	100	100	100	100	100	100	100	100	100	100	100	100	100	100	100	100	100	100	100	100	100	100	100	100	100	100	100	100
Desulfopila_aestuarii_(T)	100	100	100	100	100	100	100	100	100	100	100	100	100	100	100	100	100	100	100	100	100	100	100	100	100	100	100	100	100	100	100	100	100	100	100	100	100
Desulfopila_inferna_(T)	100	100	100	100	100	100	100	100	100	100	100	100	100	100	100	100	100	100	100	100	100	100	100	100	100	100	100	100	100	100	100	100	100	100	100	100	100
Desulforhabdus_amnigena_(T)	100	100	100	100	100	100	100	100	100	0	0	100	0	0	100	100	0	100	0	0	0	0	100	100	0	100	100	0	0	100	100	0	0	0	100	100	100
Desulforhopalus_singaporensis_(T)	100	100	100	100	100	100	100	100	100	100	100	100	100	100	100	100	100	100	100	100	100	100	100	100	100	100	100	100	100	100	100	100	100	100	100	100	100
Desulforhopalus_vacuolatus_(T)	100	100	100	100	100	100	100	100	100	100	100	100	100	100	100	100	100	100	100	100	100	100	100	100	100	100	100	100	100	100	100	100	100	100	100	100	100
Desulfosalsimonas_propionicica_(T)	100	100	100	100	100	100	100	100	100	100	100	100	100	100	100	100	100	100	100	100	100	100	100	100	100	100	100	100	100	100	100	100	100	100	100	100	100
Desulfosarcina_cetonica_(T)	100	50	50	50	50	50	50	50	50	50	50	50	50	50	50	50	50	50	100	100	100	100	50	50	50	50	50	50	50	100	100	100	100	100	100	100	100
Desulfosarcina_ovata_(T)	100	100	100	100	100	100	100	100	100	100	100	100	100	100	100	100	100	100	100	100	100	100	100	100	100	100	100	0	100	0	0	100	100	100	100	100	0
Desulfosarcina_variabilis_(T)	100	100	100	100	100	100	100	100	100	100	100	100	100	100	100	100	50	50	50	50	100	100	50	50	50	100	100	0	0	0	50	0	0	50	0	100	100
Desulfosoma_caldarium_(T)	100	100	100	100	100	100	100	100	100	100	100	100	100	100	100	100	100	100	100	100	100	100	100	100	100	100	100	100	100	100	100	100	100	100	100	100	100
Desulfosporosinus_acidophilus_SJ4	100	100	100	100	100	100	100	100	100	100	100	100	100	100	100	100	77.77777778	77.77777778	100	100	88.88888889	100	100	100	100	11.11111111	77.77777778	100	100	88.88888889	100	100	88.88888889	100	11.11111111	33.33333333	11.11111111
Desulfosporosinus_auripigmenti_(T)	100	100	100	100	100	100	100	100	100	100	100	100	100	100	100	100	100	100	100	100	100	100	100	100	100	100	100	100	100	100	100	100	100	100	0	100	0
Desulfosporosinus_hippei_(T)	100	50	50	50	50	50	50	50	50	100	100	50	100	100	50	50	100	100	100	100	100	100	50	50	100	50	50	50	50	50	50	50	50	100	50	50	0
Desulfosporosinus_lacus_(T)	100	100	100	100	100	66.66666667	100	100	66.66666667	66.66666667	66.66666667	66.66666667	66.66666667	66.66666667	100	66.66666667	66.66666667	66.66666667	66.66666667	66.66666667	100	66.66666667	66.66666667	66.66666667	66.66666667	66.66666667	66.66666667	66.66666667	66.66666667	66.66666667	66.66666667	66.66666667	66.66666667	66.66666667	100	100	66.66666667
Desulfosporosinus_meridiei_(T)	100	83.33333333	100	100	8.333333333	100	100	16.66666667	66.66666667	100	83.33333333	8.333333333	50	91.66666667	16.66666667	66.66666667	100	83.33333333	83.33333333	100	75	100	8.333333333	33.33333333	83.33333333	8.333333333	33.33333333	8.333333333	8.333333333	8.333333333	8.333333333	16.66666667	8.333333333	16.66666667	8.333333333	8.333333333	8.333333333
Desulfosporosinus_orientis_(T)	100	20	100	90	20	80	80	70	70	70	40	10	70	60	30	20	100	100	100	90	100	100	100	90	90	70	100	90	90	80	90	80	90	90	70	70	90
Desulfosporosinus_sp._M1	100	100	100	100	100	66.66666667	100	100	33.33333333	100	100	100	100	100	100	33.33333333	66.66666667	33.33333333	33.33333333	100	100	0	0	33.33333333	100	100	0	33.33333333	66.66666667	100	0	66.66666667	100	33.33333333	100	0	0
Desulfosporosinus_youngiae_(T)	100	66.66666667	66.66666667	66.66666667	55.55555556	55.55555556	77.77777778	55.55555556	55.55555556	66.66666667	88.88888889	88.88888889	100	100	88.88888889	66.66666667	66.66666667	66.66666667	77.77777778	88.88888889	66.66666667	0	0	100	88.88888889	66.66666667	0	55.55555556	66.66666667	66.66666667	0	44.44444444	77.77777778	55.55555556	22.22222222	0	0
Desulfotalea_arctica_(T)	100	100	100	100	100	100	100	100	100	100	100	100	100	100	100	100	100	100	100	100	100	100	100	100	100	100	100	100	100	100	100	100	100	100	100	100	100
Desulfotalea_psychrophila_(T)	100	87.5	87.5	87.5	87.5	100	100	100	100	100	100	0	100	100	100	100	100	100	100	100	100	100	0	100	100	100	100	100	100	100	100	100	100	100	100	100	100
Desulfothermus_okinawensis_(T)	100	100	100	100	100	100	100	100	100	100	100	100	100	100	100	100	100	100	100	100	100	100	100	100	100	100	100	100	100	100	100	100	100	100	100	100	100
Desulfotignum_balticum_(T)	100	100	100	100	100	100	100	100	100	100	100	100	100	100	100	100	100	100	100	100	100	100	100	100	100	100	100	100	100	100	100	100	100	100	100	100	100
Desulfotignum_toluenicum_(T)	100	0	0	0	0	0	0	0	0	0	0	0	0	0	0	0	0	0	0	0	0	100	0	0	0	0	0	0	0	0	0	0	0	0	0	0	0
Desulfotomaculum_acetoxidans_(T)	100	100	100	100	100	100	100	100	100	100	100	100	100	100	100	100	100	100	100	100	100	100	100	100	100	100	100	100	100	100	100	63.63636364	81.81818182	100	100	100	100
Desulfotomaculum_aeronauticum_(T)	100	100	100	100	100	100	100	100	100	100	100	100	100	100	100	100	100	100	100	100	100	100	100	100	100	100	100	100	100	100	100	100	100	100	40	100	40
Desulfotomaculum_alkaliphilum_(T)	100	100	100	100	100	100	100	100	100	100	100	100	100	100	100	100	100	100	100	100	100	100	100	100	100	100	100	100	100	100	100	100	100	100	100	100	100
Desulfotomaculum_arcticum_(T)	100	100	100	100	100	100	100	100	100	100	100	100	100	100	100	100	100	100	100	100	100	100	100	100	100	100	100	100	100	100	100	100	100	100	100	100	100
Desulfotomaculum_australicum_(T)	100	100	100	100	100	100	100	100	100	100	100	0	100	100	100	100	100	0	100	100	100	100	0	100	100	0	0	0	0	0	0	100	100	100	0	0	0
Desulfotomaculum_carboxydivorans_(T)	100	100	100	100	100	100	100	100	100	100	100	100	100	100	100	100	100	100	100	100	100	100	100	100	100	100	100	100	100	100	100	100	100	100	100	100	100
Desulfotomaculum_gibsoniae_(T)	100	81.81818182	81.81818182	100	81.81818182	100	100	90.90909091	100	100	100	100	100	100	100	100	100	100	100	100	100	100	100	100	100	100	100	81.81818182	100	90.90909091	90.90909091	81.81818182	90.90909091	100	45.45454545	100	90.90909091
Desulfotomaculum_halophilum_(T)	100	100	100	100	100	100	100	100	100	100	100	100	100	100	100	100	100	100	100	100	100	100	100	100	100	100	100	100	100	100	100	100	100	100	100	100	100
Desulfotomaculum_indicum	100	0	0	0	0	0	0	0	0	100	100	100	0	0	0	0	100	100	100	100	100	100	100	100	100	100	0	0	0	0	0	0	0	0	0	0	0
Desulfotomaculum_kuznetsovii_(T)	100	100	100	100	100	100	100	100	100	100	50	50	50	0	0	50	0	0	0	0	0	0	0	0	0	0	0	0	0	0	0	0	0	0	0	0	0
Desulfotomaculum_luciae	100	100	100	100	100	100	100	100	100	100	100	100	100	100	100	100	100	100	100	100	100	100	100	100	100	100	100	100	100	100	100	100	100	100	100	100	100
Desulfotomaculum_peckii	100	33.33333333	66.66666667	100	66.66666667	33.33333333	33.33333333	33.33333333	33.33333333	33.33333333	100	33.33333333	33.33333333	33.33333333	33.33333333	33.33333333	100	100	33.33333333	33.33333333	33.33333333	100	100	100	100	66.66666667	100	33.33333333	33.33333333	33.33333333	33.33333333	33.33333333	33.33333333	33.33333333	33.33333333	33.33333333	33.33333333
Desulfotomaculum_putei_(T)	100	0	0	0	0	100	100	0	0	0	0	0	100	100	0	0	100	100	100	100	100	0	100	100	100	100	0	100	100	100	0	100	100	0	100	0	0
Desulfotomaculum_ruminis_(T)	100	100	100	100	100	100	100	100	100	100	100	100	100	100	100	100	100	100	100	100	100	100	100	100	100	100	100	100	100	100	100	100	100	100	100	100	100
Desulfotomaculum_solfataricum_(T)	100	50	50	50	50	50	50	50	50	50	50	50	50	50	50	50	0	0	50	0	0	100	0	0	0	0	0	0	0	0	0	0	0	50	0	50	0
Desulfotomaculum_sp._TGB60-1	100	100	100	100	100	100	100	100	100	100	100	100	100	100	100	100	100	100	100	100	100	100	100	100	100	100	100	100	100	100	100	100	100	100	100	100	100
Desulfotomaculum_thermobenzoicum_(T)	100	100	100	100	100	100	100	100	100	100	100	100	100	100	100	100	100	100	100	100	100	100	100	100	100	100	100	100	100	100	100	100	100	100	100	100	100
Desulfotomaculum_thermocisternum_(T)	100	0	0	100	0	0	0	0	0	100	100	0	100	100	0	100	100	100	100	100	100	100	100	100	100	100	100	100	100	100	100	0	0	100	0	0	0
Desulfotomaculum_thermosapovorans_(T)	100	75	75	100	75	100	100	100	100	50	100	25	100	100	100	100	100	75	100	100	100	100	100	100	100	100	100	100	100	100	100	100	100	100	100	100	100
Desulfotomaculum_varum	100	100	100	100	100	100	100	100	100	100	100	100	100	100	100	100	100	100	100	100	100	100	100	100	100	100	100	100	100	100	100	100	100	100	0	0	0
Desulfovibrio_aerotolerans_(T)	100	100	100	100	100	100	100	100	100	100	100	100	100	100	100	0	100	100	100	100	100	0	100	100	100	100	0	0	0	0	0	0	0	0	0	0	0
Desulfovibrio_aespoeensis_(T)	100	100	100	100	100	100	100	100	100	100	100	100	100	100	100	100	100	100	100	100	100	100	80	100	100	80	80	100	100	100	100	100	100	100	80	80	100
Desulfovibrio_africanus_(T)	100	100	100	100	100	100	100	100	100	100	100	100	100	100	100	100	100	100	100	100	100	100	100	100	100	100	100	100	100	100	100	100	100	100	100	100	100
Desulfovibrio_alaskensis_(T)	100	100	100	100	90	90	100	100	100	30	30	10	10	0	0	0	20	100	60	100	100	100	10	10	10	10	10	0	0	0	0	0	0	0	0	0	0
Desulfovibrio_alcoholivorans_(T)	100	100	100	100	100	100	100	100	100	100	100	100	100	100	100	100	100	100	100	100	100	100	100	100	100	100	100	25	100	100	100	100	100	100	100	75	25
Desulfovibrio_alkalitolerans_(T)	100	100	100	100	100	100	100	100	100	100	100	100	100	100	100	100	100	100	66.66666667	66.66666667	100	66.66666667	66.66666667	66.66666667	66.66666667	100	66.66666667	66.66666667	66.66666667	66.66666667	66.66666667	66.66666667	66.66666667	66.66666667	66.66666667	66.66666667	66.66666667
Desulfovibrio_aminophilus_(T)	100	100	100	100	100	100	100	100	100	100	100	100	100	100	100	100	100	100	100	100	100	100	100	100	100	100	100	100	100	100	100	100	100	100	100	100	100
Desulfovibrio_bastinii_(T)	100	100	100	100	100	100	100	100	100	100	100	100	100	100	100	100	50	100	100	100	50	50	100	100	100	50	50	100	100	50	50	50	50	50	50	50	50
Desulfovibrio_bizertensis_(T)	100	100	100	100	100	100	100	100	100	100	100	100	100	100	100	100	100	100	100	100	100	100	100	100	100	100	100	100	100	100	100	100	100	100	100	100	100
Desulfovibrio_butyratiphilus_(T)	100	100	100	100	100	100	100	100	100	100	100	100	100	100	100	100	100	100	100	100	100	100	100	100	100	100	100	100	100	100	100	100	100	100	100	100	100
Desulfovibrio_capillatus_(T)	100	66.66666667	100	100	100	100	100	100	100	66.66666667	100	100	100	100	100	100	100	100	100	100	100	100	100	100	100	100	100	100	66.66666667	100	100	66.66666667	100	100	100	100	100
Desulfovibrio_carbinolicus_(T)	100	100	100	100	100	100	100	100	100	100	100	100	100	100	100	100	100	100	100	100	100	100	0	0	0	100	100	0	0	0	0	0	0	0	0	0	0
Desulfovibrio_carbinoliphilus_(T)	100	66.66666667	88.88888889	66.66666667	66.66666667	66.66666667	66.66666667	66.66666667	100	88.88888889	88.88888889	66.66666667	66.66666667	55.55555556	55.55555556	100	100	100	100	11.11111111	22.22222222	100	11.11111111	11.11111111	11.11111111	11.11111111	100	0	0	0	100	0	0	88.88888889	0	88.88888889	100
Desulfovibrio_cuneatus_(T)	100	100	100	100	100	100	100	100	100	100	100	100	100	100	100	100	100	100	100	100	100	100	100	100	100	100	100	100	100	100	100	100	100	100	100	100	100
Desulfovibrio_dechloracetivorans_(T)	100	87.5	87.5	87.5	87.5	87.5	62.5	37.5	100	37.5	87.5	62.5	62.5	12.5	12.5	100	87.5	50	75	50	25	100	87.5	87.5	75	75	100	12.5	12.5	12.5	100	12.5	12.5	62.5	12.5	12.5	100
Desulfovibrio_desulfuricans_(T)	100	93.33333333	93.33333333	93.33333333	80	93.33333333	93.33333333	93.33333333	100	93.33333333	93.33333333	86.66666667	93.33333333	93.33333333	93.33333333	93.33333333	86.66666667	73.33333333	93.33333333	93.33333333	93.33333333	93.33333333	0	93.33333333	93.33333333	86.66666667	93.33333333	66.66666667	80	80	100	86.66666667	80	93.33333333	0	93.33333333	80
Desulfovibrio_ferrireducens_(T)	100	100	100	100	100	100	100	100	100	100	100	100	100	100	100	100	100	100	100	100	100	100	100	100	100	100	100	100	100	100	100	100	100	100	0	100	100
Desulfovibrio_frigidus_(T)	100	42.85714286	42.85714286	42.85714286	42.85714286	42.85714286	42.85714286	42.85714286	42.85714286	42.85714286	42.85714286	42.85714286	42.85714286	42.85714286	42.85714286	42.85714286	85.71428571	100	100	100	85.71428571	100	42.85714286	42.85714286	42.85714286	42.85714286	42.85714286	100	100	100	100	100	85.71428571	100	42.85714286	42.85714286	42.85714286
Desulfovibrio_fructosivorans_(T)	100	100	100	100	100	100	100	100	100	100	100	100	100	100	100	100	100	100	100	100	100	100	100	100	100	100	100	100	100	100	100	100	100	100	100	100	100
Desulfovibrio_giganteus	100	100	100	100	100	100	100	100	100	100	100	100	100	100	100	100	100	100	100	100	100	100	100	100	100	100	100	100	100	100	100	100	100	100	100	100	100
Desulfovibrio_gigas_(T)	100	100	100	100	100	100	100	100	100	100	100	100	100	100	100	100	100	100	100	100	100	100	100	100	100	100	100	100	100	100	100	100	100	100	100	100	100
Desulfovibrio_gracilis_(T)	100	100	100	100	100	100	100	100	100	100	100	100	100	100	100	100	100	100	100	100	100	100	100	100	100	100	100	0	100	100	100	100	100	100	100	100	100
Desulfovibrio_halophilus_(T)	100	100	100	100	100	100	100	100	100	100	100	100	100	66.66666667	33.33333333	100	66.66666667	33.33333333	100	33.33333333	33.33333333	100	33.33333333	100	33.33333333	33.33333333	33.33333333	100	33.33333333	33.33333333	100	33.33333333	33.33333333	33.33333333	33.33333333	33.33333333	33.33333333
Desulfovibrio_hydrothermalis_(T)	100	100	100	100	100	100	100	100	100	100	100	100	100	100	100	100	100	100	100	100	100	100	100	100	100	100	100	100	100	100	100	100	100	100	100	100	100
Desulfovibrio_idahonensis_(T)	100	100	100	100	100	100	100	100	100	100	66.66666667	100	100	100	100	100	66.66666667	66.66666667	100	100	100	66.66666667	66.66666667	66.66666667	100	66.66666667	66.66666667	100	100	100	100	100	100	100	66.66666667	100	66.66666667
Desulfovibrio_indonesiensis_(T)	100	100	100	100	100	100	100	100	100	100	100	100	100	100	100	100	50	50	50	100	100	100	50	50	50	100	100	0	0	100	100	0	50	100	0	100	100
Desulfovibrio_inopinatus_(T)	100	100	100	100	100	100	100	100	100	100	100	100	100	100	100	100	100	100	100	100	100	100	100	100	100	100	100	100	100	100	100	100	100	100	100	100	100
Desulfovibrio_intestinalis_(T)	100	100	100	100	100	100	100	100	100	100	100	100	100	100	100	100	0	0	0	100	100	100	0	0	0	0	0	0	0	0	0	0	100	100	0	100	0
Desulfovibrio_litoralis_(T)	100	100	100	100	100	100	100	100	100	100	100	100	100	100	100	100	100	100	100	100	100	100	100	100	100	100	100	100	100	100	100	100	100	100	100	100	100
Desulfovibrio_magneticus_(T)	100	0	0	100	100	100	0	0	0	0	0	0	0	0	0	0	0	0	0	0	0	0	0	0	0	0	0	0	0	0	0	0	0	0	0	0	0
Desulfovibrio_marinisediminis_(T)	100	100	100	100	100	100	100	100	100	100	100	100	100	100	100	100	100	100	100	100	100	100	100	100	100	100	100	100	100	100	100	100	100	100	100	100	100
Desulfovibrio_marinus_(T)	100	100	100	100	100	100	100	75	25	100	100	100	100	100	100	25	100	100	100	50	50	25	100	100	75	50	25	100	50	25	25	50	25	25	25	25	25
Desulfovibrio_marrakechensis_(T)	100	66.66666667	66.66666667	66.66666667	66.66666667	100	100	66.66666667	66.66666667	66.66666667	66.66666667	66.66666667	66.66666667	100	66.66666667	66.66666667	66.66666667	66.66666667	66.66666667	66.66666667	66.66666667	66.66666667	66.66666667	66.66666667	66.66666667	66.66666667	66.66666667	66.66666667	66.66666667	66.66666667	66.66666667	66.66666667	66.66666667	66.66666667	66.66666667	66.66666667	66.66666667
Desulfovibrio_mexicanus_(T)	100	100	100	100	100	100	100	100	100	100	100	100	100	100	100	100	100	100	100	100	100	100	100	100	100	100	100	100	100	100	100	100	100	100	100	100	100
Desulfovibrio_oceani_(T)	100	0	66.66666667	100	0	100	100	100	0	100	100	100	100	100	100	0	100	100	100	100	100	0	100	100	100	100	0	100	100	100	0	100	100	0	100	0	0
Desulfovibrio_oxamicus_(T)	100	25	25	50	50	50	25	25	25	25	50	50	50	25	50	25	100	100	100	75	100	100	100	100	100	100	100	100	100	100	100	25	100	25	100	100	100
Desulfovibrio_oxyclinae_(T)	100	100	100	100	100	100	100	100	100	100	100	100	100	100	100	100	100	100	100	100	100	100	100	100	100	100	100	100	100	100	100	100	100	100	100	100	100
Desulfovibrio_paquesii_(T)	100	100	100	100	100	100	100	100	100	100	100	100	100	100	100	100	100	100	100	100	100	100	100	100	100	100	100	100	100	100	100	100	100	100	100	100	100
Desulfovibrio_piezophilus	100	83.33333333	83.33333333	83.33333333	83.33333333	83.33333333	83.33333333	83.33333333	83.33333333	83.33333333	83.33333333	83.33333333	83.33333333	83.33333333	83.33333333	83.33333333	83.33333333	83.33333333	100	100	100	83.33333333	83.33333333	100	100	100	83.33333333	100	100	83.33333333	83.33333333	100	83.33333333	83.33333333	83.33333333	83.33333333	83.33333333
Desulfovibrio_piger_(T)	100	100	100	100	100	100	100	100	100	100	100	100	100	100	100	100	100	100	100	100	100	100	100	100	100	100	100	100	100	100	100	100	100	100	100	100	100
Desulfovibrio_portus_(T)	100	100	100	100	100	100	100	100	100	100	100	100	100	100	100	100	100	100	100	100	100	100	100	100	100	100	0	100	100	100	0	100	100	100	100	100	0
Desulfovibrio_profundus_(T)	100	100	100	100	100	100	100	100	100	100	100	100	100	100	100	100	100	100	100	100	100	100	100	100	100	100	100	100	100	100	100	100	100	100	100	100	100
Desulfovibrio_psychrotolerans_(T)	100	100	100	100	100	100	100	100	100	100	100	100	100	100	100	100	100	100	100	100	100	100	100	100	100	100	100	100	100	100	100	100	100	100	100	100	100
Desulfovibrio_putealis_(T)	100	100	100	100	100	100	100	100	100	100	100	100	100	100	100	100	100	100	100	100	100	100	100	100	100	100	100	100	100	100	100	100	100	100	100	100	100
Desulfovibrio_senezii_(T)	100	100	100	100	100	100	100	100	100	100	100	100	100	100	100	100	100	100	100	100	100	100	100	100	100	100	100	100	100	100	100	100	100	100	100	100	100
Desulfovibrio_simplex_(T)	100	40	40	100	40	40	40	40	60	40	40	40	40	40	40	40	100	100	100	40	40	100	100	100	40	40	100	100	40	40	100	40	40	40	40	40	80
Desulfovibrio_sulfodismutans_(T)	100	100	100	100	100	100	100	100	100	100	100	100	100	100	100	100	100	100	100	100	100	100	100	100	100	100	100	100	100	100	100	100	100	100	100	100	100
Desulfovibrio_termitidis_(T)	100	100	100	100	100	100	100	100	100	100	100	100	100	100	100	100	100	0	0	0	0	0	100	100	100	100	100	0	100	0	0	0	0	0	0	0	0
Desulfovibrio_tunisiensis_(T)	100	100	100	100	100	100	100	100	100	100	100	100	100	100	100	100	100	100	100	100	100	100	100	100	100	100	100	100	100	100	100	100	100	100	100	100	100
Desulfovibrio_vietnamensis_(T)	100	100	100	100	100	100	100	100	100	100	100	100	100	100	100	100	100	100	100	100	100	100	100	100	100	100	100	100	100	100	100	100	100	100	100	100	100
Desulfovibrio_vulgaris_(T)	100	100	100	100	100	100	100	100	100	100	100	100	100	100	100	100	100	100	100	100	100	100	100	100	100	100	100	100	100	100	100	100	100	100	100	100	100
Desulfovibrio_zosterae_(T)	100	16.66666667	83.33333333	33.33333333	16.66666667	16.66666667	33.33333333	100	100	16.66666667	33.33333333	16.66666667	16.66666667	16.66666667	100	100	33.33333333	16.66666667	33.33333333	33.33333333	100	83.33333333	16.66666667	16.66666667	33.33333333	83.33333333	66.66666667	16.66666667	16.66666667	16.66666667	66.66666667	16.66666667	83.33333333	83.33333333	66.66666667	83.33333333	66.66666667
Desulfovirga_adipica_(T)	100	100	100	100	100	100	100	100	100	100	100	100	100	100	100	100	100	100	100	100	100	100	100	100	100	100	100	100	100	100	100	100	100	100	100	100	100
Desulfurella_acetivorans_(T)	100	100	100	100	100	100	100	100	100	100	100	100	100	100	100	100	100	100	100	100	100	100	100	100	100	100	100	100	100	100	100	100	100	100	100	100	100
Desulfurella_kamchatkensis_(T)	100	100	100	100	100	100	100	100	100	100	100	100	100	100	100	100	0	100	100	0	0	100	100	100	0	100	100	100	100	100	100	100	100	100	0	100	100
Desulfurella_multipotens_(T)	100	0	0	0	0	0	0	0	0	0	0	0	0	0	0	0	0	0	0	0	0	0	0	0	0	0	0	0	0	0	0	0	0	0	0	0	0
Desulfurella_propionica_(T)	100	0	100	100	100	100	100	0	100	100	100	100	100	100	0	100	0	100	100	100	0	100	100	100	100	100	100	100	100	100	100	100	100	100	0	100	0
Desulfurispirillum_alkaliphilum_(T)	100	100	100	100	100	100	100	100	100	100	100	100	100	100	100	100	100	100	100	100	100	100	100	100	100	100	100	100	100	100	100	100	100	100	100	100	100
Desulfurispirillum_indicum_(T)	100	0	0	0	0	0	25	100	0	0	0	0	0	25	75	0	0	0	0	25	100	0	0	0	25	75	0	0	25	100	0	25	100	75	100	100	0
Desulfurivibrio_alkaliphilus_(T)	100	100	100	100	100	100	100	100	100	100	100	100	100	100	100	100	100	100	100	100	100	100	100	100	100	100	100	100	100	100	100	100	100	100	100	100	0
Desulfurobacterium_atlanticum_(T)	100	100	100	100	100	100	100	100	100	100	100	100	100	100	100	100	100	100	100	100	100	100	100	100	100	100	100	100	100	100	100	100	100	100	100	100	100
Desulfurobacterium_thermolithotrophum_(T)	100	0	0	100	100	100	100	100	100	0	100	100	100	100	100	100	0	0	100	100	100	0	100	100	100	100	100	100	100	100	100	100	100	100	100	100	50
Desulfuromonas_chloroethenica_(T)	100	100	100	100	100	100	100	100	100	100	100	100	100	100	100	100	100	100	100	100	100	100	100	100	100	100	100	100	100	100	100	100	100	100	100	100	100
Desulfuromonas_michiganensis_(T)	100	100	100	100	100	100	100	100	100	100	100	100	100	100	100	100	100	100	100	100	100	100	100	100	100	100	100	100	100	100	100	100	100	100	100	100	100
Desulfuromonas_palmitatis_(T)	100	100	100	100	100	100	100	100	100	100	100	100	100	100	100	100	100	100	100	100	100	100	100	100	100	100	100	100	100	100	100	100	100	100	100	100	100
Desulfuromonas_svalbardensis_(T)	100	100	100	100	100	100	100	100	100	100	100	100	100	100	100	100	100	100	100	100	100	100	66.66666667	100	100	100	66.66666667	66.66666667	66.66666667	66.66666667	66.66666667	100	66.66666667	66.66666667	66.66666667	66.66666667	66.66666667
Desulfuromonas_thiophila_(T)	100	100	100	100	100	100	100	100	100	100	100	100	100	100	100	100	100	100	100	100	100	100	100	100	100	100	100	100	100	100	100	100	100	100	100	100	100
Desulfuromusa_bakii_(T)	100	100	100	100	100	100	100	100	100	100	100	100	100	100	100	100	100	100	100	100	100	100	100	100	100	100	100	100	100	100	100	100	100	100	100	100	100
Desulfuromusa_ferrireducens_(T)	100	100	100	100	100	100	100	100	100	100	100	100	100	100	100	100	100	100	100	100	100	100	100	100	100	100	100	100	100	100	100	100	100	100	100	100	100
Desulfuromusa_kysingii_(T)	100	100	100	100	100	100	100	100	100	100	100	100	100	100	100	100	100	0	100	100	100	100	100	100	100	100	100	100	100	100	100	100	100	100	100	100	100
Desulfuromusa_succinoxidans_(T)	100	100	100	100	100	100	100	100	100	100	100	100	100	100	100	100	100	0	0	100	100	100	100	100	100	100	100	0	0	100	100	0	100	100	100	100	100
Dethiobacter_alkaliphilus_(T)	100	100	100	100	100	100	100	100	100	100	100	100	100	100	100	100	100	100	100	100	100	100	100	100	100	100	100	100	100	100	100	100	100	100	100	100	100
Dethiosulfatibacter_aminovorans_(T)	100	100	100	100	100	100	100	100	100	100	100	100	100	100	100	100	100	100	100	100	100	100	100	100	100	100	100	100	100	100	100	100	100	100	100	100	100
Dethiosulfovibrio_acidaminovorans_(T)	100	100	100	100	100	100	100	100	100	0	0	0	0	0	0	0	0	0	0	0	0	0	0	0	0	0	0	0	0	0	0	0	0	0	0	0	0
Dethiosulfovibrio_peptidovorans_(T)	100	100	100	100	100	100	100	100	100	100	100	100	100	100	100	100	100	100	100	100	100	100	100	100	100	100	100	100	100	100	100	100	100	100	100	100	100
Dethiosulfovibrio_russensis_(T)	100	100	100	100	100	100	100	100	100	100	100	100	100	100	100	100	100	100	100	100	100	100	100	100	100	100	100	100	100	100	100	100	100	100	100	100	100
Devosia_chinhatensis_(T)	100	50	50	100	50	50	50	50	50	50	100	50	50	50	50	50	100	100	50	100	50	50	50	50	100	50	50	50	50	50	50	50	50	50	50	50	0
Devosia_geojensis_(T)	100	100	100	100	100	100	100	100	100	100	100	100	100	100	100	100	100	100	100	100	100	100	0	100	100	100	100	100	100	100	100	100	100	100	100	100	100
Devosia_glacialis	100	0	0	100	100	100	100	100	100	0	100	100	100	100	100	100	100	100	100	100	100	100	100	100	100	100	100	100	100	100	100	100	100	100	0	100	100
Devosia_insulae_(T)	100	20	20	60	60	40	60	60	60	20	60	60	40	40	60	60	100	80	80	80	100	100	100	80	100	100	100	60	80	80	80	80	80	80	80	100	80
Devosia_limi_(T)	100	100	100	100	100	100	100	100	100	100	100	100	100	100	100	50	100	100	100	100	100	100	100	100	100	100	100	100	100	100	100	100	100	100	100	100	50
Devosia_neptuniae_(T)	100	100	100	100	100	100	100	100	100	50	100	100	100	100	50	50	100	100	100	100	100	100	100	100	100	100	100	100	100	100	100	50	100	100	0	0	0
Devosia_psychrophila_(T)	100	50	75	75	50	75	75	100	100	0	75	25	25	75	75	75	50	50	25	75	100	100	75	25	75	75	100	50	50	75	75	0	100	100	100	100	100
Devosia_riboflavina_(T)	100	0	50	50	50	100	100	100	75	75	75	75	100	100	75	25	100	100	100	100	100	50	75	100	100	100	50	100	100	100	75	100	100	100	100	75	25
Devosia_soli_(T)	100	100	100	100	100	100	100	100	100	0	0	0	100	100	100	50	0	0	100	100	100	50	0	100	100	100	0	50	50	50	100	100	100	100	100	100	100
Devosia_sp._NH131	100	100	100	100	100	100	100	100	100	100	100	100	100	100	100	100	100	100	100	100	100	100	100	100	100	100	100	50	100	100	100	50	100	100	100	100	100
Devosia_subaequoris_(T)	100	50	50	50	50	100	100	50	50	100	100	100	100	100	50	50	100	100	100	100	50	50	50	100	100	50	50	100	100	50	50	100	50	50	50	50	50
Devosia_submarina	100	100	100	100	100	100	100	100	100	100	100	100	100	100	100	100	100	100	100	100	100	100	100	100	100	100	100	100	100	100	100	100	100	100	100	100	100
Devosia_yakushimensis_(T)	100	50	50	100	100	100	100	100	50	100	100	100	100	100	100	100	100	100	100	100	100	100	100	100	100	100	100	100	100	100	100	100	100	50	100	50	50
Devriesea_agamarum_(T)	100	100	100	100	100	100	100	100	100	100	100	100	100	100	100	100	100	100	100	100	100	100	100	100	100	100	100	100	100	100	100	100	100	100	0	100	100
Dialister_invisus_(T)	100	100	100	100	100	100	100	100	100	100	100	100	100	100	100	100	100	100	100	100	100	100	100	100	100	100	100	87.5	100	100	100	100	100	100	100	100	100
Dialister_micraerophilus_(T)	100	100	100	100	100	100	100	100	100	100	100	100	100	100	100	100	100	100	100	100	100	100	100	100	100	100	100	100	100	100	100	100	100	100	100	100	100
Dialister_pneumosintes_(T)	100	100	100	100	100	100	100	100	100	100	100	100	100	100	100	100	100	100	100	100	100	100	100	100	100	100	100	100	100	100	100	100	100	100	100	100	100
Dialister_succinatiphilus_(T)	100	100	100	100	100	100	100	100	100	100	100	100	100	100	100	100	100	100	100	100	100	100	100	100	100	100	100	100	100	100	100	100	100	100	100	100	100
Dickeya_chrysanthemi_(T)	100	0	60	0	20	40	100	100	100	20	0	0	0	100	80	0	20	40	60	80	80	60	0	0	80	0	0	0	80	60	0	80	80	100	0	100	0
Dickeya_dadantii_(T)	100	60	20	60	70	100	100	100	0	20	60	50	60	100	60	0	10	10	10	50	10	0	0	20	70	60	0	0	40	60	0	10	50	0	60	0	0
Dickeya_dianthicola_(T)	100	0	0	100	0	100	100	0	0	0	0	0	0	100	0	0	0	0	0	0	0	0	0	100	0	0	0	0	0	0	0	0	0	0	0	0	0
Dickeya_paradisiaca_(T)	100	100	100	100	100	100	100	100	100	100	100	100	100	100	100	90	70	100	100	100	90	100	0	80	90	60	50	100	100	100	100	30	90	100	0	60	10
Dickeya_sp._174/2	100	0	0	0	0	100	100	0	0	0	0	0	100	100	0	0	0	100	100	100	100	0	0	100	100	0	0	0	100	100	0	100	100	0	0	0	0
Dickeya_zeae_(T)	100	0	50	50	0	0	50	50	0	50	0	0	0	50	0	0	50	0	0	50	100	0	0	0	50	50	0	0	0	0	0	50	0	50	0	0	0
Dictyoglomus_thermophilum_(T)	100	100	100	100	100	100	100	100	100	100	100	100	100	100	100	100	100	100	100	100	100	100	100	100	100	100	100	100	100	100	100	100	100	100	100	100	100
Dietzia_cercidiphylli_(T)	100	0	0	0	0	0	0	0	0	0	100	100	100	0	0	100	0	0	0	0	100	100	0	0	0	100	100	0	0	0	0	0	0	0	0	0	0
Dietzia_schimae_(T)	100	0	100	100	100	100	100	100	100	100	100	100	100	100	100	100	100	100	100	100	100	100	100	100	100	100	100	100	100	100	100	0	100	100	0	100	100
Dinoroseobacter_shibae_(T)	100	71.42857143	100	100	100	100	100	100	42.85714286	100	100	100	100	100	100	71.42857143	100	100	100	100	100	0	100	100	100	100	0	100	100	100	0	100	100	0	0	0	0
Diplorickettsia_massiliensis_(T)	100	100	100	100	100	100	100	100	100	100	100	100	100	100	100	100	100	100	100	100	100	100	100	100	100	100	100	100	100	100	100	100	100	100	100	100	100
Dokdonella_fugitiva_(T)	100	100	100	100	100	100	100	100	100	100	100	100	100	100	100	100	100	100	100	100	100	100	100	100	100	100	100	0	0	100	100	0	100	100	100	100	100
Dokdonella_ginsengisoli_(T)	100	100	100	100	100	100	100	100	100	100	100	100	100	100	100	100	100	100	100	100	100	100	100	100	100	100	100	100	100	100	100	0	100	100	100	100	100
Dokdonella_immobilis_(T)	100	100	100	100	100	100	100	100	100	100	100	100	100	100	100	100	100	100	100	100	100	100	100	100	100	100	100	0	100	100	100	0	100	100	100	100	100
Dokdonella_koreensis_(T)	100	50	100	100	100	100	100	100	100	100	100	100	100	100	100	100	100	100	100	100	100	100	100	100	100	100	100	100	100	100	100	100	100	100	0	100	100
Dokdonella_kunshanensis	100	100	100	100	100	100	100	100	100	100	100	100	100	100	100	100	100	100	100	100	100	100	100	100	100	100	100	0	0	100	100	0	100	100	100	100	100
Dokdonella_soli_(T)	100	100	100	100	100	100	100	100	100	100	100	100	100	100	100	100	100	100	100	100	100	100	100	100	100	100	100	0	0	100	100	0	100	100	0	100	100
Dokdonella_sp._CC-YHH031	100	100	100	100	100	100	100	100	100	100	100	100	100	100	100	100	100	100	100	100	100	100	100	100	100	100	100	100	100	100	100	0	100	100	100	100	100
Dokdonella_sp._PYM5-11	100	75	100	100	75	100	100	75	75	100	100	100	100	100	100	50	100	100	100	100	100	50	100	100	100	100	50	100	100	100	50	100	100	50	100	50	50
Dokdonia_donghaensis_(T)	100	0	66.66666667	33.33333333	83.33333333	0	0	33.33333333	16.66666667	83.33333333	16.66666667	83.33333333	0	0	16.66666667	33.33333333	0	83.33333333	100	100	0	33.33333333	83.33333333	83.33333333	0	0	16.66666667	100	83.33333333	33.33333333	33.33333333	0	33.33333333	33.33333333	0	0	0
Dokdonia_eikasta_(T)	100	100	100	100	100	100	100	100	100	100	100	100	100	100	100	100	100	100	100	100	100	100	100	100	100	100	100	100	100	100	100	100	100	100	100	100	100
Dokdonia_genika_(T)	100	100	50	50	100	100	100	100	100	50	50	100	100	100	100	100	50	50	50	50	100	50	75	50	50	75	50	100	100	100	100	100	100	100	100	100	100
Dolosicoccus_paucivorans_(T)	100	100	100	100	100	100	100	100	100	100	100	100	100	100	100	100	100	100	100	100	100	100	100	100	100	100	100	100	100	100	100	100	100	100	100	100	100
Dolosigranulum_pigrum_(T)	100	100	100	100	100	100	100	100	100	100	100	100	100	100	100	100	100	100	100	100	100	100	100	100	100	100	100	100	100	100	100	100	100	100	100	100	100
Domibacillus_robiginosus_(T)	100	100	100	100	100	100	100	100	100	100	100	100	100	100	100	100	100	100	33.33333333	33.33333333	33.33333333	100	100	33.33333333	33.33333333	33.33333333	100	33.33333333	33.33333333	33.33333333	33.33333333	33.33333333	33.33333333	33.33333333	0	33.33333333	100
Domibacillus_sp._NIO-1016	100	100	100	100	100	100	100	100	100	100	50	100	100	100	50	50	100	100	100	100	50	50	0	100	100	50	50	100	100	50	50	0	50	50	0	50	50
Domibacillus_sp._SD111	100	0	0	0	0	0	0	0	0	0	0	100	0	0	0	100	0	0	0	0	0	0	0	0	0	0	0	0	0	0	0	0	0	0	0	0	0
Donghicola_eburneus_(T)	100	100	100	100	100	100	100	100	100	100	100	100	100	100	100	100	100	100	100	100	100	100	100	100	100	100	100	100	100	100	100	100	100	100	0	100	100
Donghicola_sp._ZH114	100	0	0	0	0	100	100	100	0	0	0	0	100	100	0	0	0	0	100	100	0	0	0	100	100	0	0	0	100	0	0	100	100	100	0	0	0
Donghicola_xiamenensis_(T)	100	100	100	100	100	100	100	100	100	100	100	100	100	100	100	100	100	100	100	100	100	100	100	100	100	100	100	100	100	100	100	100	100	100	100	100	100
Dongia_mobilis_(T)	100	50	50	100	50	50	50	50	50	50	100	50	50	50	50	50	100	50	100	100	50	100	100	100	100	100	100	50	50	50	100	50	100	100	50	50	50
Dorea_longicatena_(T)	100	0	50	50	50	100	50	50	0	50	50	50	100	100	50	50	50	50	100	100	50	50	50	100	50	50	50	100	100	100	50	100	100	50	50	0	0
Duganella_violaceinigra_(T)	100	0	20	60	20	40	40	40	40	60	80	80	80	100	80	80	60	40	40	60	40	80	100	100	100	100	100	0	0	0	0	0	0	0	0	80	0
Duganella_zoogloeoides_(T)	100	40	50	90	40	60	60	50	80	20	40	40	20	20	50	70	50	50	50	50	50	50	70	50	50	80	90	50	50	40	40	40	40	40	0	0	0
Dyella_ginsengisoli_(T)	100	80	100	70	80	80	80	100	100	100	70	90	90	90	100	100	50	50	50	50	50	90	20	40	50	20	40	10	0	90	90	0	90	90	20	90	90
Dyella_japonica_(T)	100	19.04761905	19.04761905	33.33333333	19.04761905	14.28571429	14.28571429	14.28571429	28.57142857	38.0952381	80.95238095	33.33333333	33.33333333	33.33333333	38.0952381	76.19047619	42.85714286	42.85714286	47.61904762	47.61904762	42.85714286	66.66666667	90.47619048	90.47619048	90.47619048	90.47619048	90.47619048	100	100	100	95.23809524	95.23809524	100	95.23809524	85.71428571	95.23809524	95.23809524
Dyella_jiangningensis	100	0	100	100	0	0	0	100	0	100	100	0	50	50	100	0	100	100	100	100	100	0	100	100	100	100	0	0	0	0	0	0	0	0	0	0	0
Dyella_koreensis_(T)	100	83.33333333	100	100	83.33333333	83.33333333	83.33333333	83.33333333	66.66666667	100	100	0	0	0	0	33.33333333	33.33333333	33.33333333	83.33333333	83.33333333	33.33333333	33.33333333	0	33.33333333	33.33333333	33.33333333	33.33333333	0	0	0	33.33333333	0	0	33.33333333	0	16.66666667	33.33333333
Dyella_marensis_(T)	100	100	100	100	100	100	100	100	0	100	100	100	100	100	100	0	100	100	100	100	100	100	100	100	100	100	100	0	0	0	0	0	0	0	0	0	0
Dyella_soli_(T)	100	0	0	100	0	100	100	0	0	0	100	100	100	100	100	0	0	0	0	0	0	0	0	0	0	0	0	0	0	0	0	0	0	0	0	0	0
Dyella_terrae_(T)	100	100	100	100	100	100	100	100	100	100	100	100	100	100	100	100	100	100	100	100	100	100	100	100	100	100	100	0	0	0	0	0	0	100	0	100	0
Dyella_thiooxydans_(T)	100	100	0	100	100	100	100	100	0	0	100	100	100	100	100	0	100	0	50	100	100	0	100	100	100	100	0	0	0	0	0	0	0	0	0	0	0
Ectothiorhodosinus_mongolicus_(T)	100	100	100	100	100	100	100	100	100	100	100	100	100	100	100	100	100	100	100	100	100	100	100	100	100	100	100	100	100	100	100	100	100	100	100	100	100
Ectothiorhodospira_haloalkaliphila_(T)	100	100	100	100	100	100	100	100	100	100	100	100	100	100	100	100	100	100	100	100	100	100	100	100	100	0	100	100	100	100	100	100	100	100	0	100	100
Ectothiorhodospira_magna_(T)	100	100	100	100	100	100	100	100	100	100	100	100	100	100	100	100	100	100	100	100	100	100	100	100	100	100	100	0	100	100	100	0	100	100	0	100	100
Ectothiorhodospira_marina_(T)	100	100	100	100	100	100	100	100	100	100	100	100	100	100	100	100	100	100	100	100	100	100	100	100	100	100	100	100	100	100	100	100	100	100	100	100	100
Ectothiorhodospira_mobilis_(T)	100	100	100	100	100	100	100	100	100	100	100	100	100	100	100	100	100	100	100	100	100	100	100	100	100	100	100	100	100	100	100	100	100	100	100	100	100
Ectothiorhodospira_shaposhnikovii	100	83.33333333	83.33333333	100	100	66.66666667	66.66666667	100	66.66666667	83.33333333	100	100	66.66666667	66.66666667	100	66.66666667	66.66666667	100	66.66666667	66.66666667	100	66.66666667	100	66.66666667	66.66666667	100	66.66666667	66.66666667	66.66666667	83.33333333	66.66666667	66.66666667	66.66666667	66.66666667	100	66.66666667	66.66666667
Ectothiorhodospira_variabilis_(T)	100	0	0	50	50	25	100	50	0	75	100	100	50	100	100	0	100	100	100	100	100	100	100	100	100	100	25	100	100	100	75	100	100	0	100	0	0
Edwardsiella_hoshinae_(T)	100	100	100	100	100	100	100	100	100	25	25	25	25	25	0	0	25	25	25	25	25	25	100	100	25	25	100	100	25	25	100	25	25	25	0	0	0
Edwardsiella_ictaluri_(T)	100	0	87.23404255	0	0	0	0	0	0	87.23404255	0	0	0	0	0	0	97.87234043	95.74468085	93.61702128	82.9787234	78.72340426	97.87234043	0	0	0	0	0	0	0	0	0	0	0	0	0	0	0
Eggerthella_lenta_(T)	100	100	100	100	100	100	100	100	100	100	100	100	100	100	100	100	100	100	100	100	100	100	100	100	100	100	100	100	100	100	100	100	100	100	100	100	10
Eggerthella_sinensis_(T)	100	100	100	100	100	100	100	100	100	100	100	100	100	100	100	100	100	100	100	100	100	100	100	100	100	100	100	100	100	100	100	100	100	100	100	100	100
Eggerthia_catenaformis__(T)	100	100	100	100	100	100	100	100	100	100	100	100	100	100	100	100	100	100	100	100	100	100	100	100	100	100	100	100	100	100	100	100	100	100	100	100	100
Ehrlichia_ruminantium_(T)	100	100	100	100	100	100	100	100	100	100	100	100	100	100	100	100	100	100	100	100	100	100	100	100	100	100	100	100	100	100	100	100	100	100	100	100	100
Eikenella_corrodens_(T)	100	87.5	87.5	100	100	100	87.5	100	87.5	87.5	87.5	87.5	87.5	87.5	87.5	87.5	87.5	87.5	87.5	87.5	87.5	87.5	100	100	100	100	100	75	87.5	87.5	87.5	50	75	100	87.5	100	100
Ekhidna_lutea_(T)	100	0	0	100	100	0	0	100	0	0	100	100	100	100	100	0	100	100	100	100	100	100	100	100	100	100	100	0	100	100	0	0	100	0	100	0	0
Elizabethkingia_anophelis	100	100	100	100	100	100	100	100	100	100	100	90.47619048	100	100	100	100	4.761904762	57.14285714	9.523809524	0	90.47619048	100	4.761904762	4.761904762	4.761904762	0	100	0	0	33.33333333	38.0952381	0	0	0	0	0	0
Elizabethkingia_meningoseptica_(T)	100	100	100	100	100	100	100	83.33333333	83.33333333	100	100	100	100	100	83.33333333	83.33333333	100	100	100	100	83.33333333	83.33333333	100	100	100	83.33333333	83.33333333	100	100	83.33333333	83.33333333	0	83.33333333	83.33333333	83.33333333	83.33333333	83.33333333
Elusimicrobium_minutum_(T)	100	100	100	100	100	100	100	100	100	100	100	100	100	100	100	100	100	100	100	100	100	100	100	100	100	100	100	100	100	100	100	100	100	100	100	100	100
Empedobacter_brevis_(T)	100	100	100	100	100	100	100	100	100	100	100	100	100	100	83.33333333	100	100	100	100	100	83.33333333	100	100	100	100	100	100	100	100	100	100	100	100	100	0	83.33333333	66.66666667
Endobacter_medicaginis_(T)	100	100	100	100	100	100	100	100	100	100	100	100	100	100	100	100	100	100	100	100	100	100	100	100	100	100	100	100	100	100	100	100	100	100	100	100	100
Endozoicomonas_euniceicola	100	100	100	100	100	100	100	100	100	100	100	100	100	100	100	100	100	100	100	100	100	100	100	100	100	100	100	100	100	100	100	100	100	100	0	100	100
Endozoicomonas_numazuensis_(T)	100	100	100	100	100	100	100	100	100	100	100	100	100	100	100	100	100	100	100	100	100	100	100	100	100	100	100	100	100	100	100	50	50	100	50	100	100
Endozoicomonas_sp._WP70	100	0	100	100	100	100	0	0	100	100	100	100	100	0	0	100	100	100	100	100	100	100	100	100	100	100	100	100	100	100	100	0	0	100	0	100	100
Enhydrobacter_aerosaccus_(T)	100	100	100	100	100	100	100	100	100	100	100	100	100	100	100	100	100	100	100	100	100	100	100	100	100	100	100	100	100	100	100	100	100	100	100	100	100
Enhygromyxa_salina_(T)	100	100	100	100	100	100	100	100	100	100	100	100	100	100	100	100	100	100	100	100	100	100	100	100	100	100	100	100	100	100	100	100	100	100	100	100	100
Ensifer_adhaerens	100	6.25	18.75	100	100	100	100	31.25	50	68.75	100	100	100	100	31.25	62.5	6.25	81.25	100	100	31.25	100	6.25	100	100	31.25	81.25	62.5	31.25	31.25	25	31.25	31.25	31.25	0	0	0
Ensifer_adhaerens_(T)	100	0	0	72.72727273	51.51515152	75.75757576	69.6969697	0	0	0	72.72727273	75.75757576	78.78787879	75.75757576	0	0	0	0	93.93939394	81.81818182	0	0	93.93939394	93.93939394	81.81818182	78.78787879	93.93939394	100	87.87878788	84.84848485	100	87.87878788	87.87878788	87.87878788	0	0	0
Ensifer_arboris_(T)	100	0	0	0	0	80	80	0	0	0	0	0	0	80	0	0	0	0	60	100	0	0	0	80	100	0	0	0	20	0	0	20	20	0	0	0	0
Ensifer_garamanticus_(T)	100	100	100	100	100	100	100	100	100	0	100	100	100	100	100	100	0	0	100	100	0	0	0	100	100	0	0	100	100	100	100	0	0	0	0	0	0
Ensifer_kostiensis_(T)	100	0	0	20	80	100	100	100	80	0	40	100	80	80	100	100	0	0	80	80	100	0	0	80	80	100	60	80	80	80	80	80	80	80	0	0	0
Ensifer_kummerowiae_(T)	100	100	100	100	100	100	100	100	100	0	0	100	100	100	100	100	0	0	100	100	0	0	0	100	100	100	100	100	100	100	0	100	100	100	0	100	0
Ensifer_medicae	100	100	100	100	100	100	100	60	100	100	100	100	100	100	60	100	100	100	100	100	40	100	100	100	100	60	100	100	80	60	100	80	40	100	0	60	100
Ensifer_meliloti_(T)	100	0	0	0	0	2.325581395	2.325581395	0	0	0	0	0	0	2.325581395	0	0	0	0	2.325581395	2.325581395	0	0	0	2.325581395	2.325581395	0	0	2.325581395	2.325581395	2.325581395	2.325581395	0	0	0	0	0	0
Ensifer_mexicanus_(T)	100	80	80	80	80	80	20	20	80	0	0	0	80	20	0	0	0	0	100	40	0	0	0	100	40	0	0	60	20	0	0	20	40	40	0	0	0
Ensifer_numidicus_(T)	100	0	0	0	0	25	75	0	0	0	0	0	25	75	0	0	0	0	25	75	0	0	0	25	75	0	0	0	25	25	25	25	0	75	0	0	0
Ensifer_saheli_(T)	100	0	0	0	75	100	100	50	0	0	0	0	100	100	0	0	0	0	100	100	0	0	0	100	100	0	0	75	100	100	0	100	100	100	0	0	0
Ensifer_sp._MSSRFBL1	100	0	22.22222222	100	88.88888889	22.22222222	22.22222222	55.55555556	55.55555556	33.33333333	100	100	22.22222222	22.22222222	66.66666667	100	88.88888889	88.88888889	22.22222222	22.22222222	66.66666667	88.88888889	100	22.22222222	22.22222222	100	100	22.22222222	22.22222222	11.11111111	22.22222222	11.11111111	22.22222222	22.22222222	0	11.11111111	11.11111111
Ensifer_terangae_(T)	100	0	0	90	20	50	100	0	0	0	0	0	30	100	0	0	0	0	0	0	0	0	0	0	10	0	0	0	0	0	0	0	0	0	0	0	0
Enteractinococcus_coprophilus_(T)	100	100	100	100	100	100	100	100	100	50	50	100	50	50	100	50	50	50	50	50	50	50	50	50	50	50	50	50	50	50	50	50	50	50	50	50	50
Enterobacter_aerogenes_(T)	100	0	0	0	0	0	0	0	0	100	0	0	0	0	0	0	100	100	100	100	100	0	0	0	0	0	0	0	0	0	0	0	0	0	0	0	0
Enterobacter_cloacae_(T)	100	84.375	85.15625	92.1875	71.09375	68.75	66.40625	95.3125	93.75	0.78125	0.78125	1.5625	32.03125	1.5625	0	63.28125	0	3.125	11.71875	0.78125	0	12.5	0	1.5625	1.5625	0	3.125	11.71875	2.34375	41.40625	64.0625	0.78125	0	60.9375	0	5.46875	39.84375
Enterobacter_kobei_(T)	100	0	0	0	0	100	100	0	100	0	0	0	100	100	0	100	0	0	100	0	0	100	0	0	0	0	100	0	100	100	100	0	100	100	0	100	100
Enterobacter_ludwigii_(T)	100	0	0	0	0	0	0	0	0	0	0	0	0	0	0	0	0	0	12.5	12.5	0	0	0	0	0	0	0	0	0	87.5	37.5	0	0	0	0	0	0
Enterobacter_massiliensis_JC163	100	50	100	100	100	100	100	0	0	100	100	0	100	100	0	0	100	50	100	100	0	50	0	100	100	0	0	0	0	0	0	0	0	0	0	0	0
Enterobacter_soli_(T)	100	0	59.09090909	0	54.54545455	0	0	0	0	0	0	0	0	0	0	0	0	63.63636364	50	0	0	0	0	0	0	0	0	0	0	0	0	0	0	0	0	0	0
Enterobacter_sp._10-17	100	0	0	0	0	0	12.5	0	0	0	0	0	0	0	0	0	0	0	0	0	0	0	0	0	0	0	0	0	0	0	0	0	0	0	0	0	0
Enterobacter_sp._C2361	100	0	0	100	0	100	100	100	100	0	100	0	100	100	100	100	100	100	100	100	100	100	100	100	100	100	100	100	100	100	100	100	100	100	100	100	100
Enterobacteriaceae_bacterium_HS	100	0	69.23076923	84.61538462	92.30769231	84.61538462	53.84615385	84.61538462	84.61538462	69.23076923	84.61538462	92.30769231	53.84615385	53.84615385	84.61538462	84.61538462	69.23076923	92.30769231	69.23076923	69.23076923	84.61538462	84.61538462	92.30769231	84.61538462	61.53846154	84.61538462	84.61538462	53.84615385	53.84615385	84.61538462	84.61538462	0	53.84615385	61.53846154	38.46153846	84.61538462	76.92307692
Enterococcus_aquimarinus_(T)	100	100	100	100	100	100	100	100	100	100	100	100	100	100	100	100	20	100	100	20	100	100	100	100	0	100	100	40	20	100	100	0	100	100	100	100	100
Enterococcus_asini_(T)	100	100	100	100	100	100	100	100	100	100	100	100	100	100	100	100	100	33.33333333	100	100	100	100	33.33333333	33.33333333	33.33333333	33.33333333	33.33333333	33.33333333	33.33333333	33.33333333	33.33333333	33.33333333	33.33333333	33.33333333	0	33.33333333	0
Enterococcus_avium_(T)	100	100	100	87.5	87.5	25	50	87.5	87.5	100	87.5	87.5	12.5	12.5	87.5	87.5	87.5	100	12.5	12.5	100	50	0	0	0	0	0	0	0	0	0	0	0	0	0	0	0
Enterococcus_camelliae_(T)	100	100	100	100	100	100	100	100	100	57.14285714	100	100	85.71428571	100	100	100	100	0	0	0	100	100	71.42857143	100	100	100	100	0	0	100	100	0	71.42857143	100	71.42857143	100	100
Enterococcus_canintestini_(T)	100	100	100	100	100	100	100	100	100	100	100	100	100	100	100	100	0	0	0	0	0	0	0	0	0	0	0	0	0	0	0	0	0	0	0	0	0
Enterococcus_casseliflavus_(T)	100	81.57894737	100	71.05263158	68.42105263	71.05263158	68.42105263	68.42105263	71.05263158	94.73684211	0	0	0	0	0	0	7.894736842	0	2.631578947	5.263157895	0	0	0	0	0	0	0	0	0	0	0	0	0	0	0	0	0
Enterococcus_cecorum_(T)	100	100	100	100	100	100	100	100	100	100	100	100	100	100	100	100	100	100	87.5	87.5	87.5	87.5	87.5	62.5	75	100	100	0	0	87.5	87.5	0	87.5	87.5	87.5	87.5	87.5
Enterococcus_columbae_(T)	100	100	100	100	100	100	100	100	100	100	100	100	100	100	100	100	100	100	100	100	100	100	100	100	100	100	100	75	100	100	100	100	100	100	100	100	100
Enterococcus_dispar_(T)	100	100	100	100	100	100	100	100	100	100	100	100	100	100	100	100	0	0	0	0	0	0	0	0	0	0	0	0	0	0	0	0	0	0	0	0	0
Enterococcus_durans_(T)	100	99.36305732	98.08917197	98.08917197	98.08917197	98.72611465	97.4522293	61.14649682	75.79617834	92.3566879	98.72611465	98.72611465	99.36305732	39.49044586	45.85987261	57.32484076	0	0	0	0	0	0	0	0	0	0	0	0	0	0	0	0	0	0	0	0	0
Enterococcus_eurekensis	100	100	80	80	100	100	100	100	100	20	40	60	60	60	60	100	20	60	20	20	40	40	60	80	0	40	40	0	60	80	100	0	20	40	20	20	20
Enterococcus_faecalis_(T)	100	100	100	100	100	99.59183673	99.59183673	99.59183673	99.59183673	100	99.18367347	99.59183673	99.18367347	99.18367347	99.59183673	99.59183673	99.59183673	99.59183673	99.18367347	99.18367347	99.59183673	99.59183673	96.73469388	1.224489796	1.224489796	98.7755102	98.7755102	1.224489796	1.224489796	96.73469388	97.95918367	1.224489796	95.51020408	95.91836735	97.95918367	97.95918367	98.7755102
Enterococcus_faecium_(T)	100	60	80	80	40	80	80	80	80	80	80	80	80	80	80	80	0	0	40	80	60	60	0	20	80	60	80	0	80	80	100	80	80	100	80	80	80
Enterococcus_gallinarum_(T)	100	51.61290323	70.96774194	48.38709677	51.61290323	51.61290323	51.61290323	51.61290323	51.61290323	96.77419355	100	100	100	100	100	100	93.5483871	83.87096774	96.77419355	96.77419355	93.5483871	96.77419355	0	90.32258065	90.32258065	87.09677419	80.64516129	61.29032258	93.5483871	0	0	83.87096774	100	93.5483871	0	0	0
Enterococcus_gilvus_(T)	100	100	60	40	100	100	100	100	100	40	40	100	100	80	60	100	0	0	0	0	0	0	0	0	0	0	0	0	0	0	0	0	0	0	0	0	0
Enterococcus_haemoperoxidus_(T)	100	0	100	100	100	100	100	100	100	0	100	100	0	100	100	0	100	100	100	100	100	100	100	100	100	100	100	0	100	100	100	100	100	100	100	100	0
Enterococcus_hirae_(T)	100	100	97.82608696	39.13043478	21.73913043	43.47826087	50	100	100	0	0	0	0	0	82.60869565	93.47826087	0	0	0	0	0	0	0	0	0	0	0	0	0	0	0	0	0	0	0	0	0
Enterococcus_lemanii	100	100	100	100	100	100	100	100	100	100	100	100	100	100	100	100	50	100	100	75	100	100	100	100	50	100	25	0	100	100	25	0	0	25	0	50	25
Enterococcus_malodoratus_(T)	100	100	100	100	100	100	100	100	100	100	100	100	100	100	100	100	100	100	100	0	100	100	0	0	0	0	100	0	0	0	0	0	0	0	0	0	0
Enterococcus_moraviensis_(T)	100	100	100	100	100	100	100	100	100	100	100	100	100	100	100	100	100	100	100	100	100	100	0	100	100	100	100	0	0	100	100	0	100	100	100	100	100
Enterococcus_mundtii_(T)	100	100	100	100	100	100	100	100	100	100	100	100	100	100	100	100	100	96.66666667	100	100	100	96.66666667	0	0	0	20	0	0	0	0	0	0	0	0	0	3.333333333	0
Enterococcus_pallens_(T)	100	100	100	100	100	100	100	100	100	100	100	100	100	100	100	100	100	0	0	100	100	50	0	0	0	0	0	0	0	0	0	0	0	0	0	0	0
[truncated: 5,002 more rows]
