# Supplementary material for: Can Targeting Non-Contiguous V-Regions With Paired-End Sequencing Improve 16S rRNA-Based Taxonomic Resolution of Microbiomes?: An In Silico Evaluation
Source: Front Genet. 2019 Jul 12;10:653. doi: 10.3389/fgene.2019.00653 (PMC6640118; doi:10.3389/fgene.2019.00653)
Supplement: Supplementary file 10 [file DataSheet_1.zip › Supplementary Data S1/Combinatorial_Approach/for_Experiment/Files/V-region_Accuracy.txt]

Name	Accuracy
V1V2	68.6354802887285
V1V3	77.7276513048306
V1V4	77.4396168795114
V1V5	73.375902276513
V1V6	75.0260272071072
V1V7	76.0567046085508
V1V8	76.6136868406441
V1V9	74.5592726263187
V2V3	70.9623126041088
V2V4	73.5875902276513
V2V5	69.6297196002221
V2V6	72.7824819544697
V2V7	72.5378262076624
V2V8	72.6939894503054
V2V9	70.868614658523
V3V4	61.7833842309828
V3V5	65.8002498611882
V3V6	68.8575791227096
V3V7	70.178026096613
V3V8	69.3937395891172
V3V9	67.1050805108273
V4V5	54.1574125485841
V4V6	60.7162687395891
V4V7	61.8840227651305
V4V8	59.4808439755691
V4V9	58.9915324819545
V5V6	47.6506107717935
V5V7	53.1822598556358
V5V8	58.2176568573015
V5V9	58.0163797890061
V6V7	41.3659078289839
V6V8	55.3529289283731
V6V9	59.5398389783454
V7V8	42.0964047751249
V7V9	49.4499583564686
V8V9	43.3821488062188
