# Supplementary material for: Can Targeting Non-Contiguous V-Regions With Paired-End Sequencing Improve 16S rRNA-Based Taxonomic Resolution of Microbiomes?: An In Silico Evaluation
Source: Front Genet. 2019 Jul 12;10:653. doi: 10.3389/fgene.2019.00653 (PMC6640118; doi:10.3389/fgene.2019.00653)
Supplement: Supplementary file 10 [file DataSheet_1.zip › Supplementary Data S1/Combinatorial_Approach/for_Experiment/README.txt]

How to run "Combinatorial_Strategy_score.R" ?

Dependencies:
R version 2.0 and above
The directory "Files" containing the following files to be kept in working directory
/Files/Species_Accuracy.txt
/Files/V-region_Accuracy.txt


Syntax : 
Rscript Combinatorial_Strategy_score.R <species abundance file> <V-Region combination 1> <V-region combination 2>

Example : Rscript Combinatorial_Strategy_Assessment.R Abundances.txt V1V4 V1V5
Output file : Abundances.txt_result_combination_V1V4_V1V5.txt


Example of "species abundance file" :

Name	V1V4_5000	V1V5_5000
Bacteroides_faecis_(T)	518	528
Bacteroides_finegoldii_(T)	179	190
Bacteroides_helcogenes_(T)	97	97
.		
.		
.		
.		
Bacteroides_intestinalis_(T)	90	97
Bacteroides_massiliensis_(T)	104	82
Bacteroides_nordii_(T)	101	98


Description of "species abundance file" :
1st Column : Names of species (column name should be as "Name")
2nd column : Abundance estimated with 5000 paired-end reads for V-Region combination 1 (in this case V1+V4)
3rd column : Abundance estimated with 5000 paired-end reads for V-Region combination 2 (in this case V1+V5)


Expected Output file: "Combined taxonomic abundance" depicted as percentage (%) 

	V1V4_5000	V1V5_5000	Combi_Abundance
Bacteroides_faecis_(T)	11.2731229597388	11.1627906976744	10.6604886253613
Faecalibacterium_prausnitzii_(T)	10.7943416757345	11.0570824524313	10.3875070205771
Prevotella_nigrescens_(T)	6.8335146898803	6.91331923890063	6.53373500348302
Megamonas_hypermegale_(T)	5.57127312295974	3.06553911205074	4.34857525560616
Bacteroides_pyogenes_(T)	4.33079434167573	4.6723044397463	4.28278800572483
Bacteroides_finegoldii_(T)	3.8955386289445	4.0169133192389	3.76167660345838
Alistipes_putredinis_(T)	3.52557127312296	3.40380549682875	3.29139038284021
Roseburia_hominis_(T)	2.69858541893362	2.47357293868922	2.45501033268733
Bacteroides_caccae_(T)	2.35038084874864	2.21987315010571	2.17018595323411
Bacteroides_massiliensis_(T)	2.26332970620239	1.73361522198732	1.89262869843341

.
.
.
