# Supplementary material for: Can Targeting Non-Contiguous V-Regions With Paired-End Sequencing Improve 16S rRNA-Based Taxonomic Resolution of Microbiomes?: An In Silico Evaluation
Source: Front Genet. 2019 Jul 12;10:653. doi: 10.3389/fgene.2019.00653 (PMC6640118; doi:10.3389/fgene.2019.00653)
Supplement: Supplementary file 10 [file DataSheet_1.zip › Supplementary Data S1/Combinatorial_Approach/for_Validation/Gut1_Abundance]

Name	Gold_Full	V1V4_10000	V1V4_5000	V1V5_10000	V1V5_5000
Acidaminococcus_fermentans_(T)	15	8	5	6	0
Acidaminococcus_intestini_(T)	7	3	0	5	3
Akkermansia_muciniphila_(T)	13	6	3	6	2
Alistipes_putredinis_(T)	815	324	162	330	161
Allisonella_histaminiformans_(T)	39	13	9	15	6
Anaerobacter_polyendosporus_(T)	33	20	8	12	8
Anaerostipes_caccae_(T)	3	1	1	0	1
Bacteroides_acidifaciens_(T)	475	200	102	178	89
Bacteroides_caccae_(T)	492	200	108	206	105
Bacteroides_cellulosilyticus_(T)	468	187	89	0	0
Bacteroides_coprocola_(T)	482	211	98	202	106
Bacteroides_eggerthii_(T)	508	218	101	199	97
Bacteroides_faecis_(T)	2526	1039	518	999	528
Bacteroides_finegoldii_(T)	940	350	179	367	190
Bacteroides_helcogenes_(T)	494	204	97	189	97
Bacteroides_intestinalis_(T)	464	175	90	185	97
Bacteroides_massiliensis_(T)	489	182	104	189	82
Bacteroides_nordii_(T)	514	217	101	201	98
Bacteroides_pyogenes_(T)	999	385	199	385	221
Bacteroides_salyersiae_(T)	481	196	102	179	93
Bacteroides_stercoris_(T)	479	167	94	222	106
Bacteroides_uniformis_(T)	477	176	86	181	92
Bifidobacterium_angulatum_(T)	1	0	0	0	0
Bifidobacterium_animalis_(T)	75	22	12	28	15
Bifidobacterium_asteroides_(T)	7	1	2	1	3
Bifidobacterium_bifidum_(T)	30	15	3	11	8
Bifidobacterium_bombi	2	2	0	0	0
Bifidobacterium_boum_(T)	5	3	2	1	1
Bifidobacterium_breve_(T)	36	11	7	18	10
Bifidobacterium_catenulatum_(T)	7	4	0	2	2
Bifidobacterium_choerinum_(T)	1	1	0	0	0
Bifidobacterium_cuniculi	2	1	1	1	1
Bifidobacterium_dentium_(T)	14	4	2	3	3
Bifidobacterium_gallicum_(T)	1	0	1	1	1
Bifidobacterium_gallinarum_(T)	0	0	0	2	2
Bifidobacterium_indicum_(T)	6	2	0	0	0
Bifidobacterium_kashiwanohense_(T)	1	1	1	0	0
Bifidobacterium_longum_(T)	76	35	24	33	10
Bifidobacterium_magnum_(T)	4	2	0	0	0
Bifidobacterium_mongoliense_(T)	7	1	3	1	1
Bifidobacterium_pseudocatenulatum_(T)	27	13	3	12	8
Bifidobacterium_pseudolongum_(T)	8	1	1	4	0
Bifidobacterium_psychraerophilum_(T)	4	2	0	2	1
Bifidobacterium_pullorum_(T)	3	1	0	0	0
Bifidobacterium_ruminantium_(T)	1	0	0	1	1
Bifidobacterium_saeculare_(T)	4	0	0	0	0
Bifidobacterium_scardovii_(T)	2	1	0	1	0
Bifidobacterium_sp._CU3-7	5	1	1	2	1
Bifidobacterium_stercoris_(T)	2	0	0	0	0
Bifidobacterium_subtile_(T)	6	1	0	0	0
Bifidobacterium_thermacidophilum_(T)	2	0	0	1	0
Bifidobacterium_thermophilum	11	3	3	5	1
Bifidobacterium_tsurumiense_(T)	5	1	1	2	1
Bilophila_wadsworthia_(T)	33	11	11	16	9
Blautia_glucerasea_(T)	107	36	27	43	29
Blautia_hansenii_(T)	67	29	18	27	12
Blautia_hydrogenotrophica_(T)	102	38	21	41	26
Blautia_producta_(T)	166	48	19	76	33
Blautia_schinkii_(T)	102	41	18	48	22
Blautia_wexlerae_(T)	36	12	6	14	6
Buttiauxella_agrestis_(T)	0	0	0	0	0
Buttiauxella_brennerae_(T)	1	0	0	0	0
Buttiauxella_noackiae_(T)	1	0	0	0	0
Butyricicoccus_pullicaecorum_(T)	52	18	14	28	11
Butyricimonas_synergistica_(T)	43	16	8	18	9
Catenibacterium_mitsuokai_(T)	4	1	1	3	0
Clostridium_leptum_(T)	0	0	0	1	0
Collinsella_aerofaciens_(T)	81	32	16	37	17
Coprobacillus_cateniformis_(T)	2	1	0	1	1
Coprococcus_catus_(T)	2	0	0	2	0
Coprococcus_eutactus_(T)	1	1	0	1	1
Desulfovibrio_alaskensis_(T)	2	2	0	1	0
Desulfovibrio_carbinoliphilus_(T)	1	1	0	0	1
Desulfovibrio_gigas_(T)	1	1	0	1	0
Desulfovibrio_marinus_(T)	1	0	0	0	1
Desulfovibrio_mexicanus_(T)	1	1	0	0	0
Desulfovibrio_oceani_(T)	1	0	1	0	0
Desulfovibrio_piezophilus	1	1	0	0	0
Desulfovibrio_vulgaris_(T)	1	0	0	1	1
Dialister_invisus_(T)	112	50	24	44	18
Dialister_micraerophilus_(T)	15	3	3	5	4
Dialister_pneumosintes_(T)	59	20	18	18	8
Dialister_succinatiphilus_(T)	12	4	1	5	4
Dorea_longicatena_(T)	184	28	12	45	18
Enterococcus_casseliflavus_(T)	2	1	1	0	0
Enterococcus_durans_(T)	1	1	0	0	0
Enterococcus_hirae_(T)	1	0	0	0	0
Escherichia/Shigella_albertii_(T)	135	49	38	55	27
Escherichia/Shigella_dysenteriae_(T)	125	43	24	48	29
Escherichia/Shigella_fergusonii_(T)	162	51	29	0	0
Escherichia/Shigella_flexneri_(T)	132	0	0	0	0
Faecalibacterium_prausnitzii_(T)	2639	1062	496	1089	523
Flavonifractor_plautii_(T)	29	8	6	14	9
Fusobacterium_necrophorum_(T)	1	0	0	1	0
Fusobacterium_nucleatum_(T)	5	2	1	4	1
Gemella_bergeri_(T)	1	0	0	1	0
Gemella_morbillorum_(T)	1	1	0	0	0
Granulicatella_adiacens_(T)	3	1	1	2	0
Haemophilus_aegyptius_(T)	35	16	5	9	4
Haemophilus_haemolyticus	4	0	2	1	0
Haemophilus_parainfluenzae_(T)	1	1	0	1	0
Haemophilus_parasuis_(T)	11	1	1	1	0
Holdemania_filiformis_(T)	4	0	0	0	1
Klebsiella_oxytoca_(T)	1	0	1	0	0
Klebsiella_pneumoniae_(T)	60	18	12	26	13
Lachnobacterium_bovis_(T)	2	0	0	1	1
Lactobacillus_acetotolerans_(T)	2	1	1	0	0
Lactobacillus_amylovorus_(T)	3	0	1	1	1
Lactobacillus_apis	1	0	1	0	0
Lactobacillus_capillatus_(T)	1	0	1	0	1
Lactobacillus_coryniformis_(T)	2	2	0	1	0
Lactobacillus_delbrueckii_(T)	13	6	1	4	4
Lactobacillus_diolivorans_(T)	6	1	0	3	1
Lactobacillus_equi_(T)	1	1	0	0	0
Lactobacillus_fabifermentans_(T)	1	0	1	0	0
Lactobacillus_farciminis	1	0	0	0	0
Lactobacillus_farraginis_(T)	4	3	0	3	1
Lactobacillus_fermentum	7	2	1	3	1
Lactobacillus_florum_(T)	1	0	0	0	0
Lactobacillus_futsaii	2	0	2	0	1
Lactobacillus_gasseri_(T)	2	0	0	0	0
Lactobacillus_gastricus_(T)	1	0	0	0	0
Lactobacillus_hammesii_(T)	1	0	0	0	0
Lactobacillus_helveticus_(T)	1	0	0	0	0
Lactobacillus_ingluviei_(T)	2	1	1	1	1
Lactobacillus_kalixensis_(T)	1	1	0	0	0
Lactobacillus_kefiranofaciens_(T)	1	0	0	0	0
Lactobacillus_kefiri_(T)	1	0	1	0	0
Lactobacillus_kimchii_(T)	1	0	0	0	0
Lactobacillus_melliventris	2	0	1	1	0
Lactobacillus_parabrevis_(T)	1	0	0	0	0
Lactobacillus_parabuchneri_(T)	1	0	1	1	0
Lactobacillus_paracasei_(T)	17	9	5	7	1
Lactobacillus_paracollinoides_(T)	1	0	0	0	0
Lactobacillus_plantarum_(T)	26	10	7	13	1
Lactobacillus_reuteri_(T)	6	1	0	4	2
Lactobacillus_rossiae_(T)	1	0	0	0	1
Lactobacillus_sakei_(T)	2	1	0	1	1
Lactobacillus_vini_(T)	1	1	0	1	1
Megamonas_hypermegale_(T)	1264	526	256	314	145
Megasphaera_cerevisiae_(T)	18	6	3	2	1
Megasphaera_elsdenii_(T)	109	32	24	42	12
Megasphaera_micronuciformis_(T)	33	13	11	14	5
Megasphaera_paucivorans_(T)	17	6	3	3	3
Megasphaera_sp._NMBHI-10	67	19	10	17	5
Megasphaera_sueciensis_(T)	24	7	5	13	6
Mitsuokella_jalaludinii_(T)	92	35	16	37	16
Odoribacter_laneus_(T)	56	20	13	20	12
Oribacterium_sinus_(T)	3	0	0	0	0
Oscillibacter_valericigenes_(T)	52	16	13	20	7
Parabacteroides_distasonis_(T)	212	89	31	92	37
Parabacteroides_merdae_(T)	210	93	48	77	36
Parasutterella_excrementihominis_(T)	193	86	33	75	36
Parasutterella_secunda_(T)	355	151	57	139	71
Phascolarctobacterium_faecium_(T)	174	70	31	74	33
Phascolarctobacterium_succinatutens_YIT_12067	233	71	37	69	37
Prevotella_amnii_(T)	1590	0	0	597	342
Prevotella_nigrescens_(T)	1530	606	314	601	327
Proteiniphilum_acetatigenes_(T)	474	192	93	194	98
Pseudobutyrivibrio_ruminis_(T)	9	1	2	0	0
Pseudobutyrivibrio_xylanivorans_(T)	0	0	0	1	0
Raoultella_ornithinolytica_(T)	2	0	0	0	0
Roseburia_faecis_(T)	411	168	75	170	81
Roseburia_hominis_(T)	570	234	124	252	117
Roseburia_intestinalis_(T)	410	187	84	170	87
Roseburia_inulinivorans_(T)	237	87	56	94	46
Ruminococcus_albus_(T)	45	11	11	17	5
Ruminococcus_bromii_(T)	13	5	2	7	1
Ruminococcus_callidus_(T)	2	0	1	1	0
Ruminococcus_champanellensis_18P13	3	0	0	3	0
Ruminococcus_faecis_(T)	6	2	0	3	0
Ruminococcus_flavefaciens_(T)	71	18	8	22	8
Ruminococcus_gauvreauii_(T)	1	0	0	1	0
Ruminococcus_gnavus_(T)	4	1	0	2	1
Salmonella_enterica_(T)	3	3	2	0	2
Sarcina_ventriculi_(T)	2	0	0	1	0
Streptococcus_agalactiae_(T)	13	3	1	2	4
Streptococcus_anginosus_(T)	1	1	0	0	0
Streptococcus_canis_(T)	1	0	0	0	0
Streptococcus_constellatus_(T)	4	2	0	2	0
Streptococcus_dysgalactiae_(T)	2	1	1	1	2
Streptococcus_gallolyticus_(T)	6	2	0	1	0
Streptococcus_gordonii_(T)	1	0	0	1	0
Streptococcus_infantarius_(T)	2	0	0	0	1
Streptococcus_iniae_(T)	6	3	0	3	2
Streptococcus_intermedius_(T)	1	0	0	0	0
Streptococcus_mitis_(T)	2	0	0	0	0
Streptococcus_parasanguinis_(T)	3	1	1	0	0
Streptococcus_phocae_(T)	1	1	0	1	0
Streptococcus_pneumoniae_(T)	3	0	0	0	0
Streptococcus_pseudoporcinus_(T)	1	1	0	1	0
Streptococcus_pyogenes_(T)	6	3	0	0	0
Streptococcus_salivarius_(T)	24	13	7	12	3
Streptococcus_sanguinis_(T)	1	0	0	1	0
Streptococcus_sobrinus_(T)	1	1	0	0	0
Streptococcus_sp._CCMMB831	1	1	0	1	0
Streptococcus_suis_(T)	17	6	6	6	5
Streptococcus_tigurinus	1	1	0	0	1
Streptococcus_urinalis_(T)	1	0	0	1	0
Sutterella_parvirubra_(T)	38	15	4	18	8
Sutterella_stercoricanis_(T)	15	4	3	11	2
Sutterella_wadsworthensis_(T)	31	10	9	11	3
Turicibacter_sanguinis_(T)	14	3	3	6	1
Veillonella_atypica_(T)	9	0	0	0	0
Veillonella_criceti_(T)	13	2	2	2	0
Veillonella_denticariosi_(T)	8	4	4	1	1
Veillonella_magna_(T)	2	0	1	1	2
Veillonella_parvula_(T)	21	7	4	7	8
Veillonella_ratti_(T)	6	1	0	0	0
Veillonella_tobetsuensis_(T)	7	3	0	2	0
Weissella_cibaria_(T)	1	1	0	0	0
Weissella_confusa_(T)	5	1	2	2	1
Weissella_halotolerans_(T)	2	1	0	2	0
Weissella_paramesenteroides_(T)	4	1	0	2	0
Weissella_soli_(T)	1	0	1	1	0
Yokenella_regensburgei	1	0	0	0	0
s__NA	0	851	405	596	270
