# Supplementary material for: Can Targeting Non-Contiguous V-Regions With Paired-End Sequencing Improve 16S rRNA-Based Taxonomic Resolution of Microbiomes?: An In Silico Evaluation
Source: Front Genet. 2019 Jul 12;10:653. doi: 10.3389/fgene.2019.00653 (PMC6640118; doi:10.3389/fgene.2019.00653)
Supplement: Supplementary file 10 [file DataSheet_1.zip › Supplementary Data S1/Combinatorial_Approach/for_Validation/Gut1_Abundance_result_V1V4_V1V5.txt]

Gold_Full	V1V4_10000	V1V5_10000	combi
Faecalibacterium_prausnitzii_(T)	11.1680067710537	12.2392531981099	12.2524752475248	10.9730790786116
Bacteroides_faecis_(T)	10.6898011002962	11.9741846260228	11.2398739873987	11.2623921520049
Prevotella_amnii_(T)	6.72873465933136	0	6.71692169216922	7.22493282423463
Prevotella_nigrescens_(T)	6.47482014388489	6.98398063846952	6.76192619261926	6.90227146876802
Megamonas_hypermegale_(T)	5.34913245873889	6.06200299642734	3.53285328532853	4.60522097952649
Bacteroides_pyogenes_(T)	4.22767668218366	4.43701740232799	4.33168316831683	4.52364188826347
Bacteroides_finegoldii_(T)	3.97799407532797	4.03365218393454	4.12916291629163	3.97366748598662
Alistipes_putredinis_(T)	3.44900550148117	3.73400945027083	3.71287128712871	3.47744368603945
Roseburia_hominis_(T)	2.41218789674143	2.69678460297338	2.83528352835284	2.59411828940273
Bacteroides_nordii_(T)	2.17520101565806	2.50086435403941	2.26147614761476	2.14225661014185
Bacteroides_eggerthii_(T)	2.14980956411341	2.51238907456494	2.23897389738974	2.13140922976001
Bacteroides_helcogenes_(T)	2.09056284384257	2.35104298720756	2.12646264626463	2.088668107672
Bacteroides_caccae_(T)	2.08209902666102	2.30494410510545	2.31773177317732	2.29298523646869
Bacteroides_massiliensis_(T)	2.0694033008887	2.09749913564596	2.12646264626463	2.00075436559855
Bacteroides_coprocola_(T)	2.03977994075328	2.43171603088625	2.27272727272727	2.19697981163049
Bacteroides_salyersiae_(T)	2.03554803216251	2.25884522300334	2.01395139513951	2.09870498875469
Bacteroides_stercoris_(T)	2.02708421498096	1.92462832776305	2.4977497749775	2.15423868954248
Bacteroides_uniformis_(T)	2.01862039779941	2.0283508124928	2.03645364536454	1.91689312002081
Bacteroides_acidifaciens_(T)	2.01015658061786	2.30494410510545	2.002700270027	2.05531546722736
Proteiniphilum_acetatigenes_(T)	2.00592467202708	2.21274634090123	2.18271827182718	2.05677436596582
Bacteroides_cellulosilyticus_(T)	1.98053322048244	2.1551227382736	0	1.95464779380965
Bacteroides_intestinalis_(T)	1.96360558611934	2.01682609196727	2.08145814581458	2.01387114401798
Roseburia_faecis_(T)	1.73931443080829	1.93615304828858	1.91269126912691	1.68003385007862
Roseburia_intestinalis_(T)	1.73508252221752	2.1551227382736	1.91269126912691	1.84128565706764
Parasutterella_secunda_(T)	1.50232754972493	1.74023279935462	1.56390639063906	1.37922499686424
Roseburia_inulinivorans_(T)	1.00296233601354	1.00265068572087	1.05760576057606	1.09735520679645
Phascolarctobacterium_succinatutens_YIT_12067	0.986034701650444	0.818255157312435	0.776327632763276	0.796708453441897
Parabacteroides_distasonis_(T)	0.897164621244181	1.02570012677193	1.03510351035104	0.732596770309877
Parabacteroides_merdae_(T)	0.888700804062632	1.07179900887403	0.866336633663366	0.903399158802103
Parasutterella_excrementihominis_(T)	0.816758358019467	0.991125965195344	0.843834383438344	0.743119950972052
Dorea_longicatena_(T)	0.778671180702497	0.322692174714763	0.506300630063006	0.323476213137011
Phascolarctobacterium_faecium_(T)	0.736352094794752	0.806730436786908	0.832583258325833	0.68920724878255
Blautia_producta_(T)	0.702496826068557	0.553186585225308	0.855085508550855	0.607178164363345
Escherichia/Shigella_fergusonii_(T)	0.685569191705459	0.58776074680189	0	0.636907708095281
Escherichia/Shigella_albertii_(T)	0.571307659754549	0.564711305750836	0.618811881188119	0.698919930145584
Escherichia/Shigella_flexneri_(T)	0.558611933982226	0	0	0
Escherichia/Shigella_dysenteriae_(T)	0.528988573846805	0.495562982597672	0.54005400540054	0.5710207636012
Dialister_invisus_(T)	0.473973762166737	0.576236026276363	0.495049504950495	0.451699579401051
Megasphaera_elsdenii_(T)	0.461278036394414	0.368791056816872	0.472547254725473	0.386615297110061
Blautia_glucerasea_(T)	0.452814219212865	0.414889938918981	0.483798379837984	0.60307660516721
Blautia_hydrogenotrophica_(T)	0.431654676258993	0.437939379970036	0.461296129612961	0.506422780889695
Blautia_schinkii_(T)	0.431654676258993	0.472513541546617	0.54005400540054	0.430977417796358
Mitsuokella_jalaludinii_(T)	0.389335590351248	0.403365218393454	0.416291629162916	0.344522574461361
Collinsella_aerofaciens_(T)	0.34278459585273	0.368791056816872	0.416291629162916	0.355369954843193
Bifidobacterium_longum_(T)	0.321625052898857	0.403365218393454	0.371287128712871	0.364920536346398
Bifidobacterium_animalis_(T)	0.317393144308083	0.2535438515616	0.315031503150315	0.290934071991516
Ruminococcus_flavefaciens_(T)	0.300465509944985	0.207444969459491	0.247524752475248	0.171957960189152
Blautia_hansenii_(T)	0.283537875581887	0.33421689524029	0.303780378037804	0.322503613978041
Megasphaera_sp._NMBHI-10	0.283537875581887	0.218969689985018	0.191269126912691	0.161089707129192
Klebsiella_pneumoniae_(T)	0.253914515446466	0.207444969459491	0.292529252925293	0.269209044790603
Cumulated_Deviation	-	17.39866	11.46774	6.854713
