# Supplementary material for: Can Targeting Non-Contiguous V-Regions With Paired-End Sequencing Improve 16S rRNA-Based Taxonomic Resolution of Microbiomes?: An In Silico Evaluation
Source: Front Genet. 2019 Jul 12;10:653. doi: 10.3389/fgene.2019.00653 (PMC6640118; doi:10.3389/fgene.2019.00653)
Supplement: Supplementary file 10 [file DataSheet_1.zip › Supplementary Data S1/Combinatorial_Approach/for_Validation/README.txt]

How to run "Combinatorial_Strategy_Assessment.R" ?

Dependencies:
R version 2.0 and above
The directory "Files" containing the following files to be kept in working directory
/Files/Species_Accuracy.txt
/Files/V-region_Accuracy.txt


Syntax : 
Rscript Combinatorial_Strategy_Assessment.R <species abundance file> <V-Region combination 1> <V-region combination 2>

Example : Rscript Combinatorial_Strategy_Assessment.R Gut1_Abundance V1V4 V1V5
Output file : Gut1_Abundance_result_V1V4_V1V5.txt


Example of "species abundance file" :

Name	Gold_Full_25000	V1V4_10000	V1V4_5000	V1V5_10000	V1V5_5000
Bacteroides_faecis_(T)	2526	1039	518	999	528
Bacteroides_finegoldii_(T)	940	350	179	367	190
Bacteroides_helcogenes_(T)	494	204	97	189	97
.
.
.
.
Bacteroides_intestinalis_(T)	464	175	90	185	97
Bacteroides_massiliensis_(T)	489	182	104	189	82
Bacteroides_nordii_(T)	514	217	101	201	98


Description of "species abundance file" :
1st Column : Names of species (column name should be as "Name")
2nd column : Abundance estimated with 25000 full-length 16S reads (Gold_standard))
3rd column : Abundance estimated with 10000 paired-end reads for V-Region combination 1 (in this case V1+V4)
4th column : Abundance estimated with 5000 paired-end reads for V-Region combination 1 (in this case V1+V4)
5th column : Abundance estimated with 10000 paired-end reads for V-Region combination 2 (in this case V1+V5)
6th column : Abundance estimated with 5000 paired-end reads for V-Region combination 2 (in this case V1+V5)


Expected Output file: "Combined taxonomic abundance" and deviations of each of the approaches from the "Gold_standard" (Similar to Table 2 provided in manuscript)

Name	Gold_Full_25000	V1V4_10000	V1V5_10000	combi_Abundance
Bacteroides_faecis_(T)	10.6898011002962	11.9741846260228	11.2398739873987	11.2623921520049
Bacteroides_finegoldii_(T)	3.97799407532797	4.03365218393454	4.12916291629163	3.97366748598662
Bacteroides_helcogenes_(T)	2.09056284384257	2.35104298720756	2.12646264626463	2.088668107672
.
.
.
Bacteroides_intestinalis_(T)	1.96360558611934	2.01682609196727	2.08145814581458	2.01387114401798
Bacteroides_massiliensis_(T)	2.0694033008887	2.09749913564596	2.12646264626463	2.00075436559855
Bacteroides_nordii_(T)	2.17520101565806	2.50086435403941	2.26147614761476	2.14225661014185
Cumulated_Deviation	-	17.39866	11.46774	6.854713
