# Supplementary material for: Can Targeting Non-Contiguous V-Regions With Paired-End Sequencing Improve 16S rRNA-Based Taxonomic Resolution of Microbiomes?: An In Silico Evaluation
Source: Front Genet. 2019 Jul 12;10:653. doi: 10.3389/fgene.2019.00653 (PMC6640118; doi:10.3389/fgene.2019.00653)
Supplement: Supplementary file 10 [file DataSheet_1.zip › Supplementary Data S1/Random_fasta_pick/Gut_microbiome.txt]

Features	Gut
Abiotrophia	0
Acetobacter	0
Acetobacterium	0
Acholeplasma	0
Achromobacter	0
Acidaminococcus	0.000887527
Acidisoma	0
Aciditerrimonas	0
Acidocella	0
Acidovorax	0
Acinetobacter	4.2197E-05
Actinoallomurus	0
Actinoalloteichus	0
Actinobacillus	0
Actinobaculum	0
Actinocatenispora	0
Actinocorallia	0
Actinomadura	0
Actinomyces	4.28764E-05
Actinoplanes	0
Actinotalea	0
Advenella	0
Aeribacillus	0
Aerococcus	2.9894E-06
Aeromicrobium	0
Aeromonas	0
Aestuariibacter	0
Aestuariimicrobium	0
Afipia	0
Aggregatibacter	1.19354E-05
Agreia	0
Agrococcus	0
Agromyces	0
Akkermansia	0.000535268
Albimonas	0
Alcaligenes	3.13715E-06
Alcanivorax	0
Algoriphagus	0
Alicyclobacillus	0
Aliivibrio	0
Alistipes	0.032555113
Alkalibacterium	0
Alkaliphilus	0
Alkanibacter	0
Alkanindiges	0
Allisonella	0.00155201
Allobaculum	4.13519E-06
Alloiococcus	0
Allomonas	0
Alloscardovia	0
Altererythrobacter	0
Alteromonas	0
Alysiella	0
Amaricoccus	0
Aminobacter	0
Ammoniphilus	0
Amnibacterium	0
Amphibacillus	0
Amphritea	0
Anaerobacillus	0
Anaerobacter	0.001317576
Anaerobiospirillum	0
Anaerococcus	0
Anaeroglobus	1.13388E-05
Anaeromyxobacter	0
Anaeroplasma	1.17667E-05
Anaerosphaera	0
Anaerosporobacter	0
Anaerostipes	1.43767E-05
Anaerotruncus	5.06285E-05
Anaerovorax	0
Ancylobacter	0
Aneurinibacillus	0
Anoxybacillus	0
Antarctobacter	0
Aquabacter	0
Aquabacterium	0
Aquimonas	0
Aquincola	0
Aquisphaera	0
Aquitalea	0
Arcanobacterium	0
Arcobacter	1.86326E-06
Arenibacter	0
Arenimonas	0
Arsenicicoccus	0
Arthrobacter	0
Asaia	0
Asticcacaulis	0
Atopobium	1.08792E-05
Atopococcus	0
Atopostipes	0
Aurantimonas	0
Auraticoccus	0
Aureimonas	0
Aureispira	0
Auritidibacter	0
Avibacterium	0
Azoarcus	0
Azohydromonas	0
Azonexus	0
Azorhizobium	0
Azospira	0
Azospirillum	0
Azotobacter	0
Bacillus	0
Bacteriovorax	0
Bacteroides	0.43007483
Bdellovibrio	0
Beijerinckia	0
Bellilinea	0
Belnapia	0
Bermanella	0
Bhargavaea	0
Bifidobacterium	0.014180746
Bilophila	0.001316686
Bizionia	0
Blastochloris	0
Blastomonas	0
Blastopirellula	0
Blautia	0.022701867
Bordetella	0
Bosea	0
Brachybacterium	0
Brachymonas	0
Bradyrhizobium	0
Branchiibius	0
Brevibacillus	0
Brevibacterium	0
Brevundimonas	0
Brochothrix	0
Brooklawnia	0
Brucella	0
Bulleidia	3.74116E-06
Burkholderia	0
Buttiauxella	8.31812E-05
Butyricicoccus	0.002095343
Butyricimonas	0.00171002
Butyrivibrio	0
Byssovorax	0
Caldalkalibacillus	0
Caldilinea	0
Caldimonas	0
Calditerrivibrio	3.65499E-06
Camelimonas	0
Campylobacter	5.66228E-06
Capnocytophaga	0
Cardiobacterium	0
Carnobacterium	0
Caryophanon	0
Catellicoccus	0
Catenibacterium	0.000167509
Catonella	5.06026E-06
Caulobacter	0
Cellulomonas	0
Cellulosilyticum	5.96132E-05
Cellulosimicrobium	0
Cellvibrio	0
Centipeda	0
Cetobacterium	0
Chelatococcus	0
Chitinimonas	0
Chondromyces	0
Chromobacterium	0
Chryseobacterium	0
Citreicella	0
Citricoccus	0
Citrobacter	8.55361E-06
Clavibacter	0
Cloacibacillus	8.46496E-06
Cobetia	0
Cohaesibacter	0
Cohnella	0
Collimonas	0
Collinsella	0.003239374
Colwellia	0
Comamonas	2.97923E-05
Conchiformibius	0
Coprobacillus	6.16858E-05
Coprococcus	0.000117457
Coraliomargarita	0
Corallococcus	0
Coriobacterium	0
Corynebacterium	0
Coxiella	0
Craurococcus	0
Crocinitomix	0
Cryobacterium	0
Cryptobacterium	0
Cryptosporangium	0
Cupriavidus	0
Curtobacterium	0
Curvibacter	0
Cystobacter	0
Daeguia	0
Dechloromonas	0
Deefgea	0
Defluviicoccus	0
Deinobacterium	0
Deinococcus	0
Delftia	0
Demequina	0
Denitratisoma	0
Dermabacter	0
Dermacoccus	2.02472E-06
Desemzia	0
Desulfobulbus	0
Desulfomicrobium	0
Desulfomonile	0
Desulfosporosinus	0
Desulfovibrio	0.000372917
Devosia	0
Dialister	0.007893437
Dietzia	0
Diplorickettsia	0
Dokdonella	0
Dolosigranulum	0
Domibacillus	0
Dongia	0
Dorea	0.00736482
Duganella	0
Dyella	0
Eggerthella	5.01298E-05
Eikenella	0
Elizabethkingia	0
Elusimicrobium	0
Enhydrobacter	0
Ensifer	0
Enterobacter	0
Enterococcus	0.000178977
Erwinia	0
Erysipelothrix	3.3921E-05
Erythrobacter	0
Escherichia/Shigella	0.022139925
Eubacterium	0
Euzebya	0
Exiguobacterium	0
Facklamia	0
Faecalibacterium	0.105440294
Falsibacillus	0
Ferribacterium	0
Ferrimicrobium	0
Ferritrophicum	0
Filifactor	0
Fimbriimonas	0
Finegoldia	0
Flavobacterium	0
Flavonifractor	0.001150854
Fluviicola	0
Fontibacillus	0
Formosa	0
Francisella	0
Frateuria	0
Friedmanniella	0
Frigoribacterium	0
Frondihabitans	0
Fulvibacter	0
Fulvimonas	0
Fusibacter	0
Fusobacterium	0.000251042
Gaiella	0
Gangjinia	0
Gemella	6.50184E-05
Gemmata	0
Gemmatimonas	0
Gemmobacter	0
Geobacillus	0
Geobacter	0
Geomicrobium	0
Geopsychrobacter	0
Georgenia	0
Giesbergeria	0
Gillisia	0
Glaciecola	0
Globicatella	0
Gluconacetobacter	0
Gluconobacter	0
Gordonia	0
Gordonibacter	1.77511E-05
Gracilibacillus	0
Granulicatella	0.000112824
Gryllotalpicola	0
Gulbenkiania	0
Haematobacter	0
Haemophilus	0.002044974
Hafnia	0
Haliangium	0
Haliea	0
Haliscomenobacter	0
Haloferula	0
Halomonas	0
Hansschlegelia	0
Helcobacillus	0
Helcococcus	0
Helicobacter	0
Herbaspirillum	0
Herminiimonas	0
Hespellia	1.16113E-06
Hoeflea	0
Holdemania	0.000148259
Howardella	3.06232E-05
Hyalangium	0
Hydrocarboniphaga	0
Hydrogenoanaerobacterium	2.01829E-06
Hydrogenophaga	0
Hydrogenophilus	0
Hylemonella	0
Hyphomicrobium	0
Hyphomonas	0
Iamia	0
Ideonella	0
Ignatzschineria	0
Ilumatobacter	0
Inquilinus	0
Intrasporangium	0
Iodobacter	0
Janibacter	0
Jannaschia	0
Janthinobacterium	0
Jeotgalibacillus	0
Jeotgalicoccus	1.63525E-06
Jonesia	0
Jonquetella	0
Kaistia	0
Kiloniella	0
Kingella	0
Kitasatospora	0
Klebsiella	0.002559562
Kluyvera	1.43935E-06
Knoellia	0
Kocuria	0
Kribbella	0
Ktedonobacter	0
Kurthia	0
Kushneria	0
Kytococcus	0
Labrenzia	0
Labrys	0
Lachnobacterium	7.33532E-05
Lachnospira	1.02558E-05
Lactobacillus	0.004570119
Lactococcus	5.50215E-05
Lapillicoccus	0
Leclercia	1.50475E-06
Leeuwenhoekiella	0
Legionella	0
Leifsonia	0
Leptospira	0
Leptothrix	0
Leptotrichia	2.56293E-06
Leucobacter	0
Leuconostoc	4.68441E-06
Lewinella	0
Limnobacter	0
Listonella	0
Litoreibacter	0
Loktanella	0
Luteibacter	0
Luteimonas	0
Luteococcus	3.40959E-06
Luteolibacter	0
Lutibacter	0
Lysinibacillus	0
Lysobacter	0
Macrococcus	0
Magnetospirillum	0
Malikia	0
Maribacter	0
Mariniflexile	0
Marinilactibacillus	0
Marinobacter	0
Marinobacterium	0
Marinomonas	0
Marinospirillum	0
Marisediminicola	0
Maritimibacter	0
Marmoricola	0
Martelella	0
Marvinbryantia	0
Massilia	0
Megamonas	0.050501529
Megasphaera	0.010697196
Meiothermus	0
Mesonia	0
Mesorhizobium	0
Methylobacillus	0
Methylobacterium	0
Methylocapsa	0
Methylocella	0
Methylococcus	0
Methylocystis	0
Methylophaga	0
Methylophilus	0
Methylotenera	0
Methyloversatilis	0
Methylovorus	0
Microbacterium	0
Microbulbifer	0
Microcella	0
Micrococcus	0
Microlunatus	0
Micropruina	0
Microtetraspora	0
Microvirga	0
Mitsuokella	0.003672295
Mobilicoccus	0
Mobiluncus	0
Mogibacterium	0
Moheibacter	0
Moraxella	0
Morganella	1.50475E-06
Moryella	0
Mucilaginibacter	0
Muricauda	0
Mycobacterium	0
Mycoplasma	0
Myroides	0
Myxococcus	0
Nautella	0
Naxibacter	0
Negativicoccus	0
Neisseria	6.06877E-06
Neptuniibacter	0
Neptunomonas	0
Nesterenkonia	0
Nevskia	0
Niabella	0
Nitrincola	0
Nitrobacter	0
Nitrosomonas	0
Nitrosospira	0
Nitrospira	0
Nocardia	0
Nocardioides	0
Nocardiopsis	0
Nonomuraea	0
Nosocomiicoccus	0
Noviherbaspirillum	0
Novispirillum	0
Novosphingobium	0
Oceanibulbus	0
Oceaniserpentilla	0
Oceanobacillus	0
Oceanospirillum	0
Ochrobactrum	0
Odoribacter	0.002252218
Oerskovia	0
Oleispira	0
Oligella	0
Oligotropha	0
Olsenella	0
Opitutus	0
Oribacterium	0
Orientia	0
Ornithinibacillus	0
Ornithinibacter	0
Ornithinimicrobium	0
Oscillibacter	0.002088793
Ottowia	0
Oxalicibacterium	0
Oxalobacter	5.72519E-06
Oxalophagus	0
Pacificibacter	0
Paenibacillus	0
Paenisporosarcina	0
Paludibacter	0
Panacagrimonas	0
Pandoraea	0
Pannonibacter	0
Pantoea	1.69192E-06
Papillibacter	0
Parabacteroides	0.016869199
Parachlamydia	0
Paracoccus	0
Paracraurococcus	0
Paraeggerthella	3.67972E-06
Paraoerskovia	0
Parascardovia	0
Parasporobacterium	0
Parasutterella	0.021881813
Parvimonas	0
Pasteurella	0
Patulibacter	0
Paucibacter	0
Paucimonas	0
Pectobacterium	0
Pediococcus	5.53188E-06
Pedomicrobium	0
Pelomonas	0
Pelosinus	0
Pelotomaculum	0
Peptococcus	0
Peptoniphilus	1.86691E-05
Peptostreptococcus	5.31331E-06
Peredibacter	0
Persicirhabdus	0
Petrobacter	0
Phaeobacter	0
Phascolarctobacterium	0.016256517
Phaselicystis	0
Phenylobacterium	0
Photobacterium	0
Phycicoccus	0
Phyllobacterium	0
Pigmentiphaga	0
Pirellula	0
Piscicoccus	0
Piscinibacter	0
Planctomyces	0
Planifilum	0
Planococcus	0
Planomicrobium	0
Plantibacter	0
Pleomorphomonas	0
Plesiocystis	0
Polaribacter	0
Polaromonas	0
Polynucleobacter	0
Pontibacter	0
Porphyrobacter	0
Porphyromonas	9.98632E-06
Prevotella	0.124660547
Promicromonospora	0
Propionibacterium	6.16304E-06
Propionicimonas	0
Propioniferax	0
Propionimicrobium	0
Propionivibrio	0
Prosthecobacter	0
Proteocatella	0
Proteus	4.80212E-05
Providencia	1.66305E-05
Pseudoalteromonas	0
Pseudobutyrivibrio	0.000373709
Pseudochrobactrum	0
Pseudoclavibacter	0
Pseudoflavonifractor	4.83328E-06
Pseudolabrys	0
Pseudomonas	2.01208E-05
Pseudonocardia	0
Pseudorhodoferax	0
Pseudoxanthomonas	0
Psychrilyobacter	0
Psychrobacter	0
Psychroflexus	0
Psychromonas	0
Psychrosinus	0
Psychrosphaera	0
Pullulanibacillus	0
Pyramidobacter	4.18168E-05
Pyxidicoccus	0
Rahnella	0
Ralstonia	0
Ramlibacter	0
Raoultella	3.95106E-05
Rathayibacter	0
Rhizobacter	0
Rhizobium	0
Rhodanobacter	0
Rhodobacter	0
Rhodocista	0
Rhodococcus	0
Rhodoferax	0
Rhodomicrobium	0
Rhodopila	0
Rhodopirellula	0
Rhodoplanes	0
Rhodopseudomonas	0
Rhodovarius	0
Rickettsia	0
Roseateles	0
Roseburia	0.065058976
Roseibaca	0
Roseomonas	0
Roseovarius	0
Rothia	5.01542E-05
Ruania	0
Rubellimicrobium	0
Rubritalea	0
Rubritepida	0
Rubrobacter	0
Ruegeria	0
Rugamonas	0
Ruminococcus	0.006413134
Rummeliibacillus	0
Saccharibacillus	0
Saccharofermentans	0
Saccharomonospora	0
Saccharopolyspora	0
Sagittula	0
Salinarimonas	0
Salinibacterium	0
Salinicoccus	0
Salinimicrobium	0
Salmonella	0.00013018
Sandaracinobacter	0
Sanguibacter	0
Saprospira	0
Sarcina	9.91267E-05
Scardovia	9.51255E-06
Schlegelella	0
Schwartzia	0
Segetibacter	0
Selenomonas	0
Serinicoccus	0
Serpens	0
Serratia	2.54749E-05
Shewanella	0
Shimazuella	0
Shimwellia	1.3184E-05
Shinella	0
Shuttleworthia	4.7801E-06
Simkania	0
Simonsiella	0
Simplicispira	0
Singulisphaera	0
Sinobaca	0
Sinomonas	0
Sinosporangium	0
Skermanella	0
Slackia	5.44291E-06
Sneathia	1.61873E-05
Sneathiella	0
Solibacillus	0
Solirubrobacter	0
Solobacterium	1.22457E-05
Soonwooa	0
Sorangium	0
Sphaerisporangium	0
Sphaerobacter	0
Sphaerotilus	0
Sphingobacterium	0
Sphingobium	0
Sphingomonas	0
Sphingopyxis	0
Sphingorhabdus	0
Sphingosinicella	0
Spirillospora	0
Spirillum	0
Spirochaeta	0
Spiroplasma	0
Spongiispira	0
Sporacetigenium	0
Sporobacter	0
Sporomusa	0
Sporosalibacterium	0
Sporosarcina	0
Stakelama	0
Staphylococcus	6.41997E-06
Stella	0
Stenotrophomonas	0
Steroidobacter	0
Sterolibacterium	0
Stigmatella	0
Streptacidiphilus	0
Streptobacillus	0
Streptococcus	0.003954283
Streptomyces	0
Streptosporangium	0
Succiniclasticum	0
Succinivibrio	0
Sulfitobacter	0
Sulfurimonas	0
Sulfuritalea	0
Sulfurospirillum	0
Sutterella	0.003372355
Suttonella	0
Symbiobacterium	0
Syntrophobacter	0
Syntrophococcus	0
Tamlana	0
Tardiphaga	0
Tateyamaria	0
Tatumella	0
Tenacibaculum	0
Tepidanaerobacter	0
Tepidibacter	0
Tepidimicrobium	0
Tepidimonas	0
Terrabacter	0
Terracoccus	0
Terriglobus	0
Tessaracoccus	0
Tetragenococcus	0
Tetrasphaera	0
Thalassomonas	0
Thalassospira	0
Thauera	0
Thermaerobacter	0
Thermoactinomyces	0
Thermobacillus	0
Thermoflavimicrobium	0
Thermogemmatispora	0
Thermoleophilum	0
Thermomonas	0
Thermomonospora	0
Thermus	0
Thiofaba	5.61726E-06
Thiothrix	0
Thiovirga	0
Tissierella	0
Trabulsiella	0
Treponema	0
Trichococcus	1.5289E-06
Tropheryma	0
Tropicimonas	0
Truepera	0
Tsukamurella	0
Tuberibacillus	0
Tumebacillus	0
Turicella	0
Turicibacter	0.000546857
Undibacterium	0
Ureaplasma	0
Ureibacillus	0
Uruburuella	0
Vadicella	0
Vagococcus	0
Vampirovibrio	0
Varibaculum	0
Variovorax	0
Vasilyevaea	0
Veillonella	0.002747448
Verrucomicrobium	0
Vibrio	0
Victivallis	2.06807E-05
Vogesella	0
Wandonia	0
Wautersiella	0
Weissella	0.000503947
Winogradskyella	0
Wolinella	0
Xanthobacter	0
Xanthomonas	0
Xenophilus	0
Yangia	0
Yaniella	0
Yersinia	0
Yimella	0
Yokenella	0
Zimmermannella	0
Zobellella	0
Zoogloea	0
