# Supplementary material for: Can Targeting Non-Contiguous V-Regions With Paired-End Sequencing Improve 16S rRNA-Based Taxonomic Resolution of Microbiomes?: An In Silico Evaluation
Source: Front Genet. 2019 Jul 12;10:653. doi: 10.3389/fgene.2019.00653 (PMC6640118; doi:10.3389/fgene.2019.00653)
Supplement: Supplementary file 10 [file DataSheet_1.zip › Supplementary Data S1/Random_fasta_pick/pick_random_fasta_with_taxonomic_distribution.cpp]

#include <iostream>
#include <cstdlib>
#include <fstream>
#include <string>
#include <cstring>
#include <cmath>
#include <map>
#include <vector>

using namespace std;

int main(int argc, char **argv)
{
	int i,count=0,limit,num;
	float val,sum;
	string line,id,seqID,z,tax,fasta,infile,infile2;
	size_t found,found2,found3;
	map<string,float> genusProportions;
	map<string,float>::iterator it;
	map<string,vector<string> > hash;
	map<string,vector<string> >::iterator it2;
	map<string,string> seqMap;
	vector<string> list;
	bool flag=false;
	
	
	if(argc < 4)
	{
		cerr<<"Usage: Enter mandatory arguments"<<endl<<"Sample: ./a.out <RDP fasta file> <bacteria list> <num_seqs>"<<endl;
		exit(-1);
	}

	infile=argv[1];
	infile2=argv[2];
	limit=atoi(argv[3]);

	ifstream file2(infile2.c_str());
	if(file2.is_open())
	{
		getline (file2,line);
		while(file2.good())
		{
			getline (file2,line);
			if(line.compare("")!=0)
			{
				found=line.find("\t");
				val=atof((line.substr(found+1)).c_str());
				z=line.substr(0,found);
				sum+=val;
				genusProportions[z]=val;
			}	
		}
		file2.close();
	}
	else
		cerr<<endl<<"Not able to open the file \""<<infile2<<"\""<<endl;
	
	for(it=genusProportions.begin();it!=genusProportions.end();it++)
	{
		z=it->first;
		val=it->second;
		i=round((val/sum)*limit);
		if((count+i)<limit)
		{
			val=i;
			genusProportions[z]=val;
			count+=i;
		}
		else
		{
			val=limit-count;
			genusProportions[z]=val;
		}	
	}
	
	ifstream file(infile.c_str());
	if(file.is_open())
	{
		while(file.good())
		{
			getline (file,line);
			if(line.compare("")!=0)
			{
				if(line[0]=='>')
				{
					if(flag)
					{
						seqMap[seqID]=fasta;
					}
					fasta="";
					flag=false;
					found=line.find(" ");
					seqID=line.substr(1,found-1);
					found2=line.find(" ",found+1);
					z=line.substr(found+1,found2-found-1);
					if(z.compare("Candidatus")==0)
					{
						found3=line.find(" ",found2+1);
						z=line.substr(found+1,found3-found-1);
					}
					if(z[0]=='[')
					{
						i=(int)z.length();
						z=z.substr(1,i-2);
					}
					if(genusProportions.find(z)!=genusProportions.end())
					{
						flag=true;
						if(hash.find(z) == hash.end())
						{
							list.clear();
							list.push_back(seqID);
							hash[z]=list;
						}
						else
						{
							list=hash[z];
							list.push_back(seqID);
							hash[z]=list;
						}	
					}
				}
				else
				{
					if(flag)
					{
						fasta=fasta+line;
					}
					
				}
			}	
			
		}
		file.close();
	}
	else
		cerr<<endl<<"Not able to open the file \""<<infile<<"\""<<endl;
		
	ofstream outfile;
	outfile.open("simulated.fasta");

	srand (time(NULL));
	for(it2=hash.begin();it2!=hash.end();it2++)
	{
		z=it2->first;
		list=it2->second;
		count=genusProportions[z];
		i=(int)list.size();
		
		for(int j=0;j<count;j++)
		{
			num = (rand() % i);
			seqID=list[num];
			outfile<<">"<<seqID<<"\n"<<seqMap[seqID]<<endl;
		}
	}
	outfile.close();
	
	return 0;
}
