# Supplementary material for: Can Targeting Non-Contiguous V-Regions With Paired-End Sequencing Improve 16S rRNA-Based Taxonomic Resolution of Microbiomes?: An In Silico Evaluation
Source: Front Genet. 2019 Jul 12;10:653. doi: 10.3389/fgene.2019.00653 (PMC6640118; doi:10.3389/fgene.2019.00653)
Supplement: Supplementary file 10 [file DataSheet_1.zip › Supplementary Data S1/Random_fasta_pick/README.txt]

How to run "pick_random_fasta_with_taxonomic_distribution" ??

Dependencies:
GCC version 4.0 and above

Compilation:
g++ -o pick_random_fasta_with_taxonomic_distribution pick_random_fasta_with_taxonomic_distribution.cpp


Syntax : 
./pick_random_fasta_with_taxonomic_distribution <input fasta sequence file> <taxonomic abundance distribution file> <total sequences needed in output file>

Example : ./pick_random_fasta_with_taxonomic_distribution Sequences.fasta Gut_microbiome.txt 50000
Output file : simulated.fasta

Note: The abundances provided in the "Taxonomic abundance distribution file" should add up to 1.00
The "input fasta sequence file" containing 84,711 RDP sequences used in this work, and a sample "Taxonomic abundance distribution file" are provided in the Supplementary Data S1. 
